# Supplementary material for: Whole Cell Formaldehyde Cross-Linking Simplifies Purification of Mitochondrial Nucleoids and Associated Proteins Involved in Mitochondrial Gene Expression
Source: PLoS One. 2015 Feb 19;10(2):e0116726. doi: 10.1371/journal.pone.0116726 (PMC4335056; doi:10.1371/journal.pone.0116726)
Supplement: S1 Table — Data file of the comparison of the three biological repeats measured on the LTQ-FT generated by MaxQuant. In sheet 1 (“RAW”) the raw data MaxQuant analysis output is shown with two separate sheets showing the corresponding peptide count per protein (sheet 2; “Peptides”) and the LFQ values with their calculated ratios across samples (sheet 3; “LFQ ratio”). Per experiment the ratios were calculated and shown with arrows if there was a change observed (green arrow up, ≥ 2 fold increase; yellow arrow horizontal, no change; red arrow down, ≥ 2 fold decrease). Whenever an increased was observed in at least two out of the three experiments, this was indicated with a green checkmark (instead of a red cross when this was not observed. Please note that all LFQ values of 0 have been replaced by 1E-12 to avoid division by 0. (XLSX) [file pone.0116726.s002.xlsx]

## Sheet: RAW
Protein IDs	Majority protein IDs	Peptide counts (all)	Peptide counts (razor+unique)	Peptide counts (unique)	UNIPROT	GENE Official symbol	GO_CC	GO_BP	GO_MF	GO_SLIM_CC	GO_SLIM_BP	GO_SLIM_MF	DESC	Fasta headers	Proteins	Peptides	Razor + unique peptides	Unique peptides	Peptides Luc XL 1	Peptides Luc -XL 1	Peptides Luc XL 2	Peptides Luc -XL 2	Peptides Luc XL 3	Peptides Luc -XL 3	Peptides Tw XL 1	Peptides Tw -XL 1	Peptides Tw XL 2	Peptides Tw -XL 2	Peptides Tw XL 3	Peptides Tw -XL 3	Razor + unique peptides Luc XL 1	Razor + unique peptides Luc -XL 1	Razor + unique peptides Luc XL 2	Razor + unique peptides Luc -XL 2	Razor + unique peptides Luc XL 3	Razor + unique peptides Luc -XL 3	Razor + unique peptides Tw XL 1	Razor + unique peptides Tw -XL 1	Razor + unique peptides Tw XL 2	Razor + unique peptides Tw -XL 2	Razor + unique peptides Tw XL 3	Razor + unique peptides Tw -XL 3	Unique peptides Luc XL 1	Unique peptides Luc -XL 1	Unique peptides Luc XL 2	Unique peptides Luc -XL 2	Unique peptides Luc XL 3	Unique peptides Luc -XL 3	Unique peptides Tw XL 1
BAF48392.1;NP_003808.2;REV__NP_004619.3;REV__NP_001139241.1;XP_003846716.1	BAF48392.1	47;2;1;1;1	47;2;1;1;1	47;2;1;1;1	A3KBZ7			GO:0008152,GO:0008218	GO:0003824		metabolic process	catalytic activity	luciferase	>gi|126635329|dbj|BAF48392.1| luciferase [Photinus pyralis] + mitochondrial targeting sequence and FLAG tag	5	47	47	47	41	42	27	38	12	15	2	0	3	1	0	0	41	42	27	38	12	15	2	0	3	1	0	0	41	42	27	38	12	15	2
CON__A2A5Y0	CON__A2A5Y0	14	3	2	Q61765	Krt31	GO:0005882,GO:0016459		GO:0003774,GO:0005198	cytoskeleton		catalytic activity,motor activity,structural molecule activity	keratin, type I cuticular Ha1	>A2A5Y0 TREMBL:A2A5Y0 Tax_Id=10090 Gene_Symbol=Krt31 keratin complex 1, acidic, gene 1	1	14	3	2	5	12	1	1	3	1	12	10	1	1	0	8	0	2	0	0	0	0	3	1	0	0	0	2	0	2	0	0	0	0	2
CON__ENSEMBL:ENSBTAP00000038253	CON__ENSEMBL:ENSBTAP00000038253	16	1	1	E1B991		GO:0005882,GO:0045095		GO:0005198	cytoskeleton		structural molecule activity	Uncharacterized protein	>ENSEMBL:ENSBTAP00000038253 (Bos taurus) 63 kDa protein	1	16	1	1	12	11	15	13	8	7	12	12	11	14	9	9	0	0	0	0	0	0	0	1	0	0	0	0	0	0	0	0	0	0	0
CON__O43790;NP_002275.1	CON__O43790;NP_002275.1	41;41	39;39	5;5	O43790	KRT86	GO:0005643,GO:0005882,GO:0016021,GO:0016459,GO:0045095	GO:0006606,GO:0007010	GO:0003774,GO:0005198	cytoskeleton,membrane,nucleus	cell organization and biogenesis,transport	catalytic activity,motor activity,structural molecule activity	keratin, type II cuticular Hb6	>O43790 SWISS-PROT:O43790 Keratin, type II cuticular Hb6 (Hair keratin, type II Hb6) (ghHb6) - Homo sapiens (Human).;>gi|14318422|ref|NP_002275.1| keratin, type II cuticular Hb6 [Homo sapiens]	2	41	39	5	8	20	4	3	0	0	21	37	3	6	0	12	7	19	3	2	0	0	20	36	2	4	0	12	0	0	0	0	0	0	0
NP_066293.2;CON__O76011	NP_066293.2;CON__O76011	22;22	9;9	3;3	O76011	KRT34	GO:0005882,GO:0016459	GO:0008544	GO:0003774,GO:0005198	cytoskeleton	development	catalytic activity,motor activity,structural molecule activity	keratin, type I cuticular Ha4	>gi|14917119|ref|NP_066293.2| keratin, type I cuticular Ha4 [Homo sapiens];>O76011 SWISS-PROT:O76011 Keratin, type I cuticular HA4 (Hair keratin, type I HA4)	2	22	9	3	5	8	1	1	3	0	8	22	2	1	0	3	0	0	0	0	0	0	0	9	0	0	0	0	0	0	0	0	0	0	0
CON__O76013;NP_003762.1	CON__O76013;NP_003762.1	14;14	6;6	5;5	O76013	KRT36	GO:0005575,GO:0005882,GO:0016459,GO:0045111	GO:0008150,GO:0045616	GO:0003774,GO:0005198,GO:0030280	cytoskeleton	cell differentiation,development,regulation of biological process	catalytic activity,motor activity,structural molecule activity	keratin, type I cuticular Ha6	>O76013 SWISS-PROT:O76013 Keratin, type I cuticular HA6 (Hair keratin, type I HA6);>gi|4504927|ref|NP_003762.1| keratin, type I cuticular Ha6 [Homo sapiens]	2	14	6	5	3	8	2	1	2	1	8	9	2	2	1	6	0	4	1	0	0	0	4	1	0	0	0	2	0	4	1	0	0	0	4
CON__O76014;NP_003761.3	CON__O76014;NP_003761.3	6;6	1;1	0;0	O76014	KRT37	GO:0005882		GO:0005198	cytoskeleton		structural molecule activity	keratin, type I cuticular Ha7	>O76014 SWISS-PROT:O76014 Keratin, type I cuticular HA7 (Hair keratin, type I HA7);>gi|55770882|ref|NP_003761.3| keratin, type I cuticular Ha7 [Homo sapiens]	2	6	1	0	3	4	1	2	1	1	5	5	1	2	1	2	0	1	0	0	0	0	1	0	0	0	0	0	0	0	0	0	0	0	0
CON__O95678;NP_004684.2	CON__O95678;NP_004684.2	26;26	3;3	3;3	O95678	KRT75	GO:0005622,GO:0005882,GO:0016459,GO:0045095		GO:0003774,GO:0005198	cytoskeleton		catalytic activity,motor activity,structural molecule activity	keratin, type II cytoskeletal 75	>O95678 SWISS-PROT:O95678 Tax_Id=9606 Gene_Symbol=KRT75 Keratin, type II cytoskeletal 75;>gi|153791158|ref|NP_004684.2| keratin, type II cytoskeletal 75 [Homo sapiens]	2	26	3	3	11	16	16	14	8	7	11	14	13	18	7	7	0	0	0	0	0	0	1	1	0	0	0	1	0	0	0	0	0	0	1
CON__P00761;P00761.1	CON__P00761;P00761.1	9;9	9;9	9;9	P00761		GO:0005576,GO:0005615	GO:0006508,GO:0007586	GO:0003824,GO:0004252,GO:0008233,GO:0008236,GO:0016787,GO:0046872	extracellular	metabolic process	catalytic activity,metal ion binding	Trypsin	>P00761 SWISS-PROT:P00761|TRYP_PIG Trypsin - Sus scrofa (Pig).;>gi|136429|sp|P00761.1|TRYP_PIG Trypsin	2	9	9	9	4	4	8	8	6	5	4	4	6	7	5	5	4	4	8	8	6	5	4	4	6	7	5	5	4	4	8	8	6	5	4
CON__P01966	CON__P01966	3	1	1	P01966	HBA,HBA1	GO:0005833	GO:0006810,GO:0015671	GO:0005344,GO:0005506,GO:0005515,GO:0019825,GO:0020037,GO:0046872	cytoplasm,cytosol	transport	metal ion binding,protein binding,transporter activity	hemoglobin subunit alpha	>P01966 SWISS-PROT:P01966 (Bos taurus) Hemoglobin subunit alpha	1	3	1	1	0	2	2	1	1	1	1	1	1	3	0	1	0	1	1	0	1	1	0	0	0	1	0	1	0	1	1	0	1	1	0
CON__P02533;NP_000517.2;CON__Q61782;CON__Q99456;NP_000214.1;REV__NP_064627.1;REV__NP_001171506.1;REV__NP_001035940.1;CON__Q7Z3Y9;NP_853517.2;REV__NP_001245389.1;NP_002681.1;CON__Q8N1A0;NP_689562.1	CON__P02533;NP_000517.2	45;45;7;2;2;1;1;1;1;1;1;1;1;1	20;20;3;0;0;0;0;0;0;0;1;0;0;0	8;8;1;0;0;0;0;0;0;0;0;0;0;0	P02533	KRT14	GO:0005622,GO:0005634,GO:0005730,GO:0005737,GO:0005829,GO:0005882,GO:0045095,GO:0071944	GO:0008544,GO:0010043,GO:0010212,GO:0030855,GO:0031581,GO:0034329,GO:0045110	GO:0005198,GO:0005200,GO:0005515	cytoplasm,cytoskeleton,cytosol,nucleus,organelle lumen	cell differentiation,cell organization and biogenesis,development,response to stimulus	protein binding,structural molecule activity	Keratin, type I cytoskeletal 14	>P02533 SWISS-PROT:P02533 Tax_Id=9606 Gene_Symbol=KRT14 Keratin, type I cytoskeletal 14;>gi|15431310|ref|NP_000517.2| keratin, type I cytoskeletal 14 [Homo sapiens]	14	45	20	8	30	38	37	34	17	22	26	29	27	31	22	19	14	16	16	14	9	11	14	14	11	12	12	11	4	5	6	5	5	5	4
CON__P02535-1	CON__P02535-1	18	3	3	P02535	Krt10	GO:0005737,GO:0005882,GO:0045095	GO:0030855,GO:0071277	GO:0005198,GO:0005515	cytoplasm,cytoskeleton	cell differentiation,response to stimulus	protein binding,structural molecule activity	Keratin, type I cytoskeletal 10	>P02535-1 SWISS-PROT:P02535-1 Tax_Id=10090 Gene_Symbol=Krt10 Isoform 1 of Keratin, type I cytoskeletal 10	1	18	3	3	14	13	14	13	8	8	13	14	11	15	8	8	1	1	1	0	0	0	1	1	0	1	0	0	1	1	1	0	0	0	1
CON__P02538;NP_005545.1	CON__P02538;NP_005545.1	50;50	3;3	2;2	P02538	KRT6A	GO:0005882,GO:0016459,GO:0045095	GO:0007398,GO:0008284,GO:0030154	GO:0003774,GO:0005198,GO:0005200,GO:0005515	cytoskeleton	cell differentiation,cell proliferation,regulation of biological process	catalytic activity,motor activity,protein binding,structural molecule activity	keratin, type II cytoskeletal 6A	>P02538 SWISS-PROT:P02538 Tax_Id=9606 Gene_Symbol=KRT6A Keratin, type II cytoskeletal 6A;>gi|5031839|ref|NP_005545.1| keratin, type II cytoskeletal 6A [Homo sapiens]	2	50	3	2	33	39	44	37	20	19	28	33	36	39	22	21	1	2	3	1	1	2	1	2	1	1	1	2	1	1	2	1	0	1	1
CON__P02584	CON__P02584	3	3	3	P02584	PFN1	GO:0005634,GO:0005737,GO:0005856,GO:0015629	GO:0001843,GO:0006357,GO:0007010,GO:0030036	GO:0003779	cytoplasm,cytoskeleton,nucleus	cell organization and biogenesis,development,metabolic process,regulation of biological process	protein binding	profilin-1	>P02584 SWISS-PROT:P02584 (Bos taurus) Profilin-1	1	3	3	3	0	1	0	0	0	0	0	0	0	0	0	0	0	1	0	0	0	0	0	0	0	0	0	0	0	1	0	0	0	0	0
CON__P02662	CON__P02662	13	13	13	P02662	CSN1S1	GO:0005576	GO:0006810	GO:0005215,GO:0016209	extracellular	transport	antioxidant activity,catalytic activity,transporter activity	alpha-S1-casein precursor	>P02662 SWISS-PROT:P02662 Alpha-S1-casein - Bos taurus (Bovine).	1	13	13	13	7	5	6	7	6	5	5	7	6	5	5	6	7	5	6	7	6	5	5	7	6	5	5	6	7	5	6	7	6	5	5
CON__P02663	CON__P02663	14	14	14	P02663	CSN1S2	GO:0005576	GO:0006810,GO:0042742	GO:0005215	extracellular	defense response,response to stimulus,transport	transporter activity	alpha-S2-casein precursor	>P02663 SWISS-PROT:P02663 Alpha-S2-casein [Contains: Casocidin-1 - Bos taurus (Bovine).	1	14	14	14	5	3	4	5	5	5	4	7	6	4	5	4	5	3	4	5	5	5	4	7	6	4	5	4	5	3	4	5	5	5	4
CON__P02666	CON__P02666	8	8	8	P02666	CSN2	GO:0005576	GO:0006810,GO:0008217,GO:0010466	GO:0004857,GO:0005215,GO:0005515,GO:0008191,GO:0016209,GO:0030414	extracellular	metabolic process,regulation of biological process,transport	antioxidant activity,catalytic activity,enzyme regulator activity,protein binding,transporter activity	Beta-casein	>P02666 SWISS-PROT:P02666 Beta-casein - Bos taurus (Bovine).	1	8	8	8	1	3	2	3	3	2	2	4	2	2	2	2	1	3	2	3	3	2	2	4	2	2	2	2	1	3	2	3	3	2	2
CON__P02668	CON__P02668	5	5	5	P02668	CSN3	GO:0005576	GO:0007595	GO:0005515,GO:0042802	extracellular	development,reproduction,transport	protein binding	kappa-casein precursor	>P02668 SWISS-PROT:P02668 Kappa-casein [Contains: Casoxin C; Casoxin 6; Casoxin A; Casoxin B; Casoplatelin] - Bos taurus (Bovine).	1	5	5	5	1	1	1	2	2	2	1	1	3	3	1	1	1	1	1	2	2	2	1	1	3	3	1	1	1	1	1	2	2	2	1
CON__P02754	CON__P02754	10	10	10	P02754	PAEP	GO:0005576	GO:0006810	GO:0019841,GO:0036094	extracellular	transport		beta-lactoglobulin precursor	>P02754 SWISS-PROT:P02754 Beta-lactoglobulin - Bos taurus (Bovine).	1	10	10	10	4	1	2	5	3	3	3	8	5	2	2	2	4	1	2	5	3	3	3	8	5	2	2	2	4	1	2	5	3	3	3
CON__P02768-1;NP_000468.1	CON__P02768-1;NP_000468.1	21;21	16;16	16;16	P02768	ALB	GO:0005576,GO:0005604,GO:0005615,GO:0005737,GO:0031093,GO:0043234,GO:0070062	GO:0002576,GO:0006629,GO:0006810,GO:0006950,GO:0007584,GO:0007596,GO:0008206,GO:0009267,GO:0010033,GO:0015721,GO:0019836,GO:0030168,GO:0042157,GO:0043066,GO:0043069,GO:0043252,GO:0044281,GO:0046010,GO:0046689,GO:0051659,GO:0055085,GO:0070541	GO:0003677,GO:0005504,GO:0005507,GO:0005515,GO:0008144,GO:0008270,GO:0008289,GO:0015643,GO:0016209,GO:0019825,GO:0019899,GO:0030170,GO:0043498,GO:0046872,GO:0051087	cytoplasm,extracellular,organelle lumen	cell communication,cell death,coagulation,metabolic process,regulation of biological process,response to stimulus,transport	DNA binding,antioxidant activity,catalytic activity,metal ion binding,protein binding	serum albumin preproprotein	>P02768-1 SWISS-PROT:P02768-1 Tax_Id=9606 Gene_Symbol=ALB Isoform 1 of Serum albumin precursor;>gi|4502027|ref|NP_000468.1| serum albumin preproprotein [Homo sapiens]	2	21	16	16	4	3	11	11	2	3	5	19	11	6	3	2	1	0	8	8	0	0	1	15	7	3	1	0	1	0	8	8	0	0	1
CON__P02769;CON__Q3SZ57	CON__P02769	36;1	36;1	31;0	P02769	ALB	GO:0005576,GO:0005615,GO:0005737,GO:0043234,GO:0070062	GO:0006810,GO:0009267,GO:0019836,GO:0043066,GO:0051659	GO:0003677,GO:0005504,GO:0008144,GO:0008289,GO:0015643,GO:0019825,GO:0030170,GO:0046872,GO:0051087	cytoplasm,extracellular	cell communication,cell death,regulation of biological process,response to stimulus,transport	DNA binding,metal ion binding,protein binding	Serum albumin	>P02769 SWISS-PROT:P02769 (Bos taurus) Bovine serum albumin precursor	2	36	36	31	12	22	13	14	15	20	15	19	19	17	9	8	12	22	13	14	15	20	15	19	19	17	9	8	9	19	10	11	13	17	11
CON__P04259	CON__P04259	51	3	2	P04259	KRT6B	GO:0005882,GO:0016459,GO:0045095	GO:0007398	GO:0003774,GO:0005198,GO:0005200	cytoskeleton		catalytic activity,motor activity,structural molecule activity	keratin, type II cytoskeletal 6B	>P04259 SWISS-PROT:P04259 Tax_Id=9606 Gene_Symbol=KRT6B Keratin, type II cytoskeletal 6B	1	51	3	2	34	41	41	38	17	17	30	36	35	40	20	19	3	3	1	3	0	0	3	3	1	1	0	1	2	2	0	2	0	0	2
NP_001243211.1;CON__P05787;NP_001243222.1;NP_002264.1;CON__H-INV:HIT000292931;CON__Q9H552	NP_001243211.1;CON__P05787;NP_001243222.1;NP_002264.1;CON__H-INV:HIT000292931	26;26;26;26;14;9	12;12;12;12;8;3	11;11;11;11;8;3	P05787-2	KRT8	GO:0005654,GO:0005737,GO:0005882,GO:0016010,GO:0016363,GO:0016459,GO:0030018,GO:0042383,GO:0043034,GO:0045095	GO:0006915,GO:0007010,GO:0010508,GO:0019048,GO:0033209,GO:0045214,GO:0051599,GO:0051707,GO:0060706	GO:0003774,GO:0005198,GO:0005515,GO:0032403,GO:0097110	cytoplasm,cytoskeleton,membrane,nucleus,organelle lumen	cell communication,cell death,cell differentiation,cell organization and biogenesis,development,metabolic process,regulation of biological process,response to stimulus	catalytic activity,motor activity,protein binding,structural molecule activity	keratin, type II cytoskeletal 8 isoform 1	>gi|372466572|ref|NP_001243211.1| keratin, type II cytoskeletal 8 isoform 1 [Homo sapiens];>P05787 SWISS-PROT:P05787 Tax_Id=9606 Gene_Symbol=KRT8 Keratin, type II cytoskeletal 8;>gi|372466577|ref|NP_001243222.1| keratin, type II cytoskeletal 8 isoform 2 [H	6	26	12	11	10	10	11	11	4	4	8	9	12	15	3	4	0	1	1	2	0	0	0	0	2	3	0	1	0	1	1	2	0	0	0
CON__P08727;NP_002267.2	CON__P08727;NP_002267.2	20;20	9;9	7;7	P08727	KRT19	GO:0005882,GO:0016010,GO:0030018,GO:0042383,GO:0043034,GO:0071944	GO:0019048,GO:0043627,GO:0045214,GO:0060706	GO:0005198,GO:0005200,GO:0005515,GO:0008307,GO:0032403	cytoplasm,cytoskeleton,membrane	cell differentiation,cell organization and biogenesis,development,response to stimulus	protein binding,structural molecule activity	keratin, type I cytoskeletal 19	>P08727 SWISS-PROT:P08727 Tax_Id=9606 Gene_Symbol=KRT19 Keratin, type I cytoskeletal 19;>gi|24234699|ref|NP_002267.2| keratin, type I cytoskeletal 19 [Homo sapiens]	2	20	9	7	9	10	10	9	4	4	6	9	7	8	6	6	0	2	0	0	0	0	1	1	1	0	2	1	0	0	0	0	0	0	0
CON__P08729;CON__Q3KNV1;NP_005547.3	CON__P08729;CON__Q3KNV1;NP_005547.3	12;12;12	2;2;2	0;0;0	P08729	KRT7	GO:0005634,GO:0005730,GO:0005737,GO:0005794,GO:0005882,GO:0045095	GO:0006260,GO:0006417,GO:0007010,GO:0019048,GO:0051325	GO:0005198,GO:0005515	Golgi,cytoplasm,cytoskeleton,nucleus,organelle lumen	cell organization and biogenesis,metabolic process,regulation of biological process	protein binding,structural molecule activity	keratin, type II cytoskeletal 7	>P08729 SWISS-PROT:P08729 Tax_Id=9606 Gene_Symbol=KRT7 Keratin, type II cytoskeletal 7;>Q3KNV1 TREMBL:Q3KNV1;Q96GE1 Tax_Id=9606 Gene_Symbol=KRT7 keratin 7;>gi|67782365|ref|NP_005547.3| keratin, type II cytoskeletal 7 [Homo sapiens]	3	12	2	0	5	6	6	7	3	3	7	8	6	6	2	5	0	1	0	0	0	0	2	0	0	0	0	2	0	0	0	0	0	0	0
CON__P08779;NP_005548.2;CON__Q3ZAW8;CON__Q9Z2K1	CON__P08779;NP_005548.2	50;50;16;16	44;44;14;14	25;25;5;5	P08779	KRT16	GO:0005882	GO:0007010,GO:0008283,GO:0008544,GO:0045104	GO:0005198,GO:0005200,GO:0005515	cytoskeleton	cell organization and biogenesis,cell proliferation,development	protein binding,structural molecule activity	keratin, type I cytoskeletal 16	>P08779 SWISS-PROT:P08779 Tax_Id=9606 Gene_Symbol=KRT16 Keratin, type I cytoskeletal 16;>gi|24430192|ref|NP_005548.2| keratin, type I cytoskeletal 16 [Homo sapiens]	4	50	44	25	28	44	41	35	17	20	20	28	29	34	20	18	23	38	35	29	13	17	14	23	24	28	16	13	12	22	20	15	9	9	8
CON__P12763	CON__P12763	2	2	2	P12763	AHSG	GO:0005576,GO:0005615	GO:0001503,GO:0006953,GO:0030500,GO:0030502,GO:0050727,GO:0050766	GO:0004869	extracellular	cell organization and biogenesis,defense response,development,regulation of biological process,response to stimulus,transport	enzyme regulator activity	alpha-2-HS-glycoprotein precursor	>P12763 SWISS-PROT:P12763 (Bos taurus) Alpha-2-HS-glycoprotein precursor	1	2	2	2	0	0	0	0	0	0	0	0	0	0	0	0	0	0	0	0	0	0	0	0	0	0	0	0	0	0	0	0	0	0	0
CON__P13645;NP_000412.3;CON__Q7Z3Y7;NP_853513.2;CON__Q148H6;CON__Q2M2I5;NP_061889.2;NP_003710.1;NP_001025024.1;NP_001025025.1;NP_001025023.1;NP_001025022.1;NP_003787.2;NP_001239570.1	CON__P13645;NP_000412.3	51;51;5;5;4;3;3;1;1;1;1;1;1;1	51;51;5;5;4;3;3;1;1;1;1;1;1;1	32;32;1;1;0;0;0;1;1;1;1;1;1;1	P13645	KRT10	GO:0005737,GO:0005882,GO:0045095	GO:0008544,GO:0030216,GO:0030855,GO:0071277	GO:0005198,GO:0030280	cytoplasm,cytoskeleton	cell differentiation,development,response to stimulus	structural molecule activity	Keratin, type I cytoskeletal 10	>P13645 SWISS-PROT:P13645 Tax_Id=9606 Gene_Symbol=KRT10 Keratin, type I cytoskeletal 10;>gi|195972866|ref|NP_000412.3| keratin, type I cytoskeletal 10 [Homo sapiens]	14	51	51	32	33	38	42	40	35	33	36	34	39	42	30	29	33	38	42	40	35	33	36	34	39	42	30	29	17	21	25	23	23	21	19
CON__P13646-1	CON__P13646-1	25	1	1	P13646	KRT13	GO:0005882,GO:0045095,GO:0070062	GO:0008544,GO:0009314,GO:0043587,GO:0071300	GO:0005198	cytoskeleton,extracellular	development,response to stimulus	structural molecule activity	Keratin, type I cytoskeletal 13	>P13646-1 SWISS-PROT:P13646-1 Tax_Id=9606 Gene_Symbol=KRT13 Isoform 1 of Keratin, type I cytoskeletal 13	1	25	1	1	15	7	18	20	4	8	6	17	6	22	4	9	1	0	1	1	0	0	1	1	0	1	0	0	1	0	1	1	0	0	1
CON__P13647;NP_000415.2	CON__P13647;NP_000415.2	48;48	25;25	7;7	P13647	KRT5	GO:0005737,GO:0005739,GO:0005829,GO:0005882,GO:0005886,GO:0016459,GO:0045095	GO:0008544,GO:0031581,GO:0034329	GO:0003774,GO:0005198,GO:0005200,GO:0005515,GO:0097110	cytoplasm,cytoskeleton,cytosol,membrane,mitochondrion	cell organization and biogenesis,development	catalytic activity,motor activity,protein binding,structural molecule activity	keratin, type II cytoskeletal 5	>P13647 SWISS-PROT:P13647 Tax_Id=9606 Gene_Symbol=KRT5 Keratin, type II cytoskeletal 5;>gi|119395754|ref|NP_000415.2| keratin, type II cytoskeletal 5 [Homo sapiens]	2	48	25	7	28	34	41	33	17	20	28	33	32	36	19	16	13	18	20	15	9	10	14	15	15	17	10	8	5	6	7	5	2	3	5
CON__P19013;NP_002263.3	CON__P19013;NP_002263.3	24;24	20;20	13;13	P19013	KRT4	GO:0005882,GO:0045095	GO:0007010,GO:0030855,GO:0050680	GO:0005198	cytoskeleton	cell differentiation,cell organization and biogenesis,cell proliferation,regulation of biological process	structural molecule activity	Keratin, type II cytoskeletal 4	>P19013 SWISS-PROT:P19013 Tax_Id=9606 Gene_Symbol=KRT4 keratin 4;>gi|331999954|ref|NP_002263.3| keratin, type II cytoskeletal 4 [Homo sapiens]	2	24	20	13	10	5	10	16	3	3	9	15	4	19	3	6	7	2	6	13	1	1	6	12	1	16	1	4	5	1	2	8	0	0	2
CON__P20930;NP_002007.1	CON__P20930;NP_002007.1	2;2	2;2	2;2	P20930	FLG	GO:0001533,GO:0005882,GO:0016023	GO:0007275,GO:0009143,GO:0030216	GO:0005198,GO:0005509,GO:0017111,GO:0046872	cytoplasm,cytoskeleton	cell differentiation,development,metabolic process	catalytic activity,metal ion binding,structural molecule activity	filaggrin	>P20930 SWISS-PROT:P20930 Tax_Id=9606 Gene_Symbol=FLG Filaggrin;>gi|60097902|ref|NP_002007.1| filaggrin [Homo sapiens]	2	2	2	2	0	0	2	2	0	0	0	0	1	2	0	0	0	0	2	2	0	0	0	0	1	2	0	0	0	0	2	2	0	0	0
CON__P34955	CON__P34955	3	3	3	P34955	SERPINA1	GO:0005576,GO:0005615	GO:0010466,GO:0010951,GO:0030162	GO:0002020,GO:0004867,GO:0030414	extracellular	metabolic process,regulation of biological process	enzyme regulator activity,protein binding	alpha-1-antiproteinase precursor	>P34955 SWISS-PROT:P34955 (Bos taurus) Alpha-1-antiproteinase precursor	1	3	3	3	0	0	0	0	1	0	0	0	0	0	0	1	0	0	0	0	1	0	0	0	0	0	0	1	0	0	0	0	1	0	0
CON__P35908	CON__P35908	69	69	1	P35908	KRT2	GO:0005737,GO:0005794,GO:0005882,GO:0045095,GO:0045111	GO:0008544,GO:0031424,GO:0032980,GO:0043616,GO:0051546	GO:0005198,GO:0005200	Golgi,cytoplasm,cytoskeleton	cell differentiation,cell proliferation,cellular component movement,development	structural molecule activity	keratin, type II cytoskeletal 2 epidermal	>P35908 SWISS-PROT:P35908 Tax_Id=9606 Gene_Symbol=KRT2 Keratin, type II cytoskeletal 2 epidermal	1	69	69	1	42	41	56	54	44	40	42	46	49	53	35	35	42	41	56	54	44	40	42	46	49	53	35	35	0	1	0	0	1	0	0
CON__P48668;NP_775109.2	CON__P48668;NP_775109.2	51;51	37;37	0;0	P48668	KRT6C	GO:0005882,GO:0016459,GO:0045095	GO:0007010	GO:0003774,GO:0005198	cytoskeleton	cell organization and biogenesis	catalytic activity,motor activity,structural molecule activity	keratin, type II cytoskeletal 6C	>P48668 SWISS-PROT:P48668 Tax_Id=9606 Gene_Symbol=KRT6C Keratin, type II cytoskeletal 6C;>gi|155969697|ref|NP_775109.2| keratin, type II cytoskeletal 6C [Homo sapiens]	2	51	37	0	34	41	43	37	19	19	28	34	36	40	22	20	24	32	30	25	12	12	18	23	25	28	16	14	0	0	0	0	0	0	0
CON__P60712;NP_001092.1;NP_001186822.1;NP_001077007.1;NP_001093241.1;XP_933678.1;XP_003846703.1;XP_934799.2	CON__P60712;NP_001092.1	29;29;11;6;5;4;4;3	1;1;0;0;0;0;0;0	1;1;0;0;0;0;0;0	P60712	ACTB	GO:0005737,GO:0005829,GO:0005856,GO:0035267	GO:0006457,GO:0051086	GO:0000166,GO:0005524	cytoplasm,cytoskeleton,cytosol,nucleus,organelle lumen	metabolic process	nucleotide binding	actin, cytoplasmic 1	>P60712 SWISS-PROT:P60712 (Bos taurus) Actin, cytoplasmic 1;>gi|4501885|ref|NP_001092.1| actin, cytoplasmic 1 [Homo sapiens]	8	29	1	1	15	11	14	10	16	4	12	6	18	12	21	7	1	1	1	0	1	0	1	0	1	0	1	1	1	1	1	0	1	0	1
CON__P78386;NP_002274.1	CON__P78386;NP_002274.1	40;40	18;18	12;12	P78386	KRT85	GO:0005882,GO:0016021,GO:0045095	GO:0008544	GO:0005198	cytoskeleton,membrane	development	structural molecule activity	keratin, type II cuticular Hb5	>P78386 SWISS-PROT:P78386 Keratin, type II cuticular Hb5 (Hair keratin, type II Hb5) - Homo sapiens (Human).;>gi|4504935|ref|NP_002274.1| keratin, type II cuticular Hb5 [Homo sapiens]	2	40	18	12	7	19	2	2	1	0	19	38	1	3	0	12	2	6	0	0	1	0	5	18	0	0	0	3	2	4	0	0	1	0	3
CON__Q04695;NP_000413.1	CON__Q04695;NP_000413.1	39;39	20;20	6;6	Q04695	KRT17	GO:0005737,GO:0005882,GO:0071944	GO:0002009,GO:0007165,GO:0008544,GO:0030307,GO:0031424,GO:0045109,GO:0045727,GO:0051798	GO:0005198,GO:0005200,GO:0005515,GO:0032395,GO:0042289	cytoplasm,cytoskeleton	cell communication,cell differentiation,cell growth,cell organization and biogenesis,development,metabolic process,regulation of biological process,response to stimulus	protein binding,receptor activity,signal transducer activity,structural molecule activity	keratin, type I cytoskeletal 17	>Q04695 SWISS-PROT:Q04695 Tax_Id=9606 Gene_Symbol=KRT17 Keratin, type I cytoskeletal 17;>gi|4557701|ref|NP_000413.1| keratin, type I cytoskeletal 17 [Homo sapiens]	2	39	20	6	23	30	25	24	10	10	14	22	21	19	12	7	9	13	9	8	3	2	4	9	7	8	4	1	3	4	3	4	1	1	3
CON__Q14525;NP_002270.1	CON__Q14525;NP_002270.1	26;26	5;5	4;4	Q14525	KRT33B	GO:0005882,GO:0016020,GO:0016459	GO:0055085	GO:0003774,GO:0005198	cytoskeleton,membrane	transport	catalytic activity,motor activity,structural molecule activity	keratin, type I cuticular Ha3-II	>Q14525 SWISS-PROT:Q14525 Keratin, type I cuticular HA3-II (Hair keratin, type I HA3-II);>gi|10337581|ref|NP_002270.1| keratin, type I cuticular Ha3-II [Homo sapiens]	2	26	5	4	6	10	2	2	4	0	10	23	3	2	0	9	0	1	0	0	0	0	1	4	0	0	0	1	0	1	0	0	0	0	1
CON__Q14533;NP_002272.2	CON__Q14533;NP_002272.2	37;35	2;2	1;1	Q14533	KRT81	GO:0005643,GO:0005882,GO:0045095	GO:0006606	GO:0005198,GO:0005515	cytoskeleton,membrane,nucleus	transport	protein binding,structural molecule activity	keratin, type II cuticular Hb1	>Q14533 SWISS-PROT:Q14533 Keratin, type II cuticular Hb1 (Hair keratin, type II Hb1) (ghHKb1) (ghHb1) (MLN 137) - Homo sapiens (Human).;>gi|169790853|ref|NP_002272.2| keratin, type II cuticular Hb1 [Homo sapiens]	2	37	2	1	8	20	4	3	0	0	21	33	3	6	0	9	0	0	0	0	0	0	0	2	0	0	0	0	0	0	0	0	0	0	0
CON__Q32MB2;NP_778238.1	CON__Q32MB2;NP_778238.1	11;11	1;1	0;0	Q86Y46	KRT73	GO:0005737,GO:0005882,GO:0016021,GO:0016459,GO:0045095	GO:0000226	GO:0003774,GO:0005198,GO:0008017	cytoplasm,cytoskeleton,membrane	cell organization and biogenesis	catalytic activity,motor activity,protein binding,structural molecule activity	keratin, type II cytoskeletal 73	>Q32MB2 TREMBL:Q32MB2;Q86Y46 Tax_Id=9606 Gene_Symbol=KRT73 Keratin-73;>gi|28173564|ref|NP_778238.1| keratin, type II cytoskeletal 73 [Homo sapiens]	2	11	1	0	6	5	10	9	2	3	6	7	7	7	2	3	0	0	0	0	0	0	0	0	0	0	0	0	0	0	0	0	0	0	0
CON__Q3SY84;NP_258259.1	CON__Q3SY84;NP_258259.1	12;12	2;2	1;1	Q3SY84	KRT71	GO:0005882,GO:0016021,GO:0045095	GO:0031069	GO:0005198	cytoskeleton,membrane	development	structural molecule activity	keratin, type II cytoskeletal 71	>Q3SY84 SWISS-PROT:Q3SY84 Tax_Id=9606 Gene_Symbol=KRT71 Keratin, type II cytoskeletal 71;>gi|15618995|ref|NP_258259.1| keratin, type II cytoskeletal 71 [Homo sapiens]	2	12	2	1	4	3	11	6	2	3	5	5	6	4	3	2	1	1	2	1	1	1	1	1	1	1	1	1	0	0	1	0	0	0	0
CON__Q3TTY5	CON__Q3TTY5	16	1	1	Q3TTY5	Krt2	GO:0005737,GO:0005794,GO:0005882,GO:0045095,GO:0045111	GO:0031424,GO:0032980,GO:0043616,GO:0051546	GO:0005198	Golgi,cytoplasm,cytoskeleton	cell differentiation,cell proliferation,cellular component movement,development	structural molecule activity	keratin, type II cytoskeletal 2 epidermal	>Q3TTY5 SWISS-PROT:Q3TTY5 Tax_Id=10090 Gene_Symbol=Krt2 Keratin, type II cytoskeletal 2 epidermal	1	16	1	1	11	10	15	13	8	6	11	11	11	14	6	6	0	0	0	1	0	0	0	0	0	0	0	0	0	0	0	1	0	0	0
CON__Q5D862;NP_001014364.1	CON__Q5D862;NP_001014364.1	5;5	5;5	5;5	Q5D862	FLG2			GO:0005198,GO:0005509,GO:0046872			metal ion binding,structural molecule activity	filaggrin-2	>Q5D862 SWISS-PROT:Q5D862 Tax_Id=9606 Gene_Symbol=FLG2 Filaggrin-2;>gi|62122917|ref|NP_001014364.1| filaggrin-2 [Homo sapiens]	2	5	5	5	1	2	2	2	1	1	1	2	2	3	1	1	1	2	2	2	1	1	1	2	2	3	1	1	1	2	2	2	1	1	1
CON__Q5XQN5;CON__Q922U2	CON__Q5XQN5;CON__Q922U2	42;34	3;2	1;0	Q5XQN5	KRT5	GO:0005882,GO:0016459,GO:0045095	GO:0030855,GO:0050680	GO:0003774,GO:0005198	cytoskeleton	cell differentiation,cell proliferation,regulation of biological process	catalytic activity,motor activity,structural molecule activity	keratin, type II cytoskeletal 5	>Q5XQN5 SWISS-PROT:Q5XQN5 (Bos taurus) Keratin, type II cytoskeletal 5;>Q922U2 SWISS-PROT:Q922U2 Tax_Id=10090 Gene_Symbol=Krt5 Keratin, type II cytoskeletal 5	2	42	3	1	25	28	31	27	14	16	24	27	27	30	14	12	2	2	0	0	0	0	1	1	1	1	0	0	1	1	0	0	0	0	0
CON__Q61726	CON__Q61726	24	4	3	Q61726	5430421N21Rik	GO:0005575,GO:0005882,GO:0016459,GO:0045095	GO:0008150	GO:0003674,GO:0003774,GO:0005198	cytoskeleton		catalytic activity,motor activity,structural molecule activity	keratin type II, partial	>Q61726 TREMBL:Q61726 Tax_Id=10090 Gene_Symbol=5430421N21Rik Keratin type II	1	24	4	3	4	16	2	1	0	0	16	18	1	3	0	6	1	3	0	0	0	0	2	1	0	0	0	1	0	2	0	0	0	0	1
CON__Q6IFU5;NP_872303.2	CON__Q6IFU5;NP_872303.2	4;4	1;1	1;1	Q6A162	KRT40	GO:0005882,GO:0016459		GO:0003774,GO:0005198	cytoskeleton		catalytic activity,motor activity,structural molecule activity	keratin, type I cytoskeletal 40	>Q6IFU5 TREMBL:Q6IFU5 Type I hair keratin KA36 - Homo sapiens (Human).;>gi|125490370|ref|NP_872303.2| keratin, type I cytoskeletal 40 [Homo sapiens]	2	4	1	1	2	2	1	1	0	0	3	4	1	1	0	1	0	0	0	0	0	0	0	1	0	0	0	0	0	0	0	0	0	0	0
CON__Q6ISB0;CON__Q9NSB2;NP_149034.2	CON__Q6ISB0;CON__Q9NSB2;NP_149034.2	17;17;17	8;8;8	8;8;8	Q9NSB2	KRT84	GO:0005575,GO:0005882,GO:0016021,GO:0016459,GO:0045095,GO:0045111	GO:0001942,GO:0035878,GO:0045616	GO:0003774,GO:0005198,GO:0005200,GO:0030280	cytoskeleton,membrane	cell differentiation,development,regulation of biological process	catalytic activity,motor activity,structural molecule activity	keratin, type II cuticular Hb4	>Q6ISB0 TREMBL:Q6ISB0 Keratin, hair, basic, 4 - Homo sapiens (Human).;>Q9NSB2 SWISS-PROT:Q9NSB2 Keratin, type II cuticular Hb4 (Hair keratin, type II Hb4) - Homo sapiens (Human).;>gi|15431316|ref|NP_149034.2| keratin, type II cuticular Hb4 [Homo sapiens]	3	17	8	8	10	6	5	5	8	2	5	8	4	5	1	7	5	1	0	0	6	0	0	0	0	0	0	3	5	1	0	0	6	0	0
CON__Q6KB66-1;NP_872313.2;NP_001074961.1;CON__Q0VBK2	CON__Q6KB66-1;NP_872313.2;NP_001074961.1	8;8;8;3	7;7;7;3	7;7;7;3	Q6KB66	KRT80	GO:0005882,GO:0033177,GO:0045095	GO:0015991	GO:0005198,GO:0015078	cytoskeleton,membrane	transport	structural molecule activity,transporter activity	keratin, type II cytoskeletal 80 isoform K80	>Q6KB66-1 SWISS-PROT:Q6KB66-1 Tax_Id=9606 Gene_Symbol=KRT80 Isoform 1 of Keratin, type II cytoskeletal 80;>gi|125628636|ref|NP_872313.2| keratin, type II cytoskeletal 80 isoform K80 [Homo sapiens];>gi|125628632|ref|NP_001074961.1| keratin, type II cytoskel	4	8	7	7	2	3	7	3	1	1	2	4	1	3	1	1	1	2	6	2	0	0	1	3	0	2	0	0	1	2	6	2	0	0	1
CON__Q6NT21;NP_002273.3	CON__Q6NT21;NP_002273.3	35;35	2;2	1;1	P78385	KRT83	GO:0005643,GO:0005882,GO:0016021,GO:0016459,GO:0045095	GO:0006606,GO:0008544	GO:0003774,GO:0005198	cytoskeleton,membrane,nucleus	development,transport	catalytic activity,motor activity,structural molecule activity	keratin, type II cuticular Hb3	>Q6NT21 TREMBL:Q6NT21 Keratin, hair, basic, 3 - Homo sapiens (Human).;>gi|169790841|ref|NP_002273.3| keratin, type II cuticular Hb3 [Homo sapiens]	2	35	2	1	8	22	4	3	0	0	22	32	2	6	0	10	0	1	0	0	0	0	1	2	0	1	0	1	0	1	0	0	0	0	1
CON__Q7RTT2;CON__Q8N1N4-2;NP_775487.2	CON__Q7RTT2;CON__Q8N1N4-2;NP_775487.2	18;18;18	13;13;13	12;12;12	Q8N1N4	KRT78	GO:0005882,GO:0045095		GO:0005198	cytoskeleton		structural molecule activity	keratin, type II cytoskeletal 78	>Q7RTT2 TREMBL:Q7RTT2 Tax_Id=9606 Gene_Symbol=KRT78 Keratin-78;>Q8N1N4-2 SWISS-PROT:Q8N1N4-2 Tax_Id=9606 Gene_Symbol=KRT78 Isoform 2 of Keratin, type II cytoskeletal 78;>gi|89357932|ref|NP_775487.2| keratin, type II cytoskeletal 78 [Homo sapiens]	3	18	13	12	4	5	16	7	3	2	4	5	4	8	2	2	2	2	12	4	2	1	2	2	2	4	1	1	2	2	11	4	1	1	2
CON__Q7Z3Y8;NP_853515.2;CON__Q7Z3Z0;NP_853512.1	CON__Q7Z3Y8;NP_853515.2;CON__Q7Z3Z0;NP_853512.1	3;3;2;2	1;1;0;0	1;1;0;0	Q7Z3Y8	KRT27	GO:0005737,GO:0005882	GO:0031069	GO:0005198	cytoplasm,cytoskeleton	development	structural molecule activity	keratin, type I cytoskeletal 27	>Q7Z3Y8 SWISS-PROT:Q7Z3Y8 Tax_Id=9606 Gene_Symbol=KRT27 Keratin, type I cytoskeletal 27;>gi|153945736|ref|NP_853515.2| keratin, type I cytoskeletal 27 [Homo sapiens];>Q7Z3Z0 SWISS-PROT:Q7Z3Z0 Tax_Id=9606 Gene_Symbol=KRT25 Keratin, type I cytoskeletal 25;>g	4	3	1	1	2	2	3	2	1	2	2	2	2	2	1	1	0	0	1	0	0	1	0	0	0	0	0	0	0	0	1	0	0	1	0
CON__Q7Z794;NP_778253.2	CON__Q7Z794;NP_778253.2	17;17	11;11	8;8	Q7Z794	KRT77	GO:0005575,GO:0005882,GO:0045095	GO:0008150	GO:0003674,GO:0005198	cytoskeleton		structural molecule activity	keratin, type II cytoskeletal 1b	>Q7Z794 SWISS-PROT:Q7Z794 Tax_Id=9606 Gene_Symbol=KRT77 Keratin 77;>gi|194018511|ref|NP_778253.2| keratin, type II cytoskeletal 1b [Homo sapiens]	2	17	11	8	5	5	13	9	5	6	7	11	6	12	3	5	0	1	7	5	2	4	2	8	2	6	1	3	0	0	6	3	1	3	1
CON__Q86YZ3;NP_001009931.1	CON__Q86YZ3;NP_001009931.1	9;9	9;9	9;9	Q86YZ3	HRNR	GO:0001533,GO:0070062	GO:0006568,GO:0007275,GO:0009143,GO:0031424	GO:0004640,GO:0005509,GO:0017111,GO:0046872	cytoskeleton,extracellular	cell differentiation,development,metabolic process	catalytic activity,metal ion binding	hornerin	>Q86YZ3 SWISS-PROT:Q86YZ3 Tax_Id=9606 Gene_Symbol=HRNR Hornerin;>gi|57864582|ref|NP_001009931.1| hornerin [Homo sapiens]	2	9	9	9	2	3	7	4	2	2	2	2	4	6	3	1	2	3	7	4	2	2	2	2	4	6	3	1	2	3	7	4	2	2	2
CON__Q8BGZ7	CON__Q8BGZ7	31	11	9	Q8BGZ7	Krt75	GO:0005622,GO:0005882,GO:0016459,GO:0045095		GO:0003774,GO:0005198	cytoskeleton		catalytic activity,motor activity,structural molecule activity	keratin, type II cytoskeletal 75	>Q8BGZ7 TREMBL:Q8BGZ7;Q99MH7 Tax_Id=10090 Gene_Symbol=Krt75 10 days neonate skin cDNA, RIKEN full-length enriched library, clone:4732475I03 product:CYTOKERATIN homolog	1	31	11	9	13	14	15	12	7	6	10	12	11	16	6	6	1	0	1	1	0	0	0	0	0	0	0	0	1	0	1	1	0	0	0
CON__Q8VED5	CON__Q8VED5	14	1	0	Q8VED5	Krt79	GO:0005882,GO:0016459,GO:0045095		GO:0003774,GO:0005198	cytoskeleton		catalytic activity,motor activity,structural molecule activity	keratin, type II cytoskeletal 79	>Q8VED5 TREMBL:Q8VED5 Tax_Id=10090 Gene_Symbol=Krt79 Keratin 79	1	14	1	0	7	8	12	8	5	5	7	9	7	11	4	4	0	0	1	0	0	0	0	0	0	0	0	0	0	0	0	0	0	0	0
CON__Q99PS0	CON__Q99PS0	2	1	1	Q99PS0	Krt23	GO:0005882	GO:0008150	GO:0005198	cytoskeleton		structural molecule activity	keratin, type I cytoskeletal 23	>Q99PS0 SWISS-PROT:Q99PS0 Tax_Id=10090 Gene_Symbol=Krt23 Keratin, type I cytoskeletal 23	1	2	1	1	1	1	1	1	0	0	0	1	1	0	0	0	0	0	0	0	0	0	0	0	0	0	0	0	0	0	0	0	0	0	0
CON__Q9BYR4;NP_149443.1	CON__Q9BYR4;NP_149443.1	1;1	1;1	1;1	Q9BYR4	KRTAP4-3	GO:0005882,GO:0045095			cytoskeleton			keratin-associated protein 4-3	>Q9BYR4 SWISS-PROT:Q9BYR4 Tax_Id=9606 Gene_Symbol=KRTAP4-3 Keratin-associated protein 4-3;>gi|154146260|ref|NP_149443.1| keratin-associated protein 4-3 [Homo sapiens]	2	1	1	1	0	0	0	0	0	0	0	1	0	0	0	0	0	0	0	0	0	0	0	1	0	0	0	0	0	0	0	0	0	0	0
CON__Q9BYR8;NP_114164.1	CON__Q9BYR8;NP_114164.1	2;2	2;2	2;2	Q9BYR8	KRTAP3-1	GO:0005882,GO:0045095		GO:0005198	cytoskeleton		structural molecule activity	keratin-associated protein 3-1	>Q9BYR8 SWISS-PROT:Q9BYR8 Tax_Id=9606 Gene_Symbol=KRTAP3-1;LOC100132802 Keratin-associated protein 3-1;>gi|13994362|ref|NP_114164.1| keratin-associated protein 3-1 [Homo sapiens]	2	2	2	2	0	0	0	0	0	0	0	2	0	0	0	0	0	0	0	0	0	0	0	2	0	0	0	0	0	0	0	0	0	0	0
CON__Q9C075;NP_056330.3	CON__Q9C075;NP_056330.3	3;3	1;1	1;1	Q9C075	KRT23	GO:0005882		GO:0005198	cytoskeleton		structural molecule activity	keratin, type I cytoskeletal 23 isoform 1	>Q9C075 SWISS-PROT:Q9C075 Tax_Id=9606 Gene_Symbol=KRT23 Keratin, type I cytoskeletal 23;>gi|27894339|ref|NP_056330.3| keratin, type I cytoskeletal 23 [Homo sapiens]	2	3	1	1	2	2	2	2	0	0	1	2	2	1	0	0	0	0	0	0	0	0	0	0	0	0	0	0	0	0	0	0	0	0	0
CON__Q9NSB4;NP_149022.3	CON__Q9NSB4;NP_149022.3	23;23	17;17	17;17	Q9NSB4	KRT82	GO:0005575,GO:0005882,GO:0045095	GO:0008150	GO:0005198,GO:0030280	cytoskeleton		structural molecule activity	keratin, type II cuticular Hb2	>Q9NSB4 SWISS-PROT:Q9NSB4 Keratin, type II cuticular Hb2 (Hair keratin, type II Hb2) - Homo sapiens (Human).;>gi|27477127|ref|NP_149022.3| keratin, type II cuticular Hb2 [Homo sapiens]	2	23	17	17	3	6	1	0	0	0	6	23	1	0	1	4	1	2	1	0	0	0	3	17	1	0	1	2	1	2	1	0	0	0	3
CON__Q9QWL7	CON__Q9QWL7	33	2	2	Q9QWL7	Krt17	GO:0005737,GO:0005882,GO:0016459,GO:0071944	GO:0002009,GO:0007165,GO:0030307,GO:0031424,GO:0045109,GO:0045727,GO:0051798	GO:0003774,GO:0005198,GO:0005515,GO:0032395,GO:0042289	cytoplasm,cytoskeleton	cell communication,cell differentiation,cell growth,cell organization and biogenesis,development,metabolic process,regulation of biological process,response to stimulus	catalytic activity,motor activity,protein binding,receptor activity,signal transducer activity,structural molecule activity	keratin, type I cytoskeletal 17	>Q9QWL7 SWISS-PROT:Q9QWL7 Tax_Id=10090 Gene_Symbol=Krt17 Keratin, type I cytoskeletal 17	1	33	2	2	19	26	21	18	9	8	11	18	18	14	11	7	0	1	1	0	0	0	0	0	1	0	0	0	0	1	1	0	0	0	0
CON__Q9R0H5	CON__Q9R0H5	12	5	0	Q9R0H5	Krt71	GO:0005882,GO:0016021,GO:0045095	GO:0007010,GO:0031069	GO:0005198,GO:0005200	cytoskeleton,membrane	cell organization and biogenesis,development	structural molecule activity	keratin, type II cytoskeletal 71	>Q9R0H5 SWISS-PROT:Q9R0H5 Tax_Id=10090 Gene_Symbol=Krt71 Keratin, type II cytoskeletal 6G	1	12	5	0	4	4	11	6	2	3	5	5	6	4	3	2	0	1	4	0	0	1	1	1	2	0	1	0	0	0	0	0	0	0	0
CON__Q9UE12;NP_002268.2;CON__Q15323	CON__Q9UE12;NP_002268.2;CON__Q15323	26;26;25	25;25;24	3;3;3	Q15323	KRT31	GO:0005882	GO:0008544	GO:0005198,GO:0005200	cytoskeleton	development	structural molecule activity	keratin, type I cuticular Ha1	>Q9UE12 TREMBL:Q9UE12 Type I hair keratin 1 - Homo sapiens (Human).;>gi|14917115|ref|NP_002268.2| keratin, type I cuticular Ha1 [Homo sapiens];>Q15323 SWISS-PROT:Q15323 Keratin, type I cuticular HA1 (Hair keratin, type I HA1)	3	26	25	3	8	14	2	2	6	1	12	22	3	2	0	11	7	13	1	1	5	1	11	21	2	1	0	10	0	0	0	0	0	0	0
NP_001120800.1;NP_000007.1	NP_001120800.1;NP_000007.1	13;13	13;13	13;13	P11310-2	ACADM	GO:0005739,GO:0005759,GO:0030424,GO:0031966	GO:0001889,GO:0005978,GO:0006111,GO:0006635,GO:0007584,GO:0009409,GO:0009791,GO:0019254,GO:0033539,GO:0042493,GO:0042594,GO:0044255,GO:0044281,GO:0045329,GO:0046688,GO:0051289,GO:0051384,GO:0051791,GO:0051793,GO:0055007,GO:0055114	GO:0000062,GO:0003995,GO:0016491,GO:0016627,GO:0016853,GO:0042802,GO:0050660,GO:0070991	cytoplasm,membrane,mitochondrion,organelle lumen	cell differentiation,cell organization and biogenesis,development,metabolic process,regulation of biological process,response to stimulus	catalytic activity,nucleotide binding,protein binding	medium-chain specific acyl-CoA dehydrogenase, mitochondrial isoform b precursor	>gi|187960098|ref|NP_001120800.1| medium-chain specific acyl-CoA dehydrogenase, mitochondrial isoform b precursor [Homo sapiens];>gi|4557231|ref|NP_000007.1| medium-chain specific acyl-CoA dehydrogenase, mitochondrial isoform a precursor [Homo sapiens]	2	13	13	13	2	1	5	1	0	0	2	0	10	2	5	0	2	1	5	1	0	0	2	0	10	2	5	0	2	1	5	1	0	0	2
NP_001257376.1;NP_000009.1;NP_001029031.1;NP_001257377.1	NP_001257376.1;NP_000009.1;NP_001029031.1;NP_001257377.1	5;5;5;5	5;5;5;5	5;5;5;5	P49748-3	ACADVL	GO:0005739,GO:0005743,GO:0005759,GO:0016021,GO:0042645	GO:0001659,GO:0006635,GO:0006987,GO:0015980,GO:0030968,GO:0033539,GO:0042760,GO:0044255,GO:0044267,GO:0044281,GO:0045717,GO:0046322,GO:0055114,GO:0090181	GO:0000062,GO:0003995,GO:0004466,GO:0016491,GO:0016627,GO:0017099,GO:0050660	cytoplasm,membrane,mitochondrion,organelle lumen	cell communication,metabolic process,regulation of biological process,response to stimulus	catalytic activity,nucleotide binding	very long-chain specific acyl-CoA dehydrogenase, mitochondrial isoform 3	>gi|394025723|ref|NP_001257376.1| very long-chain specific acyl-CoA dehydrogenase, mitochondrial isoform 3 [Homo sapiens];>gi|4557235|ref|NP_000009.1| very long-chain specific acyl-CoA dehydrogenase, mitochondrial isoform 1 precursor [Homo sapiens];>gi|764	4	5	5	5	0	0	0	0	0	0	1	0	2	0	0	0	0	0	0	0	0	0	1	0	2	0	0	0	0	0	0	0	0	0	1
NP_000010.1	NP_000010.1	22	22	22	P24752	ACAT1	GO:0005739,GO:0005743,GO:0005759	GO:0001889,GO:0007420,GO:0008152,GO:0009083,GO:0009725,GO:0014070,GO:0034641,GO:0042594,GO:0044255,GO:0044281,GO:0046950,GO:0046951,GO:0046952,GO:0051260,GO:0060612,GO:0072229	GO:0003824,GO:0003985,GO:0016740,GO:0016746,GO:0016747,GO:0019899,GO:0042803,GO:0046872,GO:0050662	cytoplasm,membrane,mitochondrion,organelle lumen	cell organization and biogenesis,development,metabolic process,response to stimulus	catalytic activity,metal ion binding,protein binding	acetyl-CoA acetyltransferase, mitochondrial precursor	>gi|4557237|ref|NP_000010.1| acetyl-CoA acetyltransferase, mitochondrial precursor [Homo sapiens]	1	22	22	22	8	2	8	0	6	0	7	0	18	0	14	2	8	2	8	0	6	0	7	0	18	0	14	2	8	2	8	0	6	0	7
NP_001230106.1;NP_000025.1;NP_001121089.1;NP_908930.1;NP_908932.1	NP_001230106.1;NP_000025.1;NP_001121089.1;NP_908930.1;NP_908932.1	13;13;13;13;13	13;13;13;13;13	13;13;13;13;13	P04075-2	ALDOA	GO:0005576,GO:0005829,GO:0015629,GO:0031093,GO:0031674,GO:0070062	GO:0002576,GO:0005975,GO:0006000,GO:0006006,GO:0006094,GO:0006096,GO:0006754,GO:0006941,GO:0007015,GO:0007596,GO:0008360,GO:0030168,GO:0030388,GO:0044281,GO:0046716,GO:0051289	GO:0003779,GO:0004332,GO:0005515,GO:0008092,GO:0015631,GO:0042802,GO:0070061	cytoplasm,cytoskeleton,cytosol,extracellular,organelle lumen	cell organization and biogenesis,cellular homeostasis,coagulation,metabolic process,regulation of biological process,response to stimulus,transport	catalytic activity,protein binding	fructose-bisphosphate aldolase A isoform 2	>gi|342187211|ref|NP_001230106.1| fructose-bisphosphate aldolase A isoform 2 [Homo sapiens];>gi|4557305|ref|NP_000025.1| fructose-bisphosphate aldolase A isoform 1 [Homo sapiens];>gi|193794814|ref|NP_001121089.1| fructose-bisphosphate aldolase A isoform 1	5	13	13	13	6	1	5	4	5	0	4	0	9	2	6	1	6	1	5	4	5	0	4	0	9	2	6	1	6	1	5	4	5	0	4
NP_001231367.1;NP_000036.2	NP_001231367.1;NP_000036.2	5;5	5;5	5;5	P05089-2	ARG1	GO:0005615,GO:0005737,GO:0005829,GO:0043005,GO:0043025	GO:0000050,GO:0001889,GO:0001938,GO:0006527,GO:0009635,GO:0010042,GO:0010043,GO:0010269,GO:0010963,GO:0014075,GO:0030324,GO:0032964,GO:0033189,GO:0033197,GO:0034641,GO:0042493,GO:0043200,GO:0044281,GO:0046686,GO:0048678,GO:0051597,GO:0060056,GO:0060135,GO:0070207,GO:0070301,GO:0071222,GO:0071377,GO:0071549,GO:0071560	GO:0004053,GO:0016813,GO:0030145,GO:0046872	cytoplasm,cytosol,extracellular	cell organization and biogenesis,cell proliferation,development,metabolic process,regulation of biological process,reproduction,response to stimulus,transport	catalytic activity,metal ion binding	arginase-1 isoform 1	>gi|346986435|ref|NP_001231367.1| arginase-1 isoform 1 [Homo sapiens];>gi|10947139|ref|NP_000036.2| arginase-1 isoform 2 [Homo sapiens]	2	5	5	5	2	3	5	2	0	1	2	2	1	1	1	1	2	3	5	2	0	1	2	2	1	1	1	1	2	3	5	2	0	1	2
NP_000041.2;NP_446464.1	NP_000041.2;NP_446464.1	7;7	7;7	7;7	P00966	ASS1	GO:0005634,GO:0005737,GO:0005741,GO:0005764,GO:0005783,GO:0005829,GO:0043204,GO:0070852	GO:0000050,GO:0000053,GO:0001822,GO:0001889,GO:0006526,GO:0006953,GO:0007494,GO:0007568,GO:0007584,GO:0008033,GO:0008652,GO:0010043,GO:0010046,GO:0032355,GO:0034641,GO:0042493,GO:0044281,GO:0060416,GO:0060539,GO:0071222,GO:0071230,GO:0071242,GO:0071320,GO:0071346,GO:0071356,GO:0071377,GO:0071400,GO:0071549	GO:0000166,GO:0004055,GO:0005515,GO:0005524,GO:0015643,GO:0016740,GO:0016874	cytoplasm,cytosol,endoplasmic reticulum,membrane,mitochondrion,nucleus,vacuole	defense response,development,metabolic process,response to stimulus	catalytic activity,nucleotide binding,protein binding	argininosuccinate synthase	>gi|53759107|ref|NP_000041.2| argininosuccinate synthase [Homo sapiens];>gi|16950633|ref|NP_446464.1| argininosuccinate synthase [Homo sapiens]	2	7	7	7	1	1	0	0	0	0	1	0	0	0	0	0	1	1	0	0	0	0	1	0	0	0	0	0	1	1	0	0	0	0	1
NP_000047.1;NP_898871.1	NP_000047.1;NP_898871.1	1;1	1;1	1;1	P21953	BCKDHB	GO:0005739,GO:0005759,GO:0005947	GO:0007584,GO:0008152,GO:0009083,GO:0034641,GO:0044281,GO:0051384,GO:0051591,GO:0055114	GO:0003824,GO:0003826,GO:0003863,GO:0005515,GO:0016491,GO:0016831,GO:0032403	cytoplasm,mitochondrion,organelle lumen	metabolic process,response to stimulus	catalytic activity,protein binding	2-oxoisovalerate dehydrogenase subunit beta, mitochondrial precursor	>gi|4557353|ref|NP_000047.1| 2-oxoisovalerate dehydrogenase subunit beta, mitochondrial precursor [Homo sapiens];>gi|34101272|ref|NP_898871.1| 2-oxoisovalerate dehydrogenase subunit beta, mitochondrial precursor [Homo sapiens]	2	1	1	1	0	0	0	0	0	0	0	0	0	0	0	0	0	0	0	0	0	0	0	0	0	0	0	0	0	0	0	0	0	0	0
NP_000048.1;NP_002898.2;NP_116559.1	NP_000048.1	33;1;1	33;1;1	33;1;1	P54132	BLM	GO:0000228,GO:0000781,GO:0000800,GO:0001673,GO:0005622,GO:0005634,GO:0005657,GO:0005730,GO:0005737,GO:0016363,GO:0016605,GO:0045120	GO:0000079,GO:0000085,GO:0000723,GO:0000724,GO:0000729,GO:0000733,GO:0006200,GO:0006260,GO:0006281,GO:0006310,GO:0006974,GO:0010165,GO:0031297,GO:0031572,GO:0044237,GO:0045893,GO:0045910,GO:0045950,GO:0046632,GO:0046641,GO:0048478,GO:0051098,GO:0051259,GO:0051276,GO:0051782,GO:0071479,GO:0072711,GO:0072757	GO:0000166,GO:0000405,GO:0002039,GO:0003676,GO:0003677,GO:0003697,GO:0003824,GO:0004003,GO:0004386,GO:0005515,GO:0005524,GO:0008026,GO:0009378,GO:0016787,GO:0016818,GO:0016887,GO:0036310,GO:0043140,GO:0051880	chromosome,cytoplasm,nucleus,organelle lumen	cell differentiation,cell division,cell organization and biogenesis,cell proliferation,development,metabolic process,regulation of biological process,response to stimulus	DNA binding,catalytic activity,nucleotide binding,protein binding	Bloom syndrome protein	>gi|4557365|ref|NP_000048.1| Bloom syndrome protein [Homo sapiens]	3	33	33	33	1	0	0	0	0	0	1	1	2	0	0	0	1	0	0	0	0	0	1	1	2	0	0	0	1	0	0	0	0	0	1
NP_000058.1	NP_000058.1	1	1	1	P00918	CA2	GO:0005615,GO:0005737,GO:0005829,GO:0005886,GO:0005902,GO:0016020,GO:0016323,GO:0030424,GO:0045177	GO:0001822,GO:0002009,GO:0006730,GO:0006950,GO:0009268,GO:0010033,GO:0010043,GO:0015670,GO:0015701,GO:0032849,GO:0038166,GO:0042475,GO:0043627,GO:0044070,GO:0044281,GO:0045672,GO:0045780,GO:0046903,GO:0048545,GO:0051453,GO:2001150	GO:0004089,GO:0005515,GO:0008270,GO:0016829,GO:0046872	cytoplasm,cytosol,extracellular,membrane	cell communication,cell differentiation,cellular homeostasis,development,metabolic process,regulation of biological process,response to stimulus,transport	catalytic activity,metal ion binding,protein binding	carbonic anhydrase 2	>gi|4557395|ref|NP_000058.1| carbonic anhydrase 2 [Homo sapiens]	1	1	1	1	0	0	0	0	0	0	0	0	0	0	0	0	0	0	0	0	0	0	0	0	0	0	0	0	0	0	0	0	0	0	0
NP_000080.2	NP_000080.2	2	2	2	P08123	COL1A2	GO:0005576,GO:0005578,GO:0005581,GO:0005584,GO:0005615,GO:0005788,GO:0031012,GO:0070062	GO:0001501,GO:0001568,GO:0007179,GO:0007266,GO:0007411,GO:0007596,GO:0008217,GO:0022617,GO:0030168,GO:0030198,GO:0030199,GO:0030574,GO:0042476,GO:0043589,GO:0050900,GO:0070208,GO:0071230	GO:0005201,GO:0005515,GO:0030674,GO:0042802,GO:0046332,GO:0046872,GO:0048407	cytoplasm,endoplasmic reticulum,extracellular,organelle lumen	cell communication,cell differentiation,cell organization and biogenesis,cellular component movement,coagulation,development,metabolic process,regulation of biological process,response to stimulus	metal ion binding,protein binding,structural molecule activity	collagen alpha-2(I) chain precursor	>gi|48762934|ref|NP_000080.2| collagen alpha-2(I) chain precursor [Homo sapiens]	1	2	2	2	0	1	0	0	0	0	1	0	2	0	0	0	0	1	0	0	0	0	1	0	2	0	0	0	0	1	0	0	0	0	1
NP_000089.1	NP_000089.1	1	1	1	P23786	CPT2	GO:0005634,GO:0005730,GO:0005739,GO:0005743,GO:0016020	GO:0006629,GO:0006631,GO:0006635,GO:0006810,GO:0006853,GO:0044255,GO:0044281,GO:0046320	GO:0004095,GO:0016740,GO:0016746	cytoplasm,membrane,mitochondrion,nucleus,organelle lumen	metabolic process,regulation of biological process,transport	catalytic activity	carnitine O-palmitoyltransferase 2, mitochondrial precursor	>gi|4503023|ref|NP_000089.1| carnitine O-palmitoyltransferase 2, mitochondrial precursor [Homo sapiens]	1	1	1	1	0	1	1	1	0	0	0	0	0	1	0	0	0	1	1	1	0	0	0	0	0	1	0	0	0	1	1	1	0	0	0
NP_000099.2	NP_000099.2	21	21	21	P09622	DLD	GO:0005634,GO:0005730,GO:0005737,GO:0005739,GO:0005759,GO:0005929,GO:0019861,GO:0043159,GO:0045252,GO:0045254	GO:0006086,GO:0006090,GO:0006099,GO:0006103,GO:0006120,GO:0006508,GO:0006554,GO:0007369,GO:0007568,GO:0008033,GO:0009083,GO:0009106,GO:0010510,GO:0034641,GO:0042391,GO:0044237,GO:0044281,GO:0045454,GO:0048240,GO:0051068,GO:0055114	GO:0004148,GO:0016491,GO:0016668,GO:0043544,GO:0050660,GO:0051287	cytoplasm,mitochondrion,nucleus,organelle lumen,vacuole	cell differentiation,cellular homeostasis,development,metabolic process,regulation of biological process,reproduction	catalytic activity,nucleotide binding	dihydrolipoyl dehydrogenase, mitochondrial precursor	>gi|91199540|ref|NP_000099.2| dihydrolipoyl dehydrogenase, mitochondrial precursor [Homo sapiens]	1	21	21	21	9	0	8	0	3	1	9	2	16	0	8	0	9	0	8	0	3	1	9	2	16	0	8	0	9	0	8	0	3	1	9
NP_003997.1;NP_004000.1;NP_000100.2;NP_003998.1;NP_004001.1;NP_004002.2;NP_004003.1	NP_003997.1;NP_004000.1;NP_000100.2;NP_003998.1;NP_004001.1;NP_004002.2;NP_004003.1	1;1;1;1;1;1;1	1;1;1;1;1;1;1	1;1;1;1;1;1;1		DMD	GO:0005634,GO:0005829,GO:0005856,GO:0005886,GO:0009986,GO:0015629,GO:0016010,GO:0016013,GO:0016328,GO:0030018,GO:0030055,GO:0030175,GO:0031305,GO:0042383,GO:0043034,GO:0043234,GO:0044306,GO:0045121,GO:0045211	GO:0001954,GO:0002027,GO:0006355,GO:0007517,GO:0007519,GO:0008065,GO:0010880,GO:0010881,GO:0010976,GO:0014809,GO:0014819,GO:0014904,GO:0021629,GO:0030049,GO:0030198,GO:0033137,GO:0034613,GO:0043043,GO:0043623,GO:0044458,GO:0045213,GO:0045666,GO:0046716,GO:0048747,GO:0048812,GO:0051647,GO:0060048,GO:0060314,GO:0060857,GO:0086001,GO:0090287,GO:1901385,GO:1902083,GO:2000169,GO:2000651	GO:0002162,GO:0003779,GO:0005178,GO:0005200,GO:0005509,GO:0005515,GO:0008270,GO:0008307,GO:0017022,GO:0017166,GO:0030165,GO:0050998	cell surface,cytoplasm,cytoskeleton,cytosol,membrane,mitochondrion,nucleus	cell communication,cell differentiation,cell organization and biogenesis,cellular component movement,cellular homeostasis,development,metabolic process,regulation of biological process,response to stimulus,transport	metal ion binding,protein binding,structural molecule activity	dystrophin Dp427m isoform	>gi|5032283|ref|NP_003997.1| dystrophin Dp427m isoform [Homo sapiens];>gi|5032287|ref|NP_004000.1| dystrophin Dp427p1 isoform [Homo sapiens];>gi|5032281|ref|NP_000100.2| dystrophin Dp427c isoform [Homo sapiens];>gi|5032285|ref|NP_003998.1| dystrophin Dp427	7	1	1	1	1	1	1	0	1	1	0	0	1	0	0	1	1	1	1	0	1	1	0	0	1	0	0	1	1	1	1	0	1	1	0
NP_000108.1	NP_000108.1	3	3	3	P50402	EMD	GO:0005634,GO:0005635,GO:0005637,GO:0005640,GO:0005783,GO:0005819,GO:0005874,GO:0016020,GO:0016021,GO:0031965	GO:0000278,GO:0006936,GO:0007077,GO:0007084,GO:0007517,GO:0031468,GO:0035414,GO:0035914,GO:0046827,GO:0048147,GO:0060828,GO:0071363	GO:0003779,GO:0005515,GO:0048487	cytoplasm,cytoskeleton,endoplasmic reticulum,membrane,nucleus	cell communication,cell differentiation,cell organization and biogenesis,cell proliferation,development,regulation of biological process,response to stimulus,transport	protein binding	emerin	>gi|4557553|ref|NP_000108.1| emerin [Homo sapiens]	1	3	3	3	0	0	0	0	0	0	0	0	0	0	0	0	0	0	0	0	0	0	0	0	0	0	0	0	0	0	0	0	0	0	0
NP_000117.1;NP_001121188.1	NP_000117.1;NP_001121188.1	11;10	11;10	11;10	P13804	ETFA	GO:0005739,GO:0005759	GO:0006810,GO:0022904,GO:0044237,GO:0044281,GO:0055114	GO:0009055,GO:0016491,GO:0050660	cytoplasm,mitochondrion,organelle lumen	metabolic process,transport	catalytic activity,nucleotide binding	electron transfer flavoprotein subunit alpha, mitochondrial isoform a	>gi|4503607|ref|NP_000117.1| electron transfer flavoprotein subunit alpha, mitochondrial isoform a [Homo sapiens];>gi|189181759|ref|NP_001121188.1| electron transfer flavoprotein subunit alpha, mitochondrial isoform b [Homo sapiens]	2	11	11	11	3	0	3	0	0	0	4	0	8	0	5	0	3	0	3	0	0	0	4	0	8	0	5	0	3	0	3	0	0	0	4
NP_001012533.1;NP_000131.2	NP_001012533.1;NP_000131.2	3;3	3;3	3;3	P22830-2	FECH	GO:0005743,GO:0005759	GO:0006091,GO:0006778,GO:0006783,GO:0008203,GO:0009416,GO:0009589,GO:0010288,GO:0010999,GO:0017085,GO:0030218,GO:0034379,GO:0042493,GO:0044281,GO:0045471,GO:0046501,GO:0046685,GO:0046984,GO:0051597,GO:0055072,GO:0070541,GO:0071549	GO:0004325,GO:0005515,GO:0008198,GO:0020037,GO:0030350,GO:0051537	cytoplasm,membrane,mitochondrion,organelle lumen	cell differentiation,cell organization and biogenesis,development,metabolic process,regulation of biological process,response to stimulus	RNA binding,catalytic activity,metal ion binding,protein binding	ferrochelatase, mitochondrial isoform a precursor	>gi|60499025|ref|NP_001012533.1| ferrochelatase, mitochondrial isoform a precursor [Homo sapiens];>gi|60499021|ref|NP_000131.2| ferrochelatase, mitochondrial isoform b precursor [Homo sapiens]	2	3	3	3	1	0	1	0	0	0	1	0	3	0	0	0	1	0	1	0	0	0	1	0	3	0	0	0	1	0	1	0	0	0	1
NP_000134.2;NP_116171.3	NP_000134.2	12;1	12;1	12;1	P07954	FH	GO:0005737,GO:0005739,GO:0005759,GO:0045239	GO:0006099,GO:0006106,GO:0006108,GO:0044237,GO:0044281,GO:0048873	GO:0003824,GO:0004333,GO:0016829	cytoplasm,mitochondrion,organelle lumen	metabolic process	catalytic activity	fumarate hydratase, mitochondrial	>gi|19743875|ref|NP_000134.2| fumarate hydratase, mitochondrial [Homo sapiens]	2	12	12	12	5	1	0	0	1	0	7	0	7	0	4	0	5	1	0	0	1	0	7	0	7	0	4	0	5	1	0	0	1	0	7
NP_000150.1;NP_039663.1	NP_000150.1;NP_039663.1	3;2	3;2	3;2	Q92947	GCDH	GO:0005739,GO:0005743,GO:0005759	GO:0006554,GO:0006568,GO:0006637,GO:0008152,GO:0019395,GO:0034641,GO:0044281,GO:0046949,GO:0055114	GO:0000062,GO:0003995,GO:0004361,GO:0016491,GO:0016627,GO:0050660	cytoplasm,membrane,mitochondrion,organelle lumen	metabolic process	catalytic activity,nucleotide binding	glutaryl-CoA dehydrogenase, mitochondrial isoform a precursor	>gi|4503943|ref|NP_000150.1| glutaryl-CoA dehydrogenase, mitochondrial isoform a precursor [Homo sapiens];>gi|7669494|ref|NP_039663.1| glutaryl-CoA dehydrogenase, mitochondrial isoform b precursor [Homo sapiens]	2	3	3	3	1	0	0	0	0	0	0	0	0	1	0	0	1	0	0	0	0	0	0	0	0	1	0	0	1	0	0	0	0	0	0
NP_000161.2	NP_000161.2	7	7	7	P23378	GLDC	GO:0005739	GO:0006520,GO:0006544,GO:0006546,GO:0055114	GO:0003824,GO:0004375,GO:0009055,GO:0016491,GO:0016829,GO:0030170	cytoplasm,mitochondrion	metabolic process	catalytic activity	glycine dehydrogenase [decarboxylating], mitochondrial precursor	>gi|108773801|ref|NP_000161.2| glycine dehydrogenase [decarboxylating], mitochondrial precursor [Homo sapiens]	1	7	7	7	0	0	1	0	0	0	0	0	4	0	1	0	0	0	1	0	0	0	0	0	4	0	1	0	0	0	1	0	0	0	0
NP_000166.2;NP_001171651.1;NP_787071.2;CON__Q3ZBD7	NP_000166.2;NP_001171651.1	5;4;1;1	5;4;1;1	5;4;1;1	P06744	GPI	GO:0005576,GO:0005615,GO:0005634,GO:0005730,GO:0005737,GO:0005829,GO:0005886,GO:0043005	GO:0001525,GO:0005975,GO:0006006,GO:0006094,GO:0006096,GO:0006959,GO:0007599,GO:0007611,GO:0019242,GO:0043154,GO:0043524,GO:0044281,GO:0046185,GO:0051156	GO:0004347,GO:0005125,GO:0008083,GO:0016853,GO:0016866,GO:0048029	cytoplasm,cytosol,extracellular,membrane,nucleus,organelle lumen	cell death,development,metabolic process,regulation of biological process,response to stimulus	catalytic activity,protein binding	glucose-6-phosphate isomerase isoform 2	>gi|18201905|ref|NP_000166.2| glucose-6-phosphate isomerase isoform 2 [Homo sapiens];>gi|296080693|ref|NP_001171651.1| glucose-6-phosphate isomerase isoform 1 [Homo sapiens]	4	5	5	5	2	0	2	0	3	0	0	0	3	0	2	0	2	0	2	0	3	0	0	0	3	0	2	0	2	0	2	0	3	0	0
NP_000170.1	NP_000170.1	4	4	4	P52701	MSH6	GO:0000228,GO:0000790,GO:0005634,GO:0005694,GO:0032301	GO:0000710,GO:0006200,GO:0006281,GO:0006298,GO:0006974,GO:0007131,GO:0008340,GO:0008630,GO:0009411,GO:0016446,GO:0016447,GO:0043570,GO:0045190,GO:0045910,GO:0051096,GO:0097193	GO:0000166,GO:0000287,GO:0000400,GO:0003677,GO:0003682,GO:0003684,GO:0003690,GO:0005515,GO:0005524,GO:0008094,GO:0016887,GO:0030983,GO:0032137,GO:0032142,GO:0032143,GO:0032357,GO:0032405,GO:0035064,GO:0042803,GO:0043531	chromosome,nucleus,organelle lumen	cell communication,cell death,cell organization and biogenesis,development,metabolic process,regulation of biological process,reproduction,response to stimulus	DNA binding,catalytic activity,metal ion binding,nucleotide binding,protein binding	DNA mismatch repair protein Msh6 isoform 1	>gi|4504191|ref|NP_000170.1| DNA mismatch repair protein Msh6 [Homo sapiens]	1	4	4	4	0	0	0	1	0	0	0	0	0	0	0	0	0	0	0	1	0	0	0	0	0	0	0	0	0	0	0	1	0	0	0
NP_000173.2	NP_000173.2	20	20	20	P40939	HADHA	GO:0005730,GO:0005737,GO:0005739,GO:0005743,GO:0016507,GO:0042645	GO:0006629,GO:0006631,GO:0006635,GO:0006644,GO:0008152,GO:0032868,GO:0035965,GO:0042493,GO:0044255,GO:0044281,GO:0046474,GO:0055114	GO:0000062,GO:0003824,GO:0003857,GO:0003985,GO:0003988,GO:0004300,GO:0005515,GO:0016491,GO:0016508,GO:0016509,GO:0016616,GO:0016829,GO:0032403,GO:0050662,GO:0051287	cytoplasm,membrane,mitochondrion,nucleus,organelle lumen	metabolic process,response to stimulus	catalytic activity,nucleotide binding,protein binding	trifunctional enzyme subunit alpha, mitochondrial precursor	>gi|20127408|ref|NP_000173.2| trifunctional enzyme subunit alpha, mitochondrial precursor [Homo sapiens]	1	20	20	20	5	1	4	1	1	0	5	1	15	2	7	0	5	1	4	1	1	0	5	1	15	2	7	0	5	1	4	1	1	0	5
NP_000174.1	NP_000174.1	7	7	7	P55084	HADHB	GO:0005739,GO:0005740,GO:0005741,GO:0005743,GO:0005783,GO:0016020,GO:0016507,GO:0042645	GO:0006629,GO:0006631,GO:0006635,GO:0006644,GO:0008152,GO:0035965,GO:0044255,GO:0044281,GO:0046474	GO:0000062,GO:0003824,GO:0003857,GO:0003988,GO:0004300,GO:0005515,GO:0016508,GO:0016509,GO:0016740,GO:0016746,GO:0016747,GO:0032403,GO:0051287	cytoplasm,endoplasmic reticulum,membrane,mitochondrion,organelle lumen	metabolic process	catalytic activity,nucleotide binding,protein binding	trifunctional enzyme subunit beta, mitochondrial isoform 1 precursor	>gi|4504327|ref|NP_000174.1| trifunctional enzyme subunit beta, mitochondrial precursor [Homo sapiens]	1	7	7	7	2	0	0	0	0	0	2	0	2	0	2	0	2	0	0	0	0	0	2	0	2	0	2	0	2	0	0	0	0	0	2
NP_000182.2;NP_001073932.1;NP_001368.2;NP_001159531.1	NP_000182.2	3;1;1;1	3;1;1;1	3;1;1;1	P35914	HMGCL	GO:0005739,GO:0005743,GO:0005759,GO:0005777	GO:0001889,GO:0006552,GO:0006637,GO:0007005,GO:0007584,GO:0009790,GO:0042594,GO:0044255,GO:0044281,GO:0046950,GO:0046951,GO:0051262,GO:0070542	GO:0000062,GO:0000287,GO:0003824,GO:0004419,GO:0005102,GO:0016829,GO:0030145,GO:0031406,GO:0042803,GO:0046872	cytoplasm,membrane,mitochondrion,organelle lumen	cell organization and biogenesis,development,metabolic process,response to stimulus	catalytic activity,metal ion binding,protein binding	hydroxymethylglutaryl-CoA lyase, mitochondrial isoform 1 precursor	>gi|62198232|ref|NP_000182.2| hydroxymethylglutaryl-CoA lyase, mitochondrial isoform 1 precursor [Homo sapiens]	4	3	3	3	0	0	1	0	0	0	0	0	1	1	0	0	0	0	1	0	0	0	0	0	1	1	0	0	0	0	1	0	0	0	0
NP_000185.1	NP_000185.1	1	1	1	P00492	HPRT1	GO:0005737,GO:0005829	GO:0001975,GO:0006144,GO:0006164,GO:0006166,GO:0006168,GO:0006178,GO:0007283,GO:0007610,GO:0007625,GO:0009116,GO:0019835,GO:0021756,GO:0021895,GO:0021954,GO:0032263,GO:0032264,GO:0042417,GO:0043101,GO:0043103,GO:0044281,GO:0045964,GO:0046038,GO:0046040,GO:0046083,GO:0046100,GO:0046651,GO:0048813,GO:0051289,GO:0055086	GO:0000166,GO:0000287,GO:0004422,GO:0005515,GO:0016740,GO:0016757,GO:0042802,GO:0042803,GO:0046872,GO:0052657	cytoplasm,cytosol	cell death,cell differentiation,cell organization and biogenesis,cell proliferation,development,metabolic process,regulation of biological process,reproduction,response to stimulus	catalytic activity,metal ion binding,nucleotide binding,protein binding	hypoxanthine-guanine phosphoribosyltransferase	>gi|4504483|ref|NP_000185.1| hypoxanthine-guanine phosphoribosyltransferase [Homo sapiens]	1	1	1	1	1	0	0	0	0	0	1	0	1	0	0	0	1	0	0	0	0	0	1	0	1	0	0	0	1	0	0	0	0	0	1
NP_000215.1;NP_954657.1;CON__H-INV:HIT000015463	NP_000215.1;NP_954657.1	9;9;2	7;7;1	4;4;1	P05783	KRT18	GO:0005634,GO:0005730,GO:0005737,GO:0005815,GO:0005882,GO:0034451,GO:0045095,GO:0048471	GO:0006915,GO:0007049,GO:0009653,GO:0019048,GO:0033209,GO:0043000,GO:0043066	GO:0005198,GO:0005515,GO:0097110	cytoplasm,cytoskeleton,nucleus,organelle lumen	cell communication,cell death,cell organization and biogenesis,regulation of biological process,response to stimulus,transport	protein binding,structural molecule activity	keratin, type I cytoskeletal 18	>gi|4557888|ref|NP_000215.1| keratin, type I cytoskeletal 18 [Homo sapiens];>gi|40354195|ref|NP_954657.1| keratin, type I cytoskeletal 18 [Homo sapiens]	3	9	7	4	1	2	1	1	1	0	2	2	2	1	1	2	0	0	0	0	0	0	0	0	0	0	0	0	0	0	0	0	0	0	0
NP_000217.2;CON__P35527	NP_000217.2;CON__P35527	50;48	49;47	49;47	P35527	KRT9	GO:0005882,GO:0045095,GO:0048471	GO:0007283,GO:0008544,GO:0043588,GO:0045109	GO:0005198,GO:0005200	cytoplasm,cytoskeleton	cell organization and biogenesis,development,reproduction	structural molecule activity	keratin, type I cytoskeletal 9	>gi|55956899|ref|NP_000217.2| keratin, type I cytoskeletal 9 [Homo sapiens];>P35527 SWISS-PROT:P35527 Tax_Id=9606 Gene_Symbol=KRT9 Keratin, type I cytoskeletal 9	2	50	49	49	26	29	38	34	33	26	21	22	29	35	28	26	25	28	37	33	33	26	20	21	28	34	28	26	25	28	37	33	33	26	20
NP_000230.1	NP_000230.1	4	4	4	P61626	LYZ	GO:0005576,GO:0005615	GO:0006954,GO:0008152,GO:0016998,GO:0019835,GO:0042742	GO:0003796,GO:0003824,GO:0016787,GO:0016798,GO:0042802	extracellular	cell death,defense response,metabolic process,response to stimulus	catalytic activity,protein binding	lysozyme C precursor	>gi|4557894|ref|NP_000230.1| lysozyme C precursor [Homo sapiens]	1	4	4	4	2	1	3	3	1	1	3	4	2	3	1	0	2	1	3	3	1	1	3	4	2	3	1	0	2	1	3	3	1	1	3
NP_000235.2;NP_570712.1;NP_570713.1;NP_570714.1;NP_570715.1;NP_570716.1;NP_570711.1	NP_000235.2;NP_570712.1;NP_570713.1;NP_570714.1;NP_570715.1;NP_570716.1;NP_570711.1	1;1;1;1;1;1;1	1;1;1;1;1;1;1	1;1;1;1;1;1;1	O00255	MEN1	GO:0000785,GO:0005634,GO:0005654,GO:0005730,GO:0005737,GO:0005829,GO:0016363,GO:0032154,GO:0035097,GO:0043234	GO:0000122,GO:0000165,GO:0001776,GO:0001933,GO:0002051,GO:0002076,GO:0006281,GO:0006338,GO:0006351,GO:0006367,GO:0006974,GO:0007050,GO:0007179,GO:0007420,GO:0008285,GO:0009411,GO:0010332,GO:0010467,GO:0030097,GO:0030511,GO:0031062,GO:0032092,GO:0032925,GO:0034968,GO:0043065,GO:0043280,GO:0043433,GO:0045668,GO:0045669,GO:0045736,GO:0045786,GO:0045892,GO:0045944,GO:0046329,GO:0046621,GO:0048704,GO:…	GO:0000400,GO:0000403,GO:0003682,GO:0003690,GO:0005515,GO:0018024,GO:0030674,GO:0042802,GO:0043565,GO:0044212,GO:0047485,GO:0070412	chromosome,cytoplasm,cytosol,nucleus,organelle lumen	cell communication,cell death,cell differentiation,cell division,cell organization and biogenesis,cell proliferation,development,metabolic process,regulation of biological process,reproduction,response to stimulus	DNA binding,catalytic activity,protein binding	menin isoform 1	>gi|18860839|ref|NP_000235.2| menin isoform 1 [Homo sapiens];>gi|18860849|ref|NP_570712.1| menin isoform 1 [Homo sapiens];>gi|18860851|ref|NP_570713.1| menin isoform 1 [Homo sapiens];>gi|18860853|ref|NP_570714.1| menin isoform 1 [Homo sapiens];>gi|18860855	7	1	1	1	0	0	0	0	0	0	0	0	0	0	0	0	0	0	0	0	0	0	0	0	0	0	0	0	0	0	0	0	0	0	0
NP_000242.1;NP_001245210.1	NP_000242.1;NP_001245210.1	8;6	7;5	7;5	P43246	MSH2	GO:0000228,GO:0005634,GO:0032301,GO:0032302	GO:0000710,GO:0001701,GO:0002204,GO:0006119,GO:0006200,GO:0006281,GO:0006298,GO:0006301,GO:0006302,GO:0006311,GO:0006915,GO:0006974,GO:0007050,GO:0007281,GO:0007283,GO:0008340,GO:0008584,GO:0010165,GO:0010224,GO:0014070,GO:0016446,GO:0016447,GO:0019724,GO:0030183,GO:0031573,GO:0042493,GO:0042771,GO:0043066,GO:0043200,GO:0043524,GO:0043570,GO:0045128,GO:0045190,GO:0045910,GO:0051096	GO:0000166,GO:0000287,GO:0000400,GO:0000403,GO:0000404,GO:0000406,GO:0003677,GO:0003684,GO:0003690,GO:0003697,GO:0005515,GO:0005524,GO:0008022,GO:0008094,GO:0016887,GO:0019237,GO:0019899,GO:0019901,GO:0030983,GO:0032137,GO:0032139,GO:0032142,GO:0032143,GO:0032181,GO:0032357,GO:0032405,GO:0042803,GO:0043531	chromosome,nucleus,organelle lumen	cell communication,cell death,cell differentiation,cell organization and biogenesis,development,metabolic process,regulation of biological process,reproduction,response to stimulus	DNA binding,catalytic activity,metal ion binding,nucleotide binding,protein binding	DNA mismatch repair protein Msh2 isoform 1	>gi|4557761|ref|NP_000242.1| DNA mismatch repair protein Msh2 isoform 1 [Homo sapiens];>gi|384871702|ref|NP_001245210.1| DNA mismatch repair protein Msh2 isoform 2 [Homo sapiens]	2	8	7	7	0	0	0	1	0	0	1	1	1	1	1	0	0	0	0	1	0	0	0	0	0	0	1	0	0	0	0	1	0	0	0
NP_000246.2	NP_000246.2	15	15	15	P22033	MUT	GO:0005739,GO:0005759	GO:0006635,GO:0006766,GO:0006767,GO:0008152,GO:0009235,GO:0009791,GO:0019626,GO:0044255,GO:0044281,GO:0050667	GO:0003824,GO:0004494,GO:0016853,GO:0016866,GO:0031419,GO:0046872,GO:0072341	cytoplasm,mitochondrion,organelle lumen	development,metabolic process	catalytic activity,metal ion binding	methylmalonyl-CoA mutase, mitochondrial precursor	>gi|156105689|ref|NP_000246.2| methylmalonyl-CoA mutase, mitochondrial precursor [Homo sapiens]	1	15	15	15	1	0	1	0	0	0	0	0	9	0	5	0	1	0	1	0	0	0	0	0	9	0	5	0	1	0	1	0	0	0	0
NP_000265.1;NP_001165285.1	NP_000265.1;NP_001165285.1	21;13	21;13	21;13	P04181	OAT	GO:0005739,GO:0005759	GO:0007601,GO:0008652,GO:0034214,GO:0034641,GO:0044281,GO:0055129	GO:0003824,GO:0004587,GO:0008483,GO:0016740,GO:0030170	cytoplasm,mitochondrion,organelle lumen	cell organization and biogenesis,metabolic process	catalytic activity	ornithine aminotransferase, mitochondrial isoform 1 precursor	>gi|4557809|ref|NP_000265.1| ornithine aminotransferase, mitochondrial isoform 1 [Homo sapiens];>gi|284507298|ref|NP_001165285.1| ornithine aminotransferase, mitochondrial isoform 2 [Homo sapiens]	2	21	21	21	5	0	7	0	0	0	8	0	14	0	11	0	5	0	7	0	0	0	8	0	14	0	11	0	5	0	7	0	0	0	8
NP_000273.2;NP_001121164.1;NP_001171475.1	NP_000273.2;NP_001121164.1;NP_001171475.1	5;5;4	5;5;4	5;5;4	P05165	PCCA	GO:0005576,GO:0005739,GO:0005759,GO:0005829	GO:0006635,GO:0006766,GO:0006767,GO:0006768,GO:0008152,GO:0019626,GO:0019836,GO:0044255,GO:0044281	GO:0000166,GO:0003824,GO:0004075,GO:0004658,GO:0005524,GO:0008716,GO:0009374,GO:0016874,GO:0019899,GO:0046872	cytoplasm,cytosol,extracellular,mitochondrion,organelle lumen	metabolic process	catalytic activity,metal ion binding,nucleotide binding,protein binding	propionyl-CoA carboxylase alpha chain, mitochondrial isoform a precursor	>gi|65506442|ref|NP_000273.2| propionyl-CoA carboxylase alpha chain, mitochondrial isoform a precursor [Homo sapiens];>gi|189095269|ref|NP_001121164.1| propionyl-CoA carboxylase alpha chain, mitochondrial isoform b [Homo sapiens];>gi|295821183|ref|NP_00117	3	5	5	5	0	0	0	0	0	0	0	0	3	0	2	0	0	0	0	0	0	0	0	0	3	0	2	0	0	0	0	0	0	0	0
NP_001166925.1;NP_001166926.1;NP_000275.1;NP_001166927.1;NP_005381.1	NP_001166925.1;NP_001166926.1;NP_000275.1;NP_001166927.1	6;6;6;6;2	6;6;6;6;2	6;6;6;6;2	P08559-4	PDHA1	GO:0005739,GO:0005759,GO:0045254	GO:0006086,GO:0006090,GO:0006096,GO:0006099,GO:0008152,GO:0010510,GO:0044237,GO:0044281	GO:0004738,GO:0004739,GO:0016624	cytoplasm,mitochondrion,organelle lumen	metabolic process,regulation of biological process	catalytic activity	pyruvate dehydrogenase E1 component subunit alpha, somatic form, mitochondrial isoform 2 precursor	>gi|291084742|ref|NP_001166925.1| pyruvate dehydrogenase E1 component subunit alpha, somatic form, mitochondrial isoform 2 precursor [Homo sapiens];>gi|291084744|ref|NP_001166926.1| pyruvate dehydrogenase E1 component subunit alpha, somatic form, mitochond	5	6	6	6	3	0	0	0	0	0	4	1	4	0	1	0	3	0	0	0	0	0	4	1	4	0	1	0	3	0	0	0	0	0	4
NP_000282.1;NP_620061.2	NP_000282.1	9;1	9;1	9;1	P00558	PGK1	GO:0005737,GO:0005829	GO:0005975,GO:0006006,GO:0006094,GO:0006096,GO:0016310,GO:0044281	GO:0000166,GO:0004618,GO:0005515,GO:0005524,GO:0016301,GO:0016740	cytoplasm,cytosol	metabolic process	catalytic activity,nucleotide binding,protein binding	phosphoglycerate kinase 1	>gi|4505763|ref|NP_000282.1| phosphoglycerate kinase 1 [Homo sapiens]	2	9	9	9	2	2	2	1	3	0	1	0	6	1	8	2	2	2	2	1	3	0	1	0	6	1	8	2	2	2	2	1	3	0	1
NP_000286.3;NP_001002235.1;NP_001002236.1;NP_001121172.1;NP_001121173.1;NP_001121174.1;NP_001121175.1;NP_001121176.1;NP_001121177.1;NP_001121178.1;NP_001121179.1	NP_000286.3;NP_001002235.1;NP_001002236.1;NP_001121172.1;NP_001121173.1;NP_001121174.1;NP_001121175.1;NP_001121176.1;NP_001121177.1;NP_001121178.1;NP_001121179.1	1;1;1;1;1;1;1;1;1;1;1	1;1;1;1;1;1;1;1;1;1;1	1;1;1;1;1;1;1;1;1;1;1	P01009	SERPINA1	GO:0005576,GO:0005578,GO:0005615,GO:0005783,GO:0031093	GO:0001666,GO:0002576,GO:0006953,GO:0006954,GO:0007596,GO:0007599,GO:0010035,GO:0010288,GO:0010466,GO:0010951,GO:0014070,GO:0030162,GO:0030168,GO:0032355,GO:0032496,GO:0033986,GO:0034014,GO:0034097,GO:0046687	GO:0002020,GO:0004866,GO:0004867,GO:0005515,GO:0030414,GO:0042802	cytoplasm,endoplasmic reticulum,extracellular,organelle lumen	coagulation,defense response,metabolic process,regulation of biological process,response to stimulus,transport	enzyme regulator activity,protein binding	alpha-1-antitrypsin precursor	>gi|50363217|ref|NP_000286.3| alpha-1-antitrypsin precursor [Homo sapiens];>gi|50363221|ref|NP_001002235.1| alpha-1-antitrypsin precursor [Homo sapiens];>gi|50363219|ref|NP_001002236.1| alpha-1-antitrypsin precursor [Homo sapiens];>gi|189163528|ref|NP_0011	11	1	1	1	0	0	0	0	0	0	0	1	0	0	0	0	0	0	0	0	0	0	0	1	0	0	0	0	0	0	0	0	0	0	0
NP_000290.2;NP_001005337.1	NP_000290.2;NP_001005337.1	14;14	14;14	14;14	Q13835	PKP1	GO:0005634,GO:0005730,GO:0005882,GO:0005886,GO:0030054,GO:0030057	GO:0006915,GO:0006921,GO:0007155,GO:0007165,GO:0007275,GO:0016337,GO:0045110	GO:0004871,GO:0005488,GO:0005515,GO:0005521,GO:0019215,GO:0030280	cytoskeleton,membrane,nucleus,organelle lumen	cell communication,cell death,cell organization and biogenesis,development,regulation of biological process,response to stimulus	protein binding,signal transducer activity,structural molecule activity	plakophilin-1 isoform 1b	>gi|53729346|ref|NP_000290.2| plakophilin-1 isoform 1b [Homo sapiens];>gi|53729344|ref|NP_001005337.1| plakophilin-1 isoform 1a [Homo sapiens]	2	14	14	14	0	8	8	2	1	0	5	6	1	2	1	1	0	8	8	2	1	0	5	6	1	2	1	1	0	8	8	2	1	0	5
NP_000293.2	NP_000293.2	5	5	5	Q02809	PLOD1	GO:0005783,GO:0005789,GO:0016020,GO:0030867	GO:0001666,GO:0006464,GO:0008544,GO:0030198,GO:0046947,GO:0055114	GO:0005506,GO:0008475,GO:0016491,GO:0016702,GO:0016705,GO:0016706,GO:0031418,GO:0042803,GO:0046872,GO:0051213	cytoplasm,endoplasmic reticulum,membrane	cell organization and biogenesis,development,metabolic process,response to stimulus	catalytic activity,metal ion binding,protein binding	procollagen-lysine,2-oxoglutarate 5-dioxygenase 1 precursor	>gi|32307144|ref|NP_000293.2| procollagen-lysine,2-oxoglutarate 5-dioxygenase 1 precursor [Homo sapiens]	1	5	5	5	0	0	0	0	0	0	0	3	1	0	0	0	0	0	0	0	0	0	0	3	1	0	0	0	0	0	0	0	0	0	0
NP_000308.1	NP_000308.1	3	3	3	Q03393	PTS	GO:0005737,GO:0005739,GO:0005829	GO:0006520,GO:0006729,GO:0007417,GO:0044281,GO:0046209,GO:0050999	GO:0003874,GO:0016829,GO:0042802,GO:0042803,GO:0046872	cytoplasm,cytosol,mitochondrion	development,metabolic process,regulation of biological process	catalytic activity,metal ion binding,protein binding	6-pyruvoyl tetrahydrobiopterin synthase	>gi|4506331|ref|NP_000308.1| 6-pyruvoyl tetrahydrobiopterin synthase [Homo sapiens]	1	3	3	3	1	1	1	0	1	0	0	0	1	1	2	1	1	1	1	0	1	0	0	0	1	1	2	1	1	1	1	0	1	0	0
NP_000336.1;NP_001139526.1;NP_001139527.1;NP_009292.1	NP_000336.1;NP_001139526.1;NP_001139527.1;NP_009292.1	1;1;1;1	1;1;1;1	1;1;1;1	P37840	SNCA	GO:0005576,GO:0005634,GO:0005640,GO:0005737,GO:0005739,GO:0005791,GO:0005794,GO:0005829,GO:0005840,GO:0005856,GO:0005886,GO:0005938,GO:0008021,GO:0015629,GO:0016020,GO:0016234,GO:0030054,GO:0030424,GO:0030426,GO:0030659,GO:0031092,GO:0042597,GO:0043190,GO:0043195,GO:0043205,GO:0043231,GO:0043679,GO:0045202,GO:0048471,GO:0055052	GO:0001774,GO:0001921,GO:0001933,GO:0001956,GO:0001963,GO:0006631,GO:0006638,GO:0006644,GO:0006810,GO:0006919,GO:0006974,GO:0007006,GO:0007268,GO:0007568,GO:0008219,GO:0008344,GO:0008643,GO:0010040,GO:0010517,GO:0010642,GO:0014048,GO:0014059,GO:0015768,GO:0031115,GO:0031623,GO:0031648,GO:0032026,GO:0032410,GO:0032496,GO:0032769,GO:0033138,GO:0034341,GO:0034599,GO:0035067,GO:0040012,GO:0042220,GO:…	GO:0000287,GO:0005215,GO:0005363,GO:0005504,GO:0005507,GO:0005509,GO:0005515,GO:0005543,GO:0008017,GO:0008198,GO:0008270,GO:0016491,GO:0019894,GO:0019899,GO:0019904,GO:0030544,GO:0042393,GO:0042802,GO:0043014,GO:0043027,GO:0043274,GO:0045502,GO:0046872,GO:0047485,GO:0048156,GO:0048487,GO:0051219,GO:0060961	Golgi,cytoplasm,cytoskeleton,cytosol,endoplasmic reticulum,extracellular,membrane,mitochondrion,nucleus,ribosome	cell communication,cell death,cell organization and biogenesis,cellular homeostasis,defense response,metabolic process,regulation of biological process,response to stimulus,transport	catalytic activity,enzyme regulator activity,metal ion binding,protein binding,transporter activity	alpha-synuclein isoform NACP140	>gi|4507109|ref|NP_000336.1| alpha-synuclein isoform NACP140 [Homo sapiens];>gi|225690602|ref|NP_001139526.1| alpha-synuclein isoform NACP140 [Homo sapiens];>gi|225690604|ref|NP_001139527.1| alpha-synuclein isoform NACP140 [Homo sapiens];>gi|6806898|ref|NP	4	1	1	1	0	0	0	0	1	1	0	0	0	0	0	0	0	0	0	0	1	1	0	0	0	0	0	0	0	0	0	0	1	1	0
NP_000350.1	NP_000350.1	2	2	2	P22735	TGM1	GO:0001533,GO:0005913,GO:0016020,GO:0031224	GO:0006464,GO:0009887,GO:0018149,GO:0030216,GO:0031424,GO:0043163	GO:0003810,GO:0005515,GO:0016740,GO:0016746,GO:0046872	cytoskeleton,membrane	cell differentiation,cell organization and biogenesis,development,metabolic process	catalytic activity,metal ion binding,protein binding	protein-glutamine gamma-glutamyltransferase K	>gi|4507475|ref|NP_000350.1| protein-glutamine gamma-glutamyltransferase K [Homo sapiens]	1	2	2	2	1	1	2	1	1	1	1	2	0	1	1	0	1	1	2	1	1	1	1	2	0	1	1	0	1	1	2	1	1	1	1
NP_001152759.1;NP_000356.1;NP_001244955.1	NP_001152759.1;NP_000356.1;NP_001244955.1	2;2;1	2;2;1	2;2;1	P60174	TPI1	GO:0005634,GO:0005829	GO:0005975,GO:0006006,GO:0006094,GO:0006096,GO:0006098,GO:0007275,GO:0008152,GO:0009790,GO:0019682,GO:0044281	GO:0003824,GO:0004807,GO:0005515,GO:0016853	cytoplasm,cytosol,nucleus	development,metabolic process	catalytic activity,protein binding	triosephosphate isomerase isoform 2	>gi|226529917|ref|NP_001152759.1| triosephosphate isomerase isoform 2 [Homo sapiens];>gi|4507645|ref|NP_000356.1| triosephosphate isomerase isoform 1 [Homo sapiens];>gi|384475517|ref|NP_001244955.1| triosephosphate isomerase isoform 3 [Homo sapiens]	3	2	2	2	0	0	1	0	1	0	0	0	0	0	0	0	0	0	1	0	1	0	0	0	0	0	0	0	0	0	1	0	1	0	0
NP_000377.1	NP_000377.1	1	1	1	Q13867	BLMH	GO:0005634,GO:0005737,GO:0005829	GO:0000209,GO:0002474,GO:0006508,GO:0009636,GO:0042493	GO:0004177,GO:0004180,GO:0004197,GO:0005515,GO:0008233,GO:0008234,GO:0016787	cytoplasm,cytosol,nucleus	metabolic process,response to stimulus	catalytic activity,protein binding	bleomycin hydrolase	>gi|4557367|ref|NP_000377.1| bleomycin hydrolase [Homo sapiens]	1	1	1	1	0	0	1	1	0	0	0	1	0	1	0	0	0	0	1	1	0	0	0	1	0	1	0	0	0	0	1	1	0	0	0
NP_000414.2;CON__REFSEQ:XP_932229	NP_000414.2	69;2	1;0	1;0	P35908	KRT2	GO:0005737,GO:0005794,GO:0005882,GO:0045095,GO:0045111	GO:0008544,GO:0031424,GO:0032980,GO:0043616,GO:0051546	GO:0005198,GO:0005200	Golgi,cytoplasm,cytoskeleton	cell differentiation,cell proliferation,cellular component movement,development	structural molecule activity	keratin, type II cytoskeletal 2 epidermal	>gi|47132620|ref|NP_000414.2| keratin, type II cytoskeletal 2 epidermal [Homo sapiens]	2	69	1	1	43	41	57	55	44	41	43	47	50	54	36	36	1	1	1	1	1	1	1	1	1	1	1	1	1	1	1	1	1	1	1
NP_000421.1	NP_000421.1	1	1	1	P43034	PAFAH1B1	GO:0000235,GO:0000776,GO:0005634,GO:0005635,GO:0005730,GO:0005737,GO:0005813,GO:0005815,GO:0005819,GO:0005829,GO:0005856,GO:0005871,GO:0005874,GO:0005875,GO:0005938,GO:0015630,GO:0016020,GO:0030426,GO:0031252,GO:0031512,GO:0031513,GO:0031965,GO:0031982,GO:0033267,GO:0043005,GO:0043025,GO:0048471	GO:0000086,GO:0000087,GO:0000132,GO:0000226,GO:0000236,GO:0000278,GO:0001667,GO:0001675,GO:0001764,GO:0001961,GO:0006629,GO:0006810,GO:0006928,GO:0007017,GO:0007049,GO:0007067,GO:0007097,GO:0007268,GO:0007275,GO:0007399,GO:0007405,GO:0007420,GO:0007611,GO:0008090,GO:0008344,GO:0009306,GO:0010977,GO:0016042,GO:0016477,GO:0017145,GO:0019226,GO:0021540,GO:0021766,GO:0021819,GO:0021895,GO:0021987,GO:…	GO:0005515,GO:0008017,GO:0008201,GO:0032403,GO:0034452,GO:0042803,GO:0043274,GO:0045502,GO:0045505,GO:0051219	chromosome,cytoplasm,cytoskeleton,cytosol,membrane,nucleus,organelle lumen	cell communication,cell differentiation,cell division,cell growth,cell organization and biogenesis,cell proliferation,cellular component movement,development,metabolic process,regulation of biological process,reproduction,response to stimulus,transport	protein binding	platelet-activating factor acetylhydrolase IB subunit alpha	>gi|4557741|ref|NP_000421.1| platelet-activating factor acetylhydrolase IB subunit alpha [Homo sapiens]	1	1	1	1	0	0	0	0	0	0	0	0	0	0	0	0	0	0	0	0	0	0	0	0	0	0	0	0	0	0	0	0	0	0	0
NP_000427.1;NP_071403.1	NP_000427.1	18;1	18;1	18;1	P55809	OXCT1	GO:0005739,GO:0005759	GO:0007420,GO:0007507,GO:0007584,GO:0008152,GO:0009725,GO:0014823,GO:0032024,GO:0042182,GO:0042493,GO:0042594,GO:0044255,GO:0044281,GO:0045471,GO:0046950,GO:0046952,GO:0060612,GO:0071229,GO:0071333	GO:0008260,GO:0008410,GO:0016740,GO:0042803	cytoplasm,mitochondrion,organelle lumen	cell communication,cellular homeostasis,development,metabolic process,regulation of biological process,response to stimulus,transport	catalytic activity,protein binding	succinyl-CoA:3-ketoacid coenzyme A transferase 1, mitochondrial precursor	>gi|4557817|ref|NP_000427.1| succinyl-CoA:3-ketoacid coenzyme A transferase 1, mitochondrial precursor [Homo sapiens]	2	18	18	18	5	0	4	0	1	0	7	1	12	0	5	0	5	0	4	0	1	0	7	1	12	0	5	0	5	0	4	0	1	0	7
NP_536350.2;NP_001070956.1;NP_000507.1;NP_536351.1;NP_001070957.1;NP_892023.1;NP_001135811.1;NP_001248372.1;NP_031379.2;NP_006563.2;NP_002061.1;NP_001095856.1;NP_002060.4;NP_005263.1;NP_006487.1;NP_066268.1;NP_620073.2;NP_000163.2;NP_653082.1	NP_536350.2;NP_001070956.1;NP_000507.1;NP_536351.1;NP_001070957.1;NP_892023.1;NP_001135811.1;NP_001248372.1;NP_031379.2;NP_006563.2;NP_002061.1;NP_001095856.1;NP_002060.4;NP_005263.1;NP_006487.1;NP_066268.1;NP_620073.2;NP_000163.2;NP_653082.1	2;2;2;2;2;1;1;1;1;1;1;1;1;1;1;1;1;1;1	2;2;2;2;2;1;1;1;1;1;1;1;1;1;1;1;1;1;1	2;2;2;2;2;1;1;1;1;1;1;1;1;1;1;1;1;1;1	Q5JWF2	GNAS	GO:0001726,GO:0005576,GO:0005622,GO:0005737,GO:0005829,GO:0005834,GO:0005886,GO:0016020,GO:0030133,GO:0030425,GO:0031224,GO:0031234,GO:0032588	GO:0001501,GO:0001894,GO:0001958,GO:0006112,GO:0006171,GO:0006184,GO:0006306,GO:0006833,GO:0007165,GO:0007186,GO:0007189,GO:0007190,GO:0007191,GO:0007264,GO:0007565,GO:0007596,GO:0007606,GO:0007608,GO:0007610,GO:0009306,GO:0009791,GO:0030819,GO:0032320,GO:0035116,GO:0035264,GO:0040032,GO:0042493,GO:0043588,GO:0043950,GO:0044281,GO:0045669,GO:0045672,GO:0046907,GO:0048701,GO:0050796,GO:0051216,GO:…	GO:0000166,GO:0003674,GO:0003924,GO:0004016,GO:0004871,GO:0005515,GO:0005525,GO:0019001,GO:0031683,GO:0031852,GO:0035255,GO:0046872	cytoplasm,cytosol,extracellular,membrane	cell communication,cell differentiation,coagulation,development,metabolic process,regulation of biological process,reproduction,response to stimulus,transport	catalytic activity,metal ion binding,nucleotide binding,protein binding,signal transducer activity	protein GNAS isoform XLas	>gi|117938759|ref|NP_536350.2| protein ALEX XLas [Homo sapiens];>gi|117938762|ref|NP_001070956.1| protein ALEX isoform f [Homo sapiens];>gi|4504047|ref|NP_000507.1| protein ALEX GNASL [Homo sapiens];>gi|18426900|ref|NP_536351.1| protein ALEX GNASS [Homo sa	19	2	2	2	1	0	0	0	0	0	0	0	0	0	0	0	1	0	0	0	0	0	0	0	0	0	0	0	1	0	0	0	0	0	0
NP_000508.1;NP_000549.1	NP_000508.1;NP_000549.1	5;5	5;5	3;3	P69905	HBA2,HBA1	GO:0005576,GO:0005829,GO:0005833,GO:0022627,GO:0031838,GO:0071682	GO:0006810,GO:0010942,GO:0015671,GO:0015701,GO:0042542,GO:0042744,GO:0044281,GO:0051291	GO:0004601,GO:0005344,GO:0005506,GO:0005515,GO:0019825,GO:0020037,GO:0031720,GO:0046872	cytoplasm,cytosol,extracellular,organelle lumen,ribosome	cell death,cell organization and biogenesis,metabolic process,regulation of biological process,response to stimulus,transport	antioxidant activity,catalytic activity,metal ion binding,protein binding,transporter activity	hemoglobin subunit alpha	>gi|4504345|ref|NP_000508.1| hemoglobin subunit alpha [Homo sapiens];>gi|4504347|ref|NP_000549.1| hemoglobin subunit alpha [Homo sapiens]	2	5	5	3	0	1	4	4	1	1	1	1	2	4	1	1	0	1	4	4	1	1	1	1	2	4	1	1	0	0	3	3	1	1	0
NP_000509.1;CON__Q3SX09;NP_000175.1;NP_000550.2;NP_005321.1;CON__P02070	NP_000509.1	6;1;1;1;1;1	6;1;1;1;1;1	3;0;0;0;0;0	P68871	HBB	GO:0005576,GO:0005829,GO:0005833,GO:0031838,GO:0071682	GO:0006810,GO:0007596,GO:0008217,GO:0010942,GO:0015671,GO:0015701,GO:0030185,GO:0042542,GO:0042744,GO:0044281,GO:0045429,GO:0050880,GO:0051291,GO:0070293	GO:0004601,GO:0005344,GO:0005506,GO:0005515,GO:0019825,GO:0020037,GO:0030492,GO:0031720,GO:0046872	cytoplasm,cytosol,extracellular,organelle lumen	cell death,cell organization and biogenesis,coagulation,metabolic process,regulation of biological process,response to stimulus,transport	antioxidant activity,catalytic activity,metal ion binding,protein binding,transporter activity	hemoglobin subunit beta	>gi|4504349|ref|NP_000509.1| hemoglobin subunit beta [Homo sapiens]	6	6	6	3	3	4	5	5	1	2	1	2	5	5	2	3	3	4	5	5	1	2	1	2	5	5	2	3	2	3	3	3	1	1	1
NP_000510.1	NP_000510.1	4	1	1	P02042	HBD	GO:0005829,GO:0005833	GO:0006810,GO:0007596,GO:0015671	GO:0005344,GO:0005506,GO:0019825,GO:0020037,GO:0046872	cytoplasm,cytosol	coagulation,response to stimulus,transport	metal ion binding,transporter activity	hemoglobin subunit delta	>gi|4504351|ref|NP_000510.1| hemoglobin subunit delta [Homo sapiens]	1	4	1	1	1	1	2	2	0	1	0	1	3	3	2	1	0	0	0	0	0	0	0	0	1	1	1	0	0	0	0	0	0	0	0
NP_001171485.1;NP_000523.2	NP_001171485.1;NP_000523.2	6;6	6;6	6;6	P05166-2	PCCB	GO:0005739,GO:0005759,GO:0005829	GO:0006635,GO:0006766,GO:0006767,GO:0006768,GO:0019626,GO:0044255,GO:0044281	GO:0004658,GO:0005524,GO:0016874	cytoplasm,cytosol,mitochondrion,organelle lumen	metabolic process	catalytic activity,nucleotide binding	propionyl-CoA carboxylase beta chain, mitochondrial isoform 2 precursor	>gi|295821216|ref|NP_001171485.1| propionyl-CoA carboxylase beta chain, mitochondrial isoform 2 [Homo sapiens];>gi|119943100|ref|NP_000523.2| propionyl-CoA carboxylase beta chain, mitochondrial isoform 1 [Homo sapiens]	2	6	6	6	0	0	0	0	0	0	0	0	1	0	3	0	0	0	0	0	0	0	0	0	1	0	3	0	0	0	0	0	0	0	0
NP_000527.2;NP_001230714.1;NP_001230715.1	NP_000527.2;NP_001230714.1;NP_001230715.1	1;1;1	1;1;1	1;1;1	P55895	RAG2	GO:0005634	GO:0002326,GO:0002331,GO:0002358,GO:0002360,GO:0006310,GO:0016445,GO:0016568,GO:0030183,GO:0030217,GO:0033077,GO:0033151,GO:0046622	GO:0003677,GO:0003682,GO:0004519,GO:0005515,GO:0005546,GO:0005547,GO:0008270,GO:0035064,GO:0035091,GO:0043325,GO:0046872,GO:0080025	nucleus	cell differentiation,cell organization and biogenesis,cell proliferation,development,metabolic process,regulation of biological process	DNA binding,catalytic activity,metal ion binding,protein binding	V(D)J recombination-activating protein 2	>gi|151301080|ref|NP_000527.2| V(D)J recombination-activating protein 2 [Homo sapiens];>gi|344925858|ref|NP_001230714.1| V(D)J recombination-activating protein 2 [Homo sapiens];>gi|344925930|ref|NP_001230715.1| V(D)J recombination-activating protein 2 [Hom	3	1	1	1	0	0	0	0	1	1	0	0	0	0	1	1	0	0	0	0	1	1	0	0	0	0	1	1	0	0	0	0	1	1	0
NP_000627.2;NP_001019636.1;NP_001019637.1	NP_000627.2;NP_001019636.1;NP_001019637.1	5;5;4	5;5;4	5;5;4	Q5TCM1	SOD2	GO:0005739,GO:0005743,GO:0005759,GO:0042645	GO:0000303,GO:0001315,GO:0001666,GO:0001836,GO:0001889,GO:0003032,GO:0003069,GO:0006357,GO:0006749,GO:0006801,GO:0007507,GO:0007626,GO:0008217,GO:0008285,GO:0009791,GO:0010042,GO:0010043,GO:0010269,GO:0010332,GO:0014823,GO:0019430,GO:0022904,GO:0030097,GO:0032364,GO:0032496,GO:0033591,GO:0034021,GO:0042493,GO:0042542,GO:0042554,GO:0043066,GO:0043524,GO:0045429,GO:0045599,GO:0046686,GO:0048147,GO:…	GO:0003677,GO:0004784,GO:0019825,GO:0030145,GO:0042802,GO:0046872	cytoplasm,membrane,mitochondrion,organelle lumen	cell communication,cell death,cell differentiation,cell organization and biogenesis,cell proliferation,development,metabolic process,regulation of biological process,response to stimulus	DNA binding,antioxidant activity,catalytic activity,metal ion binding,protein binding	superoxide dismutase [Mn], mitochondrial isoform A precursor	>gi|67782305|ref|NP_000627.2| superoxide dismutase [Mn], mitochondrial isoform A precursor [Homo sapiens];>gi|67782307|ref|NP_001019636.1| superoxide dismutase [Mn], mitochondrial isoform A precursor [Homo sapiens];>gi|67782309|ref|NP_001019637.1| superoxi	3	5	5	5	2	0	0	0	0	0	2	0	1	0	2	0	2	0	0	0	0	0	2	0	1	0	2	0	2	0	0	0	0	0	2
NP_000628.2;NP_001182031.1;NP_001182032.1;NP_001182033.1	NP_000628.2;NP_001182031.1;NP_001182032.1;NP_001182033.1	1;1;1;1	1;1;1;1	1;1;1;1	P00390	GSR	GO:0005737,GO:0005739,GO:0005829	GO:0006749,GO:0007283,GO:0015949,GO:0044281,GO:0045454,GO:0055086,GO:0055114	GO:0004362,GO:0009055,GO:0016491,GO:0016668,GO:0042803,GO:0043295,GO:0050660,GO:0050661	cytoplasm,cytosol,mitochondrion	cellular homeostasis,metabolic process,regulation of biological process,reproduction	antioxidant activity,catalytic activity,nucleotide binding,protein binding	glutathione reductase, mitochondrial isoform 1 precursor	>gi|50301238|ref|NP_000628.2| glutathione reductase, mitochondrial isoform 1 precursor [Homo sapiens];>gi|305410789|ref|NP_001182031.1| glutathione reductase, mitochondrial isoform 2 precursor [Homo sapiens];>gi|305410791|ref|NP_001182032.1| glutathione re	4	1	1	1	0	0	0	0	1	0	1	0	1	0	1	0	0	0	0	0	1	0	1	0	1	0	1	0	0	0	0	0	1	0	1
NP_000652.2;NP_001020092.1;REV__NP_060476.2	NP_000652.2;NP_001020092.1	5;5;1	5;5;1	5;5;1	P32969	RPL9	GO:0005622,GO:0005730,GO:0005737,GO:0005829,GO:0005840,GO:0022625,GO:0030529	GO:0000184,GO:0006412,GO:0006413,GO:0006414,GO:0006415,GO:0006614,GO:0010467,GO:0016032,GO:0016070,GO:0016071,GO:0019058,GO:0019083,GO:0044267	GO:0003723,GO:0003735,GO:0019843	cytoplasm,cytosol,nucleus,organelle lumen,ribosome	cell organization and biogenesis,metabolic process,transport	RNA binding,structural molecule activity	60S ribosomal protein L9	>gi|15431303|ref|NP_000652.2| 60S ribosomal protein L9 [Homo sapiens];>gi|67944630|ref|NP_001020092.1| 60S ribosomal protein L9 [Homo sapiens]	3	5	5	5	1	0	0	1	0	0	0	0	0	0	1	0	1	0	0	1	0	0	0	0	0	0	1	0	1	0	0	1	0	0	0
NP_000678.1;NP_001155238.1	NP_000678.1;NP_001155238.1	8;6	8;6	8;6	P23526	AHCY	GO:0005634,GO:0005737,GO:0005829,GO:0042470,GO:0043005	GO:0000096,GO:0001666,GO:0002439,GO:0006730,GO:0006805,GO:0007584,GO:0019510,GO:0032259,GO:0034641,GO:0042745,GO:0044281,GO:0055114	GO:0004013,GO:0016616,GO:0016787,GO:0030554,GO:0042802,GO:0048037,GO:0051287	cytoplasm,cytosol,nucleus	defense response,metabolic process,response to stimulus	catalytic activity,nucleotide binding,protein binding	adenosylhomocysteinase isoform 1	>gi|9951915|ref|NP_000678.1| adenosylhomocysteinase isoform 1 [Homo sapiens];>gi|239937451|ref|NP_001155238.1| adenosylhomocysteinase isoform 2 [Homo sapiens]	2	8	8	8	3	3	3	1	1	0	3	1	6	1	4	0	3	3	3	1	1	0	3	1	6	1	4	0	3	3	3	1	1	0	3
NP_000681.2;NP_001191818.1;NP_000680.2	NP_000681.2;NP_001191818.1	17;15;2	17;15;2	16;14;1	P05091	ALDH2	GO:0005739,GO:0005759	GO:0005975,GO:0006066,GO:0006068,GO:0006069,GO:0006805,GO:0007268,GO:0008152,GO:0042136,GO:0044281,GO:0055114	GO:0004029,GO:0004030,GO:0009055,GO:0016491,GO:0016620	cytoplasm,mitochondrion,organelle lumen	cell communication,metabolic process,response to stimulus	catalytic activity	aldehyde dehydrogenase, mitochondrial isoform 1 precursor	>gi|25777732|ref|NP_000681.2| aldehyde dehydrogenase, mitochondrial isoform 1 precursor [Homo sapiens];>gi|325910904|ref|NP_001191818.1| aldehyde dehydrogenase, mitochondrial isoform 2 precursor [Homo sapiens]	3	17	17	16	9	0	9	1	5	0	10	1	13	1	8	0	9	0	9	1	5	0	10	1	13	1	8	0	8	0	9	1	5	0	9
NP_000683.3;NP_003879.2;NP_001193826.1;NP_733797.1;NP_733798.1	NP_000683.3	10;2;2;2;2	9;1;1;1;1	9;1;1;1;1	Q8WX76	ALDH1B1	GO:0005634,GO:0005730,GO:0005739,GO:0005759,GO:0043231	GO:0005975,GO:0006068,GO:0008152,GO:0009231,GO:0055114	GO:0003919,GO:0004029,GO:0008531,GO:0016491,GO:0016620	cytoplasm,mitochondrion,nucleus,organelle lumen	metabolic process	catalytic activity	aldehyde dehydrogenase X, mitochondrial precursor	>gi|25777730|ref|NP_000683.3| aldehyde dehydrogenase X, mitochondrial precursor [Homo sapiens]	5	10	9	9	5	0	7	0	0	0	3	0	8	0	5	0	4	0	7	0	0	0	2	0	8	0	5	0	4	0	7	0	0	0	2
NP_000691.1	NP_000691.1	7	7	7	P04083	ANXA1	GO:0001533,GO:0005576,GO:0005615,GO:0005634,GO:0005737,GO:0005886,GO:0005929,GO:0016020,GO:0016323,GO:0031966,GO:0042383,GO:0042995,GO:0043234,GO:0070062	GO:0001780,GO:0002674,GO:0006928,GO:0006954,GO:0007049,GO:0007165,GO:0007166,GO:0009725,GO:0010165,GO:0014070,GO:0018149,GO:0030073,GO:0030216,GO:0031018,GO:0031340,GO:0031394,GO:0031960,GO:0032355,GO:0033031,GO:0042063,GO:0042127,GO:0042493,GO:0043065,GO:0043066,GO:0043434,GO:0046632,GO:0050482,GO:0050709,GO:0051384,GO:0060206,GO:0070301,GO:0070365,GO:0070555,GO:0071385,GO:0097350	GO:0003697,GO:0003727,GO:0004859,GO:0005102,GO:0005198,GO:0005509,GO:0005515,GO:0005543,GO:0005544,GO:0019834,GO:0030674,GO:0042803	cytoplasm,cytoskeleton,extracellular,membrane,mitochondrion,nucleus	cell communication,cell death,cell differentiation,cell organization and biogenesis,cell proliferation,cellular component movement,defense response,development,metabolic process,regulation of biological process,reproduction,response to stimulus,transport	DNA binding,RNA binding,enzyme regulator activity,metal ion binding,protein binding,structural molecule activity	annexin A1	>gi|4502101|ref|NP_000691.1| annexin A1 [Homo sapiens]	1	7	7	7	2	0	1	2	0	0	0	1	0	7	0	1	2	0	1	2	0	0	0	1	0	7	0	1	2	0	1	2	0	0	0
NP_001243143.1;NP_001243142.1;NP_000692.2;NP_001153705.1;NP_000693.1;NP_689509.1;NP_001153706.1	NP_001243143.1;NP_001243142.1;NP_000692.2;NP_001153705.1;NP_000693.1;NP_689509.1;NP_001153706.1	1;1;1;1;1;1;1	1;1;1;1;1;1;1	1;1;1;1;1;1;1	P13637-3	ATP1A3	GO:0005634,GO:0005783,GO:0005794,GO:0005886,GO:0005890,GO:0016021,GO:0030424,GO:0043209,GO:0045202	GO:0006754,GO:0007613,GO:0008152,GO:0008344,GO:0008542,GO:0034220,GO:0035235,GO:0042493,GO:0055085	GO:0000166,GO:0003824,GO:0005391,GO:0005524,GO:0046872	Golgi,cytoplasm,endoplasmic reticulum,membrane,nucleus	cell communication,metabolic process,regulation of biological process,response to stimulus,transport	catalytic activity,metal ion binding,nucleotide binding,transporter activity	sodium/potassium-transporting ATPase subunit alpha-3 isoform 3	>gi|371940940|ref|NP_001243143.1| sodium/potassium-transporting ATPase subunit alpha-3 isoform 3 [Homo sapiens];>gi|371940938|ref|NP_001243142.1| sodium/potassium-transporting ATPase subunit alpha-3 isoform 2 [Homo sapiens];>gi|21361181|ref|NP_000692.2| so	7	1	1	1	0	0	0	0	0	0	0	0	0	0	1	0	0	0	0	0	0	0	0	0	0	0	1	0	0	0	0	0	0	0	0
NP_000700.1;NP_001158255.1	NP_000700.1;NP_001158255.1	6;6	6;6	6;6	P12694	BCKDHA	GO:0005739,GO:0005759,GO:0005947	GO:0007584,GO:0008152,GO:0009083,GO:0034641,GO:0044281,GO:0051384,GO:0051591,GO:0055114	GO:0003826,GO:0003863,GO:0005515,GO:0016491,GO:0016624,GO:0016831,GO:0032403,GO:0046872	cytoplasm,mitochondrion,organelle lumen	metabolic process,response to stimulus	catalytic activity,metal ion binding,protein binding	2-oxoisovalerate dehydrogenase subunit alpha, mitochondrial isoform 1 precursor	>gi|11386135|ref|NP_000700.1| 2-oxoisovalerate dehydrogenase subunit alpha, mitochondrial isoform 1 precursor [Homo sapiens];>gi|258645172|ref|NP_001158255.1| 2-oxoisovalerate dehydrogenase subunit alpha, mitochondrial isoform 2 precursor [Homo sapiens]	2	6	6	6	2	0	1	0	0	0	2	0	6	0	2	0	2	0	1	0	0	0	2	0	6	0	2	0	2	0	1	0	0	0	2
NP_000703.2;NP_001240752.1	NP_000703.2;NP_001240752.1	4;4	4;4	4;4	P53004	BLVRA	GO:0005737,GO:0005829	GO:0006778,GO:0042167,GO:0044281,GO:0055114	GO:0000166,GO:0004074,GO:0008270,GO:0016491,GO:0046872	cytoplasm,cytosol	metabolic process	catalytic activity,metal ion binding,nucleotide binding	biliverdin reductase A precursor	>gi|33589854|ref|NP_000703.2| biliverdin reductase A precursor [Homo sapiens];>gi|359465572|ref|NP_001240752.1| biliverdin reductase A precursor [Homo sapiens]	2	4	4	4	0	0	0	0	0	0	1	1	1	0	0	1	0	0	0	0	0	0	1	1	1	0	0	1	0	0	0	0	0	0	1
NP_000711.1;NP_001122312.1;NP_001122311.1;NP_005174.2;NP_001243718.1;NP_001243719.1	NP_000711.1;NP_001122312.1;NP_001122311.1;NP_005174.2;NP_001243718.1;NP_001243719.1	2;2;2;1;1;1	2;2;2;1;1;1	2;2;2;1;1;1	Q01668-2	CACNA1D	GO:0005886,GO:0005891,GO:0016020,GO:0030018	GO:0006112,GO:0006811,GO:0006816,GO:0007188,GO:0007411,GO:0007605,GO:0044281,GO:0050796,GO:0051928,GO:0055085,GO:0060372,GO:0070509,GO:0070588,GO:0086012,GO:0086046,GO:0086052,GO:0086091,GO:1901016,GO:1901379	GO:0005216,GO:0005245,GO:0008331,GO:0030506,GO:0046872,GO:0051393,GO:0086007,GO:0086059	cytoplasm,membrane	cell communication,cell differentiation,cell organization and biogenesis,cellular component movement,development,metabolic process,regulation of biological process,response to stimulus,transport	metal ion binding,protein binding,transporter activity	voltage-dependent L-type calcium channel subunit alpha-1D isoform a	>gi|4502527|ref|NP_000711.1| voltage-dependent L-type calcium channel subunit alpha-1D isoform a [Homo sapiens];>gi|192807300|ref|NP_001122312.1| voltage-dependent L-type calcium channel subunit alpha-1D isoform b [Homo sapiens];>gi|192807298|ref|NP_001122	6	2	2	2	0	0	0	0	0	0	0	0	1	1	0	0	0	0	0	0	0	0	0	0	1	1	0	0	0	0	0	0	0	0	0
NP_000782.1;NP_001182572.1;NP_789785.1	NP_000782.1;NP_001182572.1;NP_789785.1	2;1;1	2;1;1	2;1;1	P00374	DHFR,DHFRP1	GO:0005575,GO:0005654,GO:0005829	GO:0000082,GO:0000083,GO:0000278,GO:0006545,GO:0006730,GO:0006766,GO:0006767,GO:0009165,GO:0031427,GO:0044281,GO:0046209,GO:0046653,GO:0046654,GO:0046655,GO:0050999,GO:0055114	GO:0003723,GO:0003729,GO:0004146,GO:0008144,GO:0016491,GO:0050661	cytoplasm,cytosol,nucleus,organelle lumen	metabolic process,regulation of biological process,response to stimulus	RNA binding,catalytic activity,nucleotide binding	dihydrofolate reductase	>gi|4503323|ref|NP_000782.1| dihydrofolate reductase [Homo sapiens];>gi|307548863|ref|NP_001182572.1| dihydrofolate reductase, mitochondrial [Homo sapiens];>gi|28827793|ref|NP_789785.1| dihydrofolate reductase, mitochondrial [Homo sapiens]	3	2	2	2	0	0	0	0	0	0	0	0	0	0	0	0	0	0	0	0	0	0	0	0	0	0	0	0	0	0	0	0	0	0	0
NP_000792.1;NP_463460.1;NP_001186715.1	NP_000792.1;NP_463460.1;NP_001186715.1	2;2;1	2;2;1	2;2;1	P62942	FKBP1A	GO:0005737,GO:0005829,GO:0014802,GO:0016020,GO:0030018,GO:0030424,GO:0033017	GO:0000413,GO:0003007,GO:0006457,GO:0006458,GO:0007179,GO:0007183,GO:0018208,GO:0022417,GO:0031398,GO:0032092,GO:0032513,GO:0032925,GO:0034205,GO:0042026,GO:0042110,GO:0043123,GO:0043206,GO:0050776,GO:0051280,GO:0055010,GO:0060314,GO:0060315,GO:0060347	GO:0003755,GO:0004871,GO:0005024,GO:0005160,GO:0005219,GO:0005515,GO:0005527,GO:0005528,GO:0016853,GO:0019855,GO:0034713,GO:0044325,GO:0046332,GO:0048185	cytoplasm,cytosol,endoplasmic reticulum,membrane	cell communication,cell organization and biogenesis,cellular homeostasis,development,metabolic process,regulation of biological process,response to stimulus,transport	catalytic activity,protein binding,receptor activity,signal transducer activity,transporter activity	peptidyl-prolyl cis-trans isomerase FKBP1A isoform a	>gi|4503725|ref|NP_000792.1| peptidyl-prolyl cis-trans isomerase FKBP1A isoform a [Homo sapiens];>gi|17149836|ref|NP_463460.1| peptidyl-prolyl cis-trans isomerase FKBP1A isoform a [Homo sapiens];>gi|315139020|ref|NP_001186715.1| peptidyl-prolyl cis-trans i	3	2	2	2	0	0	0	0	0	0	0	0	0	0	0	0	0	0	0	0	0	0	0	0	0	0	0	0	0	0	0	0	0	0	0
NP_000810.1;NP_001129477.1;NP_001129478.1;NP_780294.1	NP_000810.1;NP_001129477.1;NP_001129478.1	10;10;10;3	10;10;10;3	10;10;10;3	P22102	GART	GO:0005737,GO:0005829	GO:0006144,GO:0006164,GO:0006189,GO:0008152,GO:0009058,GO:0009113,GO:0009168,GO:0010033,GO:0010035,GO:0032259,GO:0044281,GO:0048513,GO:0055086,GO:0055114	GO:0000166,GO:0003824,GO:0004637,GO:0004641,GO:0004644,GO:0005524,GO:0008168,GO:0008716,GO:0016491,GO:0016740,GO:0016742,GO:0016874,GO:0046872	cytoplasm,cytosol	development,metabolic process,response to stimulus	catalytic activity,metal ion binding,nucleotide binding	trifunctional purine biosynthetic protein adenosine-3 isoform 1	>gi|4503915|ref|NP_000810.1| trifunctional purine biosynthetic protein adenosine-3 isoform 1 [Homo sapiens];>gi|209869993|ref|NP_001129477.1| trifunctional purine biosynthetic protein adenosine-3 isoform 1 [Homo sapiens];>gi|209869995|ref|NP_001129478.1| t	4	10	10	10	1	1	0	0	0	0	0	0	5	0	3	0	1	1	0	0	0	0	0	0	5	0	3	0	1	1	0	0	0	0	0
NP_000875.2;NP_000874.2;NP_001096075.1;NP_001136048.1;NP_899066.1;NP_001136045.1;NP_001136046.1;NP_001136047.1	NP_000875.2	4;1;1;1;1;1;1;1	4;1;1;1;1;1;1;1	4;1;1;1;1;1;1;1	P12268	IMPDH2	GO:0005634,GO:0005737,GO:0005778,GO:0005829	GO:0000105,GO:0006144,GO:0006164,GO:0006177,GO:0009168,GO:0044281,GO:0046651,GO:0051289,GO:0055086,GO:0055114,GO:0060041,GO:0071353	GO:0000166,GO:0003677,GO:0003723,GO:0003824,GO:0003938,GO:0005515,GO:0016491,GO:0018580,GO:0030554,GO:0046872	cytoplasm,cytosol,membrane,nucleus	cell organization and biogenesis,cell proliferation,development,metabolic process,response to stimulus	DNA binding,RNA binding,catalytic activity,metal ion binding,nucleotide binding,protein binding	inosine-5'-monophosphate dehydrogenase 2	>gi|66933016|ref|NP_000875.2| inosine-5-monophosphate dehydrogenase 2 [Homo sapiens]	8	4	4	4	0	0	0	1	1	0	2	2	3	0	2	0	0	0	0	1	1	0	2	2	3	0	2	0	0	0	0	1	1	0	2
NP_000886.1	NP_000886.1	1	1	1	P09960	LTA4H	GO:0005634,GO:0005730,GO:0005737,GO:0005829	GO:0006508,GO:0006691,GO:0006954,GO:0010043,GO:0019369,GO:0019370,GO:0043171,GO:0043434,GO:0044281,GO:0060509	GO:0004177,GO:0004301,GO:0004463,GO:0005488,GO:0008233,GO:0008237,GO:0008270,GO:0016787,GO:0046872	cytoplasm,cytosol,nucleus,organelle lumen	cell differentiation,defense response,development,metabolic process,response to stimulus	catalytic activity,metal ion binding	leukotriene A-4 hydrolase isoform 1	>gi|4505029|ref|NP_000886.1| leukotriene A-4 hydrolase isoform 1 [Homo sapiens]	1	1	1	1	0	0	0	0	0	0	0	0	0	0	1	0	0	0	0	0	0	0	0	0	0	0	1	0	0	0	0	0	0	0	0
NP_000909.2	NP_000909.2	11	11	11	P07237	P4HB	GO:0005576,GO:0005783,GO:0005788,GO:0005793,GO:0005886,GO:0009986,GO:0016020,GO:0042470	GO:0006457,GO:0006629,GO:0006662,GO:0018401,GO:0030198,GO:0034976,GO:0042157,GO:0044281,GO:0045454,GO:0071456,GO:1902175	GO:0003756,GO:0004656,GO:0005509,GO:0005515,GO:0009055,GO:0015035,GO:0016853,GO:0042802,GO:0046982	cell surface,cytoplasm,endoplasmic reticulum,extracellular,membrane,organelle lumen	cell communication,cell death,cell organization and biogenesis,cellular homeostasis,metabolic process,regulation of biological process,response to stimulus	catalytic activity,metal ion binding,protein binding	protein disulfide-isomerase precursor	>gi|20070125|ref|NP_000909.2| protein disulfide-isomerase precursor [Homo sapiens]	1	11	11	11	3	0	7	0	1	0	0	0	6	0	2	0	3	0	7	0	1	0	0	0	6	0	2	0	3	0	7	0	1	0	0
NP_000911.2;NP_001035806.1;NP_071504.2	NP_000911.2;NP_001035806.1;NP_071504.2	7;7;7	7;7;7	7;7;7	P11498	PC	GO:0005739,GO:0005743,GO:0005759,GO:0005829	GO:0005975,GO:0006006,GO:0006090,GO:0006094,GO:0006107,GO:0006629,GO:0006766,GO:0006767,GO:0006768,GO:0008152,GO:0008610,GO:0044281	GO:0000166,GO:0003677,GO:0003824,GO:0004075,GO:0004736,GO:0005524,GO:0008716,GO:0009374,GO:0016874,GO:0031406,GO:0046872	cytoplasm,cytosol,membrane,mitochondrion,organelle lumen	metabolic process	DNA binding,catalytic activity,metal ion binding,nucleotide binding	pyruvate carboxylase, mitochondrial precursor	>gi|106049295|ref|NP_000911.2| pyruvate carboxylase, mitochondrial precursor [Homo sapiens];>gi|106049528|ref|NP_001035806.1| pyruvate carboxylase, mitochondrial precursor [Homo sapiens];>gi|106049292|ref|NP_071504.2| pyruvate carboxylase, mitochondrial pr	3	7	7	7	2	1	3	0	0	0	1	0	4	0	0	0	2	1	3	0	0	0	1	0	4	0	0	0	2	1	3	0	0	0	1
NP_000916.2;NP_001166939.1	NP_000916.2;NP_001166939.1	5;5	5;5	5;5	P11177	PDHB	GO:0005739,GO:0005759,GO:0045254	GO:0005975,GO:0006006,GO:0006086,GO:0006090,GO:0006096,GO:0006099,GO:0008152,GO:0010510,GO:0044237,GO:0044281,GO:0055114	GO:0003824,GO:0004738,GO:0004739,GO:0005515,GO:0016491	cytoplasm,mitochondrion,organelle lumen	metabolic process,regulation of biological process	catalytic activity,protein binding	pyruvate dehydrogenase E1 component subunit beta, mitochondrial isoform 1 precursor	>gi|156564403|ref|NP_000916.2| pyruvate dehydrogenase E1 component subunit beta, mitochondrial isoform 1 precursor [Homo sapiens];>gi|291084858|ref|NP_001166939.1| pyruvate dehydrogenase E1 component subunit beta, mitochondrial isoform 2 precursor [Homo sa	2	5	5	5	0	0	0	1	1	0	3	0	4	0	2	1	0	0	0	1	1	0	3	0	4	0	2	1	0	0	0	1	1	0	3
NP_000958.1;NP_001029025.1;NP_005052.1	NP_000958.1;NP_001029025.1	21;20;2	21;20;2	21;20;2	P39023	RPL3	GO:0005622,GO:0005634,GO:0005730,GO:0005737,GO:0005829,GO:0005840,GO:0022625,GO:0030529	GO:0000184,GO:0006412,GO:0006413,GO:0006414,GO:0006415,GO:0006614,GO:0010467,GO:0016032,GO:0016070,GO:0016071,GO:0019058,GO:0019083,GO:0044267,GO:0071353	GO:0003723,GO:0003735	cytoplasm,cytosol,nucleus,organelle lumen,ribosome	cell organization and biogenesis,metabolic process,response to stimulus,transport	RNA binding,structural molecule activity	60S ribosomal protein L3 isoform a	>gi|4506649|ref|NP_000958.1| 60S ribosomal protein L3 isoform a [Homo sapiens];>gi|76496472|ref|NP_001029025.1| 60S ribosomal protein L3 isoform b [Homo sapiens]	3	21	21	21	2	2	0	2	0	0	2	1	0	0	1	0	2	2	0	2	0	0	2	1	0	0	1	0	2	2	0	2	0	0	2
NP_000959.2	NP_000959.2	17	17	17	P36578	RPL4	GO:0005622,GO:0005634,GO:0005730,GO:0005737,GO:0005829,GO:0005840,GO:0022625,GO:0030529	GO:0000184,GO:0006412,GO:0006413,GO:0006414,GO:0006415,GO:0006614,GO:0010467,GO:0016032,GO:0016070,GO:0016071,GO:0019058,GO:0019083,GO:0044267	GO:0003723,GO:0003735,GO:0005515	cytoplasm,cytosol,nucleus,organelle lumen,ribosome	cell organization and biogenesis,metabolic process,transport	RNA binding,protein binding,structural molecule activity	60S ribosomal protein L4	>gi|16579885|ref|NP_000959.2| 60S ribosomal protein L4 [Homo sapiens]	1	17	17	17	1	0	0	1	0	0	0	0	0	1	1	1	1	0	0	1	0	0	0	0	0	1	1	1	1	0	0	1	0	0	0
NP_000960.2	NP_000960.2	10	10	10	P46777	RPL5	GO:0005622,GO:0005634,GO:0005730,GO:0005737,GO:0005829,GO:0005840,GO:0022625,GO:0030529	GO:0000184,GO:0006364,GO:0006412,GO:0006413,GO:0006414,GO:0006415,GO:0006614,GO:0010467,GO:0016032,GO:0016070,GO:0016071,GO:0019058,GO:0019083,GO:0042273,GO:0044267	GO:0003723,GO:0003735,GO:0005515,GO:0008097,GO:0019843	cytoplasm,cytosol,nucleus,organelle lumen,ribosome	cell organization and biogenesis,metabolic process,transport	RNA binding,protein binding,structural molecule activity	60S ribosomal protein L5	>gi|14591909|ref|NP_000960.2| 60S ribosomal protein L5 [Homo sapiens]	1	10	10	10	0	1	0	0	0	0	0	0	1	0	1	0	0	1	0	0	0	0	0	0	1	0	1	0	0	1	0	0	0	0	0
NP_000961.2;NP_001019833.1	NP_000961.2;NP_001019833.1	14;14	14;14	14;14	Q02878	RPL6	GO:0005622,GO:0005829,GO:0005840,GO:0022625,GO:0030529	GO:0000184,GO:0006355,GO:0006412,GO:0006413,GO:0006414,GO:0006415,GO:0006614,GO:0010467,GO:0016032,GO:0016070,GO:0016071,GO:0019058,GO:0019083,GO:0044267	GO:0003677,GO:0003723,GO:0003735	cytoplasm,cytosol,ribosome	cell organization and biogenesis,metabolic process,regulation of biological process,transport	DNA binding,RNA binding,structural molecule activity	60S ribosomal protein L6	>gi|16753227|ref|NP_000961.2| 60S ribosomal protein L6 [Homo sapiens];>gi|67189747|ref|NP_001019833.1| 60S ribosomal protein L6 [Homo sapiens]	2	14	14	14	0	1	0	0	0	0	0	0	0	0	0	0	0	1	0	0	0	0	0	0	0	0	0	0	0	1	0	0	0	0	0
NP_000962.2;NP_001231509.1;NP_003487.1	NP_000962.2	13;1;1	13;1;1	13;1;1	P18124	RPL7	GO:0005622,GO:0005829,GO:0005840,GO:0022625,GO:0030529	GO:0000184,GO:0006364,GO:0006412,GO:0006413,GO:0006414,GO:0006415,GO:0006614,GO:0010467,GO:0016032,GO:0016070,GO:0016071,GO:0019058,GO:0019083,GO:0042273,GO:0044267	GO:0003677,GO:0003723,GO:0003729,GO:0003735,GO:0005515,GO:0042803	cytoplasm,cytosol,ribosome	cell organization and biogenesis,metabolic process,transport	DNA binding,RNA binding,protein binding,structural molecule activity	60S ribosomal protein L7	>gi|15431301|ref|NP_000962.2| 60S ribosomal protein L7 [Homo sapiens]	3	13	13	13	1	2	0	0	0	0	1	0	0	0	1	1	1	2	0	0	0	0	1	0	0	0	1	1	1	2	0	0	0	0	1
NP_000963.1	NP_000963.1	12	11	11	P62424	RPL7A	GO:0005622,GO:0005829,GO:0005840,GO:0016020,GO:0022625,GO:0030529,GO:0042788	GO:0000184,GO:0006412,GO:0006413,GO:0006414,GO:0006415,GO:0006614,GO:0010467,GO:0016032,GO:0016070,GO:0016071,GO:0019058,GO:0019083,GO:0042254,GO:0044267	GO:0003723,GO:0003735,GO:0005515	cytoplasm,cytosol,membrane,ribosome	cell organization and biogenesis,metabolic process,transport	RNA binding,protein binding,structural molecule activity	60S ribosomal protein L7a	>gi|4506661|ref|NP_000963.1| 60S ribosomal protein L7a [Homo sapiens]	1	12	11	11	2	3	2	1	1	1	2	1	3	1	2	1	1	2	1	0	1	1	1	0	2	0	2	1	1	2	1	0	1	1	1
NP_000964.1;NP_150644.1	NP_000964.1;NP_150644.1	10;10	10;10	10;10	P62917	RPL8	GO:0005622,GO:0005737,GO:0005829,GO:0005840,GO:0015934,GO:0022625,GO:0030529	GO:0000184,GO:0006412,GO:0006413,GO:0006414,GO:0006415,GO:0006614,GO:0010467,GO:0016032,GO:0016070,GO:0016071,GO:0019058,GO:0019083,GO:0044267	GO:0003723,GO:0003735,GO:0019843	cytoplasm,cytosol,ribosome	cell organization and biogenesis,metabolic process,transport	RNA binding,structural molecule activity	60S ribosomal protein L8	>gi|4506663|ref|NP_000964.1| 60S ribosomal protein L8 [Homo sapiens];>gi|15431306|ref|NP_150644.1| 60S ribosomal protein L8 [Homo sapiens]	2	10	10	10	2	2	0	1	0	1	1	0	1	1	1	0	2	2	0	1	0	1	1	0	1	1	1	0	2	2	0	1	0	1	1
NP_000966.2;NP_001186731.1	NP_000966.2;NP_001186731.1	6;5	6;5	6;5	P62913	RPL11	GO:0005622,GO:0005634,GO:0005730,GO:0005829,GO:0005840,GO:0022625,GO:0030529	GO:0000184,GO:0006364,GO:0006412,GO:0006413,GO:0006414,GO:0006415,GO:0006605,GO:0006614,GO:0010467,GO:0016032,GO:0016070,GO:0016071,GO:0019058,GO:0019083,GO:0034504,GO:0042273,GO:0044267	GO:0003723,GO:0003735,GO:0005515,GO:0019843	cytoplasm,cytosol,nucleus,organelle lumen,ribosome	cell organization and biogenesis,metabolic process,transport	RNA binding,protein binding,structural molecule activity	60S ribosomal protein L11 isoform 1	>gi|15431290|ref|NP_000966.2| 60S ribosomal protein L11 isoform 1 [Homo sapiens];>gi|315221152|ref|NP_001186731.1| 60S ribosomal protein L11 isoform 2 [Homo sapiens]	2	6	6	6	2	3	1	2	1	0	3	4	3	3	1	1	2	3	1	2	1	0	3	4	3	3	1	1	2	3	1	2	1	0	3
NP_000967.1	NP_000967.1	3	3	3	P30050	RPL12	GO:0005622,GO:0005829,GO:0005840,GO:0022625,GO:0030529	GO:0000184,GO:0006412,GO:0006413,GO:0006414,GO:0006415,GO:0006614,GO:0010467,GO:0016032,GO:0016070,GO:0016071,GO:0019058,GO:0019083,GO:0044267	GO:0003723,GO:0003735,GO:0005515	cytoplasm,cytosol,ribosome	cell organization and biogenesis,metabolic process,transport	RNA binding,protein binding,structural molecule activity	60S ribosomal protein L12	>gi|4506597|ref|NP_000967.1| 60S ribosomal protein L12 [Homo sapiens]	1	3	3	3	1	3	1	1	0	0	0	0	3	2	2	1	1	3	1	1	0	0	0	0	3	2	2	1	1	3	1	1	0	0	0
NP_000968.2;NP_150254.1;NP_001230059.1;NP_001230060.1	NP_000968.2;NP_150254.1;NP_001230059.1;NP_001230060.1	6;6;5;3	6;6;5;3	6;6;5;3	P26373	RPL13	GO:0005622,GO:0005829,GO:0005840,GO:0022625,GO:0022626,GO:0030529	GO:0000184,GO:0006412,GO:0006413,GO:0006414,GO:0006415,GO:0006614,GO:0010467,GO:0016032,GO:0016070,GO:0016071,GO:0019058,GO:0019083,GO:0044267	GO:0003723,GO:0003735,GO:0005515	cytoplasm,cytosol,ribosome	cell organization and biogenesis,metabolic process,transport	RNA binding,protein binding,structural molecule activity	60S ribosomal protein L13 isoform 1	>gi|15431297|ref|NP_000968.2| 60S ribosomal protein L13 isoform 1 [Homo sapiens];>gi|15431295|ref|NP_150254.1| 60S ribosomal protein L13 isoform 1 [Homo sapiens];>gi|341604768|ref|NP_001230059.1| 60S ribosomal protein L13 isoform 2 [Homo sapiens];>gi|34160	4	6	6	6	0	3	0	0	0	0	0	0	0	0	0	0	0	3	0	0	0	0	0	0	0	0	0	0	0	3	0	0	0	0	0
NP_000969.1	NP_000969.1	6	6	6	P62829	RPL23	GO:0005622,GO:0005730,GO:0005737,GO:0005829,GO:0005840,GO:0022625,GO:0030529	GO:0000184,GO:0006412,GO:0006413,GO:0006414,GO:0006415,GO:0006610,GO:0006614,GO:0010467,GO:0016032,GO:0016070,GO:0016071,GO:0019058,GO:0019083,GO:0044267	GO:0003735,GO:0005515	cytoplasm,cytosol,nucleus,organelle lumen,ribosome	cell organization and biogenesis,metabolic process,transport	protein binding,structural molecule activity	60S ribosomal protein L23	>gi|4506605|ref|NP_000969.1| 60S ribosomal protein L23 [Homo sapiens]	1	6	6	6	2	2	1	2	1	0	3	2	1	3	4	0	2	2	1	2	1	0	3	2	1	3	4	0	2	2	1	2	1	0	3
NP_000970.1;NP_001257419.1	NP_000970.1;NP_001257419.1	8;7	8;7	8;7	Q07020	RPL18	GO:0005622,GO:0005737,GO:0005829,GO:0005840,GO:0022625,GO:0030529	GO:0000184,GO:0006412,GO:0006413,GO:0006414,GO:0006415,GO:0006614,GO:0010467,GO:0016032,GO:0016070,GO:0016071,GO:0019058,GO:0019083,GO:0042254,GO:0044267	GO:0003723,GO:0003735	cytoplasm,cytosol,ribosome	cell organization and biogenesis,metabolic process,transport	RNA binding,structural molecule activity	60S ribosomal protein L18 isoform 1	>gi|4506607|ref|NP_000970.1| 60S ribosomal protein L18 isoform 1 [Homo sapiens];>gi|395132436|ref|NP_001257419.1| 60S ribosomal protein L18 isoform 2 [Homo sapiens]	2	8	8	8	2	3	0	0	0	1	2	3	0	0	0	1	2	3	0	0	0	1	2	3	0	0	0	1	2	3	0	0	0	1	2
NP_000971.1	NP_000971.1	9	9	9	Q02543	RPL18A	GO:0005622,GO:0005829,GO:0005840,GO:0022625,GO:0030529	GO:0000184,GO:0006412,GO:0006413,GO:0006414,GO:0006415,GO:0006614,GO:0010467,GO:0016032,GO:0016070,GO:0016071,GO:0019058,GO:0019083,GO:0044267	GO:0003723,GO:0003735	cytoplasm,cytosol,ribosome	cell organization and biogenesis,metabolic process,transport	RNA binding,structural molecule activity	60S ribosomal protein L18a	>gi|11415026|ref|NP_000971.1| 60S ribosomal protein L18a [Homo sapiens]	1	9	9	9	1	2	0	0	0	0	0	0	0	0	0	0	1	2	0	0	0	0	0	0	0	0	0	0	1	2	0	0	0	0	0
NP_000972.1	NP_000972.1	1	1	1	P84098	RPL19	GO:0005622,GO:0005829,GO:0005840,GO:0022625,GO:0030529	GO:0000184,GO:0006412,GO:0006413,GO:0006414,GO:0006415,GO:0006614,GO:0010467,GO:0016032,GO:0016070,GO:0016071,GO:0019058,GO:0019083,GO:0044267	GO:0003723,GO:0003735	cytoplasm,cytosol,ribosome	cell organization and biogenesis,metabolic process,transport	RNA binding,structural molecule activity	60S ribosomal protein L19	>gi|4506609|ref|NP_000972.1| 60S ribosomal protein L19 [Homo sapiens]	1	1	1	1	0	0	0	0	0	0	0	0	0	0	0	0	0	0	0	0	0	0	0	0	0	0	0	0	0	0	0	0	0	0	0
NP_000973.2	NP_000973.2	7	7	7	P46778	RPL21	GO:0005622,GO:0005829,GO:0005840,GO:0022625,GO:0030529	GO:0000184,GO:0006412,GO:0006413,GO:0006414,GO:0006415,GO:0006614,GO:0010467,GO:0016032,GO:0016070,GO:0016071,GO:0019058,GO:0019083,GO:0044267	GO:0003723,GO:0003735	cytoplasm,cytosol,ribosome	cell organization and biogenesis,metabolic process,transport	RNA binding,structural molecule activity	60S ribosomal protein L21	>gi|18104948|ref|NP_000973.2| 60S ribosomal protein L21 [Homo sapiens]	1	7	7	7	1	1	0	0	0	0	1	1	0	0	0	0	1	1	0	0	0	0	1	1	0	0	0	0	1	1	0	0	0	0	1
NP_000974.1	NP_000974.1	4	4	4	P35268	RPL22	GO:0005622,GO:0005737,GO:0005829,GO:0005840,GO:0022625,GO:0030529	GO:0000184,GO:0006412,GO:0006413,GO:0006414,GO:0006415,GO:0006614,GO:0010467,GO:0016032,GO:0016070,GO:0016071,GO:0019058,GO:0019083,GO:0044267,GO:0046632	GO:0003723,GO:0003735,GO:0008201	cytoplasm,cytosol,ribosome	cell differentiation,cell organization and biogenesis,development,metabolic process,transport	RNA binding,structural molecule activity	60S ribosomal protein L22 proprotein	>gi|4506613|ref|NP_000974.1| 60S ribosomal protein L22 proprotein [Homo sapiens]	1	4	4	4	1	1	0	0	0	0	1	0	1	1	1	1	1	1	0	0	0	0	1	0	1	1	1	1	1	1	0	0	0	0	1
NP_000975.2	NP_000975.2	4	4	4	P62750	RPL23A	GO:0005622,GO:0005634,GO:0005829,GO:0005840,GO:0022625,GO:0030529,GO:0031932	GO:0000184,GO:0006412,GO:0006413,GO:0006414,GO:0006415,GO:0006614,GO:0008283,GO:0010467,GO:0016032,GO:0016070,GO:0016071,GO:0019058,GO:0019083,GO:0044267	GO:0000166,GO:0003723,GO:0003735,GO:0005515,GO:0019843	cytoplasm,cytosol,nucleus,ribosome	cell organization and biogenesis,cell proliferation,metabolic process,transport	RNA binding,nucleotide binding,protein binding,structural molecule activity	60S ribosomal protein L23a	>gi|17105394|ref|NP_000975.2| 60S ribosomal protein L23a [Homo sapiens]	1	4	4	4	0	1	0	0	0	0	1	0	1	1	1	0	0	1	0	0	0	0	1	0	1	1	1	0	0	1	0	0	0	0	1
NP_001186284.1;NP_000976.1;NP_001030178.1;NP_001186269.1;NP_001186270.1;NP_001186271.1;NP_001186272.1;NP_001186273.1;NP_001186285.1;NP_001186274.1	NP_001186284.1;NP_000976.1;NP_001030178.1;NP_001186269.1;NP_001186270.1;NP_001186271.1;NP_001186272.1;NP_001186273.1;NP_001186285.1;NP_001186274.1	4;4;4;4;4;4;4;4;3;3	4;4;4;4;4;4;4;4;3;3	4;4;4;4;4;4;4;4;3;3	P18621-3	RPL17-C18ORF32	GO:0005622,GO:0005840	GO:0006412	GO:0003735	cytoplasm,ribosome	metabolic process	structural molecule activity	RPL17-C18orf32 protein isoform 1	>gi|313569822|ref|NP_001186284.1| RPL17-C18orf32 protein isoform 1 [Homo sapiens];>gi|4506617|ref|NP_000976.1| 60S ribosomal protein L17 isoform a [Homo sapiens];>gi|78000186|ref|NP_001030178.1| 60S ribosomal protein L17 isoform a [Homo sapiens];>gi|313569	10	4	4	4	0	0	0	0	0	0	0	1	0	0	0	0	0	0	0	0	0	0	0	1	0	0	0	0	0	0	0	0	0	0	0
NP_000977.1	NP_000977.1	3	3	3	P83731	RPL24	GO:0005829,GO:0005840,GO:0022625,GO:0030529	GO:0000184,GO:0006412,GO:0006413,GO:0006414,GO:0006415,GO:0006614,GO:0010467,GO:0016032,GO:0016070,GO:0016071,GO:0019058,GO:0019083,GO:0044267	GO:0003723,GO:0003735	cytoplasm,cytosol,ribosome	cell organization and biogenesis,metabolic process,transport	RNA binding,structural molecule activity	60S ribosomal protein L24	>gi|4506619|ref|NP_000977.1| 60S ribosomal protein L24 [Homo sapiens]	1	3	3	3	1	2	0	1	0	0	0	0	0	1	0	0	1	2	0	1	0	0	0	0	0	1	0	0	1	2	0	1	0	0	0
NP_000978.1	NP_000978.1	7	7	2	P61254	RPL26	GO:0005622,GO:0005829,GO:0005840,GO:0015934,GO:0022625,GO:0030529	GO:0000184,GO:0006364,GO:0006412,GO:0006413,GO:0006414,GO:0006415,GO:0006614,GO:0010467,GO:0016032,GO:0016070,GO:0016071,GO:0019058,GO:0019083,GO:0042273,GO:0044267	GO:0003723,GO:0003735	cytoplasm,cytosol,ribosome	cell organization and biogenesis,metabolic process,transport	RNA binding,structural molecule activity	60S ribosomal protein L26	>gi|4506621|ref|NP_000978.1| 60S ribosomal protein L26 [Homo sapiens]	1	7	7	2	1	0	0	0	0	0	1	1	1	1	0	0	1	0	0	0	0	0	1	1	1	1	0	0	0	0	0	0	0	0	0
NP_000979.1	NP_000979.1	3	3	3	P61353	RPL27	GO:0005622,GO:0005829,GO:0005840,GO:0015934,GO:0022625,GO:0030529	GO:0000184,GO:0006412,GO:0006413,GO:0006414,GO:0006415,GO:0006614,GO:0010467,GO:0016032,GO:0016070,GO:0016071,GO:0019058,GO:0019083,GO:0044267	GO:0003723,GO:0003735	cytoplasm,cytosol,ribosome	cell organization and biogenesis,metabolic process,transport	RNA binding,structural molecule activity	60S ribosomal protein L27	>gi|4506623|ref|NP_000979.1| 60S ribosomal protein L27 [Homo sapiens]	1	3	3	3	2	2	0	0	0	1	1	1	1	0	2	0	2	2	0	0	0	1	1	1	1	0	2	0	2	2	0	0	0	1	1
NP_000980.1	NP_000980.1	4	4	4	P62888	RPL30	GO:0005622,GO:0005737,GO:0005829,GO:0005840,GO:0022625,GO:0030529	GO:0000184,GO:0006412,GO:0006413,GO:0006414,GO:0006415,GO:0006614,GO:0010467,GO:0016032,GO:0016070,GO:0016071,GO:0019058,GO:0019083,GO:0044267	GO:0003723,GO:0003735	cytoplasm,cytosol,ribosome	cell organization and biogenesis,metabolic process,transport	RNA binding,structural molecule activity	60S ribosomal protein L30	>gi|4506631|ref|NP_000980.1| 60S ribosomal protein L30 [Homo sapiens]	1	4	4	4	0	1	0	0	0	0	0	1	0	0	2	0	0	1	0	0	0	0	0	1	0	0	2	0	0	1	0	0	0	0	0
NP_000981.1	NP_000981.1	4	4	4	P46776	RPL27A	GO:0005622,GO:0005829,GO:0005840,GO:0022625,GO:0030529	GO:0000184,GO:0006412,GO:0006413,GO:0006414,GO:0006415,GO:0006614,GO:0010467,GO:0016032,GO:0016070,GO:0016071,GO:0019058,GO:0019083,GO:0044267	GO:0003723,GO:0003735,GO:0005515	cytoplasm,cytosol,ribosome	cell organization and biogenesis,metabolic process,transport	RNA binding,protein binding,structural molecule activity	60S ribosomal protein L27a	>gi|4506625|ref|NP_000981.1| 60S ribosomal protein L27a [Homo sapiens]	1	4	4	4	1	2	1	1	0	2	1	1	1	2	1	0	1	2	1	1	0	2	1	1	1	2	1	0	1	2	1	1	0	2	1
NP_001129607.1;NP_001129606.1;NP_000982.2;NP_001129608.1;NP_001129609.1	NP_001129607.1;NP_001129606.1;NP_000982.2;NP_001129608.1;NP_001129609.1	7;7;7;5;5	7;7;7;5;5	7;7;7;5;5	P46779-3	RPL28	GO:0005737,GO:0005829,GO:0022625	GO:0000184,GO:0006412,GO:0006413,GO:0006414,GO:0006415,GO:0006614,GO:0010467,GO:0016032,GO:0016070,GO:0016071,GO:0019058,GO:0019083,GO:0044267	GO:0003723,GO:0003735,GO:0005515	cytoplasm,cytosol,ribosome	cell organization and biogenesis,metabolic process,transport	RNA binding,protein binding,structural molecule activity	60S ribosomal protein L28 isoform 3	>gi|209915584|ref|NP_001129607.1| 60S ribosomal protein L28 isoform 3 [Homo sapiens];>gi|209915581|ref|NP_001129606.1| 60S ribosomal protein L28 isoform 1 [Homo sapiens];>gi|13904866|ref|NP_000982.2| 60S ribosomal protein L28 isoform 2 [Homo sapiens];>gi|2	5	7	7	7	0	0	0	0	0	0	1	1	0	0	0	0	0	0	0	0	0	0	1	1	0	0	0	0	0	0	0	0	0	0	1
NP_000983.1	NP_000983.1	2	2	2	P47914	RPL29	GO:0005622,GO:0005829,GO:0005840,GO:0022625,GO:0030529	GO:0000184,GO:0006412,GO:0006413,GO:0006414,GO:0006415,GO:0006614,GO:0007566,GO:0010467,GO:0016032,GO:0016070,GO:0016071,GO:0019058,GO:0019083,GO:0044267	GO:0003723,GO:0003735,GO:0008201	cytoplasm,cytosol,ribosome	cell organization and biogenesis,development,metabolic process,reproduction,transport	RNA binding,structural molecule activity	60S ribosomal protein L29	>gi|4506629|ref|NP_000983.1| 60S ribosomal protein L29 [Homo sapiens]	1	2	2	2	0	0	0	0	0	0	0	0	0	0	0	0	0	0	0	0	0	0	0	0	0	0	0	0	0	0	0	0	0	0	0
NP_001092047.1;NP_000984.1;NP_001093163.1	NP_001092047.1;NP_000984.1;NP_001093163.1	3;3;3	3;3;3	3;3;3	P62899-2	RPL31	GO:0005622,GO:0005829,GO:0005840,GO:0022625	GO:0000184,GO:0006412,GO:0006413,GO:0006414,GO:0006415,GO:0006614,GO:0010467,GO:0016032,GO:0016070,GO:0016071,GO:0019058,GO:0019083,GO:0044267	GO:0003723,GO:0003735	cytoplasm,cytosol,ribosome	cell organization and biogenesis,metabolic process,transport	RNA binding,structural molecule activity	60S ribosomal protein L31 isoform 2	>gi|148746199|ref|NP_001092047.1| 60S ribosomal protein L31 isoform 2 [Homo sapiens];>gi|4506633|ref|NP_000984.1| 60S ribosomal protein L31 isoform 1 [Homo sapiens];>gi|153252132|ref|NP_001093163.1| 60S ribosomal protein L31 isoform 3 [Homo sapiens]	3	3	3	3	1	0	1	1	0	0	0	1	1	0	0	0	1	0	1	1	0	0	0	1	1	0	0	0	1	0	1	1	0	0	0
NP_000986.2;NP_296374.1	NP_000986.2;NP_296374.1	4;4	4;4	4;4	P49207	RPL34	GO:0005622,GO:0005829,GO:0005840,GO:0022625,GO:0030529	GO:0000184,GO:0006412,GO:0006413,GO:0006414,GO:0006415,GO:0006614,GO:0010467,GO:0016032,GO:0016070,GO:0016071,GO:0019058,GO:0019083,GO:0044267	GO:0003723,GO:0003735	cytoplasm,cytosol,ribosome	cell organization and biogenesis,metabolic process,transport	RNA binding,structural molecule activity	60S ribosomal protein L34	>gi|16117787|ref|NP_000986.2| 60S ribosomal protein L34 [Homo sapiens];>gi|16117789|ref|NP_296374.1| 60S ribosomal protein L34 [Homo sapiens]	2	4	4	4	0	1	0	0	0	0	1	0	0	0	0	0	0	1	0	0	0	0	1	0	0	0	0	0	0	1	0	0	0	0	1
NP_000987.2	NP_000987.2	4	4	4	P18077	RPL35A	GO:0005622,GO:0005829,GO:0005840,GO:0022625,GO:0030529	GO:0000184,GO:0006364,GO:0006412,GO:0006413,GO:0006414,GO:0006415,GO:0006614,GO:0010467,GO:0016032,GO:0016070,GO:0016071,GO:0019058,GO:0019083,GO:0042273,GO:0044267	GO:0000049,GO:0003723,GO:0003735	cytoplasm,cytosol,ribosome	cell organization and biogenesis,metabolic process,transport	RNA binding,structural molecule activity	60S ribosomal protein L35a	>gi|16117791|ref|NP_000987.2| 60S ribosomal protein L35a [Homo sapiens]	1	4	4	4	1	1	1	0	0	0	0	0	0	0	0	0	1	1	1	0	0	0	0	0	0	0	0	0	1	1	1	0	0	0	0
NP_000993.1;NP_444505.1	NP_000993.1;NP_444505.1	7;7	7;7	7;7	P05388	RPLP0	GO:0005622,GO:0005634,GO:0005737,GO:0005829,GO:0005840,GO:0022625,GO:0030529	GO:0000184,GO:0006412,GO:0006413,GO:0006414,GO:0006415,GO:0006614,GO:0010467,GO:0016032,GO:0016070,GO:0016071,GO:0019048,GO:0019058,GO:0019083,GO:0042254,GO:0044267	GO:0003723,GO:0003735,GO:0005515	cytoplasm,cytosol,nucleus,ribosome	cell organization and biogenesis,metabolic process,transport	RNA binding,protein binding,structural molecule activity	60S acidic ribosomal protein P0	>gi|4506667|ref|NP_000993.1| 60S acidic ribosomal protein P0 [Homo sapiens];>gi|16933546|ref|NP_444505.1| 60S acidic ribosomal protein P0 [Homo sapiens]	2	7	7	7	3	2	2	3	3	1	4	1	7	4	5	3	3	2	2	3	3	1	4	1	7	4	5	3	3	2	2	3	3	1	4
NP_000994.1	NP_000994.1	1	1	1	P05386	RPLP1	GO:0005622,GO:0005737,GO:0005829,GO:0005840,GO:0022625,GO:0030529	GO:0000184,GO:0006412,GO:0006413,GO:0006414,GO:0006415,GO:0006614,GO:0010467,GO:0016032,GO:0016070,GO:0016071,GO:0019058,GO:0019083,GO:0044267	GO:0003723,GO:0003735,GO:0005515	cytoplasm,cytosol,ribosome	cell organization and biogenesis,metabolic process,transport	RNA binding,protein binding,structural molecule activity	60S acidic ribosomal protein P1 isoform 1	>gi|4506669|ref|NP_000994.1| 60S acidic ribosomal protein P1 isoform 1 [Homo sapiens]	1	1	1	1	0	0	0	0	0	0	0	0	0	0	0	0	0	0	0	0	0	0	0	0	0	0	0	0	0	0	0	0	0	0	0
NP_000995.1	NP_000995.1	3	3	3	P05387	RPLP2	GO:0005622,GO:0005829,GO:0005840,GO:0022625,GO:0030529	GO:0000184,GO:0006412,GO:0006413,GO:0006414,GO:0006415,GO:0006614,GO:0010467,GO:0016032,GO:0016070,GO:0016071,GO:0019058,GO:0019083,GO:0044267	GO:0003723,GO:0003735	cytoplasm,cytosol,ribosome	cell organization and biogenesis,metabolic process,transport	RNA binding,structural molecule activity	60S acidic ribosomal protein P2	>gi|4506671|ref|NP_000995.1| 60S acidic ribosomal protein P2 [Homo sapiens]	1	3	3	3	1	1	1	0	0	0	0	0	0	0	0	0	1	1	1	0	0	0	0	0	0	0	0	0	1	1	1	0	0	0	0
NP_000996.2;NP_001243731.1;NP_001247435.1;NP_001247436.1	NP_000996.2;NP_001243731.1;NP_001247435.1	15;15;14;6	15;15;14;6	15;15;14;6	P23396	RPS3	GO:0005622,GO:0005634,GO:0005737,GO:0005829,GO:0005840,GO:0015935,GO:0022627,GO:0030529,GO:0032587	GO:0000184,GO:0006412,GO:0006413,GO:0006414,GO:0006415,GO:0006614,GO:0006917,GO:0006919,GO:0006974,GO:0010467,GO:0016032,GO:0016070,GO:0016071,GO:0019058,GO:0019083,GO:0032088,GO:0044267,GO:0045738,GO:1900119	GO:0003684,GO:0003723,GO:0003729,GO:0003735,GO:0003906,GO:0004519,GO:0005515,GO:0019104,GO:0019899,GO:0019901,GO:0042802,GO:0051018,GO:0051059,GO:0051536	cytoplasm,cytosol,membrane,nucleus,ribosome	cell death,cell organization and biogenesis,metabolic process,regulation of biological process,response to stimulus,transport	DNA binding,RNA binding,catalytic activity,protein binding,structural molecule activity	40S ribosomal protein S3 isoform 1	>gi|15718687|ref|NP_000996.2| 40S ribosomal protein S3 isoform 1 [Homo sapiens];>gi|378548190|ref|NP_001243731.1| 40S ribosomal protein S3 isoform 1 [Homo sapiens];>gi|386869503|ref|NP_001247435.1| 40S ribosomal protein S3 isoform 2 [Homo sapiens]	4	15	15	15	3	8	0	2	3	0	1	5	5	6	7	3	3	8	0	2	3	0	1	5	5	6	7	3	3	8	0	2	3	0	1
NP_000997.1;NP_001254628.1	NP_000997.1	5;2	5;2	5;2	P61247	RPS3A	GO:0005622,GO:0005634,GO:0005730,GO:0005737,GO:0005829,GO:0005840,GO:0022627,GO:0030529	GO:0000184,GO:0002181,GO:0006412,GO:0006413,GO:0006414,GO:0006415,GO:0006614,GO:0006917,GO:0010467,GO:0016032,GO:0016070,GO:0016071,GO:0019058,GO:0019083,GO:0030154,GO:0043066,GO:0044267,GO:0097194	GO:0003723,GO:0003735,GO:0005515	cytoplasm,cytosol,nucleus,organelle lumen,ribosome	cell death,cell differentiation,cell organization and biogenesis,metabolic process,regulation of biological process,transport	RNA binding,protein binding,structural molecule activity	40S ribosomal protein S3a isoform 1	>gi|4506723|ref|NP_000997.1| 40S ribosomal protein S3a isoform 1 [Homo sapiens]	2	5	5	5	0	1	0	1	0	0	0	0	1	0	0	0	0	1	0	1	0	0	0	0	1	0	0	0	0	1	0	1	0	0	0
NP_000998.1;NP_001034656.1;NP_000999.1	NP_000998.1	14;6;4	14;6;4	14;6;4	P62701	RPS4X	GO:0005622,GO:0005737,GO:0005829,GO:0005840,GO:0005844,GO:0015935,GO:0022627,GO:0030529	GO:0000184,GO:0006412,GO:0006413,GO:0006414,GO:0006415,GO:0006614,GO:0007275,GO:0008284,GO:0010467,GO:0016032,GO:0016070,GO:0016071,GO:0019058,GO:0019083,GO:0044267,GO:0045727	GO:0003723,GO:0003735,GO:0019843	cytoplasm,cytosol,ribosome	cell organization and biogenesis,cell proliferation,development,metabolic process,regulation of biological process,transport	RNA binding,structural molecule activity	40S ribosomal protein S4, X isoform X isoform	>gi|4506725|ref|NP_000998.1| 40S ribosomal protein S4, X isoform X isoform [Homo sapiens]	3	14	14	14	1	3	0	0	0	0	2	2	1	1	0	0	1	3	0	0	0	0	2	2	1	1	0	0	1	3	0	0	0	0	2
NP_001000.2	NP_001000.2	1	1	1	P46782	RPS5	GO:0005622,GO:0005829,GO:0005840,GO:0015935,GO:0022627,GO:0030529	GO:0000184,GO:0006412,GO:0006413,GO:0006414,GO:0006415,GO:0006450,GO:0006614,GO:0010467,GO:0016032,GO:0016070,GO:0016071,GO:0019058,GO:0019083,GO:0044267	GO:0003723,GO:0003729,GO:0003735	cytoplasm,cytosol,ribosome	cell organization and biogenesis,metabolic process,regulation of biological process,transport	RNA binding,structural molecule activity	40S ribosomal protein S5	>gi|13904870|ref|NP_001000.2| 40S ribosomal protein S5 [Homo sapiens]	1	1	1	1	0	0	0	0	0	0	0	0	1	0	1	0	0	0	0	0	0	0	0	0	1	0	1	0	0	0	0	0	0	0	0
NP_001001.2	NP_001001.2	9	9	9	P62753	RPS6	GO:0005622,GO:0005634,GO:0005730,GO:0005737,GO:0005829,GO:0005840,GO:0015935,GO:0022627,GO:0030529	GO:0000028,GO:0000184,GO:0006364,GO:0006412,GO:0006413,GO:0006414,GO:0006415,GO:0006614,GO:0008286,GO:0010467,GO:0016032,GO:0016070,GO:0016071,GO:0019058,GO:0019083,GO:0031929,GO:0042274,GO:0042593,GO:0043065,GO:0044267	GO:0003735,GO:0005515,GO:0019901	cytoplasm,cytosol,nucleus,organelle lumen,ribosome	cell communication,cell death,cell organization and biogenesis,metabolic process,regulation of biological process,response to stimulus,transport	protein binding,structural molecule activity	40S ribosomal protein S6	>gi|17158044|ref|NP_001001.2| 40S ribosomal protein S6 [Homo sapiens]	1	9	9	9	1	1	1	2	2	0	0	1	1	1	3	0	1	1	1	2	2	0	0	1	1	1	3	0	1	1	1	2	2	0	0
NP_001001563.1	NP_001001563.1	4	4	4	Q3ZCQ8-2	TIMM50	GO:0005743,GO:0005744,GO:0016021,GO:0016607	GO:0001836,GO:0006470,GO:0006626,GO:0007006,GO:0035335,GO:0044267	GO:0003723,GO:0004721,GO:0004722,GO:0004725,GO:0005134,GO:0005515,GO:0043021	cytoplasm,membrane,mitochondrion,nucleus,organelle lumen	cell communication,cell death,cell organization and biogenesis,metabolic process,regulation of biological process,response to stimulus,transport	RNA binding,catalytic activity,protein binding	mitochondrial import inner membrane translocase subunit TIM50	>gi|48526509|ref|NP_001001563.1| mitochondrial import inner membrane translocase subunit TIM50 [Homo sapiens]	1	4	4	4	0	0	0	0	0	0	0	0	0	0	0	0	0	0	0	0	0	0	0	0	0	0	0	0	0	0	0	0	0	0	0
NP_001004136.1;NP_001001827.1	NP_001004136.1;NP_001001827.1	1;1	1;1	1;1	Q6IF00	OR2T2	GO:0005886,GO:0016020,GO:0016021	GO:0007165,GO:0007186,GO:0007608,GO:0050896,GO:0050911	GO:0004871,GO:0004930,GO:0004984	membrane	cell communication,regulation of biological process,response to stimulus	receptor activity,signal transducer activity	olfactory receptor 2T2	>gi|51921381|ref|NP_001004136.1| olfactory receptor 2T2 [Homo sapiens];>gi|49226830|ref|NP_001001827.1| olfactory receptor 2T35 [Homo sapiens]	2	1	1	1	0	0	1	1	0	0	0	0	0	0	0	0	0	0	1	1	0	0	0	0	0	0	0	0	0	0	1	1	0	0	0
NP_001001937.1;NP_004037.1;NP_001001935.1;NP_001244264.1;NP_001244263.1;REV__NP_004903.2;REV__NP_919436.1;REV__NP_919437.1;REV__NP_919438.1;REV__NP_001013424.1;REV__NP_001230280.1;REV__NP_057202.3;REV__NP_689663.2	NP_001001937.1;NP_004037.1;NP_001001935.1;NP_001244264.1;NP_001244263.1	33;33;32;32;30;1;1;1;1;1;1;1;1	33;33;32;32;30;1;1;1;1;1;1;1;1	33;33;32;32;30;1;1;1;1;1;1;1;1	P25705	ATP5A1	GO:0000275,GO:0005739,GO:0005743,GO:0005753,GO:0005759,GO:0005886,GO:0008180,GO:0016020,GO:0016469,GO:0033178,GO:0045261	GO:0001937,GO:0006172,GO:0006200,GO:0006629,GO:0006754,GO:0006810,GO:0006811,GO:0009790,GO:0015986,GO:0015991,GO:0015992,GO:0022904,GO:0042776,GO:0044237,GO:0044281,GO:0046034	GO:0000166,GO:0005515,GO:0005524,GO:0016820,GO:0016887,GO:0022857,GO:0042288,GO:0043499,GO:0043531,GO:0046933,GO:0046961	cytoplasm,membrane,mitochondrion,nucleus,organelle lumen	cell proliferation,development,metabolic process,regulation of biological process,transport	catalytic activity,nucleotide binding,protein binding,transporter activity	ATP synthase subunit alpha, mitochondrial isoform a precursor	>gi|50345984|ref|NP_001001937.1| ATP synthase subunit alpha, mitochondrial isoform a precursor [Homo sapiens];>gi|4757810|ref|NP_004037.1| ATP synthase subunit alpha, mitochondrial isoform a precursor [Homo sapiens];>gi|50345982|ref|NP_001001935.1| ATP syn	13	33	33	33	24	8	21	4	14	0	22	4	29	9	18	6	24	8	21	4	14	0	22	4	29	9	18	6	24	8	21	4	14	0	22
NP_001001973.1;NP_005165.1	NP_001001973.1;NP_005165.1	7;6	7;6	7;6	P36542	ATP5C1	GO:0000275,GO:0005739,GO:0005743,GO:0005753,GO:0005759,GO:0016020,GO:0045261	GO:0006119,GO:0006200,GO:0006754,GO:0006810,GO:0006811,GO:0015986,GO:0015992,GO:0022904,GO:0042776,GO:0044237,GO:0044281	GO:0016887,GO:0022857,GO:0046933,GO:0046961	cytoplasm,membrane,mitochondrion,organelle lumen	metabolic process,transport	catalytic activity,transporter activity	ATP synthase subunit gamma, mitochondrial isoform L (liver) precursor	>gi|50345988|ref|NP_001001973.1| ATP synthase subunit gamma, mitochondrial isoform L (liver) precursor [Homo sapiens];>gi|4885079|ref|NP_005165.1| ATP synthase subunit gamma, mitochondrial isoform H (heart) precursor [Homo sapiens]	2	7	7	7	2	1	1	0	0	0	3	2	4	0	3	0	2	1	1	0	0	0	3	2	4	0	3	0	2	1	1	0	0	0	3
NP_001001975.1;NP_001678.1	NP_001001975.1;NP_001678.1	2;2	2;2	2;2	P30049	ATP5D	GO:0000275,GO:0005739,GO:0005743,GO:0005753,GO:0005759,GO:0016020,GO:0045261	GO:0006119,GO:0006172,GO:0006200,GO:0006754,GO:0006810,GO:0006811,GO:0015986,GO:0015992,GO:0022904,GO:0042776,GO:0044237,GO:0044281,GO:0046688	GO:0005215,GO:0005524,GO:0016887,GO:0022857,GO:0032403,GO:0043531,GO:0046933,GO:0046961	cytoplasm,membrane,mitochondrion,organelle lumen	metabolic process,response to stimulus,transport	catalytic activity,nucleotide binding,protein binding,transporter activity	ATP synthase subunit delta, mitochondrial precursor	>gi|50345991|ref|NP_001001975.1| ATP synthase subunit delta, mitochondrial precursor [Homo sapiens];>gi|4502297|ref|NP_001678.1| ATP synthase subunit delta, mitochondrial precursor [Homo sapiens]	2	2	2	2	1	0	0	0	0	0	1	0	1	0	0	0	1	0	0	0	0	0	1	0	1	0	0	0	1	0	0	0	0	0	1
NP_001002.1	NP_001002.1	5	5	5	P62081	RPS7	GO:0005622,GO:0005634,GO:0005730,GO:0005737,GO:0005815,GO:0005829,GO:0005840,GO:0005856,GO:0022627,GO:0030529,GO:0030686,GO:0032040	GO:0000184,GO:0006364,GO:0006412,GO:0006413,GO:0006414,GO:0006415,GO:0006614,GO:0010467,GO:0016032,GO:0016070,GO:0016071,GO:0019058,GO:0019083,GO:0042274,GO:0044267	GO:0003723,GO:0003730,GO:0003735,GO:0005515	cytoplasm,cytoskeleton,cytosol,nucleus,organelle lumen,ribosome	cell organization and biogenesis,metabolic process,transport	RNA binding,protein binding,structural molecule activity	40S ribosomal protein S7	>gi|4506741|ref|NP_001002.1| 40S ribosomal protein S7 [Homo sapiens]	1	5	5	5	2	1	0	1	0	0	0	0	2	2	2	1	2	1	0	1	0	0	0	0	2	2	2	1	2	1	0	1	0	0	0
NP_079491.2;NP_001002019.1;NP_001002020.1	NP_079491.2;NP_001002019.1;NP_001002020.1	7;7;7	7;7;7	7;7;7	Q9Y606	PUS1	GO:0005634,GO:0005667,GO:0005730,GO:0005739	GO:0001522,GO:0008033,GO:0009451,GO:0031119,GO:0045944	GO:0003677,GO:0003723,GO:0004730,GO:0009982,GO:0016853,GO:0030374	cytoplasm,mitochondrion,nucleus,organelle lumen	metabolic process,regulation of biological process	DNA binding,RNA binding,catalytic activity	tRNA pseudouridine synthase A, mitochondrial isoform 1	>gi|70166645|ref|NP_079491.2| tRNA pseudouridine synthase A, mitochondrial isoform 1 [Homo sapiens];>gi|70166599|ref|NP_001002019.1| tRNA pseudouridine synthase A, mitochondrial isoform 2 [Homo sapiens];>gi|70166634|ref|NP_001002020.1| tRNA pseudouridine s	3	7	7	7	2	0	1	0	0	0	5	0	3	0	2	0	2	0	1	0	0	0	5	0	3	0	2	0	2	0	1	0	0	0	5
NP_001002800.1;NP_005487.3	NP_001002800.1;NP_005487.3	3;3	3;3	3;3	Q9NTJ3	SMC4	GO:0000796,GO:0005634,GO:0005694,GO:0005730,GO:0005737,GO:0005829,GO:0016459,GO:0033177	GO:0000070,GO:0000278,GO:0006281,GO:0006310,GO:0007049,GO:0007062,GO:0007067,GO:0007076,GO:0010032,GO:0015991,GO:0030261,GO:0045132,GO:0051276,GO:0051301,GO:0051383	GO:0000166,GO:0003774,GO:0005515,GO:0005524,GO:0015078,GO:0046982	chromosome,cytoplasm,cytoskeleton,cytosol,membrane,nucleus,organelle lumen	cell division,cell organization and biogenesis,metabolic process,reproduction,response to stimulus,transport	catalytic activity,motor activity,nucleotide binding,protein binding,transporter activity	structural maintenance of chromosomes protein 4	>gi|50658063|ref|NP_001002800.1| structural maintenance of chromosomes protein 4 [Homo sapiens];>gi|50658065|ref|NP_005487.3| structural maintenance of chromosomes protein 4 [Homo sapiens]	2	3	3	3	0	0	0	0	0	0	0	0	1	0	0	0	0	0	0	0	0	0	0	0	1	0	0	0	0	0	0	0	0	0	0
NP_001002858.1;NP_001002857.1;NP_001129487.1;NP_004030.1	NP_001002858.1;NP_001002857.1;NP_001129487.1;NP_004030.1	9;9;9;9	9;9;9;9	9;9;9;9	P07355-2	ANXA2	GO:0005604,GO:0005769,GO:0005811,GO:0005886,GO:0019897,GO:0030496,GO:0031012,GO:0035749,GO:0042383,GO:0042470,GO:0043220,GO:0043234,GO:0048471,GO:0070062	GO:0001501,GO:0001525,GO:0007589,GO:0030199,GO:0031340,GO:0042730,GO:0051099,GO:0071229	GO:0004859,GO:0005509,GO:0005515,GO:0005544,GO:0005546,GO:0008092,GO:0017137	cytoplasm,endosome,extracellular,membrane	cell organization and biogenesis,coagulation,development,regulation of biological process,response to stimulus,transport	enzyme regulator activity,metal ion binding,protein binding	annexin A2 isoform 1	>gi|50845388|ref|NP_001002858.1| annexin A2 isoform 1 [Homo sapiens];>gi|50845386|ref|NP_001002857.1| annexin A2 isoform 2 [Homo sapiens];>gi|209862831|ref|NP_001129487.1| annexin A2 isoform 2 [Homo sapiens];>gi|4757756|ref|NP_004030.1| annexin A2 isoform	4	9	9	9	2	3	5	3	1	0	2	2	5	4	2	1	2	3	5	3	1	0	2	2	5	4	2	1	2	3	5	3	1	0	2
NP_001003.1	NP_001003.1	9	9	9	P62241	RPS8	GO:0005622,GO:0005737,GO:0005829,GO:0005840,GO:0022627,GO:0030529	GO:0000184,GO:0000462,GO:0006412,GO:0006413,GO:0006414,GO:0006415,GO:0006614,GO:0010467,GO:0016032,GO:0016070,GO:0016071,GO:0019058,GO:0019083,GO:0044267	GO:0003735	cytoplasm,cytosol,ribosome	cell organization and biogenesis,metabolic process,transport	structural molecule activity	40S ribosomal protein S8	>gi|4506743|ref|NP_001003.1| 40S ribosomal protein S8 [Homo sapiens]	1	9	9	9	1	2	0	0	0	0	1	2	1	1	0	1	1	2	0	0	0	0	1	2	1	1	0	1	1	2	0	0	0	0	1
NP_006347.1;NP_001003785.1	NP_006347.1;NP_001003785.1	4;4	4;4	4;4	O75947	ATP5H	GO:0000276,GO:0005739,GO:0005743,GO:0005753,GO:0016020,GO:0045263	GO:0006200,GO:0006810,GO:0006811,GO:0015986,GO:0015992,GO:0022904,GO:0042776,GO:0044237,GO:0044281	GO:0015078,GO:0016887,GO:0022857	cytoplasm,membrane,mitochondrion	metabolic process,transport	catalytic activity,transporter activity	ATP synthase subunit d, mitochondrial isoform a	>gi|5453559|ref|NP_006347.1| ATP synthase subunit d, mitochondrial isoform a [Homo sapiens];>gi|51479152|ref|NP_001003785.1| ATP synthase subunit d, mitochondrial isoform b [Homo sapiens]	2	4	4	4	1	0	0	0	0	0	1	0	0	0	0	0	1	0	0	0	0	0	1	0	0	0	0	0	1	0	0	0	0	0	1
NP_112738.1;NP_112737.1;NP_002129.2;NP_001003810.1;NP_112740.1;NP_001193929.1	NP_112738.1;NP_112737.1;NP_002129.2;NP_001003810.1	3;3;3;3;1;1	3;3;3;3;1;1	3;3;3;3;1;1	Q14103	HNRNPD	GO:0005634,GO:0005654,GO:0005730,GO:0005737,GO:0005829,GO:0030529	GO:0000398,GO:0006351,GO:0006355,GO:0006396,GO:0006401,GO:0008380,GO:0010467,GO:0016070,GO:0016071,GO:0043488,GO:0045893,GO:0048255	GO:0000166,GO:0003676,GO:0003677,GO:0003723,GO:0005515,GO:0042162,GO:0042802	cytoplasm,cytosol,nucleus,organelle lumen	metabolic process,regulation of biological process	DNA binding,RNA binding,nucleotide binding,protein binding	heterogeneous nuclear ribonucleoprotein D0 isoform a	>gi|14110420|ref|NP_112738.1| heterogeneous nuclear ribonucleoprotein D0 isoform a [Homo sapiens];>gi|14110417|ref|NP_112737.1| heterogeneous nuclear ribonucleoprotein D0 isoform b [Homo sapiens];>gi|14110414|ref|NP_002129.2| heterogeneous nuclear ribonucl	6	3	3	3	1	1	0	1	0	0	1	2	2	2	1	1	1	1	0	1	0	0	1	2	2	2	1	1	1	1	0	1	0	0	1
NP_001004.2	NP_001004.2	11	11	11	P46781	RPS9	GO:0005622,GO:0005730,GO:0005737,GO:0005829,GO:0005840,GO:0015935,GO:0022627,GO:0030529	GO:0000184,GO:0006412,GO:0006413,GO:0006414,GO:0006415,GO:0006417,GO:0006614,GO:0008284,GO:0010467,GO:0016032,GO:0016070,GO:0016071,GO:0019058,GO:0019083,GO:0044267	GO:0003723,GO:0003735,GO:0005515,GO:0019843,GO:0045182	cytoplasm,cytosol,nucleus,organelle lumen,ribosome	cell organization and biogenesis,cell proliferation,metabolic process,regulation of biological process,transport	RNA binding,protein binding,structural molecule activity,translation regulator activity	40S ribosomal protein S9	>gi|14141193|ref|NP_001004.2| 40S ribosomal protein S9 [Homo sapiens]	1	11	11	11	1	3	0	0	1	1	2	1	2	0	1	0	1	3	0	0	1	1	2	1	2	0	1	0	1	3	0	0	1	1	2
NP_001005.1;NP_001190174.1;NP_001191020.1;NP_001189399.1	NP_001005.1;NP_001190174.1;NP_001191020.1	3;3;3;1	3;3;3;1	3;3;3;1	P46783	RPS10	GO:0005634,GO:0005730,GO:0005737,GO:0005829,GO:0005840,GO:0022627,GO:0030529	GO:0000184,GO:0006412,GO:0006413,GO:0006414,GO:0006415,GO:0006614,GO:0010467,GO:0016032,GO:0016070,GO:0016071,GO:0019058,GO:0019083,GO:0044267	GO:0005515	cytoplasm,cytosol,nucleus,organelle lumen,ribosome	cell organization and biogenesis,metabolic process,transport	protein binding	40S ribosomal protein S10	>gi|4506679|ref|NP_001005.1| 40S ribosomal protein S10 [Homo sapiens];>gi|322303127|ref|NP_001190174.1| 40S ribosomal protein S10 [Homo sapiens];>gi|323276700|ref|NP_001191020.1| 40S ribosomal protein S10 [Homo sapiens]	4	3	3	3	1	1	0	0	0	0	1	1	1	1	3	1	1	1	0	0	0	0	1	1	1	1	3	1	1	1	0	0	0	0	1
NP_001005271.2;NP_001005273.1;NP_005843.2	NP_001005271.2;NP_001005273.1;NP_005843.2	1;1;1	1;1;1	1;1;1	Q12873-3	CHD3	GO:0005634,GO:0005730,GO:0005737,GO:0005813,GO:0016581,GO:0045111	GO:0006333,GO:0006351,GO:0006355,GO:0006357,GO:0007051,GO:0016568,GO:0051297	GO:0003676,GO:0003677,GO:0004003,GO:0004386,GO:0005515,GO:0005524,GO:0008270,GO:0016818	cytoplasm,cytoskeleton,nucleus,organelle lumen	cell organization and biogenesis,metabolic process,regulation of biological process	DNA binding,catalytic activity,metal ion binding,nucleotide binding,protein binding	chromodomain-helicase-DNA-binding protein 3 isoform 3	>gi|158420731|ref|NP_001005271.2| chromodomain-helicase-DNA-binding protein 3 isoform 3 [Homo sapiens];>gi|52630326|ref|NP_001005273.1| chromodomain-helicase-DNA-binding protein 3 isoform 1 [Homo sapiens];>gi|52630322|ref|NP_005843.2| chromodomain-helicase	3	1	1	1	1	0	1	1	1	0	0	0	0	0	0	0	1	0	1	1	1	0	0	0	0	0	0	0	1	0	1	1	1	0	0
NP_001524.2;NP_001005335.1	NP_001524.2;NP_001005335.1	2;2	2;2	2;2	P14866	HNRNPL	GO:0005634,GO:0005654,GO:0005737,GO:0030529,GO:0045120	GO:0000398,GO:0006396,GO:0006397,GO:0008380,GO:0010467	GO:0000166,GO:0003676,GO:0003723,GO:0005515,GO:0044212	cytoplasm,nucleus,organelle lumen	metabolic process	DNA binding,RNA binding,nucleotide binding,protein binding	heterogeneous nuclear ribonucleoprotein L isoform a	>gi|52632383|ref|NP_001524.2| heterogeneous nuclear ribonucleoprotein L isoform a [Homo sapiens];>gi|52632385|ref|NP_001005335.1| heterogeneous nuclear ribonucleoprotein L isoform b [Homo sapiens]	2	2	2	2	0	0	0	0	0	0	0	0	0	0	1	1	0	0	0	0	0	0	0	0	0	0	1	1	0	0	0	0	0	0	0
NP_001005353.1;NP_037542.1;NP_982289.1;XP_003119578.1	NP_001005353.1;NP_037542.1;NP_982289.1;XP_003119578.1	3;3;3;3	3;3;3;3	3;3;3;3	P27144	AK4,LOC100507855	GO:0005739,GO:0005759	GO:0001889,GO:0006139,GO:0006165,GO:0007420,GO:0009142,GO:0010243,GO:0014070,GO:0016310,GO:0018885,GO:0042493,GO:0043643,GO:0046033,GO:0046034,GO:0046039,GO:0046939	GO:0000166,GO:0004017,GO:0004550,GO:0005524,GO:0005525,GO:0016301,GO:0016740,GO:0016776,GO:0019201,GO:0019205,GO:0046899	cytoplasm,mitochondrion,organelle lumen	development,metabolic process,response to stimulus	catalytic activity,nucleotide binding	adenylate kinase 4, mitochondrial	>gi|53832003|ref|NP_001005353.1| adenylate kinase isoenzyme 4, mitochondrial [Homo sapiens];>gi|8051579|ref|NP_037542.1| adenylate kinase isoenzyme 4, mitochondrial [Homo sapiens];>gi|53832001|ref|NP_982289.1| adenylate kinase isoenzyme 4, mitochondrial [H	4	3	3	3	0	1	0	0	0	0	2	0	1	0	0	0	0	1	0	0	0	0	2	0	1	0	0	0	0	1	0	0	0	0	2
NP_001005360.1;NP_001005361.1;NP_001177645.1;NP_001005362.1;NP_004936.2;NP_056384.2;NP_001129599.1	NP_001005360.1;NP_001005361.1;NP_001177645.1;NP_001005362.1;NP_004936.2	4;4;4;4;4;1;1	4;4;4;4;4;1;1	4;4;4;4;4;1;1	P50570	DNM2	GO:0000139,GO:0005634,GO:0005737,GO:0005829,GO:0005856,GO:0005874,GO:0005886,GO:0014069,GO:0016020,GO:0030054,GO:0030496,GO:0030666,GO:0043234,GO:0045202,GO:0045211,GO:0045334	GO:0000086,GO:0006184,GO:0006355,GO:0006892,GO:0006897,GO:0006898,GO:0007165,GO:0016044,GO:0019886,GO:0031623,GO:0033572,GO:0043065,GO:0044281,GO:0045893,GO:0046209,GO:0048489,GO:0050999	GO:0000166,GO:0003924,GO:0005515,GO:0005525,GO:0005543,GO:0008017,GO:0016787,GO:0019899,GO:0019901,GO:0032403	Golgi,cytoplasm,cytoskeleton,cytosol,membrane,nucleus	cell communication,cell death,metabolic process,regulation of biological process,response to stimulus,transport	catalytic activity,nucleotide binding,protein binding	dynamin-2 isoform 1	>gi|56549121|ref|NP_001005360.1| dynamin-2 isoform 1 [Homo sapiens];>gi|56549123|ref|NP_001005361.1| dynamin-2 isoform 2 [Homo sapiens];>gi|299758394|ref|NP_001177645.1| dynamin-2 isoform 5 [Homo sapiens];>gi|56549125|ref|NP_001005362.1| dynamin-2 isoform	7	4	4	4	0	0	0	0	0	0	0	0	0	0	0	0	0	0	0	0	0	0	0	0	0	0	0	0	0	0	0	0	0	0	0
NP_001005369.1;NP_002444.2	NP_001005369.1;NP_002444.2	5;5	5;5	5;5	P46199	MTIF2	GO:0005622,GO:0005739	GO:0001732,GO:0006184,GO:0006412,GO:0006413,GO:0006446,GO:0007264,GO:0032790	GO:0000166,GO:0003743,GO:0003924,GO:0005525,GO:0008135,GO:0043024	cytoplasm,mitochondrion	cell communication,cell organization and biogenesis,metabolic process,regulation of biological process,response to stimulus	RNA binding,catalytic activity,nucleotide binding	translation initiation factor IF-2, mitochondrial precursor	>gi|53729339|ref|NP_001005369.1| translation initiation factor IF-2, mitochondrial precursor [Homo sapiens];>gi|53729337|ref|NP_002444.2| translation initiation factor IF-2, mitochondrial precursor [Homo sapiens]	2	5	5	5	0	0	0	0	0	0	0	0	2	0	1	0	0	0	0	0	0	0	0	0	2	0	1	0	0	0	0	0	0	0	0
NP_005868.1;NP_001005409.1	NP_005868.1;NP_001005409.1	1;1	1;1	1;1	Q15459	SF3A1	GO:0005634,GO:0005654,GO:0005681,GO:0005684,GO:0005730,GO:0071013	GO:0000389,GO:0000398,GO:0006396,GO:0006397,GO:0008380,GO:0010467	GO:0003723,GO:0005515	nucleus,organelle lumen,spliceosomal complex	cell organization and biogenesis,metabolic process	RNA binding,protein binding	splicing factor 3A subunit 1 isoform 1	>gi|5032087|ref|NP_005868.1| splicing factor 3A subunit 1 isoform 1 [Homo sapiens];>gi|53831995|ref|NP_001005409.1| splicing factor 3A subunit 1 isoform 2 [Homo sapiens]	2	1	1	1	0	0	0	0	0	0	0	0	0	0	1	0	0	0	0	0	0	0	0	0	0	0	1	0	0	0	0	0	0	0	0
NP_001005464.1;NP_001116847.1;NP_066403.2;NP_002098.1;NP_003484.1;NP_003520.1;NP_003521.2;NP_003522.1;NP_003523.1;NP_003524.1;NP_003525.1;NP_003526.1;NP_003527.1;NP_003528.1;NP_005315.1;NP_066298.1;NP_001013721.2	NP_001005464.1;NP_001116847.1;NP_066403.2;NP_002098.1;NP_003484.1;NP_003520.1;NP_003521.2;NP_003522.1;NP_003523.1;NP_003524.1;NP_003525.1;NP_003526.1;NP_003527.1;NP_003528.1;NP_005315.1;NP_066298.1;NP_001013721.2	7;7;7;6;6;6;6;6;6;6;6;6;6;6;6;6;4	7;7;7;6;6;6;6;6;6;6;6;6;6;6;6;6;4	7;7;7;6;6;6;6;6;6;6;6;6;6;6;6;6;4	Q71DI3	HIST2H3A,HIST2H3C,HIST2H3D	GO:0000786,GO:0005576,GO:0005634,GO:0005654,GO:0005694	GO:0006334,GO:0007596	GO:0003677,GO:0005515,GO:0046982	chromosome,extracellular,nucleus,organelle lumen	cell organization and biogenesis,coagulation,metabolic process,response to stimulus	DNA binding,protein binding	histone H3.2	>gi|53793688|ref|NP_001005464.1| histone H3.2 [Homo sapiens];>gi|183076548|ref|NP_001116847.1| histone H3.2 [Homo sapiens];>gi|31742503|ref|NP_066403.2| histone H3.2 [Homo sapiens];>gi|4504279|ref|NP_002098.1| histone H3.3 [Homo sapiens];>gi|4504299|ref|NP	17	7	7	7	3	6	0	2	1	2	5	4	1	4	1	2	3	6	0	2	1	2	5	4	1	4	1	2	3	6	0	2	1	2	5
NP_001006.1	NP_001006.1	8	8	8	P62280	RPS11	GO:0005622,GO:0005829,GO:0005840,GO:0022627,GO:0030529	GO:0000184,GO:0006412,GO:0006413,GO:0006414,GO:0006415,GO:0006614,GO:0010467,GO:0016032,GO:0016070,GO:0016071,GO:0019058,GO:0019083,GO:0044267	GO:0003723,GO:0003735,GO:0019843	cytoplasm,cytosol,ribosome	cell organization and biogenesis,metabolic process,transport	RNA binding,structural molecule activity	40S ribosomal protein S11	>gi|4506681|ref|NP_001006.1| 40S ribosomal protein S11 [Homo sapiens]	1	8	8	8	0	4	0	1	0	1	1	5	2	2	3	1	0	4	0	1	0	1	1	5	2	2	3	1	0	4	0	1	0	1	1
NP_001007.2	NP_001007.2	1	1	1	P25398	RPS12	GO:0005622,GO:0005737,GO:0005829,GO:0005840,GO:0022627,GO:0030529	GO:0000184,GO:0006412,GO:0006413,GO:0006414,GO:0006415,GO:0006614,GO:0010467,GO:0016032,GO:0016070,GO:0016071,GO:0019058,GO:0019083,GO:0044267	GO:0003674,GO:0003735	cytoplasm,cytosol,ribosome	cell organization and biogenesis,metabolic process,transport	structural molecule activity	40S ribosomal protein S12	>gi|14277700|ref|NP_001007.2| 40S ribosomal protein S12 [Homo sapiens]	1	1	1	1	0	0	0	0	0	0	0	0	0	0	0	0	0	0	0	0	0	0	0	0	0	0	0	0	0	0	0	0	0	0	0
NP_001008.1	NP_001008.1	5	5	5	P62277	RPS13	GO:0005622,GO:0005634,GO:0005730,GO:0005829,GO:0005840,GO:0022627,GO:0030529	GO:0000184,GO:0006412,GO:0006413,GO:0006414,GO:0006415,GO:0006614,GO:0010467,GO:0016032,GO:0016070,GO:0016071,GO:0019058,GO:0019083,GO:0033119,GO:0044267	GO:0003729,GO:0003735,GO:0005515	cytoplasm,cytosol,nucleus,organelle lumen,ribosome	cell organization and biogenesis,metabolic process,regulation of biological process,transport	RNA binding,protein binding,structural molecule activity	40S ribosomal protein S13	>gi|4506685|ref|NP_001008.1| 40S ribosomal protein S13 [Homo sapiens]	1	5	5	5	2	1	0	0	0	1	1	1	1	0	3	0	2	1	0	0	0	1	1	1	1	0	3	0	2	1	0	0	0	1	1
NP_003579.3;NP_001073341.1;NP_001008895.1;NP_003580.1	NP_003579.3;NP_001073341.1;NP_001008895.1;NP_003580.1	1;1;1;1	1;1;1;1	1;1;1;1	Q13620	CUL4B	GO:0005634,GO:0005730,GO:0005886,GO:0031461,GO:0031465	GO:0006281,GO:0006511,GO:0006974,GO:0007049,GO:0016567,GO:0045732,GO:0045750	GO:0005515,GO:0031625	membrane,nucleus,organelle lumen	metabolic process,regulation of biological process,response to stimulus	protein binding	cullin-4B isoform 1	>gi|121114298|ref|NP_003579.3| cullin-4B isoform 1 [Homo sapiens];>gi|121114302|ref|NP_001073341.1| cullin-4B isoform 2 [Homo sapiens];>gi|57165424|ref|NP_001008895.1| cullin-4A isoform 1 [Homo sapiens];>gi|11140811|ref|NP_003580.1| cullin-4A isoform 2 [Ho	4	1	1	1	0	0	0	0	0	0	0	0	1	0	0	0	0	0	0	0	0	0	0	0	1	0	0	0	0	0	0	0	0	0	0
NP_001010.2;NP_001025180.1	NP_001010.2;NP_001025180.1	7;7	7;7	7;7	P62244	RPS15A	GO:0005622,GO:0005737,GO:0005739,GO:0005829,GO:0005840,GO:0022627,GO:0030529	GO:0000184,GO:0006412,GO:0006413,GO:0006414,GO:0006415,GO:0006614,GO:0008284,GO:0009615,GO:0010467,GO:0016032,GO:0016070,GO:0016071,GO:0019058,GO:0019083,GO:0044267,GO:0045787	GO:0003723,GO:0003735	cytoplasm,cytosol,mitochondrion,ribosome	cell organization and biogenesis,cell proliferation,metabolic process,regulation of biological process,response to stimulus,transport	RNA binding,structural molecule activity	40S ribosomal protein S15a	>gi|14165469|ref|NP_001010.2| 40S ribosomal protein S15a [Homo sapiens];>gi|71772415|ref|NP_001025180.1| 40S ribosomal protein S15a [Homo sapiens]	2	7	7	7	3	1	0	0	0	0	2	3	1	1	1	1	3	1	0	0	0	0	2	3	1	1	1	1	3	1	0	0	0	0	2
NP_001010867.1	NP_001010867.1	7	7	7	Q5T440	IBA57	GO:0005737,GO:0005739	GO:0006546,GO:0006783	GO:0004047,GO:0016740,GO:0016741	cytoplasm,mitochondrion	metabolic process	catalytic activity	putative transferase CAF17, mitochondrial precursor	>gi|58197556|ref|NP_001010867.1| putative transferase CAF17, mitochondrial precursor [Homo sapiens]	1	7	7	7	0	0	1	0	1	0	3	0	3	0	2	0	0	0	1	0	1	0	3	0	3	0	2	0	0	0	1	0	1	0	3
NP_001011.1	NP_001011.1	7	7	7	P62249	RPS16	GO:0005622,GO:0005829,GO:0005840,GO:0015935,GO:0022627,GO:0030529	GO:0000184,GO:0006364,GO:0006412,GO:0006413,GO:0006414,GO:0006415,GO:0006614,GO:0010467,GO:0016032,GO:0016070,GO:0016071,GO:0019058,GO:0019083,GO:0042274,GO:0044267	GO:0003723,GO:0003735	cytoplasm,cytosol,ribosome	cell organization and biogenesis,metabolic process,transport	RNA binding,structural molecule activity	40S ribosomal protein S16	>gi|4506691|ref|NP_001011.1| 40S ribosomal protein S16 [Homo sapiens]	1	7	7	7	2	3	1	2	1	2	4	4	1	2	3	0	2	3	1	2	1	2	4	4	1	2	3	0	2	3	1	2	1	2	4
NP_006861.1;NP_001011546.1	NP_006861.1;NP_001011546.1	1;1	1;1	1;1	P60981	DSTN	GO:0005622,GO:0005737,GO:0015629,GO:0030864	GO:0000910,GO:0006928,GO:0008154,GO:0030042,GO:0030836,GO:0051014	GO:0003779	cytoplasm,cytoskeleton	cell division,cell organization and biogenesis,cellular component movement,regulation of biological process	protein binding	destrin isoform a	>gi|5802966|ref|NP_006861.1| destrin isoform a [Homo sapiens];>gi|58530848|ref|NP_001011546.1| destrin isoform b [Homo sapiens]	2	1	1	1	0	0	0	0	0	0	0	0	0	0	1	0	0	0	0	0	0	0	0	0	0	0	1	0	0	0	0	0	0	0	0
NP_001779.3;NP_001011553.2;NP_001229885.1	NP_001779.3;NP_001011553.2;NP_001229885.1	2;2;2	2;2;2	2;2;2	Q16181	2007-09-01	GO:0000775,GO:0000776,GO:0000777,GO:0001725,GO:0005634,GO:0005694,GO:0005730,GO:0005737,GO:0005819,GO:0005856,GO:0005886,GO:0005929,GO:0005938,GO:0015629,GO:0015630,GO:0016324,GO:0030496,GO:0031105,GO:0032154,GO:0035085,GO:0042995,GO:0043679,GO:0045202	GO:0000910,GO:0007049,GO:0007067,GO:0016476,GO:0051291,GO:0051301,GO:0060271	GO:0000166,GO:0005198,GO:0005515,GO:0005525,GO:0042802	chromosome,cytoplasm,cytoskeleton,membrane,nucleus,organelle lumen	cell division,cell organization and biogenesis,development,regulation of biological process	nucleotide binding,protein binding,structural molecule activity	septin-7 isoform 1	>gi|148352331|ref|NP_001779.3| septin-7 isoform 1 [Homo sapiens];>gi|148352329|ref|NP_001011553.2| septin-7 isoform 2 [Homo sapiens];>gi|339639597|ref|NP_001229885.1| septin-7 isoform 3 [Homo sapiens]	3	2	2	2	0	0	0	0	0	1	0	0	0	0	0	0	0	0	0	0	0	1	0	0	0	0	0	0	0	0	0	0	0	1	0
NP_001012.1;NP_001185986.1	NP_001012.1;NP_001185986.1	1;1	1;1	1;1	P0CW22	RPS17,RPS17L	GO:0005622,GO:0005829,GO:0005840,GO:0022627,GO:0030529	GO:0000028,GO:0000184,GO:0006364,GO:0006412,GO:0006413,GO:0006414,GO:0006415,GO:0006614,GO:0010467,GO:0016032,GO:0016070,GO:0016071,GO:0019058,GO:0019083,GO:0034101,GO:0042274,GO:0044267	GO:0003735	cytoplasm,cytosol,ribosome	cell organization and biogenesis,metabolic process,transport	structural molecule activity	40S ribosomal protein S17-like	>gi|4506693|ref|NP_001012.1| 40S ribosomal protein S17 [Homo sapiens];>gi|312284072|ref|NP_001185986.1| 40S ribosomal protein S17-like [Homo sapiens]	2	1	1	1	0	0	0	0	0	0	0	0	0	0	0	0	0	0	0	0	0	0	0	0	0	0	0	0	0	0	0	0	0	0	0
NP_001012321.1;NP_002286.2	NP_001012321.1;NP_002286.2	4;4	4;4	4;4	P08865	RPSA	GO:0005622,GO:0005634,GO:0005737,GO:0005829,GO:0005840,GO:0005886,GO:0015935,GO:0016020,GO:0022627,GO:0030529,GO:0030686	GO:0000028,GO:0000184,GO:0000447,GO:0000461,GO:0006407,GO:0006412,GO:0006413,GO:0006414,GO:0006415,GO:0006614,GO:0007155,GO:0010467,GO:0016032,GO:0016070,GO:0016071,GO:0019058,GO:0019083,GO:0044267	GO:0003735,GO:0005055,GO:0005515,GO:0043022,GO:0043236	cytoplasm,cytosol,membrane,nucleus,ribosome	cell organization and biogenesis,metabolic process,transport	protein binding,receptor activity,structural molecule activity	40S ribosomal protein SA	>gi|59859885|ref|NP_001012321.1| 40S ribosomal protein SA [Homo sapiens];>gi|9845502|ref|NP_002286.2| 40S ribosomal protein SA [Homo sapiens]	2	4	4	4	3	3	2	0	2	1	3	2	3	0	4	0	3	3	2	0	2	1	3	2	3	0	4	0	3	3	2	0	2	1	3
NP_001012986.2	NP_001012986.2	2	2	2	Q56A73	SPIN4		GO:0007276			reproduction		spindlin-4	>gi|108796661|ref|NP_001012986.2| spindlin-4 [Homo sapiens]	1	2	2	2	0	0	1	0	0	0	1	0	1	0	0	0	0	0	1	0	0	0	1	0	1	0	0	0	0	0	1	0	0	0	1
NP_001013.1	NP_001013.1	4	4	4	P39019	RPS19	GO:0005622,GO:0005634,GO:0005730,GO:0005737,GO:0005829,GO:0005840,GO:0022627,GO:0030529	GO:0000028,GO:0000184,GO:0000462,GO:0002548,GO:0006364,GO:0006412,GO:0006413,GO:0006414,GO:0006415,GO:0006614,GO:0007000,GO:0009991,GO:0010467,GO:0015669,GO:0016032,GO:0016070,GO:0016071,GO:0019058,GO:0019083,GO:0030218,GO:0030490,GO:0042274,GO:0044267,GO:0048856,GO:0051262,GO:0051272,GO:0060265,GO:0060266	GO:0003723,GO:0003735,GO:0005515,GO:0017134,GO:0019901,GO:0042803	cytoplasm,cytosol,nucleus,organelle lumen,ribosome	cell differentiation,cell organization and biogenesis,cellular component movement,defense response,development,metabolic process,regulation of biological process,response to stimulus,transport	RNA binding,protein binding,structural molecule activity	40S ribosomal protein S19	>gi|4506695|ref|NP_001013.1| 40S ribosomal protein S19 [Homo sapiens]	1	4	4	4	2	1	0	0	0	0	0	0	2	0	2	0	2	1	0	0	0	0	0	0	2	0	2	0	2	1	0	0	0	0	0
NP_001013007.1;NP_003339.1	NP_001013007.1;NP_003339.1	1;1	1;1	1;1	Q5JXB2	UBE2NL	GO:0005634	GO:0006511	GO:0004842,GO:0016881	nucleus	metabolic process	catalytic activity	putative ubiquitin-conjugating enzyme E2 N-like	>gi|61175265|ref|NP_001013007.1| putative ubiquitin-conjugating enzyme E2 N-like [Homo sapiens];>gi|4507793|ref|NP_003339.1| ubiquitin-conjugating enzyme E2 N [Homo sapiens]	2	1	1	1	0	0	0	0	0	0	0	0	0	0	0	0	0	0	0	0	0	0	0	0	0	0	0	0	0	0	0	0	0	0	0
NP_066949.2;NP_001013454.1;NP_001123989.1	NP_066949.2;NP_001013454.1;NP_001123989.1	3;3;3	3;3;3	3;3;3	J3KPV7	MPST	GO:0005737,GO:0005739,GO:0005743,GO:0030054,GO:0043005,GO:0045202	GO:0009440,GO:0009636,GO:0070814	GO:0004792,GO:0016740,GO:0016784	cytoplasm,membrane,mitochondrion	metabolic process,response to stimulus	catalytic activity	3-mercaptopyruvate sulfurtransferase isoform 1	>gi|194473668|ref|NP_066949.2| 3-mercaptopyruvate sulfurtransferase isoform 1 [Homo sapiens];>gi|61835204|ref|NP_001013454.1| 3-mercaptopyruvate sulfurtransferase isoform 2 [Homo sapiens];>gi|194473681|ref|NP_001123989.1| 3-mercaptopyruvate sulfurtransfera	3	3	3	3	0	0	0	0	0	0	0	0	1	0	0	0	0	0	0	0	0	0	0	0	1	0	0	0	0	0	0	0	0	0	0
NP_001013683.1	NP_001013683.1	4	4	4	Q5VU13	VSIG8	GO:0005622,GO:0016020,GO:0016021		GO:0005515	membrane		protein binding	V-set and immunoglobulin domain-containing protein 8 precursor	>gi|61966777|ref|NP_001013683.1| V-set and immunoglobulin domain-containing protein 8 precursor [Homo sapiens]	1	4	4	4	0	1	0	0	0	0	0	4	0	0	0	0	0	1	0	0	0	0	0	4	0	0	0	0	0	1	0	0	0	0	0
NP_001014.1;NP_001139699.1	NP_001014.1;NP_001139699.1	4;3	4;3	4;3	P60866	RPS20	GO:0005622,GO:0005737,GO:0005829,GO:0005840,GO:0015935,GO:0022627,GO:0030529	GO:0000184,GO:0006412,GO:0006413,GO:0006414,GO:0006415,GO:0006614,GO:0010467,GO:0016032,GO:0016070,GO:0016071,GO:0019058,GO:0019083,GO:0044267	GO:0003723,GO:0003735,GO:0005515	cytoplasm,cytosol,ribosome	cell organization and biogenesis,metabolic process,transport	RNA binding,protein binding,structural molecule activity	40S ribosomal protein S20 isoform 2	>gi|4506697|ref|NP_001014.1| 40S ribosomal protein S20 isoform 2 [Homo sapiens];>gi|226246671|ref|NP_001139699.1| 40S ribosomal protein S20 isoform 1 [Homo sapiens]	2	4	4	4	1	1	1	1	1	0	1	0	0	2	2	0	1	1	1	1	1	0	1	0	0	2	2	0	1	1	1	1	1	0	1
NP_001014313.1;NP_001017418.1;NP_001019380.2;NP_005979.1;NP_008876.3;NP_001014450.1	NP_001014313.1;NP_001017418.1;NP_001019380.2;NP_005979.1;NP_008876.3;NP_001014450.1	2;2;2;2;2;1	2;2;2;2;2;1	2;2;2;2;2;1	Q9BYE4	SPRR2G	GO:0001533,GO:0005737	GO:0008544,GO:0030216,GO:0031424		cytoplasm,cytoskeleton	cell differentiation,development		small proline-rich protein 2G	>gi|62122851|ref|NP_001014313.1| small proline-rich protein 2G [Homo sapiens];>gi|62955831|ref|NP_001017418.1| small proline-rich protein 2B [Homo sapiens];>gi|83582817|ref|NP_001019380.2| small proline-rich protein 2E [Homo sapiens];>gi|5174693|ref|NP_005	6	2	2	2	0	0	2	2	0	0	0	0	2	1	0	0	0	0	2	2	0	0	0	0	2	1	0	0	0	0	2	2	0	0	0
NP_009173.1;NP_060802.1;NP_001244101.1;NP_001014451.1	NP_009173.1;NP_060802.1;NP_001244101.1;NP_001014451.1	1;1;1;1	1;1;1;1	1;1;1;1	Q9UMR2	DDX19B	GO:0005634,GO:0005635,GO:0005643,GO:0005737,GO:0016020,GO:0031965	GO:0006406,GO:0006810,GO:0015031,GO:0051028	GO:0000166,GO:0003676,GO:0003723,GO:0004386,GO:0005524,GO:0008026,GO:0016787	cytoplasm,membrane,nucleus	transport	RNA binding,catalytic activity,nucleotide binding	ATP-dependent RNA helicase DDX19B isoform 1	>gi|6005743|ref|NP_009173.1| ATP-dependent RNA helicase DDX19B isoform 1 [Homo sapiens];>gi|8922886|ref|NP_060802.1| ATP-dependent RNA helicase DDX19A [Homo sapiens];>gi|380503835|ref|NP_001244101.1| ATP-dependent RNA helicase DDX19B isoform 4 [Homo sapien	4	1	1	1	0	0	0	0	0	0	0	0	0	0	0	0	0	0	0	0	0	0	0	0	0	0	0	0	0	0	0	0	0	0	0
NP_001015.1	NP_001015.1	1	1	1	P63220	RPS21	GO:0005622,GO:0005737,GO:0005829,GO:0005840,GO:0015935,GO:0022627,GO:0030529	GO:0000184,GO:0000447,GO:0000461,GO:0006412,GO:0006413,GO:0006414,GO:0006415,GO:0006614,GO:0010467,GO:0016032,GO:0016070,GO:0016071,GO:0019058,GO:0019083,GO:0042274,GO:0044267	GO:0003735,GO:0047485	cytoplasm,cytosol,ribosome	cell organization and biogenesis,metabolic process,transport	protein binding,structural molecule activity	40S ribosomal protein S21	>gi|4506699|ref|NP_001015.1| 40S ribosomal protein S21 [Homo sapiens]	1	1	1	1	0	1	0	0	0	0	0	0	0	0	0	0	0	1	0	0	0	0	0	0	0	0	0	0	0	1	0	0	0	0	0
NP_001016.1	NP_001016.1	3	3	3	P62266	RPS23	GO:0005622,GO:0005829,GO:0005840,GO:0015935,GO:0022627,GO:0030529	GO:0000184,GO:0006412,GO:0006413,GO:0006414,GO:0006415,GO:0006614,GO:0010467,GO:0016032,GO:0016070,GO:0016071,GO:0019058,GO:0019083,GO:0044267	GO:0003674,GO:0003735,GO:0005515	cytoplasm,cytosol,ribosome	cell organization and biogenesis,metabolic process,transport	protein binding,structural molecule activity	40S ribosomal protein S23	>gi|4506701|ref|NP_001016.1| 40S ribosomal protein S23 [Homo sapiens]	1	3	3	3	2	2	0	0	0	0	2	2	2	0	2	0	2	2	0	0	0	0	2	2	2	0	2	0	2	2	0	0	0	0	2
NP_001135757.1;NP_001017.1;NP_001135755.1;NP_001135754.1;NP_001135756.1;NP_148982.1	NP_001135757.1;NP_001017.1;NP_001135755.1;NP_001135754.1;NP_001135756.1;NP_148982.1	3;3;3;3;3;3	3;3;3;3;3;3	3;3;3;3;3;3	P62847-4	RPS24	GO:0005622,GO:0005634,GO:0005730,GO:0005737,GO:0005829,GO:0005840,GO:0015935,GO:0022627	GO:0000184,GO:0000462,GO:0006364,GO:0006412,GO:0006413,GO:0006414,GO:0006415,GO:0006614,GO:0010467,GO:0016032,GO:0016070,GO:0016071,GO:0019058,GO:0019083,GO:0034101,GO:0042274,GO:0044267	GO:0000166,GO:0003735,GO:0031369	cytoplasm,cytosol,nucleus,organelle lumen,ribosome	cell organization and biogenesis,metabolic process,transport	nucleotide binding,protein binding,structural molecule activity	40S ribosomal protein S24 isoform d	>gi|214010226|ref|NP_001135757.1| 40S ribosomal protein S24 isoform d [Homo sapiens];>gi|4506703|ref|NP_001017.1| 40S ribosomal protein S24 isoform c [Homo sapiens];>gi|214010222|ref|NP_001135755.1| 40S ribosomal protein S24 isoform e [Homo sapiens];>gi|21	6	3	3	3	1	2	0	0	0	0	0	0	0	2	1	0	1	2	0	0	0	0	0	0	0	2	1	0	1	2	0	0	0	0	0
NP_001017415.1;NP_001017416.1;NP_003359.3	NP_001017415.1;NP_001017416.1;NP_003359.3	2;2;2	2;2;2	2;2;2	O94782	USP1	GO:0005634,GO:0005654	GO:0006281,GO:0006282,GO:0006508,GO:0006511,GO:0006974,GO:0009411,GO:0016579,GO:0035520	GO:0004197,GO:0004221,GO:0004843,GO:0005515,GO:0008233,GO:0008234,GO:0016787	nucleus,organelle lumen	metabolic process,regulation of biological process,response to stimulus	catalytic activity,protein binding	ubiquitin carboxyl-terminal hydrolase 1	>gi|63053522|ref|NP_001017415.1| ubiquitin carboxyl-terminal hydrolase 1 [Homo sapiens];>gi|63053524|ref|NP_001017416.1| ubiquitin carboxyl-terminal hydrolase 1 [Homo sapiens];>gi|31543910|ref|NP_003359.3| ubiquitin carboxyl-terminal hydrolase 1 [Homo sapi	3	2	2	2	1	0	0	0	0	0	1	0	0	0	0	0	1	0	0	0	0	0	1	0	0	0	0	0	1	0	0	0	0	0	1
NP_002851.2;NP_001017423.1	NP_002851.2;NP_001017423.1	39;39	39;39	39;39	P54886	ALDH18A1	GO:0005737,GO:0005739,GO:0005743,GO:0016020	GO:0006536,GO:0006561,GO:0006592,GO:0008152,GO:0008652,GO:0016310,GO:0019240,GO:0034641,GO:0044281,GO:0055114,GO:0055129	GO:0000166,GO:0003824,GO:0004349,GO:0004350,GO:0005524,GO:0016301,GO:0016491,GO:0016620,GO:0016740	cytoplasm,membrane,mitochondrion	metabolic process	catalytic activity,nucleotide binding	delta-1-pyrroline-5-carboxylate synthase isoform 1	>gi|21361368|ref|NP_002851.2| delta-1-pyrroline-5-carboxylate synthase isoform 1 [Homo sapiens];>gi|62912457|ref|NP_001017423.1| delta-1-pyrroline-5-carboxylate synthase isoform 2 [Homo sapiens]	2	39	39	39	27	0	14	1	5	1	27	2	29	1	23	0	27	0	14	1	5	1	27	2	29	1	23	0	27	0	14	1	5	1	27
NP_001017963.2;NP_005339.3;NP_004184.1;NP_001186307.1;NP_001186308.1;NP_071381.1	NP_001017963.2;NP_005339.3	36;36;1;1;1;1	35;35;1;1;1;1	21;21;0;0;0;1	P07900-2	HSP90AA1	GO:0005576,GO:0005829,GO:0005886,GO:0009986,GO:0016323,GO:0016324,GO:0031012,GO:0031526,GO:0042470,GO:0043005,GO:0043025,GO:0043234,GO:0048471,GO:0071682	GO:0000086,GO:0000278,GO:0001764,GO:0003009,GO:0006200,GO:0006457,GO:0006839,GO:0006950,GO:0006986,GO:0007165,GO:0007411,GO:0009408,GO:0009651,GO:0010592,GO:0010659,GO:0033160,GO:0038096,GO:0042026,GO:0043627,GO:0044281,GO:0045040,GO:0045087,GO:0045429,GO:0045793,GO:0046209,GO:0050999,GO:0051131,GO:0060452	GO:0000166,GO:0002134,GO:0002135,GO:0003729,GO:0005515,GO:0005524,GO:0005525,GO:0016887,GO:0017098,GO:0019901,GO:0019903,GO:0030235,GO:0030911,GO:0032564,GO:0042802,GO:0042803,GO:0044325,GO:0051082	cell surface,cytoplasm,cytosol,extracellular,membrane,organelle lumen	cell communication,cell death,cell differentiation,cell organization and biogenesis,cellular component movement,defense response,development,metabolic process,regulation of biological process,response to stimulus,transport	RNA binding,catalytic activity,enzyme regulator activity,nucleotide binding,protein binding	heat shock protein HSP 90-alpha isoform 1	>gi|153792590|ref|NP_001017963.2| heat shock protein HSP 90-alpha isoform 1 [Homo sapiens];>gi|154146191|ref|NP_005339.3| heat shock protein HSP 90-alpha isoform 2 [Homo sapiens]	6	36	35	21	13	7	19	5	3	2	11	3	28	6	16	4	12	6	18	4	2	1	10	2	27	5	15	3	6	2	11	1	0	0	6
NP_001017992.1	NP_001017992.1	9	1	1	Q562R1	ACTBL2	GO:0005737,GO:0005856		GO:0000166,GO:0005524	cytoplasm,cytoskeleton		nucleotide binding	beta-actin-like protein 2	>gi|63055057|ref|NP_001017992.1| beta-actin-like protein 2 [Homo sapiens]	1	9	1	1	5	5	4	2	3	3	4	2	7	5	5	2	1	1	0	0	0	1	0	1	1	1	1	1	1	1	0	0	0	1	0
NP_006203.2;NP_001018063.1	NP_006203.2;NP_001018063.1	7;7	2;2	1;1	O60825	PFKFB2	GO:0005737,GO:0005829	GO:0005975,GO:0006000,GO:0006003,GO:0006006,GO:0006007,GO:0006089,GO:0006090,GO:0006096,GO:0008152,GO:0009749,GO:0016310,GO:0032024,GO:0033133,GO:0044281	GO:0000166,GO:0003824,GO:0003873,GO:0004331,GO:0005515,GO:0005524,GO:0016301,GO:0016740,GO:0016787,GO:0019900,GO:0019901	cytoplasm,cytosol	cell communication,metabolic process,regulation of biological process,response to stimulus,transport	catalytic activity,nucleotide binding,protein binding	6-phosphofructo-2-kinase/fructose-2,6-bisphosphatase 2 isoform a	>gi|64762406|ref|NP_006203.2| 6-phosphofructo-2-kinase/fructose-2,6-bisphosphatase 2 isoform a [Homo sapiens];>gi|64762445|ref|NP_001018063.1| 6-phosphofructo-2-kinase/fructose-2,6-bisphosphatase 2 isoform b [Homo sapiens]	2	7	2	1	0	4	0	5	0	1	0	4	0	4	1	3	0	0	0	1	0	0	0	1	0	0	0	0	0	0	0	1	0	0	0
NP_001018077.1;NP_001018078.1;NP_001018079.1;NP_056455.3	NP_001018077.1;NP_001018078.1;NP_001018079.1;NP_056455.3	2;2;2;2	2;2;2;2	2;2;2;2	Q8NC51	SERBP1	GO:0005634,GO:0005737,GO:0005886,GO:0048471	GO:0043488	GO:0003723,GO:0003730,GO:0005515	cytoplasm,membrane,nucleus	metabolic process,regulation of biological process	RNA binding,protein binding	plasminogen activator inhibitor 1 RNA-binding protein isoform 1	>gi|66346679|ref|NP_001018077.1| plasminogen activator inhibitor 1 RNA-binding protein isoform 1 [Homo sapiens];>gi|66346681|ref|NP_001018078.1| plasminogen activator inhibitor 1 RNA-binding protein isoform 2 [Homo sapiens];>gi|66346683|ref|NP_001018079.1|	4	2	2	2	0	0	0	0	0	0	0	0	2	1	0	0	0	0	0	0	0	0	0	0	2	1	0	0	0	0	0	0	0	0	0
NP_001018123.1;NP_689846.1	NP_001018123.1;NP_689846.1	1;1	1;1	1;1	Q8NB91	FANCB	GO:0005634,GO:0005654,GO:0043240	GO:0006281,GO:0006974,GO:0055114	GO:0003824,GO:0005515	nucleus,organelle lumen	metabolic process,response to stimulus	catalytic activity,protein binding	Fanconi anemia group B protein	>gi|66528785|ref|NP_001018123.1| Fanconi anemia group B protein [Homo sapiens];>gi|22749293|ref|NP_689846.1| Fanconi anemia group B protein [Homo sapiens]	2	1	1	1	0	1	0	1	0	1	0	0	0	1	0	1	0	1	0	1	0	1	0	0	0	1	0	1	0	1	0	1	0	1	0
NP_001018146.1;NP_937818.1;NP_000260.1;NP_001018147.1;NP_001018148.1;NP_001018149.1;NP_002503.1;NP_001185611.1	NP_001018146.1;NP_937818.1;NP_000260.1;NP_001018147.1;NP_001018148.1;NP_001018149.1;NP_002503.1	7;6;6;6;6;6;6;3	7;6;6;6;6;6;6;3	7;6;6;6;6;6;6;3	P22392-2	NME1-NME2		GO:0006165,GO:0006183,GO:0006228,GO:0006241	GO:0004550,GO:0005524		metabolic process	catalytic activity,nucleotide binding	NME1-NME2 protein	>gi|66392203|ref|NP_001018146.1| NME1-NME2 protein [Homo sapiens];>gi|38045913|ref|NP_937818.1| nucleoside diphosphate kinase A isoform a [Homo sapiens];>gi|4557797|ref|NP_000260.1| nucleoside diphosphate kinase A isoform b [Homo sapiens];>gi|66392192|ref|	8	7	7	7	4	2	1	0	2	0	3	0	4	0	5	0	4	2	1	0	2	0	3	0	4	0	5	0	4	2	1	0	2	0	3
NP_001019.1	NP_001019.1	2	2	2	P62851	RPS25	GO:0005730,GO:0005737,GO:0005829,GO:0005840,GO:0015935,GO:0022627,GO:0030529	GO:0000028,GO:0000184,GO:0006412,GO:0006413,GO:0006414,GO:0006415,GO:0006614,GO:0010467,GO:0016032,GO:0016070,GO:0016071,GO:0019058,GO:0019083,GO:0044267	GO:0003723,GO:0003735,GO:0003924,GO:0005525	cytoplasm,cytosol,nucleus,organelle lumen,ribosome	cell organization and biogenesis,metabolic process,transport	RNA binding,catalytic activity,nucleotide binding,structural molecule activity	40S ribosomal protein S25	>gi|4506707|ref|NP_001019.1| 40S ribosomal protein S25 [Homo sapiens]	1	2	2	2	2	2	0	1	0	0	2	2	2	2	2	0	2	2	0	1	0	0	2	2	2	2	2	0	2	2	0	1	0	0	2
NP_001019397.1;NP_001019398.1;NP_001019399.1;NP_001649.1;NP_001650.1	NP_001019397.1;NP_001019398.1;NP_001019399.1;NP_001649.1;NP_001650.1	5;5;5;5;5	5;5;5;5;5	2;2;2;2;2	P84077	ARF1	GO:0000139,GO:0005622,GO:0005634,GO:0005737,GO:0005794,GO:0005829,GO:0005886,GO:0012505,GO:0030017,GO:0048471	GO:0006184,GO:0006644,GO:0006661,GO:0006810,GO:0006878,GO:0006890,GO:0006892,GO:0007186,GO:0007264,GO:0015031,GO:0016032,GO:0016044,GO:0016192,GO:0019886,GO:0032312,GO:0044281,GO:0048205,GO:0050690	GO:0000166,GO:0003924,GO:0004871,GO:0005057,GO:0005515,GO:0005525,GO:0008060,GO:0008270,GO:0019001	Golgi,cytoplasm,cytosol,membrane,nucleus	cell communication,cell organization and biogenesis,cellular homeostasis,defense response,metabolic process,regulation of biological process,response to stimulus,transport	catalytic activity,enzyme regulator activity,metal ion binding,nucleotide binding,protein binding,signal transducer activity	ADP-ribosylation factor 1	>gi|66879660|ref|NP_001019397.1| ADP-ribosylation factor 1 [Homo sapiens];>gi|66879662|ref|NP_001019398.1| ADP-ribosylation factor 1 [Homo sapiens];>gi|66879664|ref|NP_001019399.1| ADP-ribosylation factor 1 [Homo sapiens];>gi|4502201|ref|NP_001649.1| ADP-r	5	5	5	2	0	0	0	0	0	0	1	0	0	0	0	0	0	0	0	0	0	0	1	0	0	0	0	0	0	0	0	0	0	0	0
NP_001154806.1;NP_001019770.1;NP_003509.1;NP_003510.1;NP_003511.1;NP_003512.1;NP_003513.1;NP_003514.2;NP_003515.1;NP_003516.1;NP_003517.2;NP_066407.1;NP_542160.1;NP_619790.1	NP_001154806.1;NP_001019770.1;NP_003509.1;NP_003510.1;NP_003511.1;NP_003512.1;NP_003513.1;NP_003514.2;NP_003515.1;NP_003516.1;NP_003517.2;NP_066407.1;NP_542160.1;NP_619790.1	8;8;8;8;8;8;8;8;8;8;8;8;8;8	8;8;8;8;8;8;8;8;8;8;8;8;8;8	3;3;3;3;3;3;3;3;3;3;3;3;3;3	Q5QNW6-2	HIST2H2BF	GO:0000786,GO:0005634	GO:0006334	GO:0003677,GO:0046982	chromosome,nucleus	cell organization and biogenesis,metabolic process	DNA binding,protein binding	histone H2B type 2-F isoform b	>gi|238624110|ref|NP_001154806.1| histone H2B type 2-F isoform b [Homo sapiens];>gi|66912162|ref|NP_001019770.1| histone H2B type 2-F isoform a [Homo sapiens];>gi|4504257|ref|NP_003509.1| histone H2B type 1-C/E/F/G/I [Homo sapiens];>gi|4504259|ref|NP_00351	14	8	8	3	5	7	4	6	2	5	4	7	5	7	5	2	5	7	4	6	2	5	4	7	5	7	5	2	1	3	1	2	0	2	1
NP_001019850.1	NP_001019850.1	3	3	3	Q5T750	C1orf68	GO:0005575	GO:0008544	GO:0003674		development		skin-specific protein 32	>gi|67003568|ref|NP_001019850.1| skin-specific protein 32 [Homo sapiens]	1	3	3	3	1	0	1	1	1	1	1	1	1	2	2	1	1	0	1	1	1	1	1	1	1	2	2	1	1	0	1	1	1	1	1
NP_001020.2;XP_003846586.1	NP_001020.2;XP_003846586.1	2;1	2;1	2;1	P62854	RPS26,RPS26P25,LOC101929876	GO:0005622,GO:0005829,GO:0005840,GO:0015935,GO:0022627,GO:0030529	GO:0000184,GO:0006412,GO:0006413,GO:0006414,GO:0006415,GO:0006614,GO:0010467,GO:0016032,GO:0016070,GO:0016071,GO:0019058,GO:0019083,GO:0033119,GO:0044267	GO:0003729,GO:0003735,GO:0005515	cytoplasm,cytosol,ribosome	cell organization and biogenesis,metabolic process,regulation of biological process,transport	RNA binding,protein binding,structural molecule activity	40S ribosomal protein S26	>gi|15011936|ref|NP_001020.2| 40S ribosomal protein S26 [Homo sapiens];>gi|397140228|ref|XP_003846586.1| PREDICTED: 40S ribosomal protein S26-like [Homo sapiens]	2	2	2	2	1	2	0	0	0	0	2	1	0	1	1	0	1	2	0	0	0	0	2	1	0	1	1	0	1	2	0	0	0	0	2
NP_001020241.1;NP_001020242.1;NP_005608.1	NP_001020241.1;NP_001020242.1;NP_005608.1	7;7;7	7;7;7	7;7;7	P62263	RPS14	GO:0005622,GO:0005730,GO:0005739,GO:0005829,GO:0005840,GO:0022627,GO:0030529	GO:0000028,GO:0000122,GO:0000184,GO:0006412,GO:0006413,GO:0006414,GO:0006415,GO:0006417,GO:0006614,GO:0010467,GO:0016032,GO:0016070,GO:0016071,GO:0019058,GO:0019083,GO:0030218,GO:0030490,GO:0044267	GO:0003723,GO:0003735,GO:0045182,GO:0048027	cytoplasm,cytosol,mitochondrion,nucleus,organelle lumen,ribosome	cell differentiation,cell organization and biogenesis,development,metabolic process,regulation of biological process,transport	RNA binding,structural molecule activity,translation regulator activity	40S ribosomal protein S14	>gi|68160915|ref|NP_001020241.1| 40S ribosomal protein S14 [Homo sapiens];>gi|68160922|ref|NP_001020242.1| 40S ribosomal protein S14 [Homo sapiens];>gi|5032051|ref|NP_005608.1| 40S ribosomal protein S14 [Homo sapiens]	3	7	7	7	3	2	1	1	1	0	3	3	1	3	1	0	3	2	1	1	1	0	3	3	1	3	1	0	3	2	1	1	1	0	3
NP_001020262.1;NP_001081.1	NP_001020262.1;NP_001081.1	2;2	2;2	2;2	Q8NE71	ABCF1	GO:0005634,GO:0005635,GO:0005654,GO:0005737,GO:0005840,GO:0042788	GO:0006200,GO:0006412,GO:0006413,GO:0006954,GO:0042254,GO:0045727	GO:0000166,GO:0005515,GO:0005524,GO:0008135,GO:0008494,GO:0016887,GO:0017111,GO:0043022	cytoplasm,nucleus,organelle lumen,ribosome	defense response,metabolic process,regulation of biological process,response to stimulus	RNA binding,catalytic activity,nucleotide binding,protein binding,translation regulator activity	ATP-binding cassette sub-family F member 1 isoform a	>gi|69354671|ref|NP_001020262.1| ATP-binding cassette sub-family F member 1 isoform a [Homo sapiens];>gi|10947135|ref|NP_001081.1| ATP-binding cassette sub-family F member 1 isoform b [Homo sapiens]	2	2	2	2	0	0	0	0	0	0	0	0	1	0	0	0	0	0	0	0	0	0	0	0	1	0	0	0	0	0	0	0	0	0	0
NP_001020402.1	NP_001020402.1	9	9	9	Q5T749	KPRP	GO:0005737			cytoplasm			keratinocyte proline-rich protein	>gi|68563515|ref|NP_001020402.1| keratinocyte proline-rich protein [Homo sapiens]	1	9	9	9	4	5	7	7	4	4	4	4	7	7	3	4	4	5	7	7	4	4	4	4	7	7	3	4	4	5	7	7	4	4	4
NP_001021.1	NP_001021.1	3	1	1	P42677	RPS27	GO:0005622,GO:0005634,GO:0005829,GO:0005840,GO:0022627,GO:0030529	GO:0000087,GO:0000184,GO:0000236,GO:0000278,GO:0006412,GO:0006413,GO:0006414,GO:0006415,GO:0006614,GO:0008283,GO:0010467,GO:0016032,GO:0016070,GO:0016071,GO:0019058,GO:0019083,GO:0044267	GO:0003677,GO:0003735,GO:0005515,GO:0008270,GO:0046872	cytoplasm,cytosol,nucleus,ribosome	cell organization and biogenesis,cell proliferation,metabolic process,transport	DNA binding,metal ion binding,protein binding,structural molecule activity	40S ribosomal protein S27	>gi|4506711|ref|NP_001021.1| 40S ribosomal protein S27 [Homo sapiens]	1	3	1	1	1	1	0	2	0	0	0	1	1	1	1	0	0	0	0	0	0	0	0	0	0	0	0	0	0	0	0	0	0	0	0
NP_001022.1	NP_001022.1	1	1	1	P62857	RPS28	GO:0005622,GO:0005829,GO:0005840,GO:0015935,GO:0022627,GO:0030529	GO:0000184,GO:0006364,GO:0006412,GO:0006413,GO:0006414,GO:0006415,GO:0006614,GO:0010467,GO:0016032,GO:0016070,GO:0016071,GO:0019058,GO:0019083,GO:0042274,GO:0044267	GO:0003735	cytoplasm,cytosol,ribosome	cell organization and biogenesis,metabolic process,transport	structural molecule activity	40S ribosomal protein S28	>gi|4506715|ref|NP_001022.1| 40S ribosomal protein S28 [Homo sapiens]	1	1	1	1	1	1	0	0	1	0	1	1	0	0	0	0	1	1	0	0	1	0	1	1	0	0	0	0	1	1	0	0	1	0	1
NP_001023.1	NP_001023.1	1	1	1	P62273	RPS29	GO:0005622,GO:0005737,GO:0005829,GO:0005840,GO:0015935,GO:0022627,GO:0030529	GO:0000184,GO:0006412,GO:0006413,GO:0006414,GO:0006415,GO:0006614,GO:0010467,GO:0016032,GO:0016070,GO:0016071,GO:0019058,GO:0019083,GO:0044267	GO:0003735,GO:0008270,GO:0046872	cytoplasm,cytosol,ribosome	cell organization and biogenesis,metabolic process,transport	metal ion binding,structural molecule activity	40S ribosomal protein S29 isoform 1	>gi|4506717|ref|NP_001023.1| 40S ribosomal protein S29 isoform 1 [Homo sapiens]	1	1	1	1	1	1	0	0	0	0	0	0	0	0	0	0	1	1	0	0	0	0	0	0	0	0	0	0	1	1	0	0	0	0	0
NP_001025162.1;NP_073571.1	NP_001025162.1;NP_073571.1	4;4	4;4	4;4	Q9H7H0-3	METTL17	GO:0005739,GO:0005840	GO:0006412,GO:0008152	GO:0005507,GO:0005515,GO:0008168	cytoplasm,mitochondrion,ribosome	metabolic process	catalytic activity,metal ion binding,protein binding	methyltransferase-like protein 17, mitochondrial isoform 1 precursor	>gi|71999135|ref|NP_001025162.1| methyltransferase-like protein 17, mitochondrial isoform 1 precursor [Homo sapiens];>gi|12232389|ref|NP_073571.1| methyltransferase-like protein 17, mitochondrial isoform 2 precursor [Homo sapiens]	2	4	4	4	0	0	0	0	0	0	1	0	1	0	0	0	0	0	0	0	0	0	1	0	1	0	0	0	0	0	0	0	0	0	1
NP_001026871.1	NP_001026871.1	3	3	3	Q86UY8	NT5DC3	GO:0005739,GO:0005829	GO:0008152	GO:0003824,GO:0016787,GO:0016791,GO:0046872	cytoplasm,cytosol,mitochondrion	metabolic process	catalytic activity,metal ion binding	5'-nucleotidase domain-containing protein 3	>gi|72534692|ref|NP_001026871.1| 5-nucleotidase domain-containing protein 3 [Homo sapiens]	1	3	3	3	0	0	0	0	0	0	0	0	0	0	0	0	0	0	0	0	0	0	0	0	0	0	0	0	0	0	0	0	0	0	0
NP_001026902.1;NP_588611.2	NP_001026902.1;NP_588611.2	2;2	2;2	2;2	Q96MU7	YTHDC1	GO:0005634,GO:0016604	GO:0000398,GO:0006397,GO:0008380	GO:0005515	nucleus,organelle lumen	metabolic process	protein binding	YTH domain-containing protein 1 isoform 1	>gi|72534750|ref|NP_001026902.1| YTH domain-containing protein 1 isoform 1 [Homo sapiens];>gi|94536805|ref|NP_588611.2| YTH domain-containing protein 1 isoform 2 [Homo sapiens]	2	2	2	2	0	0	0	0	0	0	0	0	0	0	0	0	0	0	0	0	0	0	0	0	0	0	0	0	0	0	0	0	0	0	0
NP_001032248.1;NP_001028755.2	NP_001032248.1;NP_001028755.2	8;8	8;8	8;8	Q9Y305-4	ACOT9	GO:0005575,GO:0005622,GO:0005623,GO:0005737,GO:0005739,GO:0043226,GO:0043227,GO:0043229,GO:0043231,GO:0044424,GO:0044444,GO:0044464	GO:0006082,GO:0006629,GO:0006631,GO:0006637,GO:0006732,GO:0008150,GO:0008152,GO:0009987,GO:0019752,GO:0032787,GO:0044237,GO:0044238,GO:0044255,GO:0051186	GO:0003674,GO:0003824,GO:0003986,GO:0004091,GO:0005488,GO:0016289,GO:0016788,GO:0016790	cytoplasm,mitochondrion	metabolic process	catalytic activity	acyl-coenzyme A thioesterase 9, mitochondrial isoform a precursor	>gi|81295407|ref|NP_001032248.1| acyl-coenzyme A thioesterase 9, mitochondrial isoform a precursor [Homo sapiens];>gi|81295404|ref|NP_001028755.2| acyl-coenzyme A thioesterase 9, mitochondrial isoform b precursor [Homo sapiens]	2	8	8	8	1	0	0	0	0	0	3	0	4	0	2	0	1	0	0	0	0	0	3	0	4	0	2	0	1	0	0	0	0	0	3
NP_066289.2;NP_061828.1;NP_001129064.1;NP_001170884.1;NP_002945.1;NP_001029102.1;NP_003324.1	NP_066289.2;NP_061828.1;NP_001129064.1;NP_001170884.1;NP_002945.1;NP_001029102.1;NP_003324.1	6;6;6;6;6;6;6	6;6;6;6;6;6;6	6;6;6;6;6;6;6	P0CG48	UBC	GO:0005654,GO:0005829,GO:0005886,GO:0010008,GO:0030666	GO:0000075,GO:0000080,GO:0000082,GO:0000084,GO:0000122,GO:0000187,GO:0000209,GO:0000216,GO:0000278,GO:0002224,GO:0002474,GO:0002479,GO:0002755,GO:0002756,GO:0006281,GO:0006351,GO:0006367,GO:0006915,GO:0006977,GO:0007141,GO:0007144,GO:0007173,GO:0007179,GO:0007219,GO:0007220,GO:0007249,GO:0007254,GO:0008063,GO:0008543,GO:0008585,GO:0010467,GO:0010992,GO:0016032,GO:0016044,GO:0016070,GO:0016071,GO:…	GO:0002020,GO:0005515	cytoplasm,cytosol,endosome,membrane,nucleus,organelle lumen	cell communication,cell death,cell differentiation,cell organization and biogenesis,cellular homeostasis,defense response,development,metabolic process,regulation of biological process,reproduction,response to stimulus,transport	protein binding	polyubiquitin-C	>gi|67191208|ref|NP_066289.2| polyubiquitin-C [Homo sapiens];>gi|11024714|ref|NP_061828.1| polyubiquitin-B precursor [Homo sapiens];>gi|208022622|ref|NP_001129064.1| ubiquitin-40S ribosomal protein S27a precursor [Homo sapiens];>gi|294459921|ref|NP_0011708	7	6	6	6	5	5	4	3	3	1	4	4	5	5	3	2	5	5	4	3	3	1	4	4	5	5	3	2	5	5	4	3	3	1	4
NP_001029249.1;NP_003486.1;NP_003529.1;NP_003530.1;NP_003531.1;NP_003532.1;NP_003533.1;NP_003534.1;NP_003535.1;NP_003536.1;NP_003537.1;NP_003539.1;NP_068803.1;NP_778224.1	NP_001029249.1;NP_003486.1;NP_003529.1;NP_003530.1;NP_003531.1;NP_003532.1;NP_003533.1;NP_003534.1;NP_003535.1;NP_003536.1;NP_003537.1;NP_003539.1;NP_068803.1;NP_778224.1	13;13;13;13;13;13;13;13;13;13;13;13;13;13	13;13;13;13;13;13;13;13;13;13;13;13;13;13	13;13;13;13;13;13;13;13;13;13;13;13;13;13	P62805	HIST1H4L,HIST4H4,HIST1H4K,HIST2H4A,HIST2H4B,HIST1H4A,HIST1H4B,HIST1H4E,HIST1H4F,HIST1H4C,HIST1H4D,HIST1H4I,HIST1H4J,HIST1H4H	GO:0000786,GO:0005576,GO:0005634,GO:0005654,GO:0005694,GO:0005730,GO:0015629	GO:0000723,GO:0006325,GO:0006334,GO:0034080,GO:0045653,GO:0048015	GO:0003677,GO:0005515,GO:0042802,GO:0046982	chromosome,cytoskeleton,extracellular,nucleus,organelle lumen	cell communication,cell differentiation,cell organization and biogenesis,development,metabolic process,regulation of biological process,response to stimulus	DNA binding,protein binding	histone H4	>gi|77539758|ref|NP_001029249.1| histone H4 [Homo sapiens];>gi|4504321|ref|NP_003486.1| histone H4 [Homo sapiens];>gi|4504301|ref|NP_003529.1| histone H4 [Homo sapiens];>gi|4504303|ref|NP_003530.1| histone H4 [Homo sapiens];>gi|4504305|ref|NP_003531.1| his	14	13	13	13	8	9	4	8	5	4	6	8	5	13	4	3	8	9	4	8	5	4	6	8	5	13	4	3	8	9	4	8	5	4	6
NP_001030168.1;NP_003964.3	NP_001030168.1;NP_003964.3	6;6	6;6	6;6	P50914	RPL14	GO:0005622,GO:0005737,GO:0005829,GO:0005840,GO:0022625,GO:0030529	GO:0000184,GO:0006364,GO:0006412,GO:0006413,GO:0006414,GO:0006415,GO:0006614,GO:0010467,GO:0016032,GO:0016070,GO:0016071,GO:0019058,GO:0019083,GO:0042273,GO:0044267	GO:0003723,GO:0003735,GO:0005515	cytoplasm,cytosol,ribosome	cell organization and biogenesis,metabolic process,transport	RNA binding,protein binding,structural molecule activity	60S ribosomal protein L14	>gi|78000183|ref|NP_001030168.1| 60S ribosomal protein L14 [Homo sapiens];>gi|78000181|ref|NP_003964.3| 60S ribosomal protein L14 [Homo sapiens]	2	6	6	6	0	3	0	1	1	0	2	0	1	0	0	0	0	3	0	1	1	0	2	0	1	0	0	0	0	3	0	1	1	0	2
NP_006812.3;NP_001032238.1	NP_006812.3;NP_001032238.1	6;6	6;6	6;6	P49753	ACOT2	GO:0005739	GO:0000038,GO:0001676,GO:0006629,GO:0006637	GO:0004091,GO:0005102,GO:0016290,GO:0016787,GO:0016790,GO:0047617	cytoplasm,mitochondrion	metabolic process	catalytic activity,protein binding	acyl-coenzyme A thioesterase 2, mitochondrial	>gi|148727286|ref|NP_006812.3| acyl-coenzyme A thioesterase 2, mitochondrial [Homo sapiens];>gi|81230485|ref|NP_001032238.1| acyl-coenzyme A thioesterase 1 [Homo sapiens]	2	6	6	6	4	1	2	1	0	0	1	0	5	1	2	0	4	1	2	1	0	0	1	0	5	1	2	0	4	1	2	1	0	0	1
NP_001032360.1;NP_003742.2	NP_001032360.1;NP_003742.2	10;10	10;10	10;10	P55884	EIF3B	GO:0005737,GO:0005829,GO:0005852,GO:0016282,GO:0033290	GO:0001731,GO:0006412,GO:0006413,GO:0006446,GO:0010467,GO:0044267	GO:0000166,GO:0003676,GO:0003723,GO:0003743,GO:0005515,GO:0031369,GO:0032947	cytoplasm,cytosol	cell organization and biogenesis,metabolic process,regulation of biological process	RNA binding,nucleotide binding,protein binding,structural molecule activity	eukaryotic translation initiation factor 3 subunit B	>gi|83367072|ref|NP_001032360.1| eukaryotic translation initiation factor 3 subunit B [Homo sapiens];>gi|33239445|ref|NP_003742.2| eukaryotic translation initiation factor 3 subunit B [Homo sapiens]	2	10	10	10	0	0	0	0	0	0	1	0	5	1	1	0	0	0	0	0	0	0	1	0	5	1	1	0	0	0	0	0	0	0	1
NP_001032752.1;NP_001950.1;NP_066944.1	NP_001032752.1;NP_001950.1;NP_066944.1	1;1;1	1;1;1	1;1;1	P24534	EEF1B2	GO:0005829,GO:0005853	GO:0006412,GO:0006414,GO:0010467,GO:0044267	GO:0003746,GO:0005515	cytoplasm,cytosol	metabolic process	RNA binding,protein binding	elongation factor 1-beta	>gi|83376130|ref|NP_001032752.1| elongation factor 1-beta [Homo sapiens];>gi|4503477|ref|NP_001950.1| elongation factor 1-beta [Homo sapiens];>gi|11136628|ref|NP_066944.1| elongation factor 1-beta [Homo sapiens]	3	1	1	1	0	0	1	1	0	0	0	1	1	0	0	0	0	0	1	1	0	0	0	1	1	0	0	0	0	0	1	1	0	0	0
NP_001032897.1;NP_001186071.1;NP_001254503.1;NP_003743.1;NP_001093131.1	NP_001032897.1;NP_001186071.1;NP_001254503.1;NP_003743.1;NP_001093131.1	10;10;10;10;9	10;10;10;10;9	10;10;10;10;9	Q99613	EIF3C	GO:0005737,GO:0005829,GO:0005852,GO:0016282,GO:0033290	GO:0001731,GO:0006412,GO:0006413,GO:0006446,GO:0010467,GO:0044267	GO:0003723,GO:0003743,GO:0005515,GO:0031369	cytoplasm,cytosol	cell organization and biogenesis,metabolic process,regulation of biological process	RNA binding,protein binding	eukaryotic translation initiation factor 3 subunit C	>gi|83700233|ref|NP_001032897.1| eukaryotic translation initiation factor 3 subunit C [Homo sapiens];>gi|312433975|ref|NP_001186071.1| eukaryotic translation initiation factor 3 subunit C [Homo sapiens];>gi|389616156|ref|NP_001254503.1| eukaryotic translat	5	10	10	10	2	0	0	0	1	0	0	1	2	1	2	0	2	0	0	0	1	0	0	1	2	1	2	0	2	0	0	0	1	0	0
NP_001035049.1;NP_001245330.1	NP_001035049.1;NP_001245330.1	1;1	1;1	1;1	Q2Y0W8	SLC4A8	GO:0005886,GO:0016020,GO:0016021	GO:0006810,GO:0006811,GO:0006814,GO:0006820,GO:0015701,GO:0055085	GO:0005215,GO:0005452,GO:0008509,GO:0015297,GO:0015301	membrane	transport	transporter activity	electroneutral sodium bicarbonate exchanger 1 isoform a	>gi|90403614|ref|NP_001035049.1| electroneutral sodium bicarbonate exchanger 1 isoform a [Homo sapiens];>gi|385719213|ref|NP_001245330.1| electroneutral sodium bicarbonate exchanger 1 isoform c [Homo sapiens]	2	1	1	1	0	0	1	1	1	0	0	0	1	1	1	1	0	0	1	1	1	0	0	0	1	1	1	1	0	0	1	1	1	0	0
NP_613258.2;NP_001035248.1;NP_004884.1;NP_613075.1	NP_613258.2;NP_001035248.1;NP_004884.1;NP_613075.1	1;1;1;1	1;1;1;1	1;1;1;1	O75367	H2AFY	GO:0000786,GO:0000793,GO:0001740,GO:0005634,GO:0005694	GO:0006334,GO:0007549,GO:0016568	GO:0003677,GO:0003682,GO:0005515,GO:0046982	chromosome,nucleus,organelle lumen	cell organization and biogenesis,metabolic process,regulation of biological process	DNA binding,protein binding	core histone macro-H2A.1 isoform 3	>gi|93141018|ref|NP_613258.2| core histone macro-H2A.1 isoform 3 [Homo sapiens];>gi|93141020|ref|NP_001035248.1| core histone macro-H2A.1 isoform 2 [Homo sapiens];>gi|4758496|ref|NP_004884.1| core histone macro-H2A.1 isoform 2 [Homo sapiens];>gi|20336746|r	4	1	1	1	0	0	0	0	0	0	0	0	0	1	0	0	0	0	0	0	0	0	0	0	0	1	0	0	0	0	0	0	0	0	0
NP_001035526.1;REV__NP_006303.4;REV__NP_001193583.1;REV__NP_001070729.2	NP_001035526.1	13;1;1;1	13;1;1;1	13;1;1;1	Q9Y2Z4	YARS2	GO:0005737,GO:0005739,GO:0005759	GO:0006412,GO:0006418,GO:0006437,GO:0010467,GO:0043039,GO:0070184	GO:0000049,GO:0000166,GO:0003723,GO:0004812,GO:0004831,GO:0005524,GO:0016874,GO:0042803,GO:0072545	cytoplasm,mitochondrion,organelle lumen	cell organization and biogenesis,metabolic process	RNA binding,catalytic activity,nucleotide binding,protein binding	tyrosine--tRNA ligase, mitochondrial precursor	>gi|94681057|ref|NP_001035526.1| tyrosine--tRNA ligase, mitochondrial precursor [Homo sapiens]	4	13	13	13	3	0	2	0	1	0	6	0	3	0	3	0	3	0	2	0	1	0	6	0	3	0	3	0	3	0	2	0	1	0	6
NP_004291.1;NP_001035739.1	NP_004291.1;NP_001035739.1	2;2	2;2	2;2	P24666	ACP1	GO:0005634,GO:0005737,GO:0009898,GO:0043005	GO:0006470,GO:0007268,GO:0035335	GO:0003993,GO:0004721,GO:0004725,GO:0004726,GO:0005515,GO:0016787,GO:0016791,GO:0017124	cytoplasm,membrane,nucleus	cell communication,metabolic process	catalytic activity,protein binding	low molecular weight phosphotyrosine protein phosphatase isoform c	>gi|4757714|ref|NP_004291.1| low molecular weight phosphotyrosine protein phosphatase isoform c [Homo sapiens];>gi|96304457|ref|NP_001035739.1| low molecular weight phosphotyrosine protein phosphatase isoform d [Homo sapiens]	2	2	2	2	0	0	0	0	0	0	0	0	1	0	0	0	0	0	0	0	0	0	0	0	1	0	0	0	0	0	0	0	0	0	0
NP_001035807.1;NP_003507.1;NP_003508.1;NP_003500.1;NP_003501.1;NP_003502.1;NP_003505.1;NP_066408.1;NP_066409.1;NP_808760.1;NP_066544.1;NP_542163.1	NP_001035807.1;NP_003507.1;NP_003508.1;NP_003500.1;NP_003501.1;NP_003502.1;NP_003505.1;NP_066408.1;NP_066409.1;NP_808760.1;NP_066544.1;NP_542163.1	7;7;7;6;6;6;6;6;6;6;6;6	7;7;7;6;6;6;6;6;6;6;6;6	3;3;3;2;2;2;2;2;2;2;2;2	Q6FI13	HIST2H2AA3,HIST2H2AA4	GO:0000786,GO:0005622,GO:0005634,GO:0005694	GO:0006334	GO:0003677,GO:0043565,GO:0046982	chromosome,nucleus	cell organization and biogenesis,metabolic process	DNA binding,protein binding	histone H2A type 2-A	>gi|106775678|ref|NP_001035807.1| histone H2A type 2-A [Homo sapiens];>gi|4504251|ref|NP_003507.1| histone H2A type 2-A [Homo sapiens];>gi|24638446|ref|NP_003508.1| histone H2A type 2-C [Homo sapiens];>gi|4504239|ref|NP_003500.1| histone H2A type 1 [Homo s	12	7	7	3	3	6	2	5	2	3	3	4	2	6	3	2	3	6	2	5	2	3	3	4	2	6	3	2	0	2	0	1	0	0	0
NP_001035809.1;NP_002931.2	NP_001035809.1;NP_002931.2	1;1	1;1	1;1	P61221	ABCE1	GO:0005737,GO:0005739	GO:0006200,GO:0006401,GO:0009615,GO:0019048	GO:0000166,GO:0005524,GO:0008428,GO:0009055,GO:0016887,GO:0017111,GO:0051536	cytoplasm,mitochondrion	metabolic process,response to stimulus	catalytic activity,enzyme regulator activity,nucleotide binding	ATP-binding cassette sub-family E member 1	>gi|108773784|ref|NP_001035809.1| ATP-binding cassette sub-family E member 1 [Homo sapiens];>gi|108773782|ref|NP_002931.2| ATP-binding cassette sub-family E member 1 [Homo sapiens]	2	1	1	1	0	0	0	0	0	0	0	0	0	0	0	0	0	0	0	0	0	0	0	0	0	0	0	0	0	0	0	0	0	0	0
NP_001165074.1;NP_001165077.1;NP_006027.2;NP_001035844.1;NP_001035845.1;NP_001165084.1;NP_001165088.1	NP_001165074.1;NP_001165077.1;NP_006027.2;NP_001035844.1;NP_001035845.1;NP_001165084.1;NP_001165088.1	2;2;2;2;2;2;2	2;2;2;2;2;2;2	2;2;2;2;2;2;2	Q4J6C6	PREPL	GO:0005737,GO:0005829	GO:0006508	GO:0004252,GO:0008233,GO:0008236,GO:0016787,GO:0070008	cytoplasm,cytosol	metabolic process	catalytic activity	prolyl endopeptidase-like isoform 1	>gi|284172413|ref|NP_001165074.1| prolyl endopeptidase-like isoform 1 [Homo sapiens];>gi|284172420|ref|NP_001165077.1| prolyl endopeptidase-like isoform 1 [Homo sapiens];>gi|70778815|ref|NP_006027.2| prolyl endopeptidase-like isoform 1 [Homo sapiens];>gi|1	7	2	2	2	0	0	0	0	0	0	0	0	0	0	0	0	0	0	0	0	0	0	0	0	0	0	0	0	0	0	0	0	0	0	0
NP_001035965.1;NP_004075.1;NP_005208.1	NP_001035965.1;NP_004075.1;NP_005208.1	1;1;1	1;1;1	1;1;1	P59665	DEFA1B,DEFA1	GO:0005576,GO:0005615,GO:0005796,GO:0031012,GO:0035578	GO:0006935,GO:0006952,GO:0006955,GO:0031640,GO:0042742,GO:0045087,GO:0050832,GO:0051607		Golgi,cytoplasm,extracellular,organelle lumen,vacuole	defense response,response to stimulus		neutrophil defensin 1 precursor	>gi|124248516|ref|NP_001035965.1| neutrophil defensin 1 precursor [Homo sapiens];>gi|4758146|ref|NP_004075.1| neutrophil defensin 1 preproprotein [Homo sapiens];>gi|4885179|ref|NP_005208.1| neutrophil defensin 3 preproprotein [Homo sapiens]	3	1	1	1	0	0	0	1	0	0	0	0	0	0	0	0	0	0	0	1	0	0	0	0	0	0	0	0	0	0	0	1	0	0	0
NP_001035972.1;NP_002298.1	NP_001035972.1;NP_002298.1	4;4	4;4	4;4	P47929	LGALS7B,LGALS7	GO:0005576,GO:0005615,GO:0005634,GO:0005737	GO:0006915,GO:0007157	GO:0030246	cytoplasm,extracellular,nucleus	cell death		galectin-7	>gi|109948279|ref|NP_001035972.1| galectin-7 [Homo sapiens];>gi|4504985|ref|NP_002298.1| galectin-7 [Homo sapiens]	2	4	4	4	0	2	4	3	1	0	0	2	3	3	0	2	0	2	4	3	1	0	0	2	3	3	0	2	0	2	4	3	1	0	0
NP_001036015.1;NP_001036016.1;NP_001252531.1;NP_006435.2	NP_001036015.1;NP_001036016.1;NP_001252531.1;NP_006435.2	3;3;3;3	3;3;3;3	3;3;3;3	O95347	SMC2	GO:0000228,GO:0000793,GO:0000795,GO:0000796,GO:0005634,GO:0005694,GO:0005737,GO:0005829,GO:0016021,GO:0016459,GO:0031305	GO:0000226,GO:0000278,GO:0006281,GO:0006310,GO:0007049,GO:0007062,GO:0007067,GO:0007076,GO:0007130,GO:0010032,GO:0010508,GO:0030261,GO:0045132,GO:0051276,GO:0051301,GO:0051383	GO:0000166,GO:0003774,GO:0005515,GO:0005524,GO:0008017,GO:0046982	chromosome,cytoplasm,cytoskeleton,cytosol,membrane,mitochondrion,nucleus,organelle lumen	cell division,cell organization and biogenesis,metabolic process,regulation of biological process,reproduction,response to stimulus	catalytic activity,motor activity,nucleotide binding,protein binding	structural maintenance of chromosomes protein 2	>gi|110347420|ref|NP_001036015.1| structural maintenance of chromosomes protein 2 [Homo sapiens];>gi|110347425|ref|NP_001036016.1| structural maintenance of chromosomes protein 2 [Homo sapiens];>gi|388240808|ref|NP_001252531.1| structural maintenance of ch	4	3	3	3	0	0	0	0	0	0	0	0	1	0	0	0	0	0	0	0	0	0	0	0	1	0	0	0	0	0	0	0	0	0	0
NP_001041675.1;NP_055942.1	NP_001041675.1;NP_055942.1	4;4	4;4	4;4	Q96S66	CLCC1	GO:0005634,GO:0005783,GO:0005794,GO:0016020,GO:0016021,GO:0043231		GO:0005254	Golgi,cytoplasm,endoplasmic reticulum,membrane,nucleus		transporter activity	chloride channel CLIC-like protein 1 isoform 1 precursor	>gi|115270970|ref|NP_001041675.1| chloride channel CLIC-like protein 1 isoform 1 precursor [Homo sapiens];>gi|13194195|ref|NP_055942.1| chloride channel CLIC-like protein 1 isoform 2 precursor [Homo sapiens]	2	4	4	4	1	1	1	0	0	0	1	0	2	1	0	0	1	1	1	0	0	0	1	0	2	1	0	0	1	1	1	0	0	0	1
NP_001244957.1;NP_001055.1;NP_001128527.1	NP_001244957.1;NP_001055.1;NP_001128527.1	1;1;1	1;1;1	1;1;1	P29401-2	TKT	GO:0005634,GO:0005730,GO:0005777,GO:0005789,GO:0005829,GO:0016021	GO:0005975,GO:0005999,GO:0006098,GO:0006112,GO:0008152,GO:0009052,GO:0040008,GO:0044281,GO:0046166,GO:0046390	GO:0000287,GO:0003824,GO:0004802,GO:0016624,GO:0030976,GO:0042803,GO:0046872,GO:0048029,GO:0048037	cytoplasm,cytosol,endoplasmic reticulum,membrane,nucleus,organelle lumen	metabolic process,regulation of biological process	catalytic activity,metal ion binding,protein binding	transketolase isoform 2	>gi|384475521|ref|NP_001244957.1| transketolase isoform 2 [Homo sapiens];>gi|4507521|ref|NP_001055.1| transketolase isoform 1 [Homo sapiens];>gi|205277463|ref|NP_001128527.1| transketolase isoform 1 [Homo sapiens]	3	1	1	1	0	0	0	0	0	0	0	0	1	0	1	0	0	0	0	0	0	0	0	0	1	0	1	0	0	0	0	0	0	0	0
NP_001058.2	NP_001058.2	14	14	12	P11388	TOP2A	GO:0000228,GO:0000793,GO:0000795,GO:0005634,GO:0005654,GO:0005694,GO:0005730,GO:0005737,GO:0005814,GO:0009295,GO:0009330,GO:0019035,GO:0043234	GO:0000278,GO:0000712,GO:0000819,GO:0006259,GO:0006260,GO:0006261,GO:0006265,GO:0006266,GO:0006281,GO:0006312,GO:0006974,GO:0007059,GO:0007568,GO:0030261,GO:0030263,GO:0040016,GO:0042493,GO:0043065,GO:0045070,GO:0045870,GO:0045944,GO:0048015,GO:0070683,GO:0071107	GO:0000166,GO:0000287,GO:0003677,GO:0003682,GO:0003916,GO:0003918,GO:0005080,GO:0005515,GO:0005524,GO:0008022,GO:0008094,GO:0008144,GO:0008301,GO:0016853,GO:0019899,GO:0042803,GO:0042826,GO:0043130,GO:0043565,GO:0043566,GO:0046872,GO:0046982	chromosome,cytoplasm,cytoskeleton,nucleus,organelle lumen	cell communication,cell death,cell division,cell organization and biogenesis,development,metabolic process,regulation of biological process,reproduction,response to stimulus	DNA binding,catalytic activity,metal ion binding,nucleotide binding,protein binding	DNA topoisomerase 2-alpha	>gi|19913406|ref|NP_001058.2| DNA topoisomerase 2-alpha [Homo sapiens]	1	14	14	12	0	0	0	0	0	0	0	0	0	3	1	0	0	0	0	0	0	0	0	0	0	3	1	0	0	0	0	0	0	0	0
NP_001059.2	NP_001059.2	3	1	1	Q02880-2	TOP2B	GO:0000792,GO:0000795,GO:0005634,GO:0005654,GO:0005694,GO:0005730,GO:0005829,GO:0009295,GO:0071778	GO:0000712,GO:0000819,GO:0001764,GO:0006261,GO:0006265,GO:0006312,GO:0007059,GO:0007409,GO:0030900,GO:0070683	GO:0003677,GO:0003682,GO:0003918,GO:0005080,GO:0005524,GO:0008022,GO:0019899,GO:0042826,GO:0046872,GO:0046982	chromosome,cytoplasm,cytosol,nucleus,organelle lumen	cell differentiation,cell organization and biogenesis,cellular component movement,development,metabolic process,reproduction	DNA binding,catalytic activity,metal ion binding,nucleotide binding,protein binding	DNA topoisomerase 2-beta	>gi|19913408|ref|NP_001059.2| DNA topoisomerase 2-beta [Homo sapiens]	1	3	1	1	0	0	0	0	0	0	0	0	0	1	1	0	0	0	0	0	0	0	0	0	0	0	0	0	0	0	0	0	0	0	0
NP_001060.1	NP_001060.1	27	1	1	Q13885	TUBB2A	GO:0005737,GO:0005856,GO:0005874,GO:0005886,GO:0015630,GO:0043234	GO:0006184,GO:0006457,GO:0007017,GO:0007018,GO:0007067,GO:0030182,GO:0044267,GO:0051084,GO:0051258	GO:0000166,GO:0003924,GO:0005198,GO:0005200,GO:0005525,GO:0042277	cytoplasm,cytoskeleton,membrane	cell differentiation,cell organization and biogenesis,cellular component movement,development,metabolic process	catalytic activity,nucleotide binding,structural molecule activity	tubulin beta-2A chain	>gi|4507729|ref|NP_001060.1| tubulin beta-2A chain [Homo sapiens]	1	27	1	1	6	11	14	20	12	5	7	6	21	14	16	13	0	1	0	0	0	0	0	0	0	0	0	0	0	1	0	0	0	0	0
NP_001061.2;NP_057521.1	NP_001061.2;NP_057521.1	3;2	3;2	3;2	P23258	TUBG1	GO:0000242,GO:0000794,GO:0000930,GO:0005737,GO:0005813,GO:0005814,GO:0005815,GO:0005827,GO:0005829,GO:0005856,GO:0005874,GO:0005876,GO:0005881,GO:0005929,GO:0031252,GO:0043234,GO:0045177	GO:0000086,GO:0000212,GO:0000226,GO:0000278,GO:0006184,GO:0007017,GO:0007020,GO:0031122,GO:0051258	GO:0000166,GO:0003924,GO:0005200,GO:0005515,GO:0005525	chromosome,cytoplasm,cytoskeleton,cytosol,nucleus,organelle lumen	cell organization and biogenesis,metabolic process,reproduction	catalytic activity,nucleotide binding,protein binding,structural molecule activity	tubulin gamma-1 chain	>gi|31543831|ref|NP_001061.2| tubulin gamma-1 chain [Homo sapiens];>gi|7706751|ref|NP_057521.1| tubulin gamma-2 chain [Homo sapiens]	2	3	3	3	0	0	0	0	0	0	1	1	0	0	0	0	0	0	0	0	0	0	1	1	0	0	0	0	0	0	0	0	0	0	1
NP_055554.1;NP_001070908.1;NP_001070909.1	NP_055554.1;NP_001070908.1;NP_001070909.1	6;6;3	6;6;3	6;6;3	Q9NYF8	BCLAF1	GO:0005634,GO:0005730,GO:0005737	GO:0006351,GO:0006355,GO:0006915,GO:0006917,GO:0043065,GO:0043620,GO:0045892,GO:2000144,GO:2001022,GO:2001244	GO:0003677,GO:0005515,GO:0042802	cytoplasm,nucleus,organelle lumen	cell communication,cell death,cell organization and biogenesis,metabolic process,regulation of biological process,response to stimulus	DNA binding,protein binding	bcl-2-associated transcription factor 1 isoform 1	>gi|7661958|ref|NP_055554.1| bcl-2-associated transcription factor 1 isoform 1 [Homo sapiens];>gi|117938251|ref|NP_001070908.1| bcl-2-associated transcription factor 1 isoform 2 [Homo sapiens];>gi|117938254|ref|NP_001070909.1| bcl-2-associated transcriptio	3	6	6	6	0	1	0	4	0	0	0	1	0	3	0	0	0	1	0	4	0	0	0	1	0	3	0	0	0	1	0	4	0	0	0
NP_001070911.1;NP_004491.2;NP_001070910.1;NP_112604.2;NP_001013653.1;NP_001130033.2;NP_001139653.1	NP_001070911.1;NP_004491.2;NP_001070910.1;NP_112604.2	8;8;6;6;1;1;1	8;8;6;6;1;1;1	8;8;6;6;1;1;1	P07910-2	HNRNPC	GO:0005654,GO:0005681,GO:0045120,GO:0071013	GO:0000398,GO:0008380,GO:0010467	GO:0000166,GO:0003676,GO:0003723,GO:0003729,GO:0005515,GO:0042802	nucleus,organelle lumen,spliceosomal complex	metabolic process	RNA binding,nucleotide binding,protein binding	heterogeneous nuclear ribonucleoproteins C1/C2 isoform b	>gi|117190254|ref|NP_001070911.1| heterogeneous nuclear ribonucleoproteins C1/C2 isoform b [Homo sapiens];>gi|117190174|ref|NP_004491.2| heterogeneous nuclear ribonucleoproteins C1/C2 isoform b [Homo sapiens];>gi|117190192|ref|NP_001070910.1| heterogeneous	7	8	8	8	4	5	3	4	1	3	3	4	3	5	4	5	4	5	3	4	1	3	3	4	3	5	4	5	4	5	3	4	1	3	3
NP_733936.1;NP_001071.1	NP_733936.1;NP_001071.1	11;11	11;11	11;11	P51649-2	ALDH5A1	GO:0005739,GO:0005759	GO:0006006,GO:0006083,GO:0006105,GO:0006536,GO:0006541,GO:0006650,GO:0006678,GO:0006681,GO:0006749,GO:0007268,GO:0007269,GO:0007417,GO:0008152,GO:0009450,GO:0009791,GO:0022904,GO:0042135,GO:0046459,GO:0051289,GO:0055114	GO:0004777,GO:0009013,GO:0016491,GO:0042803	cytoplasm,mitochondrion,organelle lumen	cell communication,cell organization and biogenesis,development,metabolic process,transport	catalytic activity,protein binding	succinate-semialdehyde dehydrogenase, mitochondrial isoform 1 precursor	>gi|25777721|ref|NP_733936.1| succinate-semialdehyde dehydrogenase, mitochondrial isoform 1 precursor [Homo sapiens];>gi|4507229|ref|NP_001071.1| succinate-semialdehyde dehydrogenase, mitochondrial isoform 2 precursor [Homo sapiens]	2	11	11	11	3	0	5	0	1	0	1	0	8	0	4	0	3	0	5	0	1	0	1	0	8	0	4	0	3	0	5	0	1	0	1
NP_001072989.1;NP_001257943.1;NP_001072990.1;NP_004977.2	NP_001072989.1;NP_001257943.1;NP_001072990.1;NP_004977.2	1;1;1;1	1;1;1;1	1;1;1;1	Q86UP2	KTN1	GO:0005783,GO:0005789,GO:0005887,GO:0016020,GO:0016021	GO:0007018	GO:0003674,GO:0019894	cytoplasm,endoplasmic reticulum,membrane	cellular component movement	protein binding	kinectin isoform a	>gi|118498356|ref|NP_001072989.1| kinectin isoform a [Homo sapiens];>gi|402478633|ref|NP_001257943.1| kinectin isoform d [Homo sapiens];>gi|118498362|ref|NP_001072990.1| kinectin isoform b [Homo sapiens];>gi|118498368|ref|NP_004977.2| kinectin isoform c [H	4	1	1	1	0	0	0	0	0	0	0	0	0	0	0	0	0	0	0	0	0	0	0	0	0	0	0	0	0	0	0	0	0	0	0
NP_001072992.1;NP_006443.1;NP_001072993.1;REV__NP_055875.1;REV__NP_001077432.1;REV__NP_001077434.1;REV__NP_006853.2;REV__NP_001077433.1	NP_001072992.1;NP_006443.1;NP_001072993.1	13;13;12;1;1;1;1;1	13;13;12;1;1;1;1;1	13;13;12;1;1;1;1;1	P22234	PAICS	GO:0005829	GO:0006144,GO:0006164,GO:0006189,GO:0008152,GO:0009113,GO:0009168,GO:0044281,GO:0055086	GO:0000166,GO:0003824,GO:0004638,GO:0004639,GO:0005515,GO:0005524,GO:0016829,GO:0016831,GO:0016874,GO:0034023,GO:0042802	cytoplasm,cytosol	metabolic process	catalytic activity,nucleotide binding,protein binding	multifunctional protein ADE2 isoform 2	>gi|119220557|ref|NP_001072992.1| multifunctional protein ADE2 isoform 2 [Homo sapiens];>gi|5453539|ref|NP_006443.1| multifunctional protein ADE2 isoform 2 [Homo sapiens];>gi|119220559|ref|NP_001072993.1| multifunctional protein ADE2 isoform 1 [Homo sapien	8	13	13	13	2	2	2	0	1	0	1	1	3	0	3	0	2	2	2	0	1	0	1	1	3	0	3	0	2	2	2	0	1	0	1
NP_005210.3;NP_001073280.1	NP_005210.3;NP_001073280.1	1;1	1;1	1;1	O60610	DIAPH1	GO:0005737,GO:0005856,GO:0005886,GO:0016020,GO:0016459,GO:0019898,GO:0032587,GO:0042995,GO:0043005,GO:0072686	GO:0007010,GO:0007015,GO:0007605,GO:0008360,GO:0016043,GO:0030036,GO:0030041,GO:0031175,GO:0032886,GO:0035372,GO:0051279,GO:0071420	GO:0003774,GO:0003779,GO:0005102,GO:0005488,GO:0005515,GO:0005522,GO:0008092,GO:0017048,GO:0042802,GO:0044325	cytoplasm,cytoskeleton,membrane	cell differentiation,cell organization and biogenesis,cellular homeostasis,development,regulation of biological process,response to stimulus,transport	catalytic activity,motor activity,protein binding	protein diaphanous homolog 1 isoform 1	>gi|119395758|ref|NP_005210.3| protein diaphanous homolog 1 isoform 1 [Homo sapiens];>gi|119395760|ref|NP_001073280.1| protein diaphanous homolog 1 isoform 2 [Homo sapiens]	2	1	1	1	0	0	0	0	0	0	0	0	1	0	0	0	0	0	0	0	0	0	0	0	1	0	0	0	0	0	0	0	0	0	0
NP_001073335.1;NP_001244271.1;NP_001244272.1;NP_001244273.1;NP_004319.1	NP_001073335.1;NP_001244271.1;NP_001244272.1;NP_001244273.1;NP_004319.1	1;1;1;1;1	1;1;1;1;1	1;1;1;1;1	Q9Y276	BCS1L	GO:0005739,GO:0005743,GO:0005750,GO:0016020,GO:0016021	GO:0006260,GO:0007005,GO:0032981,GO:0033617,GO:0034551	GO:0000166,GO:0003677,GO:0003723,GO:0003724,GO:0005515,GO:0005524,GO:0017111	cytoplasm,membrane,mitochondrion	cell organization and biogenesis,metabolic process	DNA binding,RNA binding,catalytic activity,nucleotide binding,protein binding	mitochondrial chaperone BCS1	>gi|119964730|ref|NP_001073335.1| mitochondrial chaperone BCS1 [Homo sapiens];>gi|383087730|ref|NP_001244271.1| mitochondrial chaperone BCS1 [Homo sapiens];>gi|383087732|ref|NP_001244272.1| mitochondrial chaperone BCS1 [Homo sapiens];>gi|383087736|ref|NP_0	5	1	1	1	0	0	0	0	0	0	0	0	0	0	0	0	0	0	0	0	0	0	0	0	0	0	0	0	0	0	0	0	0	0	0
NP_001073898.1;NP_065953.1	NP_001073898.1;NP_065953.1	4;4	4;4	4;4	Q9P1Y5-2	CAMSAP3	GO:0005737,GO:0005874,GO:0005915	GO:0010923,GO:0034453,GO:0045218,GO:0070507,GO:0090136	GO:0005515,GO:0008017,GO:0051011	cytoplasm,cytoskeleton	cell organization and biogenesis,metabolic process,regulation of biological process	protein binding	calmodulin-regulated spectrin-associated protein 3 isoform 1	>gi|122937255|ref|NP_001073898.1| calmodulin-regulated spectrin-associated protein 3 isoform 1 [Homo sapiens];>gi|130502140|ref|NP_065953.1| calmodulin-regulated spectrin-associated protein 3 isoform 2 [Homo sapiens]	2	4	4	4	0	1	0	2	0	0	0	0	1	4	0	0	0	1	0	2	0	0	0	0	1	4	0	0	0	1	0	2	0	0	0
NP_001073936.1;NP_000250.3;NP_001135967.1;NP_061198.2	NP_001073936.1	78;5;5;3	78;5;5;3	78;5;5;3	Q9ULV0	MYO5B	GO:0005643,GO:0005737,GO:0016459,GO:0030659,GO:0043025,GO:0043197,GO:0043234,GO:0048471	GO:0000226,GO:0006606,GO:0006810,GO:0006833,GO:0015031,GO:0016192,GO:0032880,GO:0055085	GO:0000146,GO:0000166,GO:0003774,GO:0003779,GO:0005515,GO:0005516,GO:0005524,GO:0008017,GO:0017137,GO:0035255	cytoplasm,cytoskeleton,membrane,nucleus	cell organization and biogenesis,regulation of biological process,transport	catalytic activity,motor activity,nucleotide binding,protein binding	unconventional myosin-Vb	>gi|122937345|ref|NP_001073936.1| unconventional myosin-Vb [Homo sapiens]	4	78	78	78	5	5	5	11	2	0	2	3	24	4	15	5	5	5	5	11	2	0	2	3	24	4	15	5	5	5	5	11	2	0	2
NP_001074248.1;NP_001074419.1;NP_203693.3	NP_001074248.1;NP_001074419.1;NP_203693.3	2;2;2	2;2;2	2;2;2	O00159	MYO1C	GO:0001725,GO:0005634,GO:0005643,GO:0005654,GO:0005730,GO:0005737,GO:0005829,GO:0005886,GO:0005902,GO:0005903,GO:0009925,GO:0016020,GO:0016328,GO:0016459,GO:0016461,GO:0031941,GO:0032420,GO:0042995,GO:0045121,GO:0045160,GO:0060171,GO:0070062	GO:0006605,GO:0006612,GO:0006810,GO:0015031,GO:0016044,GO:0030335,GO:0038089,GO:0038096,GO:0045087,GO:0051028,GO:0090314,GO:1900748,GO:2000810	GO:0000166,GO:0003774,GO:0003779,GO:0005102,GO:0005515,GO:0005516,GO:0005524,GO:0008022	cytoplasm,cytoskeleton,cytosol,extracellular,membrane,nucleus,organelle lumen	cell communication,cell organization and biogenesis,cellular component movement,defense response,regulation of biological process,response to stimulus,transport	catalytic activity,motor activity,nucleotide binding,protein binding	unconventional myosin-Ic isoform a	>gi|124494238|ref|NP_001074248.1| unconventional myosin-Ic isoform a [Homo sapiens];>gi|124494247|ref|NP_001074419.1| unconventional myosin-Ic isoform b [Homo sapiens];>gi|124494240|ref|NP_203693.3| unconventional myosin-Ic isoform c [Homo sapiens]	3	2	2	2	0	0	0	0	0	0	0	0	0	0	0	0	0	0	0	0	0	0	0	0	0	0	0	0	0	0	0	0	0	0	0
NP_001074318.1	NP_001074318.1	2	2	2	Q5SXM8	DNLZ	GO:0005739		GO:0008270,GO:0046872	cytoplasm,mitochondrion		metal ion binding	DNL-type zinc finger protein	>gi|124249392|ref|NP_001074318.1| DNL-type zinc finger protein [Homo sapiens]	1	2	2	2	1	1	0	0	0	0	0	0	0	0	0	0	1	1	0	0	0	0	0	0	0	0	0	0	1	1	0	0	0	0	0
NP_001077083.1	NP_001077083.1	5	5	5	Q5JPH6	EARS2	GO:0005737,GO:0005739,GO:0005759	GO:0006412,GO:0006418,GO:0006424,GO:0010467,GO:0043039,GO:0070127	GO:0000049,GO:0000166,GO:0003723,GO:0004812,GO:0004818,GO:0005524,GO:0016874,GO:0016876,GO:0050561	cytoplasm,mitochondrion,organelle lumen	cell organization and biogenesis,metabolic process	RNA binding,catalytic activity,nucleotide binding	probable glutamate--tRNA ligase, mitochondrial	>gi|134288884|ref|NP_001077083.1| probable glutamate--tRNA ligase, mitochondrial [Homo sapiens]	1	5	5	5	0	0	0	0	0	0	1	0	2	0	0	0	0	0	0	0	0	0	1	0	2	0	0	0	0	0	0	0	0	0	1
NP_073713.2;NP_001077383.1;NP_001320.1	NP_073713.2;NP_001077383.1;NP_001320.1	2;2;2	2;2;2	2;2;2	P56545-2	CTBP2	GO:0005634,GO:0017053,GO:0030054,GO:0045202	GO:0006351,GO:0008152,GO:0008285,GO:0019079,GO:0045892,GO:0050872,GO:0055114	GO:0003714,GO:0005515,GO:0016616,GO:0048037,GO:0051287	nucleus,organelle lumen	cell differentiation,cell proliferation,metabolic process,regulation of biological process	catalytic activity,nucleotide binding,protein binding	C-terminal-binding protein 2 isoform 2	>gi|145580575|ref|NP_073713.2| C-terminal-binding protein 2 isoform 2 [Homo sapiens];>gi|145580578|ref|NP_001077383.1| C-terminal-binding protein 2 isoform 1 [Homo sapiens];>gi|4557499|ref|NP_001320.1| C-terminal-binding protein 2 isoform 1 [Homo sapiens]	3	2	2	2	0	1	0	0	0	0	0	1	0	0	0	0	0	1	0	0	0	0	0	1	0	0	0	0	0	1	0	0	0	0	0
NP_001078880.1;NP_694558.1	NP_001078880.1;NP_694558.1	5;4	5;4	5;4	Q4G0N4	NADK2,NADKD1	GO:0005739	GO:0006741,GO:0007205,GO:0008152,GO:0016310,GO:0019674	GO:0000166,GO:0003951,GO:0004143,GO:0005524,GO:0016301,GO:0016740,GO:0042803	cytoplasm,mitochondrion	cell communication,metabolic process,regulation of biological process,response to stimulus	catalytic activity,nucleotide binding,protein binding	NAD kinase 2, mitochondrial isoform 1	>gi|146134341|ref|NP_001078880.1| NAD kinase domain-containing protein 1 isoform 1 [Homo sapiens];>gi|23308515|ref|NP_694558.1| NAD kinase domain-containing protein 1 isoform 2 [Homo sapiens]	2	5	5	5	1	1	1	1	0	0	3	1	4	1	2	0	1	1	1	1	0	0	3	1	4	1	2	0	1	1	1	1	0	0	3
NP_001078924.1	NP_001078924.1	2	2	2	Q3LI83	KRTAP24-1	GO:0005882,GO:0045095		GO:0005198	cytoskeleton		structural molecule activity	keratin-associated protein 24-1	>gi|148277102|ref|NP_001078924.1| keratin-associated protein 24-1 [Homo sapiens]	1	2	2	2	0	0	0	0	0	0	0	2	0	0	0	0	0	0	0	0	0	0	0	2	0	0	0	0	0	0	0	0	0	0	0
NP_001087.2;NP_942127.1;REV__NP_055553.3	NP_001087.2;NP_942127.1	15;15;1	15;15;1	15;15;1	P53396	ACLY	GO:0005634,GO:0005730,GO:0005737,GO:0005739,GO:0005829,GO:0005886,GO:0009346	GO:0006101,GO:0006112,GO:0006200,GO:0006629,GO:0008152,GO:0008610,GO:0015936,GO:0019432,GO:0031325,GO:0035338,GO:0044255,GO:0044262,GO:0044281	GO:0000166,GO:0003824,GO:0003878,GO:0004775,GO:0005515,GO:0005524,GO:0016740,GO:0046872,GO:0046912,GO:0048037	cytoplasm,cytosol,membrane,mitochondrion,nucleus,organelle lumen	metabolic process,regulation of biological process	catalytic activity,metal ion binding,nucleotide binding,protein binding	ATP-citrate synthase isoform 1	>gi|38569421|ref|NP_001087.2| ATP-citrate synthase isoform 1 [Homo sapiens];>gi|38569423|ref|NP_942127.1| ATP-citrate synthase isoform 2 [Homo sapiens]	3	15	15	15	5	0	0	0	1	0	1	0	8	0	7	0	5	0	0	0	1	0	1	0	8	0	7	0	5	0	0	0	1	0	1
NP_001089.1	NP_001089.1	14	14	14	Q99798	ACO2	GO:0005634,GO:0005739,GO:0005759	GO:0006091,GO:0006099,GO:0006101,GO:0006102,GO:0008152,GO:0008219,GO:0044237,GO:0044281	GO:0003994,GO:0005506,GO:0016829,GO:0046872,GO:0051536,GO:0051538,GO:0051539,GO:0052632,GO:0052633	cytoplasm,mitochondrion,nucleus,organelle lumen	cell death,metabolic process	catalytic activity,metal ion binding	aconitate hydratase, mitochondrial precursor	>gi|4501867|ref|NP_001089.1| aconitate hydratase, mitochondrial precursor [Homo sapiens]	1	14	14	14	4	0	7	0	2	0	2	0	12	0	5	0	4	0	7	0	2	0	2	0	12	0	5	0	4	0	7	0	2	0	2
NP_001091674.1;NP_001091675.1;NP_001091676.1;NP_001091677.1;NP_001091678.1;NP_004957.1	NP_001091674.1;NP_001091675.1;NP_001091676.1;NP_001091677.1;NP_001091678.1;NP_004957.1	4;4;4;4;4;4	2;2;2;2;2;2	2;2;2;2;2;2	P52597	HNRNPF	GO:0005634,GO:0005654,GO:0005681,GO:0005730,GO:0005737,GO:0030529,GO:0071013	GO:0000398,GO:0006396,GO:0006397,GO:0008380,GO:0010467,GO:0043484	GO:0000166,GO:0003676,GO:0003723,GO:0003727,GO:0005515	cytoplasm,nucleus,organelle lumen,spliceosomal complex	metabolic process,regulation of biological process	RNA binding,nucleotide binding,protein binding	heterogeneous nuclear ribonucleoprotein F	>gi|148470404|ref|NP_001091674.1| heterogeneous nuclear ribonucleoprotein F [Homo sapiens];>gi|148470402|ref|NP_001091675.1| heterogeneous nuclear ribonucleoprotein F [Homo sapiens];>gi|148470406|ref|NP_001091676.1| heterogeneous nuclear ribonucleoprotein	6	4	2	2	1	3	0	3	0	1	0	3	2	3	2	2	1	1	0	1	0	0	0	2	2	2	1	1	1	1	0	1	0	0	0
NP_001091679.1;NP_001091680.1;NP_001895.1	NP_001091679.1;NP_001091680.1;NP_001895.1	5;5;5	3;3;3	3;3;3	P35222	CTNNB1	GO:0000922,GO:0005634,GO:0005654,GO:0005667,GO:0005737,GO:0005813,GO:0005815,GO:0005829,GO:0005856,GO:0005886,GO:0005911,GO:0005912,GO:0005913,GO:0005915,GO:0005916,GO:0005924,GO:0005938,GO:0009898,GO:0014704,GO:0016020,GO:0016323,GO:0016328,GO:0016342,GO:0030018,GO:0030027,GO:0030054,GO:0030057,GO:0030877,GO:0031253,GO:0031528,GO:0032993,GO:0034750,GO:0043198,GO:0043234,GO:0043296,GO:0045177,GO:…	GO:0000122,GO:0000578,GO:0000904,GO:0001501,GO:0001569,GO:0001570,GO:0001658,GO:0001701,GO:0001702,GO:0001706,GO:0001708,GO:0001709,GO:0001711,GO:0001764,GO:0001822,GO:0001837,GO:0001840,GO:0001889,GO:0002052,GO:0002053,GO:0002089,GO:0003136,GO:0003266,GO:0003337,GO:0003338,GO:0006351,GO:0006355,GO:0006357,GO:0006915,GO:0006921,GO:0007016,GO:0007155,GO:0007160,GO:0007268,GO:0007398,GO:0007403,GO:…	GO:0001102,GO:0003677,GO:0003682,GO:0003690,GO:0003700,GO:0003713,GO:0004871,GO:0005198,GO:0005488,GO:0005515,GO:0008022,GO:0008134,GO:0019899,GO:0019900,GO:0019901,GO:0019903,GO:0030331,GO:0032403,GO:0035255,GO:0035257,GO:0042802,GO:0044212,GO:0044325,GO:0045294,GO:0045296,GO:0046332,GO:0050681,GO:0070411,GO:0070412,GO:0070491	cytoplasm,cytoskeleton,cytosol,membrane,nucleus,organelle lumen	cell communication,cell death,cell differentiation,cell organization and biogenesis,cell proliferation,cellular component movement,defense response,development,metabolic process,regulation of biological process,reproduction,response to stimulus,transport	DNA binding,protein binding,signal transducer activity,structural molecule activity	catenin beta-1	>gi|148233338|ref|NP_001091679.1| catenin beta-1 [Homo sapiens];>gi|148227672|ref|NP_001091680.1| catenin beta-1 [Homo sapiens];>gi|4503131|ref|NP_001895.1| catenin beta-1 [Homo sapiens]	3	5	3	3	0	3	1	1	0	0	0	0	0	0	0	0	0	1	0	0	0	0	0	0	0	0	0	0	0	1	0	0	0	0	0
NP_001091868.1;NP_004362.2	NP_001091868.1;NP_004362.2	9;9	9;9	9;9	P53621-2	COPA	GO:0005576,GO:0005615,GO:0005737,GO:0005829,GO:0030117,GO:0030126	GO:0006886,GO:0006890,GO:0009451,GO:0016044,GO:0016192,GO:0030157,GO:0048205	GO:0005179,GO:0005198,GO:0005515	Golgi,cytoplasm,cytosol,extracellular,membrane	cell organization and biogenesis,metabolic process,transport	protein binding,structural molecule activity	coatomer subunit alpha isoform 1	>gi|148536855|ref|NP_001091868.1| coatomer subunit alpha isoform 1 [Homo sapiens];>gi|148536853|ref|NP_004362.2| coatomer subunit alpha isoform 2 [Homo sapiens]	2	9	9	9	0	0	0	1	0	0	0	0	2	0	4	0	0	0	0	1	0	0	0	0	2	0	4	0	0	0	0	1	0	0	0
NP_001091974.1;NP_006377.2	NP_001091974.1;NP_006377.2	4;4	1;1	1;1		DDX17	GO:0005634,GO:0005730	GO:0006351,GO:0006396,GO:0033148,GO:0045944,GO:2001014	GO:0003676,GO:0003713,GO:0003723,GO:0003724,GO:0004386,GO:0005515,GO:0005524,GO:0008026,GO:0008186,GO:0030331	nucleus,organelle lumen	cell communication,cell differentiation,development,metabolic process,regulation of biological process,response to stimulus	RNA binding,catalytic activity,nucleotide binding,protein binding	probable ATP-dependent RNA helicase DDX17 isoform 3	>gi|148613856|ref|NP_001091974.1| probable ATP-dependent RNA helicase DDX17 isoform 3 [Homo sapiens];>gi|38201710|ref|NP_006377.2| probable ATP-dependent RNA helicase DDX17 isoform 1 [Homo sapiens]	2	4	1	1	0	1	0	0	1	0	0	2	2	2	2	1	0	0	0	0	0	0	0	0	0	1	1	1	0	0	0	0	0	0	0
NP_001092006.1;NP_003472.2	NP_001092006.1;NP_003472.2	1;1	1;1	1;1	P45974	USP5	GO:0005764	GO:0006508,GO:0006511,GO:0032436,GO:0071108	GO:0004197,GO:0004221,GO:0005515,GO:0008233,GO:0008234,GO:0008242,GO:0008270,GO:0016787,GO:0046872	cytoplasm,vacuole	metabolic process,regulation of biological process	catalytic activity,metal ion binding,protein binding	ubiquitin carboxyl-terminal hydrolase 5 isoform 1	>gi|148727331|ref|NP_001092006.1| ubiquitin carboxyl-terminal hydrolase 5 isoform 1 [Homo sapiens];>gi|148727247|ref|NP_003472.2| ubiquitin carboxyl-terminal hydrolase 5 isoform 2 [Homo sapiens]	2	1	1	1	0	0	0	0	0	0	0	0	1	0	1	0	0	0	0	0	0	0	0	0	1	0	1	0	0	0	0	0	0	0	0
NP_005007.2;NP_001122383.1;NP_114366.1;NP_001122384.1;NP_001122385.1;NP_001092090.1;NP_001122386.1;NP_065389.2;NP_001123613.1	NP_005007.2;NP_001122383.1;NP_114366.1;NP_001122384.1;NP_001122385.1;NP_001092090.1;NP_001122386.1;NP_065389.2;NP_001123613.1	5;5;5;5;5;5;5;4;4	2;2;2;2;2;2;2;1;1	2;2;2;2;2;2;2;1;1	Q15366-2	PCBP2	GO:0005634,GO:0005654,GO:0005730,GO:0005737,GO:0005829,GO:0030529	GO:0000398,GO:0008380,GO:0010467,GO:0016071,GO:0032480,GO:0043161,GO:0045087,GO:0050687,GO:0051607	GO:0003677,GO:0003723,GO:0005515,GO:0019899,GO:0031625,GO:0042802	cytoplasm,cytosol,nucleus,organelle lumen	defense response,metabolic process,regulation of biological process,response to stimulus	DNA binding,RNA binding,protein binding	poly(rC)-binding protein 2 isoform a	>gi|14141168|ref|NP_005007.2| poly(rC)-binding protein 2 isoform a [Homo sapiens];>gi|193083108|ref|NP_001122383.1| poly(rC)-binding protein 2 isoform d [Homo sapiens];>gi|14141166|ref|NP_114366.1| poly(rC)-binding protein 2 isoform b [Homo sapiens];>gi|19	9	5	2	2	1	1	1	0	2	0	1	1	3	0	4	0	1	1	1	0	1	0	1	1	2	0	2	0	1	1	1	0	1	0	1
NP_001092142.1	NP_001092142.1	1	1	1	Q6MZM0	HEPHL1	GO:0016020,GO:0016021	GO:0006810,GO:0006811,GO:0006825,GO:0030168,GO:0055114	GO:0004322,GO:0005507,GO:0016491,GO:0046872	membrane	coagulation,metabolic process,response to stimulus,transport	catalytic activity,metal ion binding	hephaestin-like protein 1 precursor	>gi|148886707|ref|NP_001092142.1| hephaestin-like protein 1 precursor [Homo sapiens]	1	1	1	1	0	1	0	0	0	0	0	1	0	0	0	0	0	1	0	0	0	0	0	1	0	0	0	0	0	1	0	0	0	0	0
NP_001123476.1;NP_001093.1;NP_001123477.1;NP_001245300.1;NP_001095.1;NP_001094.1	NP_001123476.1;NP_001093.1;NP_001123477.1	12;12;12;4;4;3	3;3;3;0;0;0	3;3;3;0;0;0	P12814-3	ACTN1	GO:0001725,GO:0001726,GO:0005576,GO:0005634,GO:0005737,GO:0005829,GO:0005856,GO:0005886,GO:0005916,GO:0005925,GO:0030018,GO:0030864,GO:0031093,GO:0031143,GO:0042995,GO:0043197,GO:0070062	GO:0002576,GO:0007596,GO:0030168,GO:0030198,GO:0034329,GO:0042981,GO:0048041,GO:0051017,GO:0051271,GO:0051764	GO:0005178,GO:0005509,GO:0005515,GO:0017166,GO:0019904,GO:0044325,GO:0051015	cytoplasm,cytoskeleton,cytosol,extracellular,membrane,nucleus,organelle lumen	cell death,cell organization and biogenesis,cellular component movement,coagulation,regulation of biological process,response to stimulus,transport	metal ion binding,protein binding	alpha-actinin-1 isoform a	>gi|194097350|ref|NP_001123476.1| alpha-actinin-1 isoform a [Homo sapiens];>gi|4501891|ref|NP_001093.1| alpha-actinin-1 isoform b [Homo sapiens];>gi|194097352|ref|NP_001123477.1| alpha-actinin-1 isoform c [Homo sapiens]	6	12	3	3	3	1	4	0	1	0	2	0	5	0	4	1	0	0	0	0	0	0	0	0	1	0	1	0	0	0	0	0	0	0	0
NP_001093392.1;NP_001244160.1;NP_001244159.1;NP_001244163.1;NP_001244166.1	NP_001093392.1;NP_001244160.1;NP_001244159.1;NP_001244163.1;NP_001244166.1	8;8;8;8;8	8;8;8;8;8	8;8;8;8;8	Q9NP73	ALG13	GO:0005783,GO:0005789	GO:0005975,GO:0006488,GO:0006508,GO:0008152,GO:0018279,GO:0030259,GO:0043687,GO:0044267	GO:0003824,GO:0004577,GO:0008233,GO:0008234,GO:0016740,GO:0016757,GO:0016758,GO:0016787,GO:0030246	cytoplasm,endoplasmic reticulum,membrane	metabolic process	catalytic activity	putative bifunctional UDP-N-acetylglucosamine transferase and deubiquitinase ALG13 isoform 1	>gi|153791910|ref|NP_001093392.1| UDP-N-acetylglucosamine transferase subunit ALG13 homolog isoform 1 [Homo sapiens];>gi|380848751|ref|NP_001244160.1| UDP-N-acetylglucosamine transferase subunit ALG13 homolog isoform 6 [Homo sapiens];>gi|380848749|ref|NP_0	5	8	8	8	0	1	0	5	0	0	1	0	0	6	1	1	0	1	0	5	0	0	1	0	0	6	1	1	0	1	0	5	0	0	1
NP_006830.2;NP_001093639.1;NP_001093640.1	NP_006830.2;NP_001093639.1;NP_001093640.1	4;4;4	4;4;4	4;4;4	Q16891	IMMT	GO:0005739,GO:0005743,GO:0016020,GO:0016021,GO:0031305	GO:0008150,GO:0009409,GO:0051560	GO:0005515	cytoplasm,membrane,mitochondrion	cellular homeostasis,response to stimulus	protein binding	mitochondrial inner membrane protein isoform 1	>gi|154354964|ref|NP_006830.2| mitochondrial inner membrane protein isoform 1 [Homo sapiens];>gi|154354962|ref|NP_001093639.1| mitochondrial inner membrane protein isoform 2 [Homo sapiens];>gi|154354966|ref|NP_001093640.1| mitochondrial inner membrane prot	3	4	4	4	0	0	0	1	0	0	0	0	1	1	0	0	0	0	0	1	0	0	0	0	1	1	0	0	0	0	0	1	0	0	0
NP_001095838.1;NP_001095836.1;NP_001095837.1;NP_079228.4;NP_001095839.1	NP_001095838.1;NP_001095836.1;NP_001095837.1;NP_079228.4;NP_001095839.1	3;3;3;3;3	3;3;3;3;3	3;3;3;3;3	Q7Z3D6-2	C14orf159	GO:0005575,GO:0005622,GO:0005623,GO:0005737,GO:0005739,GO:0016020,GO:0043226,GO:0043227,GO:0043229,GO:0043231,GO:0044424,GO:0044444,GO:0044464	GO:0008150	GO:0003674,GO:0003723,GO:0008312	cytoplasm,membrane,mitochondrion		RNA binding	UPF0317 protein C14orf159, mitochondrial isoform b	>gi|156139135|ref|NP_001095838.1| UPF0317 protein C14orf159, mitochondrial isoform b [Homo sapiens];>gi|156139131|ref|NP_001095836.1| UPF0317 protein C14orf159, mitochondrial isoform a [Homo sapiens];>gi|156139133|ref|NP_001095837.1| UPF0317 protein C14orf	5	3	3	3	0	0	0	0	0	0	0	0	1	0	1	0	0	0	0	0	0	0	0	0	1	0	1	0	0	0	0	0	0	0	0
NP_001095868.1;NP_005817.1;NP_001095869.1;NP_001095867.1	NP_001095868.1;NP_005817.1;NP_001095869.1;NP_001095867.1	7;7;6;6	7;7;6;6	5;5;4;4	O43390-2	HNRNPR	GO:0005634,GO:0005654,GO:0005681,GO:0005730,GO:0005737,GO:0030529,GO:0071013	GO:0000398,GO:0006397,GO:0008380,GO:0010467	GO:0000166,GO:0003676,GO:0003723,GO:0005515	cytoplasm,nucleus,organelle lumen,spliceosomal complex	metabolic process	RNA binding,nucleotide binding,protein binding	heterogeneous nuclear ribonucleoprotein R isoform 1	>gi|156151394|ref|NP_001095868.1| heterogeneous nuclear ribonucleoprotein R isoform 1 [Homo sapiens];>gi|5031755|ref|NP_005817.1| heterogeneous nuclear ribonucleoprotein R isoform 2 [Homo sapiens];>gi|156151396|ref|NP_001095869.1| heterogeneous nuclear rib	4	7	7	5	0	0	0	1	0	0	0	0	0	1	1	1	0	0	0	1	0	0	0	0	0	1	1	1	0	0	0	1	0	0	0
NP_001096123.1	NP_001096123.1	4	4	4	Q01804-3	OTUD4	GO:0005575	GO:0006508,GO:0008150,GO:0071108	GO:0003674,GO:0004843,GO:0005488		metabolic process	catalytic activity	OTU domain-containing protein 4 isoform 3	>gi|156630992|ref|NP_001096123.1| OTU domain-containing protein 4 isoform 3 [Homo sapiens]	1	4	4	4	0	3	1	3	0	0	0	3	1	4	0	0	0	3	1	3	0	0	0	3	1	4	0	0	0	3	1	3	0	0	0
NP_001096137.1;NP_002780.1;NP_001096138.1	NP_001096137.1;NP_002780.1;NP_001096138.1	6;6;3	6;6;3	6;6;3	P25789	PSMA4	GO:0000502,GO:0000932,GO:0005634,GO:0005654,GO:0005737,GO:0005829,GO:0005839,GO:0019773	GO:0000075,GO:0000082,GO:0000084,GO:0000209,GO:0000216,GO:0000278,GO:0002474,GO:0002479,GO:0006508,GO:0006511,GO:0006521,GO:0006915,GO:0006977,GO:0010467,GO:0016032,GO:0016070,GO:0016071,GO:0019048,GO:0031145,GO:0034641,GO:0042590,GO:0042981,GO:0043066,GO:0044281,GO:0051436,GO:0051437,GO:0051439,GO:0051603	GO:0004175,GO:0004298,GO:0005515,GO:0008233,GO:0016787	cytoplasm,cytosol,nucleus,organelle lumen,proteasome	cell communication,cell death,metabolic process,regulation of biological process,response to stimulus	catalytic activity,protein binding	proteasome subunit alpha type-4 isoform 1	>gi|156713442|ref|NP_001096137.1| proteasome subunit alpha type-4 isoform 1 [Homo sapiens];>gi|4506185|ref|NP_002780.1| proteasome subunit alpha type-4 isoform 1 [Homo sapiens];>gi|156713444|ref|NP_001096138.1| proteasome subunit alpha type-4 isoform 2 [Ho	3	6	6	6	3	2	1	0	1	0	4	2	3	2	1	0	3	2	1	0	1	0	4	2	3	2	1	0	3	2	1	0	1	0	4
NP_001098016.1;NP_006404.1	NP_001098016.1;NP_006404.1	1;1	1;1	1;1	P78346-2	RPP30	GO:0005634,GO:0005655	GO:0008033	GO:0004526,GO:0004540	nucleus,organelle lumen	metabolic process	catalytic activity	ribonuclease P protein subunit p30 isoform a	>gi|157151755|ref|NP_001098016.1| ribonuclease P protein subunit p30 isoform a [Homo sapiens];>gi|5454024|ref|NP_006404.1| ribonuclease P protein subunit p30 isoform b [Homo sapiens]	2	1	1	1	0	0	0	0	0	0	0	0	0	0	0	0	0	0	0	0	0	0	0	0	0	0	0	0	0	0	0	0	0	0	0
NP_001099000.1;NP_006358.1	NP_001099000.1;NP_006358.1	30;30	30;30	29;29	D3DPU2	CAP1	GO:0005886,GO:0030864	GO:0000902,GO:0001667,GO:0002576,GO:0006898,GO:0007010,GO:0007163,GO:0007165,GO:0007190,GO:0007411,GO:0007596,GO:0030036,GO:0030168	GO:0003779	cytoplasm,cytoskeleton,membrane	cell communication,cell differentiation,cell organization and biogenesis,cellular component movement,coagulation,development,metabolic process,regulation of biological process,response to stimulus,transport	protein binding	adenylyl cyclase-associated protein 1	>gi|157649073|ref|NP_001099000.1| adenylyl cyclase-associated protein 1 [Homo sapiens];>gi|5453595|ref|NP_006358.1| adenylyl cyclase-associated protein 1 [Homo sapiens]	2	30	30	29	0	1	3	1	3	0	0	0	7	2	3	0	0	1	3	1	3	0	0	0	7	2	3	0	0	1	3	0	2	0	0
NP_001099008.1;NP_055335.2	NP_001099008.1;NP_055335.2	2;2	2;2	2;2	Q9BQG0-2	MYBBP1A	GO:0005634,GO:0005730,GO:0005737,GO:0016592,GO:0042564,GO:0043231	GO:0006351,GO:0006355,GO:0006357,GO:0006913,GO:0022904,GO:0042149,GO:0045892,GO:0045893,GO:0071158,GO:0072332	GO:0001104,GO:0003677,GO:0003887,GO:0005515,GO:0008134,GO:0043565	cytoplasm,nucleus,organelle lumen	cell communication,cell death,metabolic process,regulation of biological process,response to stimulus,transport	DNA binding,catalytic activity,protein binding	myb-binding protein 1A isoform 1	>gi|157694494|ref|NP_001099008.1| myb-binding protein 1A isoform 1 [Homo sapiens];>gi|157694492|ref|NP_055335.2| myb-binding protein 1A isoform 2 [Homo sapiens]	2	2	2	2	0	0	0	0	0	0	0	0	0	0	0	0	0	0	0	0	0	0	0	0	0	0	0	0	0	0	0	0	0	0	0
NP_001099040.1;NP_008832.2;REV__NP_071387.1	NP_001099040.1	6;1;1	6;1;1	5;0;0	A8MXV4	NUDT19	GO:0005575,GO:0005739,GO:0005777	GO:0008150	GO:0005102,GO:0016787,GO:0016818,GO:0046872	cytoplasm,mitochondrion		catalytic activity,metal ion binding,protein binding	nucleoside diphosphate-linked moiety X motif 19, mitochondrial precursor	>gi|157739940|ref|NP_001099040.1| nucleoside diphosphate-linked moiety X motif 19, mitochondrial precursor [Homo sapiens]	3	6	6	5	4	0	5	0	2	0	6	0	5	0	2	0	4	0	5	0	2	0	6	0	5	0	2	0	3	0	4	0	2	0	5
NP_001104026.1;NP_001447.2;NP_001449.3;NP_001120959.1	NP_001104026.1;NP_001447.2	53;53;3;3	53;53;3;3	51;51;2;2	P21333	FLNA	GO:0005576,GO:0005634,GO:0005737,GO:0005802,GO:0005829,GO:0005856,GO:0005886,GO:0005938,GO:0015629,GO:0031523,GO:0070062	GO:0001837,GO:0002576,GO:0007195,GO:0007596,GO:0030030,GO:0030036,GO:0030168,GO:0031532,GO:0034329,GO:0034394,GO:0042177,GO:0042384,GO:0042993,GO:0043113,GO:0043123,GO:0043433,GO:0045022,GO:0045184,GO:0050821,GO:0051220,GO:0051764,GO:0090307	GO:0001948,GO:0003779,GO:0004871,GO:0005080,GO:0005515,GO:0008134,GO:0017048,GO:0017160,GO:0031267,GO:0034988,GO:0042803,GO:0048365,GO:0051015	chromosome,cytoplasm,cytoskeleton,cytosol,extracellular,membrane,nucleus	cell communication,cell differentiation,cell organization and biogenesis,coagulation,development,metabolic process,regulation of biological process,response to stimulus,transport	protein binding,signal transducer activity	filamin-A isoform 2	>gi|160420317|ref|NP_001104026.1| filamin-A isoform 2 [Homo sapiens];>gi|116063573|ref|NP_001447.2| filamin-A isoform 1 [Homo sapiens]	4	53	53	51	6	13	11	23	2	1	6	2	41	15	30	23	6	13	11	23	2	1	6	2	41	15	30	23	5	13	10	22	2	1	6
NP_001104547.1;NP_003370.2;NP_001247421.1;NP_001247422.1;NP_002897.1;NP_002435.1;NP_001247423.1;NP_001247425.1	NP_001104547.1;NP_003370.2	8;8;3;3;3;3;2;1	8;8;3;3;3;3;2;1	8;8;3;3;3;3;2;1	P15311	EZR	GO:0001726,GO:0001931,GO:0005622,GO:0005730,GO:0005737,GO:0005829,GO:0005856,GO:0005884,GO:0005886,GO:0005902,GO:0005925,GO:0005932,GO:0005938,GO:0015629,GO:0016020,GO:0016323,GO:0016324,GO:0019898,GO:0030175,GO:0030863,GO:0031528,GO:0032587,GO:0042995,GO:0045177	GO:0007016,GO:0007159,GO:0007411,GO:0008360,GO:0022614,GO:0030855,GO:0035088,GO:0051017	GO:0003779,GO:0005515,GO:0008092,GO:0050839,GO:0051015	cytoplasm,cytoskeleton,cytosol,membrane,nucleus,organelle lumen	cell differentiation,cell organization and biogenesis,cellular component movement,development,regulation of biological process,response to stimulus	protein binding	ezrin	>gi|161702986|ref|NP_001104547.1| ezrin [Homo sapiens];>gi|21614499|ref|NP_003370.2| ezrin [Homo sapiens]	8	8	8	8	1	1	1	0	0	0	0	0	6	0	3	0	1	1	1	0	0	0	0	0	6	0	3	0	1	1	1	0	0	0	0
NP_001104792.1;NP_076977.3	NP_001104792.1;NP_076977.3	1;1	1;1	1;1	Q8TDD1-2	DDX54	GO:0005634,GO:0005730	GO:0006351,GO:0006355,GO:0006396,GO:0016070,GO:0030520	GO:0003676,GO:0003714,GO:0003723,GO:0004004,GO:0004386,GO:0005102,GO:0005524,GO:0008026,GO:0016818,GO:0030331	nucleus,organelle lumen	cell communication,metabolic process,regulation of biological process,response to stimulus	RNA binding,catalytic activity,nucleotide binding,protein binding	ATP-dependent RNA helicase DDX54 isoform 1	>gi|164419743|ref|NP_001104792.1| ATP-dependent RNA helicase DDX54 isoform 1 [Homo sapiens];>gi|51094101|ref|NP_076977.3| ATP-dependent RNA helicase DDX54 isoform 2 [Homo sapiens]	2	1	1	1	0	0	0	0	0	0	0	0	0	0	0	0	0	0	0	0	0	0	0	0	0	0	0	0	0	0	0	0	0	0	0
NP_001106674.2;NP_001106673.1	NP_001106674.2;NP_001106673.1	3;3	3;3	3;3	F8VU71	NACA	GO:0005634,GO:0005737,GO:0005854	GO:0003231,GO:0006351,GO:0006412,GO:0010664,GO:0015031,GO:0019048,GO:0043403,GO:0048633,GO:0048742,GO:0061384,GO:1901227,GO:1901228,GO:2000138	GO:0003677,GO:0003713,GO:0005515,GO:0017025	cytoplasm,nucleus	cell death,cell differentiation,cell proliferation,development,metabolic process,regulation of biological process,response to stimulus,transport	DNA binding,protein binding	nascent polypeptide-associated complex subunit alpha isoform a	>gi|333033787|ref|NP_001106674.2| nascent polypeptide-associated complex subunit alpha isoform a [Homo sapiens];>gi|163965364|ref|NP_001106673.1| nascent polypeptide-associated complex subunit alpha isoform b [Homo sapiens]	2	3	3	3	0	0	2	0	0	0	1	0	2	0	0	0	0	0	2	0	0	0	1	0	2	0	0	0	0	0	2	0	0	0	1
NP_001107000.1	NP_001107000.1	1	1	1	A6NJ78	METTL15		GO:0006306,GO:0032259	GO:0003677,GO:0008168,GO:0008170,GO:0016740		metabolic process,regulation of biological process	DNA binding,catalytic activity	probable methyltransferase-like protein 15 isoform 1	>gi|165377209|ref|NP_001107000.1| probable methyltransferase-like protein 15 isoform 1 [Homo sapiens]	1	1	1	1	0	0	0	0	1	0	0	0	0	0	0	0	0	0	0	0	1	0	0	0	0	0	0	0	0	0	0	0	1	0	0
NP_079436.4;NP_001108585.2	NP_079436.4;NP_001108585.2	1;1	1;1	1;1	Q9H7D7	WDR26	GO:0005634,GO:0005730,GO:0005737		GO:0005515	cytoplasm,nucleus,organelle lumen		protein binding	WD repeat-containing protein 26 isoform a	>gi|264681558|ref|NP_079436.4| WD repeat-containing protein 26 isoform a [Homo sapiens];>gi|264681556|ref|NP_001108585.2| WD repeat-containing protein 26 isoform b [Homo sapiens]	2	1	1	1	0	0	0	0	0	0	0	1	0	0	0	0	0	0	0	0	0	0	0	1	0	0	0	0	0	0	0	0	0	0	0
NP_001485.2;NP_001108628.1;NP_001484.1	NP_001485.2;NP_001108628.1;NP_001484.1	4;4;3	4;4;3	4;4;3	P50395	GDI2	GO:0005737,GO:0005794,GO:0005829,GO:0009986,GO:0016020	GO:0007165,GO:0007264,GO:0015031,GO:0032851,GO:0051056	GO:0005093,GO:0005096,GO:0005097,GO:0005515	Golgi,cell surface,cytoplasm,cytosol,membrane	cell communication,metabolic process,regulation of biological process,response to stimulus,transport	enzyme regulator activity,protein binding	rab GDP dissociation inhibitor beta isoform 1	>gi|6598323|ref|NP_001485.2| rab GDP dissociation inhibitor beta isoform 1 [Homo sapiens];>gi|169646441|ref|NP_001108628.1| rab GDP dissociation inhibitor beta isoform 2 [Homo sapiens];>gi|4503971|ref|NP_001484.1| rab GDP dissociation inhibitor alpha [Homo	3	4	4	4	1	2	1	0	0	0	1	0	0	0	2	0	1	2	1	0	0	0	1	0	0	0	2	0	1	2	1	0	0	0	1
NP_005872.2;NP_001116429.1	NP_005872.2;NP_001116429.1	6;6	6;6	6;6	O14874	BCKDK	GO:0005739,GO:0005759,GO:0005947	GO:0006468,GO:0009063,GO:0009083,GO:0016310	GO:0000166,GO:0004672,GO:0004674,GO:0005515,GO:0005524,GO:0016301,GO:0016740,GO:0016772,GO:0047323	cytoplasm,mitochondrion,organelle lumen	metabolic process	catalytic activity,nucleotide binding,protein binding	[3-methyl-2-oxobutanoate dehydrogenase [lipoamide]] kinase, mitochondrial isoform a precursor	>gi|171906589|ref|NP_005872.2| [3-methyl-2-oxobutanoate dehydrogenase [lipoamide]] kinase, mitochondrial isoform a [Homo sapiens];>gi|171906593|ref|NP_001116429.1| [3-methyl-2-oxobutanoate dehydrogenase [lipoamide]] kinase, mitochondrial isoform b [Homo sa	2	6	6	6	1	0	0	0	0	0	1	0	1	0	3	0	1	0	0	0	0	0	1	0	1	0	3	0	1	0	0	0	0	0	1
NP_001116698.1;NP_598400.1;NP_036255.2	NP_001116698.1;NP_598400.1;NP_036255.2	2;2;2	2;2;2	2;2;2	Q9Y2Z2-6	MTO1	GO:0005739	GO:0008033,GO:0055114,GO:0070899	GO:0050660	cytoplasm,mitochondrion	cell organization and biogenesis,metabolic process	nucleotide binding	protein MTO1 homolog, mitochondrial isoform c	>gi|183227703|ref|NP_001116698.1| protein MTO1 homolog, mitochondrial isoform c [Homo sapiens];>gi|19882217|ref|NP_598400.1| protein MTO1 homolog, mitochondrial isoform b [Homo sapiens];>gi|74024895|ref|NP_036255.2| protein MTO1 homolog, mitochondrial isof	3	2	2	2	0	0	0	0	0	0	0	0	1	0	1	0	0	0	0	0	0	0	0	0	1	0	1	0	0	0	0	0	0	0	0
NP_001116849.1;NP_009193.2	NP_001116849.1;NP_009193.2	2;2	2;2	2;2	Q99497	PARK7	GO:0005634,GO:0005737,GO:0005739,GO:0005829,GO:0030424	GO:0001963,GO:0006508,GO:0006914,GO:0006950,GO:0006954,GO:0007005,GO:0007338,GO:0008219,GO:0008344,GO:0032091,GO:0034599,GO:0042493,GO:0042542,GO:0042743,GO:0043523,GO:0043524,GO:0050727,GO:0050821,GO:0051583,GO:0051899,GO:0060081,GO:0060548,GO:0060765,GO:0070301,GO:2000277,GO:2001237	GO:0003723,GO:0003729,GO:0004601,GO:0005515,GO:0008233,GO:0016787,GO:0042803,GO:0051920	cytoplasm,cytosol,mitochondrion,nucleus	cell communication,cell death,cell organization and biogenesis,defense response,metabolic process,regulation of biological process,reproduction,response to stimulus,transport	RNA binding,antioxidant activity,catalytic activity,protein binding	protein DJ-1	>gi|183227678|ref|NP_001116849.1| protein DJ-1 [Homo sapiens];>gi|31543380|ref|NP_009193.2| protein DJ-1 [Homo sapiens]	2	2	2	2	0	0	0	0	0	0	2	1	0	0	0	0	0	0	0	0	0	0	2	1	0	0	0	0	0	0	0	0	0	0	2
NP_001117.2	NP_001117.2	1	1	1	P30520	ADSS	GO:0005737,GO:0005829,GO:0005886	GO:0002376,GO:0006144,GO:0006164,GO:0006167,GO:0006184,GO:0006531,GO:0009168,GO:0014074,GO:0044208,GO:0044281,GO:0046040,GO:0055086,GO:0060359,GO:0071257	GO:0000166,GO:0000287,GO:0004019,GO:0005515,GO:0005525,GO:0016874,GO:0042301,GO:0046872	cytoplasm,cytosol,membrane	metabolic process,response to stimulus	catalytic activity,metal ion binding,nucleotide binding,protein binding	adenylosuccinate synthetase isozyme 2	>gi|34577063|ref|NP_001117.2| adenylosuccinate synthetase isozyme 2 [Homo sapiens]	1	1	1	1	0	0	0	0	0	0	0	0	0	0	0	0	0	0	0	0	0	0	0	0	0	0	0	0	0	0	0	0	0	0	0
NP_001119603.1;NP_002684.1	NP_001119603.1;NP_002684.1	10;10	10;10	10;10	P54098	POLG	GO:0005739,GO:0005743,GO:0005760,GO:0042645	GO:0006259,GO:0006260,GO:0006261,GO:0006264,GO:0006287,GO:0007568,GO:0008219	GO:0002020,GO:0003676,GO:0003677,GO:0003682,GO:0003887,GO:0004527,GO:0005515,GO:0016740,GO:0016779	cytoplasm,membrane,mitochondrion,organelle lumen	cell death,cell organization and biogenesis,metabolic process,response to stimulus	DNA binding,catalytic activity,protein binding	DNA polymerase subunit gamma-1	>gi|187171277|ref|NP_001119603.1| DNA polymerase subunit gamma-1 [Homo sapiens];>gi|4505937|ref|NP_002684.1| DNA polymerase subunit gamma-1 [Homo sapiens]	2	10	10	10	0	0	0	1	0	0	0	0	6	0	4	0	0	0	0	1	0	0	0	0	6	0	4	0	0	0	0	1	0	0	0
NP_001120662.1;NP_004374.1	NP_001120662.1;NP_004374.1	2;2	2;2	2;2	P41240	CSK	GO:0005737,GO:0005794,GO:0005813,GO:0005829,GO:0005886,GO:0005911,GO:0016020,GO:0043231,GO:0045121	GO:0006468,GO:0007173,GO:0007420,GO:0007596,GO:0008285,GO:0010989,GO:0016310,GO:0018108,GO:0030168,GO:0031295,GO:0032715,GO:0033673,GO:0034332,GO:0042997,GO:0043406,GO:0045779,GO:0046777,GO:0048709,GO:0050765,GO:0050852,GO:0060368,GO:0070373,GO:0071375	GO:0000166,GO:0004672,GO:0004713,GO:0004715,GO:0005515,GO:0005524,GO:0008022,GO:0016301,GO:0016740,GO:0016772,GO:0019903,GO:0042802,GO:0070064	Golgi,cytoplasm,cytoskeleton,cytosol,membrane	cell communication,cell differentiation,cell organization and biogenesis,cell proliferation,coagulation,development,metabolic process,regulation of biological process,response to stimulus,transport	catalytic activity,nucleotide binding,protein binding	tyrosine-protein kinase CSK	>gi|187475373|ref|NP_001120662.1| tyrosine-protein kinase CSK [Homo sapiens];>gi|4758078|ref|NP_004374.1| tyrosine-protein kinase CSK [Homo sapiens]	2	2	2	2	0	0	0	0	0	0	0	0	0	0	1	0	0	0	0	0	0	0	0	0	0	0	1	0	0	0	0	0	0	0	0
NP_001245141.1;NP_001120674.1;NP_001120675.1;NP_060856.2;NP_001245142.1	NP_001245141.1;NP_001120674.1;NP_001120675.1;NP_060856.2;NP_001245142.1	1;1;1;1;1	1;1;1;1;1	1;1;1;1;1	Q5JVF3-4	PCID2	GO:0005575	GO:0043066,GO:0043488,GO:0045579,GO:0045893,GO:0048536,GO:0090267,GO:2000117	GO:0005515		cell death,cell differentiation,development,metabolic process,regulation of biological process	protein binding	PCI domain-containing protein 2 isoform 2	>gi|384871581|ref|NP_001245141.1| PCI domain-containing protein 2 isoform 2 [Homo sapiens];>gi|224451001|ref|NP_001120674.1| PCI domain-containing protein 2 isoform 1 [Homo sapiens];>gi|224451003|ref|NP_001120675.1| PCI domain-containing protein 2 isoform	5	1	1	1	0	0	0	0	0	0	0	0	0	0	0	0	0	0	0	0	0	0	0	0	0	0	0	0	0	0	0	0	0	0	0
NP_001120686.1;NP_001230208.1;NP_777577.2	NP_001120686.1;NP_001230208.1;NP_777577.2	1;1;1	1;1;1	1;1;1	Q4G176	ACSF3	GO:0005739	GO:0006629,GO:0006631,GO:0006633,GO:0008152,GO:0090410	GO:0000166,GO:0003824,GO:0005524,GO:0016874,GO:0016878,GO:0090409	cytoplasm,mitochondrion	metabolic process	catalytic activity,nucleotide binding	acyl-CoA synthetase family member 3, mitochondrial isoform 1 precursor	>gi|187761345|ref|NP_001120686.1| acyl-CoA synthetase family member 3, mitochondrial precursor [Homo sapiens];>gi|343168767|ref|NP_001230208.1| acyl-CoA synthetase family member 3, mitochondrial precursor [Homo sapiens];>gi|187761343|ref|NP_777577.2| acyl-	3	1	1	1	0	0	0	0	0	0	0	0	0	0	0	0	0	0	0	0	0	0	0	0	0	0	0	0	0	0	0	0	0	0	0
NP_598399.2;NP_001182351.1;NP_116009.2;NP_001122327.1	NP_598399.2;NP_001182351.1;NP_116009.2;NP_001122327.1	3;3;3;3	3;3;3;3	3;3;3;3	Q969Y2-2	GTPBP3	GO:0005622,GO:0005634,GO:0005739,GO:0016021	GO:0006400,GO:0007264,GO:0015684	GO:0003924,GO:0005525,GO:0015093	cytoplasm,membrane,mitochondrion,nucleus	cell communication,metabolic process,regulation of biological process,response to stimulus,transport	catalytic activity,nucleotide binding,transporter activity	tRNA modification GTPase GTPBP3, mitochondrial isoform IV	>gi|193082988|ref|NP_598399.2| tRNA modification GTPase GTPBP3, mitochondrial isoform IV [Homo sapiens];>gi|306518614|ref|NP_001182351.1| tRNA modification GTPase GTPBP3, mitochondrial isoform VII [Homo sapiens];>gi|193082991|ref|NP_116009.2| tRNA modifica	4	3	3	3	1	0	0	0	0	0	0	0	0	0	0	0	1	0	0	0	0	0	0	0	0	0	0	0	1	0	0	0	0	0	0
NP_001122388.1;NP_001122389.1;NP_006105.1	NP_001122388.1;NP_001122389.1;NP_006105.1	3;3;3	3;3;3	3;3;3	O96008	TOMM40	GO:0005739,GO:0005741,GO:0005742,GO:0016020,GO:0016021,GO:0031307,GO:0046930	GO:0006626,GO:0006810,GO:0006811,GO:0006820,GO:0015031,GO:0044070,GO:0044267,GO:0055085	GO:0008308,GO:0008320,GO:0015288	cytoplasm,membrane,mitochondrion	cell organization and biogenesis,metabolic process,regulation of biological process,transport	transporter activity	mitochondrial import receptor subunit TOM40 homolog	>gi|193083120|ref|NP_001122388.1| mitochondrial import receptor subunit TOM40 homolog [Homo sapiens];>gi|193083122|ref|NP_001122389.1| mitochondrial import receptor subunit TOM40 homolog [Homo sapiens];>gi|5174723|ref|NP_006105.1| mitochondrial import rece	3	3	3	3	0	0	0	0	0	0	0	0	1	0	0	0	0	0	0	0	0	0	0	0	1	0	0	0	0	0	0	0	0	0	0
NP_001123514.1;NP_001880.2;NP_001128231.1;NP_001123515.1	NP_001123514.1;NP_001880.2;NP_001128231.1;NP_001123515.1	6;6;5;4	6;6;5;4	6;6;5;4	Q08257	CRYZ	GO:0005737,GO:0005794,GO:0005829,GO:0043231	GO:0007601,GO:0042178,GO:0051289,GO:0055114	GO:0003723,GO:0003730,GO:0003960,GO:0008270,GO:0016491,GO:0070402,GO:0070404	Golgi,cytoplasm,cytosol	cell organization and biogenesis,metabolic process,response to stimulus	RNA binding,catalytic activity,metal ion binding,nucleotide binding	quinone oxidoreductase isoform a	>gi|194239674|ref|NP_001123514.1| quinone oxidoreductase isoform a [Homo sapiens];>gi|13236495|ref|NP_001880.2| quinone oxidoreductase isoform a [Homo sapiens];>gi|197927207|ref|NP_001128231.1| quinone oxidoreductase isoform c [Homo sapiens];>gi|194239676|	4	6	6	6	1	0	1	2	0	0	1	0	3	1	1	0	1	0	1	2	0	0	1	0	3	1	1	0	1	0	1	2	0	0	1
NP_001123525.2;NP_115754.3;NP_001123527.1;NP_001123529.1;NP_001951.2;NP_001123528.1;NP_001182132.1	NP_001123525.2;NP_115754.3;NP_001123527.1;NP_001123529.1;NP_001951.2;NP_001123528.1;NP_001182132.1	5;5;5;5;5;5;3	5;5;5;5;5;5;3	5;5;5;5;5;5;3	D3DWK1	EEF1D	GO:0005634,GO:0005829,GO:0005853	GO:0006351,GO:0006355,GO:0006412,GO:0006414,GO:0007165,GO:0010467,GO:0043123,GO:0044267	GO:0003677,GO:0003746,GO:0004871,GO:0005515,GO:0008135	cytoplasm,cytosol,nucleus	cell communication,metabolic process,regulation of biological process,response to stimulus	DNA binding,RNA binding,protein binding,signal transducer activity	elongation factor 1-delta isoform 1	>gi|304555583|ref|NP_001123525.2| elongation factor 1-delta isoform 1 [Homo sapiens];>gi|304555581|ref|NP_115754.3| elongation factor 1-delta isoform 1 [Homo sapiens];>gi|194239727|ref|NP_001123527.1| elongation factor 1-delta isoform 2 [Homo sapiens];>gi|	7	5	5	5	2	1	0	1	1	0	1	0	3	1	0	0	2	1	0	1	1	0	1	0	3	1	0	0	2	1	0	1	1	0	1
NP_001123630.1;NP_001155291.1;NP_036355.2	NP_001123630.1;NP_001155291.1;NP_036355.2	2;2;2	2;2;2	2;2;2	O43795	MYO1B	GO:0005737,GO:0005886,GO:0005903,GO:0016459,GO:0030175,GO:0071944	GO:0030048,GO:0051017	GO:0000146,GO:0000166,GO:0003774,GO:0003779,GO:0005515,GO:0005516,GO:0005524,GO:0005546,GO:0005547	cytoplasm,cytoskeleton,membrane	cell organization and biogenesis,cellular component movement	catalytic activity,motor activity,nucleotide binding,protein binding	unconventional myosin-Ib isoform 1	>gi|194328685|ref|NP_001123630.1| unconventional myosin-Ib isoform 1 [Homo sapiens];>gi|240120050|ref|NP_001155291.1| unconventional myosin-Ib isoform 1 [Homo sapiens];>gi|44889481|ref|NP_036355.2| unconventional myosin-Ib isoform 2 [Homo sapiens]	3	2	2	2	0	0	0	0	0	0	0	0	0	0	0	0	0	0	0	0	0	0	0	0	0	0	0	0	0	0	0	0	0	0	0
NP_001123910.1;NP_003118.2;NP_001182461.1	NP_001123910.1;NP_003118.2;NP_001182461.1	8;8;8	8;8;8	8;8;8	Q13813-2	SPTAN1	GO:0005829,GO:0005916,GO:0008091,GO:0015630,GO:0016020,GO:0016328,GO:0030018,GO:0032437,GO:0043231	GO:0006915,GO:0006921,GO:0007411,GO:0051693	GO:0003779,GO:0005200,GO:0005509,GO:0005515,GO:0005516,GO:0030507,GO:0046982	cytoplasm,cytoskeleton,cytosol,membrane	cell death,cell differentiation,cell organization and biogenesis,cellular component movement,development,regulation of biological process,response to stimulus	metal ion binding,protein binding,structural molecule activity	spectrin alpha chain, non-erythrocytic 1 isoform 1	>gi|194595509|ref|NP_001123910.1| spectrin alpha chain, non-erythrocytic 1 isoform 1 [Homo sapiens];>gi|154759259|ref|NP_003118.2| spectrin alpha chain, non-erythrocytic 1 isoform 2 [Homo sapiens];>gi|306966132|ref|NP_001182461.1| spectrin alpha chain, non	3	8	8	8	0	4	1	8	1	1	0	0	4	1	3	5	0	4	1	8	1	1	0	0	4	1	3	5	0	4	1	8	1	1	0
NP_004199.1;NP_665811.1;NP_665812.1;NP_001124318.1	NP_004199.1;NP_665811.1;NP_665812.1;NP_001124318.1	1;1;1;1	1;1;1;1	1;1;1;1	O95831	AIFM1	GO:0005634,GO:0005737,GO:0005739,GO:0005743,GO:0005758,GO:0005829,GO:0016020,GO:0044455,GO:0048471	GO:0006309,GO:0006915,GO:0006919,GO:0008219,GO:0030182,GO:0032981,GO:0045454,GO:0051402,GO:0055114,GO:0070059	GO:0003677,GO:0005515,GO:0009055,GO:0016491,GO:0016616,GO:0016651,GO:0050660	cytoplasm,cytosol,membrane,mitochondrion,nucleus	cell communication,cell death,cell differentiation,cell organization and biogenesis,cellular homeostasis,development,metabolic process,regulation of biological process,response to stimulus	DNA binding,catalytic activity,nucleotide binding,protein binding	apoptosis-inducing factor 1, mitochondrial isoform 1 precursor	>gi|4757732|ref|NP_004199.1| apoptosis-inducing factor 1, mitochondrial isoform 1 precursor [Homo sapiens];>gi|22202629|ref|NP_665811.1| apoptosis-inducing factor 1, mitochondrial isoform 2 precursor [Homo sapiens];>gi|22202631|ref|NP_665812.1| apoptosis-i	4	1	1	1	0	0	0	0	0	0	0	0	0	0	0	0	0	0	0	0	0	0	0	0	0	0	0	0	0	0	0	0	0	0	0
NP_001124384.1;NP_006695.1	NP_001124384.1;NP_006695.1	2;2	2;2	2;2	Q9Y2Z0	SUGT1	GO:0000151,GO:0000776,GO:0005634,GO:0005737,GO:0005829	GO:0007067,GO:0035872,GO:0045087	GO:0005515	chromosome,cytoplasm,cytosol,nucleus	cell communication,cell organization and biogenesis,defense response,regulation of biological process,response to stimulus	protein binding	suppressor of G2 allele of SKP1 homolog isoform SGT1B	>gi|195963398|ref|NP_001124384.1| suppressor of G2 allele of SKP1 homolog isoform SGT1B [Homo sapiens];>gi|5730041|ref|NP_006695.1| suppressor of G2 allele of SKP1 homolog isoform SGT1A [Homo sapiens]	2	2	2	2	0	0	0	0	0	0	0	0	2	0	0	0	0	0	0	0	0	0	0	0	2	0	0	0	0	0	0	0	0	0	0
NP_001124436.1;NP_006216.2	NP_001124436.1;NP_006216.2	1;1	1;1	1;1	P51178-2	PLCD1	GO:0005737,GO:0005829,GO:0005886	GO:0001525,GO:0006629,GO:0006644,GO:0007165,GO:0016042,GO:0035556,GO:0042127,GO:0043647,GO:0044281,GO:0060716	GO:0004435,GO:0004629,GO:0004871,GO:0005509,GO:0005515,GO:0005543,GO:0032794	cytoplasm,cytosol,membrane	cell communication,cell proliferation,development,metabolic process,regulation of biological process,response to stimulus	catalytic activity,metal ion binding,protein binding,signal transducer activity	1-phosphatidylinositol 4,5-bisphosphate phosphodiesterase delta-1 isoform 1	>gi|195972883|ref|NP_001124436.1| 1-phosphatidylinositol 4,5-bisphosphate phosphodiesterase delta-1 isoform 1 [Homo sapiens];>gi|90265805|ref|NP_006216.2| 1-phosphatidylinositol 4,5-bisphosphate phosphodiesterase delta-1 isoform 2 [Homo sapiens]	2	1	1	1	0	0	0	0	0	0	0	0	1	0	0	0	0	0	0	0	0	0	0	0	1	0	0	0	0	0	0	0	0	0	0
NP_001127703.1;NP_075059.1	NP_001127703.1;NP_075059.1	12;12	12;12	12;12	E9PAL9	NT5DC2			GO:0016787,GO:0046872			catalytic activity,metal ion binding	5'-nucleotidase domain-containing protein 2 isoform 1	>gi|197116386|ref|NP_001127703.1| 5-nucleotidase domain-containing protein 2 isoform 1 [Homo sapiens];>gi|12597653|ref|NP_075059.1| 5-nucleotidase domain-containing protein 2 isoform 2 [Homo sapiens]	2	12	12	12	0	0	0	0	0	0	3	1	4	1	1	0	0	0	0	0	0	0	3	1	4	1	1	0	0	0	0	0	0	0	3
NP_002366.2;NP_001127836.1	NP_002366.2;NP_001127836.1	2;2	2;2	2;2	P27816	MAP4	GO:0005737,GO:0005856,GO:0005874,GO:0005875,GO:0005886,GO:0015630,GO:0072686	GO:0007052,GO:0051012,GO:0051294,GO:0051301	GO:0005198,GO:0005515,GO:0008017,GO:0015631	cytoplasm,cytoskeleton,membrane	cell division,cell organization and biogenesis,cellular component movement	protein binding,structural molecule activity	microtubule-associated protein 4 isoform 1	>gi|47519639|ref|NP_002366.2| microtubule-associated protein 4 isoform 1 [Homo sapiens];>gi|197276600|ref|NP_001127836.1| microtubule-associated protein 4 isoform 4 [Homo sapiens]	2	2	2	2	0	0	0	0	0	0	0	0	1	0	0	0	0	0	0	0	0	0	0	0	1	0	0	0	0	0	0	0	0	0	0
NP_001127845.1;NP_036361.1	NP_001127845.1;NP_036361.1	8;8	8;8	8;8	P49902	NT5C2	GO:0005737,GO:0005829	GO:0006144,GO:0006195,GO:0008152,GO:0009117,GO:0017144,GO:0044281,GO:0055086	GO:0000166,GO:0003824,GO:0005515,GO:0008253,GO:0016787,GO:0046872,GO:0050146	cytoplasm,cytosol	metabolic process	catalytic activity,metal ion binding,nucleotide binding,protein binding	cytosolic purine 5'-nucleotidase	>gi|197276664|ref|NP_001127845.1| cytosolic purine 5-nucleotidase [Homo sapiens];>gi|6912598|ref|NP_036361.1| cytosolic purine 5-nucleotidase [Homo sapiens]	2	8	8	8	0	0	0	0	0	0	0	0	4	0	0	0	0	0	0	0	0	0	0	0	4	0	0	0	0	0	0	0	0	0	0
NP_001127925.1;NP_817123.1	NP_001127925.1;NP_817123.1	6;6	6;6	6;6	Q86SJ6-2	DSG4	GO:0005576,GO:0005886,GO:0016020,GO:0016021,GO:0030057	GO:0007156,GO:0030216,GO:0030509,GO:0042640	GO:0005509	extracellular,membrane	cell communication,cell differentiation,development,metabolic process,regulation of biological process,response to stimulus	metal ion binding	desmoglein-4 isoform 1 preproprotein	>gi|197313787|ref|NP_001127925.1| desmoglein-4 isoform 1 preproprotein [Homo sapiens];>gi|29789445|ref|NP_817123.1| desmoglein-4 isoform 2 preproprotein [Homo sapiens]	2	6	6	6	0	3	0	1	0	0	2	4	0	0	0	0	0	3	0	1	0	0	2	4	0	0	0	0	0	3	0	1	0	0	2
NP_001128251.1;NP_057422.3	NP_001128251.1;NP_057422.3	1;1	1;1	1;1	Q9UI26-2	IPO11	GO:0005634,GO:0005643,GO:0005737	GO:0006610,GO:0006886	GO:0008536,GO:0008565	cytoplasm,membrane,nucleus	transport	protein binding,transporter activity	importin-11 isoform 1	>gi|198041777|ref|NP_001128251.1| importin-11 isoform 1 [Homo sapiens];>gi|39725950|ref|NP_057422.3| importin-11 isoform 2 [Homo sapiens]	2	1	1	1	0	0	0	0	0	0	0	0	0	0	0	0	0	0	0	0	0	0	0	0	0	0	0	0	0	0	0	0	0	0	0
NP_001128529.2;NP_570843.2	NP_001128529.2;NP_570843.2	8;8	8;8	8;8	Q8TF66-2	LRRC15	GO:0016021			membrane			leucine-rich repeat-containing protein 15 isoform a precursor	>gi|288541295|ref|NP_001128529.2| leucine-rich repeat-containing protein 15 isoform a precursor [Homo sapiens];>gi|288541297|ref|NP_570843.2| leucine-rich repeat-containing protein 15 isoform b precursor [Homo sapiens]	2	8	8	8	0	5	0	0	0	0	4	3	0	1	0	0	0	5	0	0	0	0	4	3	0	1	0	0	0	5	0	0	0	0	4
NP_004271.1;NP_001129122.1	NP_004271.1;NP_001129122.1	1;1	1;1	1;1	O43324	EEF1E1	GO:0005634,GO:0005730,GO:0005737,GO:0005829	GO:0006412,GO:0006418,GO:0008285,GO:0010467,GO:0043065,GO:0043517	GO:0005515	cytoplasm,cytosol,nucleus,organelle lumen	cell communication,cell death,cell proliferation,metabolic process,regulation of biological process,response to stimulus	protein binding	eukaryotic translation elongation factor 1 epsilon-1 isoform 1	>gi|4758862|ref|NP_004271.1| eukaryotic translation elongation factor 1 epsilon-1 isoform 1 [Homo sapiens];>gi|208879470|ref|NP_001129122.1| eukaryotic translation elongation factor 1 epsilon-1 isoform 2 [Homo sapiens]	2	1	1	1	1	1	1	0	1	0	0	1	1	1	1	1	1	1	1	0	1	0	0	1	1	1	1	1	1	1	1	0	1	0	0
NP_001129123.1;NP_002750.1;NP_001129124.1	NP_001129123.1;NP_002750.1;NP_001129124.1	2;2;2	2;2;2	2;2;2	P19525	EIF2AK2	GO:0005622,GO:0005634,GO:0005737,GO:0005829,GO:0048471	GO:0000186,GO:0001819,GO:0006351,GO:0006355,GO:0006412,GO:0006468,GO:0006926,GO:0008285,GO:0009615,GO:0016310,GO:0017148,GO:0018108,GO:0019048,GO:0019054,GO:0019058,GO:0030683,GO:0030968,GO:0032722,GO:0032874,GO:0033689,GO:0035455,GO:0045071,GO:0045087,GO:0046777,GO:0051092,GO:0051607,GO:1900225,GO:1901224,GO:1901532,GO:1902033,GO:1902036	GO:0000166,GO:0003723,GO:0003725,GO:0004672,GO:0004674,GO:0004694,GO:0004713,GO:0004715,GO:0005515,GO:0005524,GO:0008601,GO:0016301,GO:0016740,GO:0016772	cytoplasm,cytosol,nucleus	cell communication,cell differentiation,cell organization and biogenesis,cell proliferation,defense response,development,metabolic process,regulation of biological process,response to stimulus	RNA binding,catalytic activity,enzyme regulator activity,nucleotide binding,protein binding	interferon-induced, double-stranded RNA-activated protein kinase isoform a	>gi|208431827|ref|NP_001129123.1| interferon-induced, double-stranded RNA-activated protein kinase isoform a [Homo sapiens];>gi|4506103|ref|NP_002750.1| interferon-induced, double-stranded RNA-activated protein kinase isoform a [Homo sapiens];>gi|208431829	3	2	2	2	0	0	0	0	0	0	0	0	1	0	1	0	0	0	0	0	0	0	0	0	1	0	1	0	0	0	0	0	0	0	0
NP_001129171.1;NP_001129172.1;NP_001129173.1;NP_001129174.1;NP_003397.1;NP_663723.1	NP_001129171.1;NP_001129172.1;NP_001129173.1;NP_001129174.1;NP_003397.1;NP_663723.1	6;6;6;6;6;6	4;4;4;4;4;4	4;4;4;4;4;4	P63104	YWHAZ	GO:0005634,GO:0005654,GO:0005737,GO:0005739,GO:0005829,GO:0014069,GO:0030659,GO:0031252,GO:0042470,GO:0043234,GO:0048471,GO:0070062	GO:0002553,GO:0006605,GO:0006626,GO:0006915,GO:0007165,GO:0007596,GO:0010467,GO:0010941,GO:0016044,GO:0016070,GO:0016071,GO:0030168,GO:0042493,GO:0043066,GO:0055114,GO:0097193,GO:1900740	GO:0004497,GO:0005515,GO:0008134,GO:0016491,GO:0019901,GO:0019904,GO:0032403,GO:0042802	cytoplasm,cytoskeleton,cytosol,extracellular,membrane,mitochondrion,nucleus,organelle lumen	cell communication,cell death,cell organization and biogenesis,coagulation,defense response,metabolic process,regulation of biological process,response to stimulus,transport	catalytic activity,protein binding	14-3-3 protein zeta/delta	>gi|208973238|ref|NP_001129171.1| 14-3-3 protein zeta/delta [Homo sapiens];>gi|208973240|ref|NP_001129172.1| 14-3-3 protein zeta/delta [Homo sapiens];>gi|208973242|ref|NP_001129173.1| 14-3-3 protein zeta/delta [Homo sapiens];>gi|208973244|ref|NP_001129174.	6	6	4	4	2	3	2	0	0	0	1	0	2	1	0	0	2	2	1	0	0	0	1	0	2	1	0	0	2	2	1	0	0	0	1
NP_002942.2;NP_001129243.1	NP_002942.2;NP_001129243.1	1;1	1;1	1;1	P04844	RPN2	GO:0000421,GO:0005634,GO:0005783,GO:0005789,GO:0005791,GO:0008250,GO:0016020,GO:0016021	GO:0006412,GO:0006464,GO:0006486,GO:0006487,GO:0006614,GO:0007568,GO:0010467,GO:0018279,GO:0042493,GO:0043687,GO:0044267	GO:0004579,GO:0016740,GO:0016757,GO:0043022	cytoplasm,endoplasmic reticulum,membrane,nucleus,vacuole	cell organization and biogenesis,metabolic process,response to stimulus,transport	catalytic activity	dolichyl-diphosphooligosaccharide--protein glycosyltransferase subunit 2 isoform 1 precursor	>gi|35493916|ref|NP_002942.2| dolichyl-diphosphooligosaccharide--protein glycosyltransferase subunit 2 isoform 1 precursor [Homo sapiens];>gi|209413738|ref|NP_001129243.1| dolichyl-diphosphooligosaccharide--protein glycosyltransferase subunit 2 isoform 2 p	2	1	1	1	0	0	0	0	0	0	0	0	0	0	0	0	0	0	0	0	0	0	0	0	0	0	0	0	0	0	0	0	0	0	0
NP_001129497.1;NP_005023.2;NP_002289.2;NP_001165806.1	NP_001129497.1;NP_005023.2;NP_002289.2;NP_001165806.1	2;2;1;1	2;2;1;1	2;2;1;1	P13797	PLS3	GO:0005737		GO:0003779,GO:0005509,GO:0005515,GO:0046872	cytoplasm		metal ion binding,protein binding	plastin-3 isoform 1	>gi|209862851|ref|NP_001129497.1| plastin-3 isoform 1 [Homo sapiens];>gi|7549809|ref|NP_005023.2| plastin-3 isoform 1 [Homo sapiens];>gi|167614506|ref|NP_002289.2| plastin-2 [Homo sapiens];>gi|288915539|ref|NP_001165806.1| plastin-3 isoform 2 [Homo sapiens	4	2	2	2	0	0	0	0	0	0	0	0	1	0	1	1	0	0	0	0	0	0	0	0	1	0	1	1	0	0	0	0	0	0	0
NP_055991.1;NP_001129587.1	NP_055991.1;NP_001129587.1	1;1	1;1	1;1	Q9NVF7	FBXO28			GO:0005515			protein binding	F-box only protein 28 isoform a	>gi|7662158|ref|NP_055991.1| F-box only protein 28 isoform a [Homo sapiens];>gi|209870086|ref|NP_001129587.1| F-box only protein 28 isoform b [Homo sapiens]	2	1	1	1	1	0	0	1	0	0	1	0	0	1	0	0	1	0	0	1	0	0	1	0	0	1	0	0	1	0	0	1	0	0	1
NP_001129665.1;NP_001129666.1;NP_055744.2	NP_001129665.1;NP_001129666.1;NP_055744.2	2;2;2	2;2;2	2;2;2	Q9NYY8	FASTKD2	GO:0005739	GO:0006468,GO:0045333	GO:0004672	cytoplasm,mitochondrion	metabolic process	catalytic activity	FAST kinase domain-containing protein 2	>gi|209969830|ref|NP_001129665.1| FAST kinase domain-containing protein 2 [Homo sapiens];>gi|209969832|ref|NP_001129666.1| FAST kinase domain-containing protein 2 [Homo sapiens];>gi|45267832|ref|NP_055744.2| FAST kinase domain-containing protein 2 [Homo sa	3	2	2	2	0	0	0	0	0	0	0	0	0	0	0	0	0	0	0	0	0	0	0	0	0	0	0	0	0	0	0	0	0	0	0
NP_002261.3;NP_694858.1;NP_001129667.1;NP_038461.2	NP_002261.3;NP_694858.1;NP_001129667.1;NP_038461.2	1;1;1;1	1;1;1;1	1;1;1;1	Q92973	TNPO1	GO:0005634,GO:0005643,GO:0005737,GO:0005829	GO:0000060,GO:0006810,GO:0006886,GO:0010467,GO:0015031,GO:0016070,GO:0016071,GO:0019048	GO:0005488,GO:0005515,GO:0008139,GO:0008536,GO:0008565	cytoplasm,cytosol,membrane,nucleus	metabolic process,transport	protein binding,transporter activity	transportin-1 isoform 1	>gi|133925811|ref|NP_002261.3| transportin-1 isoform 1 [Homo sapiens];>gi|23510381|ref|NP_694858.1| transportin-1 isoform 2 [Homo sapiens];>gi|209969836|ref|NP_001129667.1| transportin-2 isoform 2 [Homo sapiens];>gi|48675813|ref|NP_038461.2| transportin-2	4	1	1	1	0	0	0	0	0	0	0	0	0	0	1	0	0	0	0	0	0	0	0	0	0	0	1	0	0	0	0	0	0	0	0
NP_078986.1;NP_001129673.1;NP_001129674.1	NP_078986.1;NP_001129673.1;NP_001129674.1	1;1;1	1;1;1	1;1;1	Q96AB3-2	ISOC2	GO:0005634,GO:0005737,GO:0005739	GO:0008152,GO:0031648	GO:0003824,GO:0005515	cytoplasm,mitochondrion,nucleus	metabolic process,regulation of biological process	catalytic activity,protein binding	isochorismatase domain-containing protein 2, mitochondrial isoform 2	>gi|13376007|ref|NP_078986.1| isochorismatase domain-containing protein 2, mitochondrial isoform 2 [Homo sapiens];>gi|209969695|ref|NP_001129673.1| isochorismatase domain-containing protein 2, mitochondrial isoform 1 [Homo sapiens];>gi|209969697|ref|NP_001	3	1	1	1	0	0	0	0	0	0	0	0	0	0	0	0	0	0	0	0	0	0	0	0	0	0	0	0	0	0	0	0	0	0	0
NP_001130010.1;NP_079523.3	NP_001130010.1;NP_079523.3	2;2	2;2	2;2	Q6JQN1-5	ACAD10	GO:0005739	GO:0008152,GO:0055114	GO:0003824,GO:0003995,GO:0005524,GO:0016491,GO:0016627,GO:0016772,GO:0016787,GO:0050660	cytoplasm,mitochondrion	metabolic process	catalytic activity,nucleotide binding	acyl-CoA dehydrogenase family member 10 isoform a	>gi|211971008|ref|NP_001130010.1| acyl-CoA dehydrogenase family member 10 isoform a [Homo sapiens];>gi|48976061|ref|NP_079523.3| acyl-CoA dehydrogenase family member 10 isoform b [Homo sapiens]	2	2	2	2	0	0	0	0	0	0	0	0	1	0	0	0	0	0	0	0	0	0	0	0	1	0	0	0	0	0	0	0	0	0	0
NP_060090.2;NP_036350.2;NP_001131145.1;NP_004507.2;NP_703194.1	NP_060090.2;NP_036350.2;NP_001131145.1;NP_004507.2;NP_703194.1	4;4;4;4;4	4;4;4;4;4	4;4;4;4;4	Q12906-7	ILF3	GO:0005622,GO:0005634,GO:0005730,GO:0005737,GO:0005739,GO:0030529	GO:0000279,GO:0006351,GO:0006468,GO:0017148,GO:0045071,GO:0045892,GO:0045893,GO:0051607	GO:0003677,GO:0003723,GO:0003725,GO:0005515	cytoplasm,mitochondrion,nucleus,organelle lumen	defense response,metabolic process,regulation of biological process,response to stimulus	DNA binding,RNA binding,protein binding	interleukin enhancer-binding factor 3 isoform d	>gi|212549553|ref|NP_060090.2| interleukin enhancer-binding factor 3 isoform d [Homo sapiens];>gi|24234750|ref|NP_036350.2| interleukin enhancer-binding factor 3 isoform a [Homo sapiens];>gi|212549555|ref|NP_001131145.1| interleukin enhancer-binding factor	5	4	4	4	0	0	0	1	0	0	0	0	1	2	0	0	0	0	0	1	0	0	0	0	1	2	0	0	0	0	0	1	0	0	0
NP_001646.2;NP_001135753.1	NP_001646.2;NP_001135753.1	3;3	3;3	3;3	P48444	ARCN1	GO:0000139,GO:0005737,GO:0005783,GO:0005794,GO:0005829,GO:0016020,GO:0030126,GO:0030131,GO:0030137,GO:0030663,GO:0031410	GO:0006810,GO:0006886,GO:0006890,GO:0008344,GO:0015031,GO:0016044,GO:0016192,GO:0021691,GO:0043473,GO:0048193,GO:0048205	GO:0005515	Golgi,cytoplasm,cytosol,endoplasmic reticulum,membrane	cell organization and biogenesis,development,response to stimulus,transport	protein binding	coatomer subunit delta isoform 1	>gi|11863154|ref|NP_001646.2| coatomer subunit delta isoform 1 [Homo sapiens];>gi|214010212|ref|NP_001135753.1| coatomer subunit delta isoform 2 [Homo sapiens]	2	3	3	3	0	0	0	0	0	0	0	0	0	0	0	0	0	0	0	0	0	0	0	0	0	0	0	0	0	0	0	0	0	0	0
NP_001135858.1;NP_005382.1	NP_001135858.1;NP_005382.1	5;5	5;5	5;5	Q15120-2	PDK3	GO:0005739,GO:0005759	GO:0006006,GO:0006090,GO:0006468,GO:0010510,GO:0010906,GO:0018105,GO:0035357,GO:0044237,GO:0044281,GO:0071333,GO:0071398,GO:0097411,GO:2000377	GO:0004672,GO:0004674,GO:0004740,GO:0005515,GO:0005524	cytoplasm,mitochondrion,organelle lumen	cell communication,cellular homeostasis,metabolic process,regulation of biological process,response to stimulus	catalytic activity,nucleotide binding,protein binding	pyruvate dehydrogenase kinase, isozyme 3 isoform 1 precursor	>gi|215422338|ref|NP_001135858.1| pyruvate dehydrogenase kinase, isozyme 3 isoform 1 [Homo sapiens];>gi|4885545|ref|NP_005382.1| pyruvate dehydrogenase kinase, isozyme 3 isoform 2 [Homo sapiens]	2	5	5	5	1	0	0	0	0	0	3	0	2	0	2	0	1	0	0	0	0	0	3	0	2	0	2	0	1	0	0	0	0	0	3
NP_001135888.1;NP_001135887.1;NP_004748.2	NP_001135888.1;NP_001135887.1;NP_004748.2	1;1;1	1;1;1	1;1;1	Q12904-2	AIMP1	GO:0005615,GO:0005634,GO:0005783,GO:0005794,GO:0005829,GO:0009986,GO:0017101,GO:0030133	GO:0001525,GO:0001937,GO:0006006,GO:0006418,GO:0006915,GO:0006935,GO:0006954,GO:0007155,GO:0007165,GO:0007267,GO:0009611,GO:0010467,GO:0050900	GO:0000049,GO:0005125,GO:0005515,GO:0042803,GO:0043498	Golgi,cell surface,cytoplasm,cytosol,endoplasmic reticulum,extracellular,nucleus	cell communication,cell death,cell proliferation,cellular component movement,defense response,development,metabolic process,regulation of biological process,response to stimulus	RNA binding,protein binding	aminoacyl tRNA synthase complex-interacting multifunctional protein 1 isoform b precursor	>gi|215490011|ref|NP_001135888.1| aminoacyl tRNA synthase complex-interacting multifunctional protein 1 isoform b precursor [Homo sapiens];>gi|215490009|ref|NP_001135887.1| aminoacyl tRNA synthase complex-interacting multifunctional protein 1 isoform a pre	3	1	1	1	0	0	0	0	0	0	0	0	1	0	0	0	0	0	0	0	0	0	0	0	1	0	0	0	0	0	0	0	0	0	0
NP_001245282.1;NP_004238.3;NP_001245283.1;NP_001136077.1	NP_001245282.1;NP_004238.3;NP_001245283.1;NP_001136077.1	3;3;3;3	2;2;2;2	2;2;2;2	Q15029	EFTUD2	GO:0005634,GO:0005654,GO:0005681,GO:0005730,GO:0005737,GO:0015030,GO:0016607,GO:0071013	GO:0000398,GO:0006184,GO:0006397,GO:0008380,GO:0010467	GO:0000166,GO:0003924,GO:0005515,GO:0005525	cytoplasm,nucleus,organelle lumen,spliceosomal complex	metabolic process	catalytic activity,nucleotide binding,protein binding	116 kDa U5 small nuclear ribonucleoprotein component isoform a	>gi|385298678|ref|NP_001245282.1| 116 kDa U5 small nuclear ribonucleoprotein component isoform a [Homo sapiens];>gi|217272892|ref|NP_004238.3| 116 kDa U5 small nuclear ribonucleoprotein component isoform a [Homo sapiens];>gi|385298680|ref|NP_001245283.1| 1	4	3	2	2	1	0	1	1	0	0	1	1	1	1	1	0	0	0	0	0	0	0	0	0	0	0	1	0	0	0	0	0	0	0	0
NP_001192048.1;NP_001136145.1;NP_001192049.1;NP_001192050.1;NP_055556.2;NP_001192051.1	NP_001192048.1;NP_001136145.1;NP_001192049.1;NP_001192050.1;NP_055556.2;NP_001192051.1	1;1;1;1;1;1	1;1;1;1;1;1	1;1;1;1;1;1	O75143-5	ATG13	GO:0000407,GO:0005829,GO:0070969	GO:0000045	GO:0005515,GO:0019901	cytoplasm,cytosol	cell communication,cell organization and biogenesis,metabolic process,response to stimulus	protein binding	autophagy-related protein 13 isoform 3	>gi|326807039|ref|NP_001192048.1| autophagy-related protein 13 isoform 3 [Homo sapiens];>gi|218082953|ref|NP_001136145.1| autophagy-related protein 13 isoform 1 [Homo sapiens];>gi|326806954|ref|NP_001192049.1| autophagy-related protein 13 isoform 1 [Homo s	6	1	1	1	0	1	0	1	0	0	0	1	0	1	1	1	0	1	0	1	0	0	0	1	0	1	1	1	0	1	0	1	0	0	0
NP_001137151.1;NP_057001.1;NP_001137152.1;NP_001137153.1	NP_001137151.1;NP_057001.1;NP_001137152.1;NP_001137153.1	1;1;1;1	1;1;1;1	1;1;1;1	Q9Y2Q3-2	GSTK1	GO:0005622,GO:0005743,GO:0005759,GO:0005777,GO:0043231	GO:0006749	GO:0004364,GO:0004602,GO:0005102,GO:0015035	cytoplasm,membrane,mitochondrion,organelle lumen	metabolic process	antioxidant activity,catalytic activity,protein binding	glutathione S-transferase kappa 1 isoform b	>gi|219842317|ref|NP_001137151.1| glutathione S-transferase kappa 1 isoform b [Homo sapiens];>gi|7705704|ref|NP_057001.1| glutathione S-transferase kappa 1 isoform a [Homo sapiens];>gi|219842333|ref|NP_001137152.1| glutathione S-transferase kappa 1 isoform	4	1	1	1	0	0	0	0	0	0	1	0	1	0	1	0	0	0	0	0	0	0	1	0	1	0	1	0	0	0	0	0	0	0	1
NP_001137232.1;NP_001137233.1;NP_001137234.1;NP_001961.1;NP_001093162.1;NP_065123.1	NP_001137232.1;NP_001137233.1;NP_001137234.1;NP_001961.1;NP_001093162.1;NP_065123.1	2;2;2;2;1;1	2;2;2;2;1;1	2;2;2;2;1;1	P63241-2	EIF5A	GO:0005634,GO:0005642,GO:0005643,GO:0005737,GO:0005789,GO:0005829,GO:0030425,GO:0043025	GO:0006406,GO:0006452,GO:0006611,GO:0006913,GO:0006915,GO:0006917,GO:0007568,GO:0008284,GO:0008612,GO:0043066,GO:0043687,GO:0044267,GO:0045901,GO:0045905,GO:0051149	GO:0003723,GO:0003746,GO:0005515,GO:0017070,GO:0043022,GO:0047485	cytoplasm,cytosol,endoplasmic reticulum,membrane,nucleus	cell death,cell differentiation,cell organization and biogenesis,cell proliferation,metabolic process,regulation of biological process,transport	RNA binding,protein binding	eukaryotic translation initiation factor 5A-1 isoform A	>gi|219555707|ref|NP_001137232.1| eukaryotic translation initiation factor 5A-1 isoform A [Homo sapiens];>gi|219555710|ref|NP_001137233.1| eukaryotic translation initiation factor 5A-1 isoform B [Homo sapiens];>gi|219555712|ref|NP_001137234.1| eukaryotic t	6	2	2	2	0	0	0	0	0	0	0	0	1	0	0	0	0	0	0	0	0	0	0	0	1	0	0	0	0	0	0	0	0	0	0
NP_057572.5;NP_958923.1;NP_958847.1;NP_001137260.1;NP_958848.1;NP_001137261.1	NP_057572.5;NP_958923.1;NP_958847.1;NP_001137260.1	3;3;3;3;1;1	3;3;3;3;1;1	2;2;2;2;0;0	Q8NEY8	PPHLN1	GO:0005634,GO:0005730,GO:0005737	GO:0031424		cytoplasm,nucleus,organelle lumen	cell differentiation,development		periphilin-1 isoform 1	>gi|48255929|ref|NP_057572.5| periphilin-1 isoform 1 [Homo sapiens];>gi|41872368|ref|NP_958923.1| periphilin-1 isoform 2 [Homo sapiens];>gi|41872344|ref|NP_958847.1| periphilin-1 isoform 3 [Homo sapiens];>gi|219842247|ref|NP_001137260.1| periphilin-1 isofo	6	3	3	2	0	0	0	0	0	0	0	0	0	0	0	0	0	0	0	0	0	0	0	0	0	0	0	0	0	0	0	0	0	0	0
NP_003381.1;NP_001137448.1	NP_003381.1;NP_001137448.1	1;1	1;1	1;1	P30291	WEE1	GO:0005634,GO:0005654,GO:0005737	GO:0000075,GO:0000082,GO:0000084,GO:0000086,GO:0000226,GO:0000278,GO:0006468,GO:0007049,GO:0007067,GO:0007596,GO:0016310,GO:0018108,GO:0030010,GO:0048812,GO:0051301,GO:0051726	GO:0000166,GO:0000287,GO:0004672,GO:0004674,GO:0004713,GO:0004715,GO:0005515,GO:0005524,GO:0016301,GO:0016740,GO:0016772,GO:0046872	cytoplasm,nucleus,organelle lumen	cell differentiation,cell division,cell organization and biogenesis,coagulation,development,metabolic process,regulation of biological process,response to stimulus	catalytic activity,metal ion binding,nucleotide binding,protein binding	wee1-like protein kinase isoform 1	>gi|4507917|ref|NP_003381.1| wee1-like protein kinase isoform 1 [Homo sapiens];>gi|221307502|ref|NP_001137448.1| wee1-like protein kinase isoform 2 [Homo sapiens]	2	1	1	1	0	1	0	0	0	0	1	0	0	0	0	1	0	1	0	0	0	0	1	0	0	0	0	1	0	1	0	0	0	0	1
NP_078938.2;NP_001137502.1	NP_078938.2;NP_001137502.1	5;5	5;5	5;5	Q9H0A0	NAT10	GO:0005634,GO:0005730	GO:0008150	GO:0003674,GO:0005524,GO:0008080	nucleus,organelle lumen		catalytic activity,nucleotide binding	N-acetyltransferase 10 isoform a	>gi|221316723|ref|NP_078938.2| N-acetyltransferase 10 isoform a [Homo sapiens];>gi|221316741|ref|NP_001137502.1| N-acetyltransferase 10 isoform b [Homo sapiens]	2	5	5	5	0	0	0	0	0	0	0	0	0	0	0	0	0	0	0	0	0	0	0	0	0	0	0	0	0	0	0	0	0	0	0
NP_001137533.1;NP_001137534.1;NP_057535.1	NP_001137533.1;NP_001137534.1;NP_057535.1	5;5;5	5;5;5	5;5;5	P53618	COPB1	GO:0000139,GO:0005737,GO:0005793,GO:0005794,GO:0005798,GO:0005829,GO:0005886,GO:0016020,GO:0030117,GO:0030126,GO:0030137,GO:0030663,GO:0031410	GO:0006810,GO:0006886,GO:0006890,GO:0006891,GO:0015031,GO:0016044,GO:0016192,GO:0019048,GO:0048205	GO:0005198,GO:0005488,GO:0005515	Golgi,cytoplasm,cytosol,membrane	cell organization and biogenesis,transport	protein binding,structural molecule activity	coatomer subunit beta	>gi|221316630|ref|NP_001137533.1| coatomer subunit beta [Homo sapiens];>gi|221316632|ref|NP_001137534.1| coatomer subunit beta [Homo sapiens];>gi|7705369|ref|NP_057535.1| coatomer subunit beta [Homo sapiens]	3	5	5	5	0	0	0	0	1	0	0	0	1	0	2	0	0	0	0	0	1	0	0	0	1	0	2	0	0	0	0	0	1	0	0
NP_001138303.1;NP_001254629.1	NP_001138303.1;NP_001254629.1	14;12	14;12	14;12	Q99623	PHB2	GO:0005634,GO:0005737,GO:0005739,GO:0005743,GO:0016020	GO:0006351,GO:0006355,GO:0033147,GO:0033600,GO:0045892,GO:0060744,GO:0060749,GO:0060762	GO:0005515,GO:0030331	cytoplasm,membrane,mitochondrion,nucleus	cell communication,cell proliferation,development,metabolic process,regulation of biological process,reproduction,response to stimulus	protein binding	prohibitin-2 isoform 1	>gi|221307584|ref|NP_001138303.1| prohibitin-2 isoform 1 [Homo sapiens];>gi|390608669|ref|NP_001254629.1| prohibitin-2 isoform 3 [Homo sapiens]	2	14	14	14	8	0	3	0	1	0	8	1	12	2	10	0	8	0	3	0	1	0	8	1	12	2	10	0	8	0	3	0	1	0	8
NP_001138416.1;NP_001138417.1;NP_291024.1;NP_006462.1	NP_001138416.1;NP_001138417.1;NP_291024.1;NP_006462.1	2;2;2;2	2;2;2;2	2;2;2;2	O14950	MYL12B	GO:0001725,GO:0005829,GO:0016459,GO:0016460,GO:0030018,GO:0043234,GO:0045177	GO:0006936,GO:0007411,GO:0008360	GO:0005509,GO:0005515,GO:0046872	cytoplasm,cytoskeleton,cytosol	cell differentiation,cell organization and biogenesis,cellular component movement,development,regulation of biological process,response to stimulus	metal ion binding,protein binding	myosin regulatory light chain 12B	>gi|222144324|ref|NP_001138416.1| myosin regulatory light chain 12B [Homo sapiens];>gi|222144326|ref|NP_001138417.1| myosin regulatory light chain 12B [Homo sapiens];>gi|15809016|ref|NP_291024.1| myosin regulatory light chain 12B [Homo sapiens];>gi|5453740	4	2	2	2	1	1	0	0	1	0	0	0	0	0	1	0	1	1	0	0	1	0	0	0	0	0	1	0	1	1	0	0	1	0	0
NP_005619.1;NP_001138617.1;NP_001138616.1	NP_005619.1;NP_001138617.1;NP_001138616.1	3;3;3	3;3;3	3;3;3	Q15758	SLC1A5	GO:0005794,GO:0005886,GO:0005887,GO:0016020,GO:0016021,GO:0042470	GO:0006810,GO:0006811,GO:0006835,GO:0006865,GO:0006868,GO:0009615,GO:0015804,GO:0055085	GO:0001618,GO:0004872,GO:0015175,GO:0015186,GO:0015293,GO:0017153	Golgi,cytoplasm,membrane	response to stimulus,transport	receptor activity,transporter activity	neutral amino acid transporter B(0) isoform 1	>gi|5032093|ref|NP_005619.1| neutral amino acid transporter B(0) isoform 1 [Homo sapiens];>gi|223468566|ref|NP_001138617.1| neutral amino acid transporter B(0) isoform 3 [Homo sapiens];>gi|223468564|ref|NP_001138616.1| neutral amino acid transporter B(0) i	3	3	3	3	0	0	0	0	0	0	1	2	1	0	1	0	0	0	0	0	0	0	1	2	1	0	1	0	0	0	0	0	0	0	1
NP_001138632.1;NP_003281.1;NP_689476.2;CON__Q3SX28;NP_000357.3;NP_001018004.1;NP_001018005.1;NP_001018006.1;NP_001018007.1;NP_001018020.1;NP_003280.2;NP_998839.1;NP_001036816.1;NP_705935.1;NP_001036817.1;NP_001036818.1;NP_001018008.1	NP_001138632.1;NP_003281.1;NP_689476.2;CON__Q3SX28;NP_000357.3;NP_001018004.1;NP_001018005.1;NP_001018006.1;NP_001018007.1;NP_001018020.1;NP_003280.2;NP_998839.1;NP_001036816.1;NP_705935.1;NP_001036817.1;NP_001036818.1;NP_001018008.1	3;3;2;2;2;2;2;2;2;2;2;2;2;2;2;2;2	3;3;2;2;2;2;2;2;2;2;2;2;2;2;2;2;2	3;3;2;2;2;2;2;2;2;2;2;2;2;2;2;2;2	P67936-2	TPM4	GO:0001725,GO:0002102,GO:0005575,GO:0005623,GO:0005829,GO:0005856,GO:0005862,GO:0030863,GO:0031941,GO:0044464	GO:0006928,GO:0006936,GO:0006979,GO:0007154,GO:0007610,GO:0007626,GO:0008150,GO:0009605,GO:0009987,GO:0030049,GO:0042221,GO:0042330,GO:0050896	GO:0003674,GO:0003779,GO:0005198,GO:0005509,GO:0008307,GO:0060089	cytoplasm,cytoskeleton,cytosol	cell communication,cellular component movement,response to stimulus	metal ion binding,protein binding,structural molecule activity	tropomyosin alpha-4 chain isoform 1	>gi|223555975|ref|NP_001138632.1| tropomyosin alpha-4 chain isoform 1 [Homo sapiens];>gi|4507651|ref|NP_003281.1| tropomyosin alpha-4 chain isoform 2 [Homo sapiens];>gi|114155140|ref|NP_689476.2| tropomyosin alpha-3 chain isoform 1 [Homo sapiens];>Q3SX28 T	17	3	3	3	1	1	1	0	0	0	1	1	0	0	1	0	1	1	1	0	0	0	1	1	0	0	1	0	1	1	1	0	0	0	1
NP_001138880.1;NP_001138881.1;NP_031389.3;NP_001138882.1	NP_001138880.1;NP_001138881.1;NP_031389.3;NP_001138882.1	13;13;13;12	13;13;13;12	12;12;12;11	Q15233	NONO	GO:0005634,GO:0005730,GO:0016363,GO:0016607,GO:0042382	GO:0006281,GO:0006310,GO:0006351,GO:0006355,GO:0006397,GO:0006974,GO:0008380	GO:0000166,GO:0003676,GO:0003677,GO:0003723,GO:0005515,GO:0042802	nucleus,organelle lumen	metabolic process,regulation of biological process,response to stimulus	DNA binding,RNA binding,nucleotide binding,protein binding	non-POU domain-containing octamer-binding protein isoform 1	>gi|224028244|ref|NP_001138880.1| non-POU domain-containing octamer-binding protein isoform 1 [Homo sapiens];>gi|224028246|ref|NP_001138881.1| non-POU domain-containing octamer-binding protein isoform 1 [Homo sapiens];>gi|34932414|ref|NP_031389.3| non-POU	4	13	13	12	0	2	0	1	0	0	1	2	1	0	2	1	0	2	0	1	0	0	1	2	1	0	2	1	0	2	0	1	0	0	0
NP_004557.1;NP_001138915.1;NP_004558.1	NP_004557.1;NP_001138915.1	18;18;3	18;18;3	12;12;0	Q16875	PFKFB3	GO:0005829	GO:0005975,GO:0006000,GO:0006003,GO:0006006,GO:0006096,GO:0008152,GO:0016310,GO:0044281	GO:0000166,GO:0003824,GO:0003873,GO:0004331,GO:0005524,GO:0016301,GO:0016740,GO:0016787	cytoplasm,cytosol	metabolic process	catalytic activity,nucleotide binding	6-phosphofructo-2-kinase/fructose-2,6-bisphosphatase 3 isoform 1	>gi|4758900|ref|NP_004557.1| 6-phosphofructo-2-kinase/fructose-2,6-bisphosphatase 3 isoform 1 [Homo sapiens];>gi|224282149|ref|NP_001138915.1| 6-phosphofructo-2-kinase/fructose-2,6-bisphosphatase 3 isoform 2 [Homo sapiens]	3	18	18	12	1	14	1	17	1	9	0	9	5	16	3	10	1	14	1	17	1	9	0	9	5	16	3	10	1	10	1	12	1	8	0
NP_001138926.1;NP_005554.1;NP_981944.1;NP_981946.1	NP_001138926.1;NP_005554.1;NP_981944.1;NP_981946.1	2;2;2;2	2;2;2;2	2;2;2;2	P16949-2	STMN1	GO:0005622,GO:0005829,GO:0005874,GO:0016020	GO:0007019,GO:0007052,GO:0007165,GO:0007409,GO:0007420,GO:0009615,GO:0031115,GO:0035556,GO:0051272	GO:0004871,GO:0015631	cytoplasm,cytoskeleton,cytosol,membrane	cell communication,cell differentiation,cell organization and biogenesis,cellular component movement,development,regulation of biological process,response to stimulus	protein binding,signal transducer activity	stathmin isoform b	>gi|224451142|ref|NP_001138926.1| stathmin isoform b [Homo sapiens];>gi|5031851|ref|NP_005554.1| stathmin isoform a [Homo sapiens];>gi|44890050|ref|NP_981944.1| stathmin isoform a [Homo sapiens];>gi|44890052|ref|NP_981946.1| stathmin isoform a [Homo sapien	4	2	2	2	2	0	1	0	0	0	0	0	1	0	0	0	2	0	1	0	0	0	0	0	1	0	0	0	2	0	1	0	0	0	0
NP_001139580.1;NP_036344.2;NP_001139581.1	NP_001139580.1;NP_036344.2;NP_001139581.1	1;1;1	1;1;1	1;1;1	Q14914	PTGR1	GO:0005737	GO:0006691,GO:0009636,GO:0019369,GO:0019371,GO:0044281,GO:0055114,GO:2001300	GO:0000166,GO:0004022,GO:0008270,GO:0016491,GO:0016628,GO:0032440,GO:0036132,GO:0047522	cytoplasm	metabolic process,response to stimulus	catalytic activity,metal ion binding,nucleotide binding	prostaglandin reductase 1 isoform 1	>gi|226059159|ref|NP_001139580.1| prostaglandin reductase 1 isoform 1 [Homo sapiens];>gi|226059133|ref|NP_036344.2| prostaglandin reductase 1 isoform 1 [Homo sapiens];>gi|226056130|ref|NP_001139581.1| prostaglandin reductase 1 isoform 2 [Homo sapiens]	3	1	1	1	0	0	0	0	0	0	0	0	0	0	0	0	0	0	0	0	0	0	0	0	0	0	0	0	0	0	0	0	0	0	0
NP_001143.2	NP_001143.2	15	15	6	P05141	SLC25A5	GO:0005739,GO:0005743,GO:0005887,GO:0016020,GO:0016021,GO:0042645,GO:0071817	GO:0006112,GO:0006810,GO:0007059,GO:0008284,GO:0015853,GO:0016032,GO:0019048,GO:0044281,GO:0050796,GO:0055085,GO:1901029	GO:0005215,GO:0005515,GO:0015207	cytoplasm,cytoskeleton,membrane,mitochondrion,organelle lumen	cell communication,cell death,cell organization and biogenesis,cell proliferation,metabolic process,regulation of biological process,response to stimulus,transport	protein binding,transporter activity	ADP/ATP translocase 2	>gi|156071459|ref|NP_001143.2| ADP/ATP translocase 2 [Homo sapiens]	1	15	15	6	3	3	1	1	1	0	5	1	6	2	1	0	3	3	1	1	1	0	5	1	6	2	1	0	2	2	1	0	0	0	2
NP_001144.1	NP_001144.1	1	1	1	Q6LES2	ANXA4	GO:0005737	GO:0007165,GO:0043066	GO:0004859,GO:0005509,GO:0005544	cytoplasm	cell communication,cell death,regulation of biological process,response to stimulus	enzyme regulator activity,metal ion binding	annexin A4	>gi|4502105|ref|NP_001144.1| annexin A4 [Homo sapiens]	1	1	1	1	0	0	0	0	0	0	0	0	0	0	0	0	0	0	0	0	0	0	0	0	0	0	0	0	0	0	0	0	0	0	0
NP_001145.1	NP_001145.1	1	1	1	P08758	ANXA5	GO:0005622,GO:0005737,GO:0009897,GO:0014704,GO:0042383,GO:0042995,GO:0070062,GO:0072563	GO:0007165,GO:0007596,GO:0007599,GO:0010033,GO:0043065,GO:0043066,GO:0050819,GO:0051260	GO:0004859,GO:0005509,GO:0005543,GO:0005544,GO:0030971,GO:0043499	cell surface,cytoplasm,extracellular,membrane	cell communication,cell death,cell organization and biogenesis,coagulation,regulation of biological process,response to stimulus	enzyme regulator activity,metal ion binding,protein binding	annexin A5	>gi|4502107|ref|NP_001145.1| annexin A5 [Homo sapiens]	1	1	1	1	0	0	0	0	0	0	0	0	0	0	1	0	0	0	0	0	0	0	0	0	0	0	1	0	0	0	0	0	0	0	0
NP_006363.4;NP_001153147.1;NP_001153149.1;NP_001153148.1;NP_001153146.1;NP_001153145.1;NP_001240700.1	NP_006363.4;NP_001153147.1;NP_001153149.1;NP_001153148.1;NP_001153146.1;NP_001153145.1;NP_001240700.1	3;3;3;3;3;3;2	1;1;1;1;1;1;1	1;1;1;1;1;1;1	O60506	SYNCRIP	GO:0005634,GO:0005654,GO:0005681,GO:0005737,GO:0005783,GO:0030529,GO:0043231,GO:0070937,GO:0071013,GO:0071204,GO:0097452	GO:0000398,GO:0006396,GO:0006397,GO:0006417,GO:0008380,GO:0017148,GO:0019048,GO:0070934,GO:0071346	GO:0000166,GO:0003676,GO:0003723,GO:0005515,GO:0008143	cytoplasm,endoplasmic reticulum,nucleus,organelle lumen,spliceosomal complex	defense response,metabolic process,regulation of biological process,response to stimulus	RNA binding,nucleotide binding,protein binding	heterogeneous nuclear ribonucleoprotein Q isoform 1	>gi|228008291|ref|NP_006363.4| heterogeneous nuclear ribonucleoprotein Q isoform 1 [Homo sapiens];>gi|228008295|ref|NP_001153147.1| heterogeneous nuclear ribonucleoprotein Q isoform 4 [Homo sapiens];>gi|228008400|ref|NP_001153149.1| heterogeneous nuclear r	7	3	1	1	0	0	0	0	0	0	0	0	0	1	0	0	0	0	0	0	0	0	0	0	0	0	0	0	0	0	0	0	0	0	0
NP_060943.1;NP_001153566.1	NP_060943.1;NP_001153566.1	1;1	1;1	1;1	Q9NPJ3	ACOT13	GO:0005737,GO:0005739	GO:0051289	GO:0016787,GO:0016790,GO:0047617	cytoplasm,mitochondrion	cell organization and biogenesis	catalytic activity	acyl-coenzyme A thioesterase 13 isoform 1	>gi|8923812|ref|NP_060943.1| acyl-coenzyme A thioesterase 13 isoform 1 [Homo sapiens];>gi|231567183|ref|NP_001153566.1| acyl-coenzyme A thioesterase 13 isoform 2 [Homo sapiens]	2	1	1	1	0	0	0	0	0	0	0	0	0	0	0	0	0	0	0	0	0	0	0	0	0	0	0	0	0	0	0	0	0	0	0
NP_006142.1;NP_001153574.1	NP_006142.1;NP_001153574.1	1;1	1;1	1;1	P22079	LPO	GO:0005575,GO:0005576,GO:0005615,GO:0005737	GO:0006979,GO:0042744,GO:0055114	GO:0004601,GO:0016491,GO:0020037,GO:0046872	cytoplasm,extracellular	metabolic process,response to stimulus	antioxidant activity,catalytic activity,metal ion binding	lactoperoxidase isoform 1 preproprotein	>gi|40549418|ref|NP_006142.1| lactoperoxidase isoform 1 preproprotein [Homo sapiens];>gi|231569458|ref|NP_001153574.1| lactoperoxidase isoform 3 preproprotein [Homo sapiens]	2	1	1	1	0	0	0	0	1	0	0	0	0	0	0	0	0	0	0	0	1	0	0	0	0	0	0	0	0	0	0	0	1	0	0
NP_001153682.1;NP_055066.1;NP_003696.2	NP_001153682.1;NP_055066.1	9;9;2	9;9;2	9;9;2	Q9UJS0-2	SLC25A13	GO:0005739,GO:0005743,GO:0005887	GO:0005975,GO:0006006,GO:0006094,GO:0006754,GO:0006810,GO:0015810,GO:0015813,GO:0043490,GO:0044281,GO:0045333,GO:0051592	GO:0005215,GO:0005313,GO:0005509,GO:0015183	cytoplasm,membrane,mitochondrion	metabolic process,response to stimulus,transport	metal ion binding,transporter activity	calcium-binding mitochondrial carrier protein Aralar2 isoform 1	>gi|237649019|ref|NP_001153682.1| calcium-binding mitochondrial carrier protein Aralar2 isoform 1 [Homo sapiens];>gi|7657581|ref|NP_055066.1| calcium-binding mitochondrial carrier protein Aralar2 isoform 2 [Homo sapiens]	3	9	9	9	1	0	0	0	0	0	1	0	1	0	0	0	1	0	0	0	0	0	1	0	1	0	0	0	1	0	0	0	0	0	1
NP_003739.2;NP_733844.1;NP_001154976.1	NP_003739.2;NP_733844.1;NP_001154976.1	4;4;4	4;4;4	4;4;4	P30038	ALDH4A1	GO:0005739,GO:0005759	GO:0006560,GO:0006561,GO:0006562,GO:0008152,GO:0010133,GO:0019470,GO:0034641,GO:0044281,GO:0055114	GO:0003842,GO:0004029,GO:0009055,GO:0016491,GO:0016620,GO:0042802	cytoplasm,mitochondrion,organelle lumen	metabolic process	catalytic activity,protein binding	delta-1-pyrroline-5-carboxylate dehydrogenase, mitochondrial isoform a precursor	>gi|25777734|ref|NP_003739.2| delta-1-pyrroline-5-carboxylate dehydrogenase, mitochondrial isoform a precursor [Homo sapiens];>gi|25777736|ref|NP_733844.1| delta-1-pyrroline-5-carboxylate dehydrogenase, mitochondrial isoform a precursor [Homo sapiens];>gi|	3	4	4	4	1	0	0	0	0	0	1	0	2	0	0	0	1	0	0	0	0	0	1	0	2	0	0	0	1	0	0	0	0	0	1
NP_001155901.1;NP_037506.2	NP_001155901.1;NP_037506.2	10;10	10;10	10;10	Q8WUM4-2	PDCD6IP	GO:0005737,GO:0005815,GO:0005829,GO:0042470	GO:0006915,GO:0007049,GO:0015031,GO:0016032,GO:0019048,GO:0019058,GO:0019067,GO:0022415,GO:0051301	GO:0005515,GO:0017124,GO:0046983,GO:0048306	cytoplasm,cytoskeleton,cytosol	cell death,cell division,transport	protein binding	programmed cell death 6-interacting protein isoform 2	>gi|241982780|ref|NP_001155901.1| programmed cell death 6-interacting protein isoform 2 [Homo sapiens];>gi|22027538|ref|NP_037506.2| programmed cell death 6-interacting protein isoform 1 [Homo sapiens]	2	10	10	10	0	0	0	0	0	0	0	0	2	0	1	0	0	0	0	0	0	0	0	0	2	0	1	0	0	0	0	0	0	0	0
NP_001156008.1;NP_062556.2;NP_001138818.1	NP_001156008.1;NP_062556.2	9;9;1	2;2;0	2;2;0	Q96E39	RBMXL1	GO:0005634,GO:0030529	GO:0006397,GO:0008380	GO:0000166,GO:0003676,GO:0003723	nucleus	metabolic process	RNA binding,nucleotide binding	RNA binding motif protein, X-linked-like-1	>gi|242117971|ref|NP_001156008.1| RNA binding motif protein, X-linked-like-1 [Homo sapiens];>gi|21361809|ref|NP_062556.2| RNA binding motif protein, X-linked-like-1 [Homo sapiens]	3	9	2	2	0	1	1	1	0	0	0	1	0	3	0	0	0	0	1	1	0	0	0	1	0	1	0	0	0	0	1	1	0	0	0
NP_001181.2;NP_001158245.1	NP_001181.2;NP_001158245.1	2;2	2;2	2;2	O15382	BCAT2	GO:0005634,GO:0005737,GO:0005739,GO:0005759	GO:0006549,GO:0006550,GO:0006551,GO:0006573,GO:0007595,GO:0008152,GO:0008652,GO:0009081,GO:0009082,GO:0009083,GO:0009098,GO:0010817,GO:0034641,GO:0044281	GO:0003824,GO:0004084,GO:0008483,GO:0016740,GO:0052654,GO:0052655,GO:0052656	cytoplasm,mitochondrion,nucleus,organelle lumen	development,metabolic process,reproduction,transport	catalytic activity	branched-chain-amino-acid aminotransferase, mitochondrial isoform a precursor	>gi|50658084|ref|NP_001181.2| branched-chain-amino-acid aminotransferase, mitochondrial isoform a precursor [Homo sapiens];>gi|258614015|ref|NP_001158245.1| branched-chain-amino-acid aminotransferase, mitochondrial isoform b [Homo sapiens]	2	2	2	2	0	0	0	0	0	0	1	0	1	0	1	0	0	0	0	0	0	0	1	0	1	0	1	0	0	0	0	0	0	0	1
NP_003553.2;NP_001158889.1;NP_001158890.1	NP_003553.2;NP_001158889.1;NP_001158890.1	5;5;5	5;5;5	5;5;5	Q02978	SLC25A11	GO:0005739,GO:0005743,GO:0005887,GO:0016020,GO:0016021	GO:0005975,GO:0006006,GO:0006094,GO:0006810,GO:0015742,GO:0044281	GO:0015367	cytoplasm,membrane,mitochondrion	metabolic process,transport	transporter activity	mitochondrial 2-oxoglutarate/malate carrier protein isoform 1	>gi|21361114|ref|NP_003553.2| mitochondrial 2-oxoglutarate/malate carrier protein isoform 1 [Homo sapiens];>gi|259155315|ref|NP_001158889.1| mitochondrial 2-oxoglutarate/malate carrier protein isoform 2 [Homo sapiens];>gi|259155317|ref|NP_001158890.1| mito	3	5	5	5	0	0	0	0	0	0	0	0	0	0	0	0	0	0	0	0	0	0	0	0	0	0	0	0	0	0	0	0	0	0	0
NP_060597.4;NP_776065.1;NP_001159434.1	NP_060597.4;NP_776065.1;NP_001159434.1	10;10;10	10;10;10	10;10;10	Q9BQ52	ELAC2	GO:0005634,GO:0005739	GO:0008033,GO:0072684	GO:0004518,GO:0004519,GO:0016787,GO:0046872	cytoplasm,mitochondrion,nucleus	cell organization and biogenesis,metabolic process	catalytic activity,metal ion binding	zinc phosphodiesterase ELAC protein 2 isoform 1	>gi|145553959|ref|NP_060597.4| zinc phosphodiesterase ELAC protein 2 isoform 1 [Homo sapiens];>gi|260166622|ref|NP_776065.1| zinc phosphodiesterase ELAC protein 2 isoform 2 [Homo sapiens];>gi|260166619|ref|NP_001159434.1| zinc phosphodiesterase ELAC protei	3	10	10	10	0	0	0	0	1	0	3	0	1	0	0	0	0	0	0	0	1	0	3	0	1	0	0	0	0	0	0	0	1	0	3
NP_996667.2;NP_001159482.1;NP_006108.2	NP_996667.2;NP_001159482.1;NP_006108.2	3;3;3	3;3;3	3;3;3	O75521	ECI2	GO:0005739,GO:0005777,GO:0005782,GO:0043231	GO:0008152,GO:0009062	GO:0000062,GO:0003824,GO:0004165,GO:0005102,GO:0016853	cytoplasm,mitochondrion,organelle lumen	metabolic process	catalytic activity,protein binding	enoyl-CoA delta isomerase 2, mitochondrial isoform 2	>gi|260274832|ref|NP_996667.2| enoyl-CoA delta isomerase 2, mitochondrial isoform 2 [Homo sapiens];>gi|260275230|ref|NP_001159482.1| enoyl-CoA delta isomerase 2, mitochondrial isoform 1 [Homo sapiens];>gi|45643119|ref|NP_006108.2| enoyl-CoA delta isomerase	3	3	3	3	1	0	0	0	0	0	1	0	2	0	2	0	1	0	0	0	0	0	1	0	2	0	2	0	1	0	0	0	0	0	1
NP_001159506.1	NP_001159506.1	3	3	3	Q6UWP8	SBSN	GO:0005576,GO:0005737			cytoplasm,extracellular			suprabasin isoform 1 precursor	>gi|260436922|ref|NP_001159506.1| suprabasin isoform 1 precursor [Homo sapiens]	1	3	3	3	0	0	3	2	2	0	0	0	3	1	0	0	0	0	3	2	2	0	0	0	3	1	0	0	0	0	3	2	2	0	0
NP_009034.2;NP_001159574.1	NP_009034.2;NP_001159574.1	4;4	4;4	4;4	P49821	NDUFV1	GO:0005739,GO:0005743,GO:0005747,GO:0016020,GO:0070469	GO:0006120,GO:0006810,GO:0022904,GO:0044237,GO:0044281,GO:0055114	GO:0003954,GO:0008137,GO:0010181,GO:0016491,GO:0016651,GO:0046872,GO:0051287,GO:0051536,GO:0051539	cytoplasm,membrane,mitochondrion	metabolic process,transport	catalytic activity,metal ion binding,nucleotide binding	NADH dehydrogenase [ubiquinone] flavoprotein 1, mitochondrial isoform 1 precursor	>gi|20149568|ref|NP_009034.2| NADH dehydrogenase [ubiquinone] flavoprotein 1, mitochondrial isoform 1 precursor [Homo sapiens];>gi|260656005|ref|NP_001159574.1| NADH dehydrogenase [ubiquinone] flavoprotein 1, mitochondrial isoform 2 precursor [Homo sapiens	2	4	4	4	2	0	0	0	0	0	0	0	1	1	0	0	2	0	0	0	0	0	0	0	1	1	0	0	2	0	0	0	0	0	0
NP_005403.2;NP_001159829.1;NP_001159830.1;NP_001159831.1;NP_001159828.1;NP_004160.3;NP_683718.1	NP_005403.2;NP_001159829.1;NP_001159830.1;NP_001159831.1;NP_001159828.1	30;30;30;30;29;1;1	30;30;30;30;29;1;1	30;30;30;30;29;1;1	P34897	SHMT2	GO:0005739,GO:0005743,GO:0005758,GO:0005759,GO:0015630,GO:0016020,GO:0042645	GO:0006544,GO:0006545,GO:0006563,GO:0006564,GO:0006730,GO:0008284,GO:0019264,GO:0035999,GO:0051289	GO:0003682,GO:0003824,GO:0004372,GO:0008168,GO:0008732,GO:0016597,GO:0016740,GO:0030170,GO:0042802	cytoplasm,cytoskeleton,membrane,mitochondrion,organelle lumen	cell organization and biogenesis,cell proliferation,metabolic process,regulation of biological process	catalytic activity,protein binding	serine hydroxymethyltransferase, mitochondrial isoform 1 precursor	>gi|19923315|ref|NP_005403.2| serine hydroxymethyltransferase, mitochondrial isoform 1 precursor [Homo sapiens];>gi|261862348|ref|NP_001159829.1| serine hydroxymethyltransferase, mitochondrial isoform 3 [Homo sapiens];>gi|261862350|ref|NP_001159830.1| seri	7	30	30	30	18	0	13	1	8	1	19	2	24	2	17	0	18	0	13	1	8	1	19	2	24	2	17	0	18	0	13	1	8	1	19
NP_037368.1;NP_001161093.1	NP_037368.1;NP_001161093.1	5;5	5;5	5;5	Q9UBB4	ATXN10	GO:0005737,GO:0005829,GO:0030425,GO:0043025,GO:0048471	GO:0007399,GO:0008219,GO:0031175	GO:0005488,GO:0005515,GO:0042802	cytoplasm,cytosol	cell death,cell differentiation,cell organization and biogenesis,development	protein binding	ataxin-10 isoform 1	>gi|7106299|ref|NP_037368.1| ataxin-10 isoform 1 [Homo sapiens];>gi|266453278|ref|NP_001161093.1| ataxin-10 isoform 2 [Homo sapiens]	2	5	5	5	0	0	0	0	0	0	0	0	0	0	0	0	0	0	0	0	0	0	0	0	0	0	0	0	0	0	0	0	0	0	0
NP_001161206.1;NP_065175.4;NP_001161205.1	NP_001161206.1;NP_065175.4;NP_001161205.1	4;4;4	4;4;4	4;4;4	Q5ST30-4	VARS2	GO:0005737,GO:0005739,GO:0016021	GO:0006418,GO:0006438,GO:0010467	GO:0000166,GO:0002161,GO:0004812,GO:0004832,GO:0005524	cytoplasm,membrane,mitochondrion	metabolic process	catalytic activity,nucleotide binding	valine--tRNA ligase, mitochondrial isoform 1	>gi|268370297|ref|NP_001161206.1| valine--tRNA ligase, mitochondrial isoform 1 [Homo sapiens];>gi|268370293|ref|NP_065175.4| valine--tRNA ligase, mitochondrial isoform 2 precursor [Homo sapiens];>gi|268370295|ref|NP_001161205.1| valine--tRNA ligase, mitoch	3	4	4	4	1	0	0	0	0	0	1	0	3	0	1	0	1	0	0	0	0	0	1	0	3	0	1	0	1	0	0	0	0	0	1
NP_001161861.2	NP_001161861.2	2	2	2		CITED2	GO:0000790,GO:0005634,GO:0005737	GO:0000122,GO:0001570,GO:0001666,GO:0001829,GO:0001843,GO:0001889,GO:0001892,GO:0001947,GO:0002089,GO:0002244,GO:0003151,GO:0003156,GO:0003197,GO:0007179,GO:0007368,GO:0007417,GO:0007422,GO:0007507,GO:0007530,GO:0007569,GO:0008283,GO:0008584,GO:0009612,GO:0010628,GO:0010629,GO:0021602,GO:0022409,GO:0030336,GO:0030511,GO:0030851,GO:0034405,GO:0035360,GO:0035802,GO:0035914,GO:0043066,GO:0043627,GO:…	GO:0001102,GO:0001105,GO:0001106,GO:0003682,GO:0003700,GO:0003713,GO:0003714,GO:0005515,GO:0035035,GO:0046332,GO:0050693	chromosome,cytoplasm,nucleus,organelle lumen	cell communication,cell death,cell differentiation,cell proliferation,cellular component movement,development,metabolic process,regulation of biological process,reproduction,response to stimulus	protein binding	cbp/p300-interacting transactivator 2 isoform 2	>gi|389565479|ref|NP_001161861.2| cbp/p300-interacting transactivator 2 isoform 2 [Homo sapiens]	1	2	2	2	0	1	0	0	0	0	0	0	0	1	0	0	0	1	0	0	0	0	0	0	0	1	0	0	0	1	0	0	0	0	0
NP_001163.1	NP_001163.1	4	4	4	P78540	ARG2	GO:0005739,GO:0005759	GO:0000050,GO:0001657,GO:0001666,GO:0006525,GO:0006809,GO:0006915,GO:0006941,GO:0007494,GO:0009635,GO:0009749,GO:0010269,GO:0010963,GO:0030324,GO:0033197,GO:0034641,GO:0042493,GO:0043200,GO:0044281,GO:0045428,GO:0045988,GO:0046686,GO:0046689,GO:0048678,GO:0051001,GO:0060135,GO:0071222,GO:0071346,GO:0071549	GO:0004053,GO:0016787,GO:0016813,GO:0046872,GO:0050998	cytoplasm,mitochondrion,organelle lumen	cell death,defense response,development,metabolic process,regulation of biological process,reproduction,response to stimulus,transport	catalytic activity,metal ion binding,protein binding	arginase-2, mitochondrial precursor	>gi|4502215|ref|NP_001163.1| arginase-2, mitochondrial precursor [Homo sapiens]	1	4	4	4	1	0	0	0	0	0	1	0	2	0	2	0	1	0	0	0	0	0	1	0	2	0	2	0	1	0	0	0	0	0	1
NP_060658.3;NP_001164006.1;NP_001164007.1;NP_114127.3;NP_001034300.2	NP_060658.3;NP_001164006.1;NP_001164007.1;NP_114127.3	11;11;9;6;4	11;11;9;6;4	11;11;9;6;4	Q9NVI7	ATAD3A	GO:0005739,GO:0005743,GO:0016020,GO:0016021,GO:0042645	GO:0015979,GO:0015995,GO:0016049,GO:0043066	GO:0000166,GO:0003723,GO:0003724,GO:0005524,GO:0016851,GO:0017111	cytoplasm,membrane,mitochondrion,organelle lumen	cell death,cell growth,metabolic process,regulation of biological process	RNA binding,catalytic activity,nucleotide binding	ATPase family AAA domain-containing protein 3A isoform 1	>gi|283436220|ref|NP_060658.3| ATPase family AAA domain-containing protein 3A isoform 1 [Homo sapiens];>gi|283436222|ref|NP_001164006.1| ATPase family AAA domain-containing protein 3A isoform 2 [Homo sapiens];>gi|283436224|ref|NP_001164007.1| ATPase family	5	11	11	11	2	0	0	1	0	0	1	0	6	1	1	0	2	0	0	1	0	0	1	0	6	1	1	0	2	0	0	1	0	0	1
NP_001164014.1;NP_001164015.1;NP_612642.2	NP_001164014.1;NP_001164015.1;NP_612642.2	3;3;2	3;3;2	3;3;2	Q96HS1	PGAM5	GO:0005739,GO:0005741,GO:0016020,GO:0016021	GO:0016311,GO:0043547,GO:0070266	GO:0004721,GO:0005096,GO:0016787,GO:0016791,GO:0032403	cytoplasm,membrane,mitochondrion	cell death,metabolic process,regulation of biological process	catalytic activity,enzyme regulator activity,protein binding	serine/threonine-protein phosphatase PGAM5, mitochondrial isoform 1	>gi|281604136|ref|NP_001164014.1| serine/threonine-protein phosphatase PGAM5, mitochondrial isoform 1 [Homo sapiens];>gi|281604138|ref|NP_001164015.1| serine/threonine-protein phosphatase PGAM5, mitochondrial isoform 2 [Homo sapiens];>gi|281604151|ref|NP_6	3	3	3	3	1	1	0	0	0	0	0	0	1	0	0	0	1	1	0	0	0	0	0	0	1	0	0	0	1	1	0	0	0	0	0
NP_006214.2;NP_001164218.1	NP_006214.2;NP_001164218.1	2;2	2;2	2;2	Q9Y237-2	PIN4	GO:0005634,GO:0005730,GO:0005737,GO:0005759,GO:0005819,GO:0030684	GO:0006364,GO:0006457	GO:0003677,GO:0003681,GO:0003690,GO:0003755,GO:0016853	cytoplasm,cytoskeleton,mitochondrion,nucleus,organelle lumen	metabolic process	DNA binding,catalytic activity	peptidyl-prolyl cis-trans isomerase NIMA-interacting 4 isoform 1	>gi|38679892|ref|NP_006214.2| peptidyl-prolyl cis-trans isomerase NIMA-interacting 4 isoform 1 [Homo sapiens];>gi|282847476|ref|NP_001164218.1| peptidyl-prolyl cis-trans isomerase NIMA-interacting 4 isoform 2 [Homo sapiens]	2	2	2	2	0	1	0	0	0	0	0	0	0	0	1	0	0	1	0	0	0	0	0	0	0	0	1	0	0	1	0	0	0	0	0
NP_057452.1;NP_001164409.1;NP_001240318.1	NP_057452.1;NP_001164409.1;NP_001240318.1	2;2;2	2;2;2	2;2;2	Q9NPH2	ISYNA1	GO:0005737,GO:0005829	GO:0006021,GO:0006629,GO:0008610,GO:0008654,GO:0043647,GO:0044281	GO:0000166,GO:0004512,GO:0016853	cytoplasm,cytosol	metabolic process	catalytic activity,nucleotide binding	inositol-3-phosphate synthase 1 isoform 1	>gi|7705558|ref|NP_057452.1| inositol-3-phosphate synthase 1 isoform 1 [Homo sapiens];>gi|283135176|ref|NP_001164409.1| inositol-3-phosphate synthase 1 isoform 2 [Homo sapiens];>gi|358438328|ref|NP_001240318.1| inositol-3-phosphate synthase 1 isoform 4 [Ho	3	2	2	2	0	0	0	0	0	0	0	0	2	0	1	0	0	0	0	0	0	0	0	0	2	0	1	0	0	0	0	0	0	0	0
NP_001165161.1;NP_055106.1	NP_001165161.1;NP_055106.1	2;2	2;2	2;2	O75600-2	GCAT	GO:0005634,GO:0005739	GO:0006520,GO:0008152,GO:0009058,GO:0019518	GO:0008890,GO:0016740,GO:0030170	cytoplasm,mitochondrion,nucleus	metabolic process	catalytic activity	2-amino-3-ketobutyrate coenzyme A ligase, mitochondrial isoform 1 precursor	>gi|284448556|ref|NP_001165161.1| 2-amino-3-ketobutyrate coenzyme A ligase, mitochondrial isoform 1 precursor [Homo sapiens];>gi|7657118|ref|NP_055106.1| 2-amino-3-ketobutyrate coenzyme A ligase, mitochondrial isoform 2 precursor [Homo sapiens]	2	2	2	2	0	0	0	0	0	0	0	0	0	0	1	0	0	0	0	0	0	0	0	0	0	0	1	0	0	0	0	0	0	0	0
NP_001165694.1;NP_443731.2	NP_001165694.1;NP_443731.2	8;8	8;8	8;8	Q70IA6-3	MOB2	GO:0005634,GO:0005730,GO:0005737,GO:0016021,GO:0048471		GO:0046872	cytoplasm,membrane,nucleus,organelle lumen		metal ion binding	MOB kinase activator 2 isoform 1	>gi|288557345|ref|NP_001165694.1| MOB kinase activator 2 isoform 1 [Homo sapiens];>gi|34594669|ref|NP_443731.2| MOB kinase activator 2 isoform 2 [Homo sapiens]	2	8	8	8	2	3	2	5	0	0	2	4	4	4	1	2	2	3	2	5	0	0	2	4	4	4	1	2	2	3	2	5	0	0	2
NP_001167568.1;NP_002291.1	NP_001167568.1;NP_002291.1	6;6	4;4	4;4	P07195	LDHB	GO:0005737,GO:0005739,GO:0005829	GO:0005975,GO:0006089,GO:0006090,GO:0006096,GO:0019674,GO:0044237,GO:0044262,GO:0044281,GO:0055114	GO:0003824,GO:0004457,GO:0004459,GO:0016491,GO:0016616,GO:0019900,GO:0042802,GO:0051287	cytoplasm,cytosol,mitochondrion	metabolic process	catalytic activity,nucleotide binding,protein binding	L-lactate dehydrogenase B chain	>gi|291575128|ref|NP_001167568.1| L-lactate dehydrogenase B chain [Homo sapiens];>gi|4557032|ref|NP_002291.1| L-lactate dehydrogenase B chain [Homo sapiens]	2	6	4	4	3	1	1	0	1	1	1	1	2	0	3	0	2	0	0	0	1	1	0	1	1	0	3	0	2	0	0	0	1	1	0
NP_001168.1	NP_001168.1	1	1	1	P40616	ARL1	GO:0000139,GO:0005622,GO:0005634,GO:0005737,GO:0005794,GO:0005802,GO:0016020	GO:0006184,GO:0007030,GO:0007186,GO:0007264,GO:0009404,GO:0031584,GO:0034067,GO:0042147,GO:0048193	GO:0000166,GO:0003924,GO:0004871,GO:0005525,GO:0008047,GO:0019001,GO:0019904,GO:0046872	Golgi,cytoplasm,membrane,nucleus	cell communication,cell organization and biogenesis,metabolic process,regulation of biological process,response to stimulus,transport	catalytic activity,enzyme regulator activity,metal ion binding,nucleotide binding,protein binding,signal transducer activity	ADP-ribosylation factor-like protein 1	>gi|4502227|ref|NP_001168.1| ADP-ribosylation factor-like protein 1 [Homo sapiens]	1	1	1	1	0	0	0	0	0	0	0	0	0	0	0	0	0	0	0	0	0	0	0	0	0	0	0	0	0	0	0	0	0	0	0
NP_001171062.1;NP_002708.1;NP_060931.2;NP_858062.1;NP_001120853.1;NP_004567.1;NP_858060.1;NP_858061.1;NP_858064.1;NP_858063.1	NP_001171062.1;NP_002708.1;NP_060931.2;NP_858062.1;NP_001120853.1;NP_004567.1;NP_858060.1;NP_858061.1;NP_858064.1;NP_858063.1	2;2;1;1;1;1;1;1;1;1	2;2;1;1;1;1;1;1;1;1	2;2;1;1;1;1;1;1;1;1	P63151-2	PPP2R2A	GO:0000159,GO:0005829	GO:0000184,GO:0000278,GO:0006470,GO:0007084,GO:0007165,GO:0010467,GO:0016070,GO:0016071,GO:0043278	GO:0004722,GO:0005515,GO:0008601	cytoplasm,cytosol	cell communication,cell organization and biogenesis,metabolic process,regulation of biological process,response to stimulus	catalytic activity,enzyme regulator activity,protein binding	serine/threonine-protein phosphatase 2A 55 kDa regulatory subunit B alpha isoform isoform 2	>gi|294832006|ref|NP_001171062.1| serine/threonine-protein phosphatase 2A 55 kDa regulatory subunit B alpha isoform isoform 2 [Homo sapiens];>gi|4506019|ref|NP_002708.1| serine/threonine-protein phosphatase 2A 55 kDa regulatory subunit B alpha isoform isof	10	2	2	2	0	0	0	0	0	0	0	0	0	0	0	0	0	0	0	0	0	0	0	0	0	0	0	0	0	0	0	0	0	0	0
NP_001910.2;NP_001171500.1	NP_001910.2;NP_001171500.1	3;3	3;3	3;3	P42126	ECI1	GO:0005739,GO:0005743,GO:0005759	GO:0006629,GO:0006631,GO:0006635,GO:0008152,GO:0044255,GO:0044281	GO:0003824,GO:0004165,GO:0016853,GO:0016860,GO:0042802	cytoplasm,membrane,mitochondrion,organelle lumen	metabolic process	catalytic activity,protein binding	enoyl-CoA delta isomerase 1, mitochondrial isoform 1 precursor	>gi|62530384|ref|NP_001910.2| enoyl-CoA delta isomerase 1, mitochondrial isoform 1 precursor [Homo sapiens];>gi|295842266|ref|NP_001171500.1| enoyl-CoA delta isomerase 1, mitochondrial isoform 2 precursor [Homo sapiens]	2	3	3	3	2	0	2	0	1	0	2	0	2	0	1	1	2	0	2	0	1	0	2	0	2	0	1	1	2	0	2	0	1	0	2
NP_001664.3;NP_597680.2;NP_899199.2;NP_001171546.1;NP_001171547.1;NP_001171548.1	NP_001664.3;NP_597680.2;NP_899199.2;NP_001171546.1;NP_001171547.1;NP_001171548.1	3;3;3;3;2;2	3;3;3;3;2;2	3;3;3;3;2;2	P08243	ASNS	GO:0005829	GO:0001889,GO:0006520,GO:0006529,GO:0006541,GO:0006987,GO:0008152,GO:0008652,GO:0009416,GO:0009612,GO:0009636,GO:0030968,GO:0031427,GO:0031667,GO:0032354,GO:0032870,GO:0034641,GO:0042149,GO:0043066,GO:0043200,GO:0044267,GO:0044281,GO:0045931,GO:0070981	GO:0000166,GO:0004066,GO:0005524,GO:0016874,GO:0042803,GO:0048037	cytoplasm,cytosol	cell communication,cell death,development,metabolic process,regulation of biological process,response to stimulus	catalytic activity,nucleotide binding,protein binding	asparagine synthetase [glutamine-hydrolyzing] isoform a	>gi|168229250|ref|NP_001664.3| asparagine synthetase [glutamine-hydrolyzing] isoform a [Homo sapiens];>gi|168229248|ref|NP_597680.2| asparagine synthetase [glutamine-hydrolyzing] isoform a [Homo sapiens];>gi|168229252|ref|NP_899199.2| asparagine synthetase	6	3	3	3	0	0	1	0	0	0	0	0	2	0	1	0	0	0	1	0	0	0	0	0	2	0	1	0	0	0	1	0	0	0	0
NP_001171634.2;NP_005318.3;NP_054767.3	NP_001171634.2;NP_005318.3	11;11;1	11;11;1	11;11;1		HADH	GO:0005634,GO:0005730,GO:0005737,GO:0005739,GO:0005743,GO:0005759,GO:0016021	GO:0006631,GO:0006635,GO:0014823,GO:0032868,GO:0042493,GO:0044255,GO:0044281,GO:0046676,GO:0055114	GO:0003857,GO:0016491,GO:0070403	cytoplasm,membrane,mitochondrion,nucleus,organelle lumen	cell communication,metabolic process,regulation of biological process,response to stimulus,transport	catalytic activity,nucleotide binding	hydroxyacyl-coenzyme A dehydrogenase, mitochondrial isoform 1 precursor	>gi|296179427|ref|NP_001171634.2| hydroxyacyl-coenzyme A dehydrogenase, mitochondrial isoform 1 precursor [Homo sapiens];>gi|296179429|ref|NP_005318.3| hydroxyacyl-coenzyme A dehydrogenase, mitochondrial isoform 2 precursor [Homo sapiens]	3	11	11	11	5	0	2	0	1	0	7	1	7	0	4	0	5	0	2	0	1	0	7	1	7	0	4	0	5	0	2	0	1	0	7
NP_001171712.1;NP_001171752.1;NP_003366.2	NP_001171712.1;NP_001171752.1;NP_003366.2	5;5;5	5;5;5	5;5;5	P45880-1	VDAC2	GO:0005739,GO:0005741,GO:0005743,GO:0042645,GO:0046930	GO:0006820,GO:0032272,GO:0044070,GO:0055085,GO:2001243	GO:0000166,GO:0005515,GO:0008308,GO:0015288	cytoplasm,membrane,mitochondrion,organelle lumen	cell communication,cell death,cell organization and biogenesis,regulation of biological process,response to stimulus,transport	nucleotide binding,protein binding,transporter activity	voltage-dependent anion-selective channel protein 2 isoform 1	>gi|296317337|ref|NP_001171712.1| voltage-dependent anion-selective channel protein 2 isoform 1 [Homo sapiens];>gi|296317339|ref|NP_001171752.1| voltage-dependent anion-selective channel protein 2 isoform 2 [Homo sapiens];>gi|42476281|ref|NP_003366.2| volt	3	5	5	5	1	2	1	1	0	0	2	3	2	1	1	1	1	2	1	1	0	0	2	3	2	1	1	1	1	2	1	1	0	0	2
NP_079483.3;NP_958800.1;NP_001171820.1;NP_001171821.1	NP_079483.3;NP_958800.1;NP_001171820.1;NP_001171821.1	2;2;2;2	2;2;2;2	2;2;2;2	Q8NFF5	FLAD1	GO:0005737,GO:0005739,GO:0005759,GO:0005829	GO:0006747,GO:0006766,GO:0006767,GO:0006771,GO:0006777,GO:0008152,GO:0044281	GO:0000166,GO:0003824,GO:0003919,GO:0005524,GO:0016740,GO:0016779	cytoplasm,cytosol,mitochondrion,organelle lumen	metabolic process	catalytic activity,nucleotide binding	FAD synthase isoform 1	>gi|41872389|ref|NP_079483.3| FAD synthase isoform 1 [Homo sapiens];>gi|41872403|ref|NP_958800.1| FAD synthase isoform 2 [Homo sapiens];>gi|296434309|ref|NP_001171820.1| FAD synthase isoform 3 [Homo sapiens];>gi|296434312|ref|NP_001171821.1| FAD synthase i	4	2	2	2	0	0	0	0	0	0	0	0	0	0	0	0	0	0	0	0	0	0	0	0	0	0	0	0	0	0	0	0	0	0	0
NP_001173.2;NP_001188306.1;NP_001189333.1	NP_001173.2;NP_001188306.1;NP_001189333.1	7;7;7	7;7;7	7;7;7	P49419	ALDH7A1	GO:0005575,GO:0005634,GO:0005737,GO:0005739,GO:0005759,GO:0005829	GO:0006081,GO:0006554,GO:0007605,GO:0008152,GO:0019285,GO:0034641,GO:0044281,GO:0055114	GO:0004029,GO:0004043,GO:0005515,GO:0008802,GO:0016491,GO:0016620	cytoplasm,cytosol,mitochondrion,nucleus,organelle lumen	metabolic process	catalytic activity,protein binding	alpha-aminoadipic semialdehyde dehydrogenase isoform 1 precursor	>gi|188035924|ref|NP_001173.2| alpha-aminoadipic semialdehyde dehydrogenase isoform 1 precursor [Homo sapiens];>gi|319655561|ref|NP_001188306.1| alpha-aminoadipic semialdehyde dehydrogenase isoform 2 [Homo sapiens];>gi|320202964|ref|NP_001189333.1| alpha-a	3	7	7	7	1	0	0	1	0	0	0	0	3	0	2	0	1	0	0	1	0	0	0	0	3	0	2	0	1	0	0	1	0	0	0
NP_001175.2	NP_001175.2	2	2	2	Q13535	ATR	GO:0001741,GO:0005634,GO:0005654,GO:0005694,GO:0016605	GO:0000075,GO:0000077,GO:0006260,GO:0006281,GO:0006468,GO:0006974,GO:0007049,GO:0007275,GO:0008156,GO:0016310,GO:0018105,GO:0034644,GO:0043393,GO:0043517,GO:0046777,GO:0071480,GO:0090399	GO:0000166,GO:0003677,GO:0004672,GO:0004674,GO:0005488,GO:0005515,GO:0005524,GO:0016301,GO:0016740,GO:0016772,GO:0016773,GO:0032405,GO:0032407	chromosome,nucleus,organelle lumen	cell communication,development,metabolic process,regulation of biological process,response to stimulus	DNA binding,catalytic activity,nucleotide binding,protein binding	serine/threonine-protein kinase ATR	>gi|157266317|ref|NP_001175.2| serine/threonine-protein kinase ATR [Homo sapiens]	1	2	2	2	0	0	0	0	0	0	0	1	0	0	0	1	0	0	0	0	0	0	0	1	0	0	0	1	0	0	0	0	0	0	0
NP_001176.1	NP_001176.1	1	1	1	P25311	AZGP1	GO:0005576,GO:0005615,GO:0005886,GO:0016020,GO:0042612	GO:0001916,GO:0002474,GO:0006955,GO:0007155,GO:0008285,GO:0016042,GO:0019882	GO:0003823,GO:0004540,GO:0005504,GO:0005515,GO:0008320,GO:0042605	extracellular,membrane	cell proliferation,metabolic process,regulation of biological process,response to stimulus	catalytic activity,protein binding,transporter activity	zinc-alpha-2-glycoprotein precursor	>gi|4502337|ref|NP_001176.1| zinc-alpha-2-glycoprotein precursor [Homo sapiens]	1	1	1	1	0	0	1	1	0	0	0	1	1	1	0	0	0	0	1	1	0	0	0	1	1	1	0	0	0	0	1	1	0	0	0
XP_003846644.1;NP_001177389.1;NP_114167.2;XP_003846532.1;NP_112237.2;XP_003118786.1;XP_003119715.1;XP_003846531.1;NP_114168.1;NP_114169.2;NP_149461.2;XP_003846530.1	XP_003846644.1;NP_001177389.1;NP_114167.2;XP_003846532.1;NP_112237.2;XP_003118786.1;XP_003119715.1;XP_003846531.1;NP_114168.1;NP_114169.2;NP_149461.2;XP_003846530.1	1;1;1;1;1;1;1;1;1;1;1;1	1;1;1;1;1;1;1;1;1;1;1;1	1;1;1;1;1;1;1;1;1;1;1;1									PREDICTED: keratin-associated protein 9-1	>gi|397137798|ref|XP_003846644.1| PREDICTED: keratin-associated protein 9-1 [Homo sapiens];>gi|299473753|ref|NP_001177389.1| keratin-associated protein 9-1 [Homo sapiens];>gi|16118240|ref|NP_114167.2| keratin-associated protein 9-2 [Homo sapiens];>gi|39714	12	1	1	1	0	0	0	0	0	0	0	1	0	0	0	0	0	0	0	0	0	0	0	1	0	0	0	0	0	0	0	0	0	0	0
NP_004073.2;NP_001177766.1;NP_001128512.1;NP_001177765.1;NP_075408.1;NP_001128513.1	NP_004073.2;NP_001177766.1;NP_001128512.1;NP_001177765.1;NP_075408.1;NP_001128513.1	3;3;3;3;2;2	3;3;3;3;2;2	3;3;3;3;2;2	Q14203	DCTN1	GO:0000776,GO:0000922,GO:0005737,GO:0005813,GO:0005829,GO:0005856,GO:0005868,GO:0005869,GO:0005874,GO:0005940,GO:0016021,GO:0030286,GO:0031252	GO:0000086,GO:0000226,GO:0000278,GO:0000921,GO:0006810,GO:0006987,GO:0007067,GO:0007399,GO:0008219,GO:0010970,GO:0019886,GO:0030968,GO:0044267	GO:0003774,GO:0005515,GO:0008017,GO:0045502	chromosome,cytoplasm,cytoskeleton,cytosol,membrane	cell communication,cell death,cell organization and biogenesis,cellular component movement,development,metabolic process,regulation of biological process,response to stimulus,transport	catalytic activity,motor activity,protein binding	dynactin subunit 1 isoform 1	>gi|13259510|ref|NP_004073.2| dynactin subunit 1 isoform 1 [Homo sapiens];>gi|299890875|ref|NP_001177766.1| dynactin subunit 1 isoform 6 [Homo sapiens];>gi|205277392|ref|NP_001128512.1| dynactin subunit 1 isoform 3 [Homo sapiens];>gi|299890871|ref|NP_00117	6	3	3	3	0	0	0	0	0	0	0	0	1	1	1	0	0	0	0	0	0	0	0	0	1	1	1	0	0	0	0	0	0	0	0
NP_473357.1;XP_003846472.1;NP_001177934.1;NP_006616.1;NP_001177936.1;NP_001177935.1;XP_003846473.1;NP_001177938.1;NP_542781.3	NP_473357.1;XP_003846472.1;NP_001177934.1;NP_006616.1;NP_001177936.1;NP_001177935.1;XP_003846473.1;NP_001177938.1	3;3;3;3;3;3;3;3;1	3;3;3;3;3;3;3;3;1	3;3;3;3;3;3;3;3;1	O75494	LOC100996657,SRSF10	GO:0005634,GO:0005654,GO:0005737,GO:0016607	GO:0000244,GO:0000375,GO:0000398,GO:0006355,GO:0006376,GO:0006397,GO:0006406,GO:0008380,GO:0016482,GO:0048025	GO:0000166,GO:0003676,GO:0003723,GO:0005515,GO:0050733,GO:0051082	cytoplasm,nucleus,organelle lumen	cell organization and biogenesis,metabolic process,regulation of biological process,transport	RNA binding,nucleotide binding,protein binding	serine/arginine-rich splicing factor 10 isoform 2	>gi|16905517|ref|NP_473357.1| serine/arginine-rich splicing factor 10 isoform 2 [Homo sapiens];>gi|397140010|ref|XP_003846472.1| PREDICTED: serine/arginine-rich splicing factor 10-like [Homo sapiens];>gi|300360547|ref|NP_001177934.1| serine/arginine-rich s	9	3	3	3	0	0	0	0	0	0	0	0	0	0	0	0	0	0	0	0	0	0	0	0	0	0	0	0	0	0	0	0	0	0	0
NP_036602.1;NP_001177957.2	NP_036602.1;NP_001177957.2	1;1	1;1	1;1	Q9Y5L0	TNPO3	GO:0005634,GO:0005730,GO:0005737,GO:0043231	GO:0006810,GO:0015031,GO:0035048	GO:0004872,GO:0005488,GO:0005515	cytoplasm,nucleus,organelle lumen	transport	protein binding,receptor activity	transportin-3 isoform 1	>gi|6912734|ref|NP_036602.1| transportin-3 isoform 1 [Homo sapiens];>gi|300934782|ref|NP_001177957.2| transportin-3 isoform 2 [Homo sapiens]	2	1	1	1	0	0	0	0	0	0	0	0	0	0	0	0	0	0	0	0	0	0	0	0	0	0	0	0	0	0	0	0	0	0	0
NP_002798.2;NP_001177966.1	NP_002798.2;NP_001177966.1	2;2	2;2	2;2	Q99460	PSMD1	GO:0000502,GO:0005654,GO:0005829,GO:0005838,GO:0022624	GO:0000075,GO:0000082,GO:0000084,GO:0000209,GO:0000216,GO:0000278,GO:0002474,GO:0002479,GO:0006521,GO:0006915,GO:0006977,GO:0010467,GO:0016032,GO:0016070,GO:0016071,GO:0031145,GO:0034641,GO:0042176,GO:0042590,GO:0042981,GO:0043066,GO:0044281,GO:0051436,GO:0051437,GO:0051439	GO:0005488,GO:0030234	cytoplasm,cytosol,nucleus,organelle lumen,proteasome	cell communication,cell death,metabolic process,regulation of biological process,response to stimulus	enzyme regulator activity	26S proteasome non-ATPase regulatory subunit 1 isoform 1	>gi|25777600|ref|NP_002798.2| 26S proteasome non-ATPase regulatory subunit 1 isoform 1 [Homo sapiens];>gi|300388183|ref|NP_001177966.1| 26S proteasome non-ATPase regulatory subunit 1 isoform 2 [Homo sapiens]	2	2	2	2	0	0	0	0	0	0	0	0	1	0	2	1	0	0	0	0	0	0	0	0	1	0	2	1	0	0	0	0	0	0	0
NP_001347.3;NP_001180345.1;NP_001180346.1;NP_001116137.1;NP_004651.2	NP_001347.3;NP_001180345.1;NP_001180346.1;NP_001116137.1;NP_004651.2	23;23;23;16;16	23;23;23;16;16	22;22;22;15;15	O00571	DDX3X	GO:0005634,GO:0005737,GO:0005739,GO:0005741,GO:0005852,GO:0010494,GO:0016020,GO:0016607,GO:0022627	GO:0006200,GO:0006351,GO:0006355,GO:0006417,GO:0006915,GO:0007059,GO:0007243,GO:0008625,GO:0009615,GO:0010501,GO:0017148,GO:0019048,GO:0030307,GO:0030308,GO:0031333,GO:0032728,GO:0034063,GO:0042254,GO:0042256,GO:0043065,GO:0043066,GO:0043154,GO:0043280,GO:0045087,GO:0045727,GO:0045944,GO:0045948,GO:0071243,GO:0071470,GO:0071651,GO:0097193,GO:1900087,GO:2001243	GO:0000166,GO:0003676,GO:0003677,GO:0003723,GO:0004003,GO:0004004,GO:0004386,GO:0005515,GO:0005524,GO:0008026,GO:0008134,GO:0008143,GO:0008190,GO:0016787,GO:0016887,GO:0031369,GO:0035613,GO:0043024,GO:0048027	cytoplasm,cytosol,membrane,mitochondrion,nucleus,organelle lumen,ribosome	cell communication,cell death,cell growth,cell organization and biogenesis,defense response,metabolic process,regulation of biological process,response to stimulus	DNA binding,RNA binding,catalytic activity,nucleotide binding,protein binding	ATP-dependent RNA helicase DDX3X isoform 1	>gi|87196351|ref|NP_001347.3| ATP-dependent RNA helicase DDX3X isoform 1 [Homo sapiens];>gi|301171467|ref|NP_001180345.1| ATP-dependent RNA helicase DDX3X isoform 2 [Homo sapiens];>gi|301171475|ref|NP_001180346.1| ATP-dependent RNA helicase DDX3X isoform 3	5	23	23	22	3	3	3	0	1	0	2	17	8	6	3	3	3	3	3	0	1	0	2	17	8	6	3	3	3	3	3	0	1	0	2
NP_060225.4;NP_001180384.1	NP_060225.4;NP_001180384.1	4;4	4;4	4;4	Q08J23	NSUN2	GO:0005634,GO:0005730,GO:0005737,GO:0005819,GO:0005856	GO:0007049,GO:0007067,GO:0008033,GO:0030488,GO:0032259,GO:0051301	GO:0000049,GO:0003723,GO:0008168,GO:0016428,GO:0016740	cytoplasm,cytoskeleton,nucleus,organelle lumen	cell division,cell organization and biogenesis,metabolic process	RNA binding,catalytic activity	tRNA (cytosine(34)-C(5))-methyltransferase isoform 1	>gi|39995082|ref|NP_060225.4| tRNA (cytosine(34)-C(5))-methyltransferase isoform 1 [Homo sapiens];>gi|301336155|ref|NP_001180384.1| tRNA (cytosine(34)-C(5))-methyltransferase isoform 2 [Homo sapiens]	2	4	4	4	1	0	1	1	0	0	2	1	3	2	2	0	1	0	1	1	0	0	2	1	3	2	2	0	1	0	1	1	0	0	2
NP_060205.3;NP_001180438.1	NP_060205.3;NP_001180438.1	1;1	1;1	1;1	Q6P3X3	TTC27	GO:0005575	GO:0008150	GO:0003674,GO:0005515			protein binding	tetratricopeptide repeat protein 27 isoform 1	>gi|42476022|ref|NP_060205.3| tetratricopeptide repeat protein 27 isoform 1 [Homo sapiens];>gi|301898023|ref|NP_001180438.1| tetratricopeptide repeat protein 27 isoform 2 [Homo sapiens]	2	1	1	1	0	0	0	0	0	0	0	0	0	0	0	0	0	0	0	0	0	0	0	0	0	0	0	0	0	0	0	0	0	0	0
NP_001181875.1;NP_001181876.1;NP_886553.3;NP_937884.1;NP_937887.1;NP_937885.1;NP_004944.3;REV__NP_001093629.1;REV__NP_001254794.1;REV__NP_001254795.1	NP_001181875.1;NP_001181876.1;NP_886553.3;NP_937884.1;NP_937887.1;NP_937885.1;NP_004944.3	3;3;3;3;3;3;3;1;1;1	3;3;3;3;3;3;3;1;1;1	3;3;3;3;3;3;3;1;1;1	B2RU10	EIF4G1	GO:0005622,GO:0005737,GO:0005829,GO:0016281	GO:0000184,GO:0000288,GO:0000289,GO:0006412,GO:0006413,GO:0006446,GO:0008219,GO:0008286,GO:0010467,GO:0016070,GO:0016071,GO:0019048,GO:0019221,GO:0032313,GO:0044267	GO:0003677,GO:0003723,GO:0003743,GO:0005097,GO:0005488,GO:0005515,GO:0008135	cytoplasm,cytosol	cell communication,cell death,metabolic process,regulation of biological process,response to stimulus	DNA binding,RNA binding,enzyme regulator activity,protein binding	eukaryotic translation initiation factor 4 gamma 1 isoform 6	>gi|302699245|ref|NP_001181875.1| eukaryotic translation initiation factor 4 gamma 1 isoform 6 [Homo sapiens];>gi|302699247|ref|NP_001181876.1| eukaryotic translation initiation factor 4 gamma 1 isoform 6 [Homo sapiens];>gi|302699237|ref|NP_886553.3| eukar	10	3	3	3	0	0	0	0	0	0	0	0	0	0	0	0	0	0	0	0	0	0	0	0	0	0	0	0	0	0	0	0	0	0	0
NP_001181883.1;NP_001181884.1;NP_061322.2;NP_954659.1;NP_001181885.1	NP_001181883.1;NP_001181884.1;NP_061322.2;NP_954659.1	3;3;3;3;1	3;3;3;3;1	3;3;3;3;1	P43243	MATR3	GO:0005634,GO:0005637,GO:0005730,GO:0016363		GO:0000166,GO:0003676,GO:0003723,GO:0005198,GO:0005515,GO:0008270,GO:0046872	membrane,nucleus,organelle lumen		RNA binding,metal ion binding,nucleotide binding,protein binding,structural molecule activity	matrin-3 isoform a	>gi|303227924|ref|NP_001181883.1| matrin-3 isoform a [Homo sapiens];>gi|303227926|ref|NP_001181884.1| matrin-3 isoform a [Homo sapiens];>gi|21626466|ref|NP_061322.2| matrin-3 isoform a [Homo sapiens];>gi|62750354|ref|NP_954659.1| matrin-3 isoform a [Homo s	5	3	3	3	0	0	0	1	0	0	0	2	0	1	1	1	0	0	0	1	0	0	0	2	0	1	1	1	0	0	0	1	0	0	0
NP_057370.1;NP_001182147.1	NP_057370.1;NP_001182147.1	2;2	2;2	2;2	Q7Z4W1	DCXR	GO:0005881,GO:0005902,GO:0005903,GO:0016020	GO:0005975,GO:0005997,GO:0006006,GO:0006739,GO:0008152,GO:0042732,GO:0044237,GO:0051289,GO:0055114	GO:0000166,GO:0003824,GO:0016491,GO:0016614,GO:0016655,GO:0050038,GO:0050662	cytoplasm,cytoskeleton,membrane	cell organization and biogenesis,metabolic process	catalytic activity,nucleotide binding	L-xylulose reductase isoform 1	>gi|7705925|ref|NP_057370.1| L-xylulose reductase isoform 1 [Homo sapiens];>gi|304571975|ref|NP_001182147.1| L-xylulose reductase isoform 2 [Homo sapiens]	2	2	2	2	0	0	0	0	0	0	0	0	0	0	2	0	0	0	0	0	0	0	0	0	0	0	2	0	0	0	0	0	0	0	0
NP_036530.1;NP_001182662.1;NP_001129110.1;NP_003548.1;NP_001129108.1;NP_001129109.1;NP_003549.1	NP_036530.1;NP_001182662.1	15;15;3;3;3;3;2	15;15;3;3;3;3;2	15;15;3;3;3;3;2	O60331	PIP5K1C	GO:0001891,GO:0001931,GO:0005634,GO:0005737,GO:0005829,GO:0005886,GO:0005912,GO:0005925,GO:0012505,GO:0016020,GO:0030054,GO:0032587,GO:0042995	GO:0006644,GO:0006661,GO:0006887,GO:0006897,GO:0006909,GO:0006935,GO:0007155,GO:0007409,GO:0007411,GO:0016079,GO:0016310,GO:0016337,GO:0030036,GO:0030593,GO:0034333,GO:0044281,GO:0046488,GO:0046854,GO:0048488,GO:0072583	GO:0000166,GO:0005524,GO:0016301,GO:0016307,GO:0016308,GO:0016740	cytoplasm,cytosol,membrane,nucleus	cell communication,cell differentiation,cell organization and biogenesis,cellular component movement,development,metabolic process,response to stimulus,transport	catalytic activity,nucleotide binding	phosphatidylinositol 4-phosphate 5-kinase type-1 gamma isoform 2	>gi|31317309|ref|NP_036530.1| phosphatidylinositol 4-phosphate 5-kinase type-1 gamma isoform 2 [Homo sapiens];>gi|307691174|ref|NP_001182662.1| phosphatidylinositol 4-phosphate 5-kinase type-1 gamma isoform 1 [Homo sapiens]	7	15	15	15	1	0	0	0	0	0	1	0	0	0	0	1	1	0	0	0	0	0	1	0	0	0	0	1	1	0	0	0	0	0	1
NP_031369.2;NP_001184026.2;NP_002762.2;NP_001184027.1	NP_031369.2;NP_001184026.2;NP_002762.2;NP_001184027.1	1;1;1;1	1;1;1;1	1;1;1;1	P35030	PRSS3	GO:0005576,GO:0005615	GO:0006508,GO:0006766,GO:0006767,GO:0007586,GO:0009235,GO:0031638,GO:0043542,GO:0044281,GO:0045087	GO:0004252,GO:0005509,GO:0005515,GO:0008236	extracellular	cellular component movement,defense response,metabolic process,response to stimulus	catalytic activity,metal ion binding,protein binding	trypsin-3 isoform 1 preproprotein	>gi|170296790|ref|NP_031369.2| trypsin-3 isoform 1 preproprotein [Homo sapiens];>gi|342672030|ref|NP_001184026.2| trypsin-3 isoform 3 preproprotein [Homo sapiens];>gi|21536452|ref|NP_002762.2| trypsin-3 isoform 2 preproprotein [Homo sapiens];>gi|308193325|	4	1	1	1	1	1	1	1	1	1	0	0	1	1	1	1	1	1	1	1	1	1	0	0	1	1	1	1	1	1	1	1	1	1	0
NP_001185808.1;NP_056360.2	NP_001185808.1;NP_056360.2	3;3	3;3	3;3	G3V325	ATP5J2-PTCD1							ATP5J2-PTCD1 fusion protein	>gi|311893396|ref|NP_001185808.1| ATP5J2-PTCD1 fusion protein [Homo sapiens];>gi|38492358|ref|NP_056360.2| pentatricopeptide repeat-containing protein 1 [Homo sapiens]	2	3	3	3	0	0	0	0	0	0	0	0	1	1	0	0	0	0	0	0	0	0	0	0	1	1	0	0	0	0	0	0	0	0	0
NP_002334.2;NP_001186078.1	NP_002334.2;NP_001186078.1	5;5	5;5	5;5	P02788	LTF	GO:0005576,GO:0005634,GO:0005737,GO:0030141,GO:0097013	GO:0001503,GO:0001817,GO:0002227,GO:0006351,GO:0006355,GO:0006508,GO:0006810,GO:0006811,GO:0006826,GO:0006879,GO:0006959,GO:0019732,GO:0031665,GO:0032680,GO:0033214,GO:0034145,GO:0042742,GO:0043123,GO:0051092,GO:0051701,GO:0052572,GO:0055072,GO:0071902,GO:0090382,GO:1900229	GO:0003677,GO:0004252,GO:0005506,GO:0005515,GO:0008199,GO:0008201,GO:0008233,GO:0008236,GO:0016787,GO:0043539,GO:0046872,GO:0070008	cytoplasm,extracellular,nucleus,organelle lumen	cell communication,cell organization and biogenesis,cellular homeostasis,defense response,metabolic process,regulation of biological process,response to stimulus,transport	DNA binding,catalytic activity,enzyme regulator activity,metal ion binding,protein binding	lactotransferrin isoform 1 precursor	>gi|54607120|ref|NP_002334.2| lactotransferrin isoform 1 precursor [Homo sapiens];>gi|312433998|ref|NP_001186078.1| lactotransferrin isoform 2 [Homo sapiens]	2	5	5	5	0	0	0	4	0	1	0	0	0	0	0	0	0	0	0	4	0	1	0	0	0	0	0	0	0	0	0	4	0	1	0
NP_002796.4;NP_001186092.1	NP_002796.4;NP_001186092.1	2;2	2;2	2;2	P62195	PSMC5	GO:0000502,GO:0005634,GO:0005654,GO:0005730,GO:0005737,GO:0005829,GO:0022624,GO:0031410,GO:0031595	GO:0000075,GO:0000082,GO:0000084,GO:0000209,GO:0000216,GO:0000278,GO:0002474,GO:0002479,GO:0006200,GO:0006281,GO:0006310,GO:0006366,GO:0006521,GO:0006915,GO:0006977,GO:0010467,GO:0015979,GO:0015995,GO:0016032,GO:0016070,GO:0016071,GO:0019079,GO:0030163,GO:0031145,GO:0034641,GO:0042590,GO:0042981,GO:0043066,GO:0043069,GO:0043161,GO:0044281,GO:0045892,GO:0045893,GO:0051436,GO:0051437,GO:0051439	GO:0000166,GO:0003678,GO:0003712,GO:0005102,GO:0005515,GO:0005524,GO:0008134,GO:0009378,GO:0016301,GO:0016787,GO:0016851,GO:0016887,GO:0017025,GO:0017111,GO:0031531	cytoplasm,cytosol,nucleus,organelle lumen,proteasome	cell communication,cell death,metabolic process,regulation of biological process,response to stimulus	catalytic activity,nucleotide binding,protein binding	26S protease regulatory subunit 8 isoform 1	>gi|24497435|ref|NP_002796.4| 26S protease regulatory subunit 8 isoform 1 [Homo sapiens];>gi|312596881|ref|NP_001186092.1| 26S protease regulatory subunit 8 isoform 2 [Homo sapiens]	2	2	2	2	0	0	0	0	0	0	0	0	1	0	0	0	0	0	0	0	0	0	0	0	1	0	0	0	0	0	0	0	0	0	0
NP_002781.2;NP_001186701.1;NP_001186702.1;NP_001186703.1	NP_002781.2;NP_001186701.1;NP_001186702.1;NP_001186703.1	1;1;1;1	1;1;1;1	1;1;1;1	P28066	PSMA5	GO:0000502,GO:0005634,GO:0005654,GO:0005730,GO:0005737,GO:0005829,GO:0005839,GO:0019773	GO:0000075,GO:0000082,GO:0000084,GO:0000209,GO:0000216,GO:0000278,GO:0002474,GO:0002479,GO:0006508,GO:0006511,GO:0006521,GO:0006915,GO:0006977,GO:0010467,GO:0016032,GO:0016070,GO:0016071,GO:0031145,GO:0034641,GO:0042590,GO:0042981,GO:0043066,GO:0044281,GO:0051436,GO:0051437,GO:0051439,GO:0051603	GO:0004175,GO:0004298,GO:0005515,GO:0008233,GO:0016787	cytoplasm,cytosol,nucleus,organelle lumen,proteasome	cell communication,cell death,metabolic process,regulation of biological process,response to stimulus	catalytic activity,protein binding	proteasome subunit alpha type-5 isoform 1	>gi|23110942|ref|NP_002781.2| proteasome subunit alpha type-5 isoform 1 [Homo sapiens];>gi|315138981|ref|NP_001186701.1| proteasome subunit alpha type-5 isoform 2 [Homo sapiens];>gi|315138983|ref|NP_001186702.1| proteasome subunit alpha type-5 isoform 2 [H	4	1	1	1	0	0	0	0	1	0	0	0	0	0	1	0	0	0	0	0	1	0	0	0	0	0	1	0	0	0	0	0	1	0	0
NP_001186757.1;NP_003116.2;NP_005978.2	NP_001186757.1;NP_003116.2;NP_005978.2	2;2;2	2;2;2	2;2;2	P35321	SPRR1A	GO:0001533,GO:0005737	GO:0008544,GO:0018149,GO:0030216,GO:0031424	GO:0005198,GO:0005515,GO:0030674	cytoplasm,cytoskeleton	cell differentiation,development,metabolic process	protein binding,structural molecule activity	cornifin-A	>gi|315360635|ref|NP_001186757.1| cornifin-A [Homo sapiens];>gi|83582815|ref|NP_003116.2| cornifin-B [Homo sapiens];>gi|45827734|ref|NP_005978.2| cornifin-A [Homo sapiens]	3	2	2	2	0	0	2	2	0	0	0	0	2	2	0	0	0	0	2	2	0	0	0	0	2	2	0	0	0	0	2	2	0	0	0
NP_001186778.1;NP_004623.1;NP_387506.1;NP_001186779.1;NP_001186780.1;REV__NP_001137452.1	NP_001186778.1;NP_004623.1;NP_387506.1;NP_001186779.1;NP_001186780.1	8;8;8;8;8;1	8;8;8;8;8;1	8;8;8;8;8;1	P51398	DAP3	GO:0005634,GO:0005730,GO:0005739,GO:0005759,GO:0005761,GO:0005840,GO:0015935,GO:0030529	GO:0006915,GO:0008637,GO:0097190	GO:0005515	cytoplasm,mitochondrion,nucleus,organelle lumen,ribosome	cell communication,cell death,cell organization and biogenesis,regulation of biological process,response to stimulus	protein binding	28S ribosomal protein S29, mitochondrial isoform 1	>gi|315434212|ref|NP_001186778.1| 28S ribosomal protein S29, mitochondrial isoform 1 [Homo sapiens];>gi|4758118|ref|NP_004623.1| 28S ribosomal protein S29, mitochondrial isoform 1 [Homo sapiens];>gi|16905526|ref|NP_387506.1| 28S ribosomal protein S29, mito	6	8	8	8	2	0	1	0	0	0	5	0	3	0	4	0	2	0	1	0	0	0	5	0	3	0	4	0	2	0	1	0	0	0	5
NP_057366.2;NP_001186781.1	NP_057366.2;NP_001186781.1	2;2	2;2	2;2	Q9UIJ7	AK3	GO:0005739,GO:0005759	GO:0006139,GO:0006756,GO:0007596,GO:0016310,GO:0046033,GO:0046039,GO:0046041,GO:0046051,GO:0046939	GO:0000166,GO:0004017,GO:0005524,GO:0005525,GO:0016301,GO:0016740,GO:0016776,GO:0019201,GO:0019205,GO:0042802,GO:0046899	cytoplasm,mitochondrion,organelle lumen	coagulation,metabolic process,response to stimulus	catalytic activity,nucleotide binding,protein binding	GTP:AMP phosphotransferase AK3, mitochondrial isoform a	>gi|19923437|ref|NP_057366.2| GTP:AMP phosphotransferase, mitochondrial isoform a [Homo sapiens];>gi|315434220|ref|NP_001186781.1| GTP:AMP phosphotransferase, mitochondrial isoform b [Homo sapiens]	2	2	2	2	0	0	0	0	0	0	0	0	2	0	0	0	0	0	0	0	0	0	0	0	2	0	0	0	0	0	0	0	0	0	0
NP_002602.2;NP_001186827.1;NP_001186828.1;NP_001186829.1	NP_002602.2;NP_001186827.1;NP_001186828.1;NP_001186829.1	2;2;2;1	1;1;1;1	1;1;1;1	Q15119	PDK2	GO:0005634,GO:0005730,GO:0005737,GO:0005739,GO:0005759,GO:0005967,GO:0045254	GO:0005975,GO:0006006,GO:0006090,GO:0006111,GO:0006468,GO:0006885,GO:0008286,GO:0010510,GO:0010565,GO:0010906,GO:0016310,GO:0031670,GO:0034614,GO:0042593,GO:0044237,GO:0044281,GO:0072332	GO:0000166,GO:0004672,GO:0004674,GO:0004740,GO:0005524,GO:0016301,GO:0016740,GO:0032403,GO:0042803,GO:0046982	cytoplasm,mitochondrion,nucleus,organelle lumen	cell communication,cell death,metabolic process,regulation of biological process,response to stimulus	catalytic activity,nucleotide binding,protein binding	pyruvate dehydrogenase kinase, isozyme 2 isoform 1 precursor	>gi|19923736|ref|NP_002602.2| pyruvate dehydrogenase kinase, isozyme 2 isoform 1 [Homo sapiens];>gi|315630349|ref|NP_001186827.1| pyruvate dehydrogenase kinase, isozyme 2 isoform 2 [Homo sapiens];>gi|315630351|ref|NP_001186828.1| pyruvate dehydrogenase kin	4	2	1	1	0	0	0	0	0	0	0	0	0	0	0	0	0	0	0	0	0	0	0	0	0	0	0	0	0	0	0	0	0	0	0
NP_001186883.1;NP_001605.1	NP_001186883.1;NP_001605.1	29;29	29;29	1;1	P63261	ACTG1	GO:0005737,GO:0005829,GO:0005856,GO:0015629,GO:0030016,GO:0030424,GO:0031941,GO:0070062	GO:0006928,GO:0007411,GO:0007596,GO:0016044,GO:0034329,GO:0034332,GO:0038096,GO:0045087,GO:0045214,GO:0045216,GO:0051592	GO:0000166,GO:0005200,GO:0005515,GO:0005524,GO:0019901,GO:0042802	cytoplasm,cytoskeleton,cytosol,extracellular	cell communication,cell differentiation,cell organization and biogenesis,cellular component movement,coagulation,defense response,development,regulation of biological process,response to stimulus,transport	nucleotide binding,protein binding,structural molecule activity	actin, cytoplasmic 2	>gi|316659409|ref|NP_001186883.1| actin, cytoplasmic 2 [Homo sapiens];>gi|4501887|ref|NP_001605.1| actin, cytoplasmic 2 [Homo sapiens]	2	29	29	1	15	11	14	10	16	4	12	6	18	12	21	7	15	11	14	10	16	4	12	6	18	12	21	7	1	1	1	0	1	0	1
NP_001186913.1;NP_004997.4;NP_001186910.1;NP_001186912.1;NP_001186911.1	NP_001186913.1;NP_004997.4;NP_001186910.1;NP_001186912.1;NP_001186911.1	16;16;16;16;16	16;16;16;16;16	16;16;16;16;16	P28331-2	NDUFS1	GO:0005743,GO:0005747,GO:0005758	GO:0006120,GO:0006915,GO:0008637,GO:0022904,GO:0044237,GO:0044281,GO:0045333,GO:0046034,GO:0051881,GO:0055114,GO:0072593	GO:0005515,GO:0008137,GO:0009055,GO:0016491,GO:0016651,GO:0046872,GO:0051536,GO:0051537,GO:0051539	cytoplasm,membrane,mitochondrion	cell death,cell organization and biogenesis,metabolic process	catalytic activity,metal ion binding,protein binding	NADH-ubiquinone oxidoreductase 75 kDa subunit, mitochondrial isoform 5	>gi|316983160|ref|NP_001186913.1| NADH-ubiquinone oxidoreductase 75 kDa subunit, mitochondrial isoform 5 [Homo sapiens];>gi|33519475|ref|NP_004997.4| NADH-ubiquinone oxidoreductase 75 kDa subunit, mitochondrial isoform 1 [Homo sapiens];>gi|316983154|ref|NP	5	16	16	16	4	0	2	0	1	0	4	0	11	0	5	0	4	0	2	0	1	0	4	0	11	0	5	0	4	0	2	0	1	0	4
NP_073605.4;NP_001188474.1	NP_073605.4;NP_001188474.1	3;3	3;3	3;3	Q96T37	RBM15	GO:0005634,GO:0005730	GO:0001569,GO:0007221,GO:0019048,GO:0045638,GO:0045892,GO:0048536,GO:0060412,GO:0060674	GO:0000166,GO:0003676,GO:0003723,GO:0005515	nucleus,organelle lumen	cell communication,cell differentiation,development,metabolic process,regulation of biological process,response to stimulus	RNA binding,nucleotide binding,protein binding	putative RNA-binding protein 15 isoform 1	>gi|47933339|ref|NP_073605.4| putative RNA-binding protein 15 isoform 1 [Homo sapiens];>gi|319996623|ref|NP_001188474.1| putative RNA-binding protein 15 isoform 2 [Homo sapiens]	2	3	3	3	0	0	0	0	0	0	0	0	0	0	0	0	0	0	0	0	0	0	0	0	0	0	0	0	0	0	0	0	0	0	0
NP_079428.2;NP_001188502.1;NP_001188503.1	NP_079428.2;NP_001188502.1;NP_001188503.1	3;3;3	3;3;3	3;3;3	Q8TB37	NUBPL	GO:0005739	GO:0032981,GO:0070584	GO:0000166,GO:0005524,GO:0046872,GO:0051536,GO:0051539	cytoplasm,mitochondrion	cell organization and biogenesis	metal ion binding,nucleotide binding	iron-sulfur protein NUBPL isoform 1 precursor	>gi|157384956|ref|NP_079428.2| iron-sulfur protein NUBPL isoform 1 precursor [Homo sapiens];>gi|320118881|ref|NP_001188502.1| iron-sulfur protein NUBPL isoform 2 [Homo sapiens];>gi|320118883|ref|NP_001188503.1| iron-sulfur protein NUBPL isoform 3 [Homo sap	3	3	3	3	0	0	0	0	0	0	0	0	0	0	0	0	0	0	0	0	0	0	0	0	0	0	0	0	0	0	0	0	0	0	0
NP_112196.3;NP_001189352.1	NP_112196.3;NP_001189352.1	1;1	1;1	1;1	Q7Z2T5	TRMT1L	GO:0005622	GO:0007610,GO:0008033,GO:0008344,GO:0030534,GO:0032259	GO:0000049,GO:0003723,GO:0004809,GO:0008168,GO:0008270,GO:0016740,GO:0046872		metabolic process,response to stimulus	RNA binding,catalytic activity,metal ion binding	TRMT1-like protein isoform 1	>gi|163792194|ref|NP_112196.3| TRMT1-like protein isoform 1 [Homo sapiens];>gi|320461686|ref|NP_001189352.1| TRMT1-like protein isoform 2 [Homo sapiens]	2	1	1	1	0	0	0	0	0	0	0	0	0	0	0	0	0	0	0	0	0	0	0	0	0	0	0	0	0	0	0	0	0	0	0
NP_001189360.1;NP_002565.1;NP_859047.1;NP_859048.1	NP_001189360.1;NP_002565.1;NP_859047.1;NP_859048.1	8;8;8;8	8;8;8;8	5;5;5;5	Q06830	PRDX1	GO:0005634,GO:0005719,GO:0005730,GO:0005737,GO:0005739,GO:0005759,GO:0005782,GO:0005829,GO:0042470	GO:0000302,GO:0001501,GO:0006979,GO:0008283,GO:0019430,GO:0032872,GO:0034101,GO:0042267,GO:0042345,GO:0042744,GO:0055114	GO:0004601,GO:0005515,GO:0008379,GO:0016209,GO:0016491,GO:0020037,GO:0042802,GO:0042803,GO:0051920	chromosome,cytoplasm,cytosol,mitochondrion,nucleus,organelle lumen	cell communication,cell proliferation,defense response,development,metabolic process,regulation of biological process,response to stimulus,transport	antioxidant activity,catalytic activity,protein binding	peroxiredoxin-1	>gi|320461711|ref|NP_001189360.1| peroxiredoxin-1 [Homo sapiens];>gi|4505591|ref|NP_002565.1| peroxiredoxin-1 [Homo sapiens];>gi|32455264|ref|NP_859047.1| peroxiredoxin-1 [Homo sapiens];>gi|32455266|ref|NP_859048.1| peroxiredoxin-1 [Homo sapiens]	4	8	8	5	6	5	6	4	5	1	5	5	5	3	5	1	6	5	6	4	5	1	5	5	5	3	5	1	3	2	3	1	3	0	2
NP_003625.2;NP_001189431.1	NP_003625.2;NP_001189431.1	5;5	3;3	3;3	Q9BPW8	NIPSNAP1	GO:0005739,GO:0005743,GO:0016020,GO:0097060	GO:0019233	GO:0042165	cytoplasm,membrane,mitochondrion			protein NipSnap homolog 1 isoform 1	>gi|193211616|ref|NP_003625.2| protein NipSnap homolog 1 isoform 1 [Homo sapiens];>gi|321267511|ref|NP_001189431.1| protein NipSnap homolog 1 isoform 2 [Homo sapiens]	2	5	3	3	3	0	2	0	0	0	3	0	2	0	2	0	1	0	1	0	0	0	1	0	1	0	1	0	1	0	1	0	0	0	1
NP_001191397.1;NP_005667.2;NP_001191396.1;NP_001191395.1;NP_690595.1;NP_005769.1;NP_005768.1;NP_001161054.1	NP_001191397.1;NP_005667.2;NP_001191396.1;NP_001191395.1;NP_690595.1	33;30;30;27;27;2;1;1	33;30;30;27;27;2;1;1	33;30;30;27;27;2;1;1		RBM10	GO:0005622,GO:0005634,GO:0005730,GO:0016585	GO:0000122,GO:0006397,GO:0008150,GO:0008285,GO:0008380,GO:0034393,GO:0070935	GO:0000166,GO:0003676,GO:0003723,GO:0005515,GO:0008270,GO:0032403,GO:0042802	nucleus,organelle lumen	cell death,cell proliferation,metabolic process,regulation of biological process	RNA binding,metal ion binding,nucleotide binding,protein binding	RNA-binding protein 10 isoform 5	>gi|325120986|ref|NP_001191397.1| RNA-binding protein 10 isoform 5 [Homo sapiens];>gi|20127479|ref|NP_005667.2| RNA-binding protein 10 isoform 1 [Homo sapiens];>gi|325120984|ref|NP_001191396.1| RNA-binding protein 10 isoform 4 [Homo sapiens];>gi|325120982|	8	33	33	33	1	13	3	25	0	7	0	9	6	24	10	17	1	13	3	25	0	7	0	9	6	24	10	17	1	13	3	25	0	7	0
NP_001191455.1;NP_001191456.1;NP_006271.1	NP_001191455.1;NP_001191456.1;NP_006271.1	1;1;1	1;1;1	1;1;1	Q0JSX1	SSR4	GO:0005783,GO:0005784,GO:0016021	GO:0006412,GO:0006614,GO:0006886,GO:0010467,GO:0044267	GO:0005509	cytoplasm,endoplasmic reticulum,membrane	cell organization and biogenesis,metabolic process,transport	metal ion binding	translocon-associated protein subunit delta isoform 1 precursor	>gi|325301072|ref|NP_001191455.1| translocon-associated protein subunit delta isoform 1 precursor [Homo sapiens];>gi|325301078|ref|NP_001191456.1| translocon-associated protein subunit delta isoform 3 precursor [Homo sapiens];>gi|5454090|ref|NP_006271.1| t	3	1	1	1	0	0	0	0	0	0	0	0	0	0	0	0	0	0	0	0	0	0	0	0	0	0	0	0	0	0	0	0	0	0	0
NP_001193469.1;NP_004921.1	NP_001193469.1;NP_004921.1	1;1	1;1	1;1	P47756	CAPZB	GO:0001669,GO:0005737,GO:0005829,GO:0005856,GO:0008290,GO:0014704,GO:0015629,GO:0016020,GO:0030017,GO:0030018,GO:0030027,GO:0030863,GO:0071203	GO:0006928,GO:0007010,GO:0007596,GO:0022604,GO:0030030,GO:0030032,GO:0030036,GO:0031115,GO:0031175,GO:0048747,GO:0051016,GO:0051693	GO:0003779,GO:0048487,GO:0051015	cytoplasm,cytoskeleton,cytosol,membrane	cell differentiation,cell organization and biogenesis,cellular component movement,coagulation,development,regulation of biological process,response to stimulus	protein binding	F-actin-capping protein subunit beta isoform 2	>gi|330864679|ref|NP_001193469.1| F-actin-capping protein subunit beta isoform 2 [Homo sapiens];>gi|4826659|ref|NP_004921.1| F-actin-capping protein subunit beta isoform 1 [Homo sapiens]	2	1	1	1	1	0	0	0	0	0	0	0	1	0	1	0	1	0	0	0	0	0	0	0	1	0	1	0	1	0	0	0	0	0	0
NP_001193599.1	NP_001193599.1	1	1	1	B7WPN2	PLA2G4E	GO:0005737,GO:0005765,GO:0005829	GO:0006644,GO:0008152,GO:0009395,GO:0036149,GO:0036150,GO:0036151,GO:0036152,GO:0044281,GO:0046474	GO:0004620,GO:0004623,GO:0005515,GO:0046872	cytoplasm,cytosol,membrane,vacuole	metabolic process	catalytic activity,metal ion binding,protein binding	cytosolic phospholipase A2 epsilon	>gi|331284217|ref|NP_001193599.1| cytosolic phospholipase A2 epsilon [Homo sapiens]	1	1	1	1	0	0	0	0	0	0	0	0	0	0	0	0	0	0	0	0	0	0	0	0	0	0	0	0	0	0	0	0	0	0	0
NP_001193943.1;NP_001226.2	NP_001193943.1;NP_001226.2	4;4	4;4	4;4	P50454	SERPINH1	GO:0005615,GO:0005737,GO:0005783,GO:0005788,GO:0005793	GO:0006950,GO:0006986,GO:0010951,GO:0030162,GO:0030198,GO:0030199,GO:0032964,GO:0051604	GO:0004867,GO:0005518,GO:0051082	cytoplasm,endoplasmic reticulum,extracellular,organelle lumen	cell organization and biogenesis,metabolic process,regulation of biological process,response to stimulus	enzyme regulator activity,protein binding	serpin H1 precursor	>gi|333360851|ref|NP_001193943.1| serpin H1 precursor [Homo sapiens];>gi|32454741|ref|NP_001226.2| serpin H1 precursor [Homo sapiens]	2	4	4	4	0	0	0	0	0	0	0	0	0	0	1	0	0	0	0	0	0	0	0	0	0	0	1	0	0	0	0	0	0	0	0
NP_055912.2;NP_001193973.1;NP_056097.1;NP_001135745.1;NP_001193980.1;NP_001135746.1	NP_055912.2;NP_001193973.1;NP_056097.1;NP_001135745.1;NP_001193980.1;NP_001135746.1	2;2;1;1;1;1	2;2;1;1;1;1	2;2;1;1;1;1	B2RTR1	CLASP2	GO:0000777,GO:0005737,GO:0005794,GO:0005802,GO:0005815,GO:0005828,GO:0005829,GO:0005874,GO:0005881,GO:0005886,GO:0005938,GO:0032587	GO:0000087,GO:0000236,GO:0000278,GO:0007020,GO:0007026,GO:0007067,GO:0007163,GO:0007411,GO:0016477,GO:0031023,GO:0031110,GO:0032886,GO:0034453,GO:0051301	GO:0005488,GO:0005515,GO:0008017,GO:0008107,GO:0043515,GO:0051010	Golgi,chromosome,cytoplasm,cytoskeleton,cytosol,membrane	cell differentiation,cell division,cell organization and biogenesis,cellular component movement,development,regulation of biological process,response to stimulus	catalytic activity,protein binding	CLIP-associating protein 2 isoform 1	>gi|333440449|ref|NP_055912.2| CLIP-associating protein 2 isoform 1 [Homo sapiens];>gi|333440451|ref|NP_001193973.1| CLIP-associating protein 2 isoform 2 [Homo sapiens];>gi|31563537|ref|NP_056097.1| CLIP-associating protein 1 isoform 1 [Homo sapiens];>gi|2	6	2	2	2	0	0	0	0	0	0	0	0	0	2	0	0	0	0	0	0	0	0	0	0	0	2	0	0	0	0	0	0	0	0	0
NP_001203.1	NP_001203.1	10	10	10	Q07021	C1QBP	GO:0005576,GO:0005615,GO:0005634,GO:0005730,GO:0005737,GO:0005739,GO:0005759,GO:0005829,GO:0005886,GO:0009986,GO:0016020	GO:0000122,GO:0006351,GO:0006355,GO:0006397,GO:0006915,GO:0006955,GO:0006958,GO:0007596,GO:0007597,GO:0008380,GO:0014065,GO:0019048,GO:0030449,GO:0032689,GO:0032695,GO:0039534,GO:0039536,GO:0042254,GO:0042256,GO:0043065,GO:0045087,GO:0045785,GO:0048025,GO:0050687,GO:0051897,GO:0070131,GO:0090023,GO:1900026,GO:1901165,GO:2000510	GO:0001849,GO:0003714,GO:0003729,GO:0005080,GO:0005515,GO:0005540,GO:0008134,GO:0030984,GO:0031690,GO:0097177	cell surface,cytoplasm,cytosol,extracellular,membrane,mitochondrion,nucleus,organelle lumen	cell communication,cell death,cell differentiation,cell organization and biogenesis,cellular component movement,coagulation,defense response,development,metabolic process,regulation of biological process,reproduction,response to stimulus	RNA binding,protein binding	complement component 1 Q subcomponent-binding protein, mitochondrial precursor	>gi|4502491|ref|NP_001203.1| complement component 1 Q subcomponent-binding protein, mitochondrial precursor [Homo sapiens]	1	10	10	10	2	0	1	0	0	0	4	0	4	1	1	0	2	0	1	0	0	0	4	0	4	1	1	0	2	0	1	0	0	0	4
NP_001229236.1;NP_055704.2;NP_001229238.1	NP_001229236.1;NP_055704.2;NP_001229238.1	16;16;16	16;16;16	16;16;16	Q5JRX3-2	PITRM1	GO:0005634,GO:0005737,GO:0005739,GO:0005759	GO:0006508,GO:0043085	GO:0004222,GO:0008047,GO:0008237,GO:0008270,GO:0046872	cytoplasm,mitochondrion,nucleus,organelle lumen	metabolic process,regulation of biological process	catalytic activity,enzyme regulator activity,metal ion binding	presequence protease, mitochondrial isoform 1 precursor	>gi|334085248|ref|NP_001229236.1| presequence protease, mitochondrial isoform 1 precursor [Homo sapiens];>gi|41352061|ref|NP_055704.2| presequence protease, mitochondrial isoform 2 precursor [Homo sapiens];>gi|334085252|ref|NP_001229238.1| presequence prot	3	16	16	16	2	0	2	1	0	1	2	0	12	1	4	0	2	0	2	1	0	1	2	0	12	1	4	0	2	0	2	1	0	1	2
NP_001229696.1;NP_056255.2;NP_001229697.1;NP_001229698.1;XP_003846435.1	NP_001229696.1;NP_056255.2;NP_001229697.1	34;34;34;6;4	34;34;34;6;4	33;33;33;6;4	B7ZM99	MTHFD1L	GO:0005739,GO:0005829	GO:0006730,GO:0006760,GO:0009396,GO:0015942,GO:0035999,GO:0046653,GO:0055114	GO:0003824,GO:0004329,GO:0004477,GO:0004488,GO:0005524,GO:0042803	cytoplasm,cytosol,mitochondrion	metabolic process	catalytic activity,nucleotide binding,protein binding	monofunctional C1-tetrahydrofolate synthase, mitochondrial isoform 1 precursor	>gi|337756501|ref|NP_001229696.1| monofunctional C1-tetrahydrofolate synthase, mitochondrial isoform 1 precursor [Homo sapiens];>gi|36796743|ref|NP_056255.2| monofunctional C1-tetrahydrofolate synthase, mitochondrial isoform 2 precursor [Homo sapiens];>gi|	5	34	34	33	15	0	7	2	1	0	16	1	27	0	9	0	15	0	7	2	1	0	16	1	27	0	9	0	15	0	7	2	1	0	15
NP_001617.1;NP_001229956.1;NP_001229957.1	NP_001617.1;NP_001229956.1;NP_001229957.1	2;2;2	2;2;2	2;2;2	P31751	AKT2	GO:0005634,GO:0005654,GO:0005737,GO:0005739,GO:0005829,GO:0005886,GO:0005938,GO:0016020,GO:0030027,GO:0032587,GO:0032593	GO:0001934,GO:0005975,GO:0005977,GO:0005978,GO:0006006,GO:0006417,GO:0006464,GO:0006468,GO:0006810,GO:0006915,GO:0006970,GO:0007165,GO:0007275,GO:0008286,GO:0008643,GO:0009967,GO:0010748,GO:0010765,GO:0010907,GO:0014850,GO:0016044,GO:0016310,GO:0030334,GO:0030335,GO:0031340,GO:0032000,GO:0032287,GO:0032859,GO:0032869,GO:0033119,GO:0033138,GO:0043066,GO:0043154,GO:0043491,GO:0045429,GO:0045444,GO:…	GO:0000166,GO:0004672,GO:0004674,GO:0005080,GO:0005515,GO:0005524,GO:0005543,GO:0016301,GO:0016740,GO:0016772	cytoplasm,cytosol,membrane,mitochondrion,nucleus,organelle lumen	cell communication,cell death,cell differentiation,cell organization and biogenesis,cellular component movement,development,metabolic process,regulation of biological process,response to stimulus,transport	catalytic activity,nucleotide binding,protein binding	RAC-beta serine/threonine-protein kinase isoform 1	>gi|4502023|ref|NP_001617.1| RAC-beta serine/threonine-protein kinase isoform 1 [Homo sapiens];>gi|339895853|ref|NP_001229956.1| RAC-beta serine/threonine-protein kinase isoform 2 [Homo sapiens];>gi|339895855|ref|NP_001229957.1| RAC-beta serine/threonine-p	3	2	2	2	0	0	0	0	0	0	0	0	1	1	2	0	0	0	0	0	0	0	0	0	1	1	2	0	0	0	0	0	0	0	0
NP_055118.1;NP_001230154.1	NP_055118.1;NP_001230154.1	1;1	1;1	1;1	O00541	PES1	GO:0000793,GO:0005622,GO:0005634,GO:0005654,GO:0005694,GO:0005730,GO:0030687,GO:0070545	GO:0000089,GO:0000463,GO:0000466,GO:0006364,GO:0007000,GO:0008283,GO:0033365,GO:0042254,GO:0042273,GO:0051726	GO:0005515,GO:0043021	chromosome,nucleus,organelle lumen	cell organization and biogenesis,cell proliferation,metabolic process,regulation of biological process	protein binding	pescadillo homolog isoform 1	>gi|7657455|ref|NP_055118.1| pescadillo homolog isoform 1 [Homo sapiens];>gi|342672053|ref|NP_001230154.1| pescadillo homolog isoform 2 [Homo sapiens]	2	1	1	1	0	0	0	0	0	0	0	0	0	0	0	0	0	0	0	0	0	0	0	0	0	0	0	0	0	0	0	0	0	0	0
NP_001230332.1	NP_001230332.1	1	1	1	Q2KHT3-2	CLEC16A	GO:0016021		GO:0005529	membrane			protein CLEC16A isoform 2	>gi|343478149|ref|NP_001230332.1| protein CLEC16A isoform 2 [Homo sapiens]	1	1	1	1	1	0	0	0	0	0	1	1	1	1	1	1	1	0	0	0	0	0	1	1	1	1	1	1	1	0	0	0	0	0	1
NP_001231639.1;NP_002047.2	NP_001231639.1;NP_002047.2	3;3	3;3	3;3	Q06210	GFPT1	GO:0005829	GO:0005975,GO:0006002,GO:0006042,GO:0006047,GO:0006048,GO:0006112,GO:0006488,GO:0006541,GO:0006987,GO:0008152,GO:0009744,GO:0016051,GO:0018279,GO:0030968,GO:0032868,GO:0032869,GO:0043687,GO:0044267,GO:0045719,GO:0051289	GO:0004360,GO:0008483,GO:0016597,GO:0016740,GO:0030246	cytoplasm,cytosol	cell communication,cell organization and biogenesis,metabolic process,regulation of biological process,response to stimulus	catalytic activity	glutamine--fructose-6-phosphate aminotransferase [isomerizing] 1 isoform 1	>gi|347659028|ref|NP_001231639.1| glucosamine--fructose-6-phosphate aminotransferase [isomerizing] 1 isoform 1 [Homo sapiens];>gi|205277386|ref|NP_002047.2| glucosamine--fructose-6-phosphate aminotransferase [isomerizing] 1 isoform 2 [Homo sapiens]	2	3	3	3	0	0	0	0	0	0	0	0	0	0	1	0	0	0	0	0	0	0	0	0	0	0	1	0	0	0	0	0	0	0	0
NP_003320.2;NP_001231867.1	NP_003320.2;NP_001231867.1	3;3	3;3	3;3	P10599	TXN	GO:0005576,GO:0005634,GO:0005654,GO:0005737,GO:0005739,GO:0005829,GO:0030424,GO:0030425,GO:0043025	GO:0000122,GO:0006351,GO:0006355,GO:0006662,GO:0006810,GO:0006928,GO:0007165,GO:0007267,GO:0008283,GO:0009314,GO:0010269,GO:0014823,GO:0015949,GO:0016999,GO:0022900,GO:0033158,GO:0035690,GO:0035872,GO:0042493,GO:0043388,GO:0044281,GO:0045087,GO:0045454,GO:0046826,GO:0048678,GO:0055086,GO:0055114,GO:0071333,GO:0071455,GO:0071548,GO:0097068	GO:0005515,GO:0009055,GO:0015035,GO:0015037,GO:0019899	cytoplasm,cytosol,extracellular,mitochondrion,nucleus,organelle lumen	cell communication,cell proliferation,cellular component movement,cellular homeostasis,defense response,metabolic process,regulation of biological process,response to stimulus,transport	catalytic activity,protein binding	thioredoxin isoform 1	>gi|50592994|ref|NP_003320.2| thioredoxin isoform 1 [Homo sapiens];>gi|349732256|ref|NP_001231867.1| thioredoxin isoform 2 [Homo sapiens]	2	3	3	3	2	0	3	2	0	0	1	2	1	2	1	0	2	0	3	2	0	0	1	2	1	2	1	0	2	0	3	2	0	0	1
NP_612482.2;NP_001238754.1	NP_612482.2;NP_001238754.1	2;2	2;2	2;2	P08047	SP1	GO:0005622,GO:0005634,GO:0005654,GO:0005730,GO:0005737,GO:0032993	GO:0001503,GO:0001701,GO:0001829,GO:0001889,GO:0001892,GO:0006351,GO:0006355,GO:0006357,GO:0006367,GO:0007179,GO:0010467,GO:0019048,GO:0030219,GO:0030324,GO:0043353,GO:0043923,GO:0044255,GO:0044281,GO:0045893,GO:0045944,GO:0048596,GO:0048706,GO:0060136,GO:0060216	GO:0000978,GO:0000979,GO:0000987,GO:0001077,GO:0001103,GO:0003676,GO:0003677,GO:0003690,GO:0003700,GO:0005515,GO:0008022,GO:0008134,GO:0008270,GO:0035035,GO:0035326,GO:0042802,GO:0042803,GO:0042826,GO:0043425,GO:0043565,GO:0044212,GO:0046872,GO:0071837	cytoplasm,nucleus,organelle lumen	cell communication,cell differentiation,development,metabolic process,regulation of biological process,reproduction,response to stimulus	DNA binding,metal ion binding,protein binding	transcription factor Sp1 isoform a	>gi|38372901|ref|NP_612482.2| transcription factor Sp1 isoform a [Homo sapiens];>gi|352962149|ref|NP_001238754.1| transcription factor Sp1 isoform c [Homo sapiens]	2	2	2	2	0	0	2	2	2	2	0	0	2	2	2	2	0	0	2	2	2	2	0	0	2	2	2	2	0	0	2	2	2	2	0
NP_001239007.1;NP_006304.1;NP_003354.2;NP_004642.2;NP_955475.1;NP_001239008.1	NP_001239007.1;NP_006304.1	3;3;1;1;1;1	3;3;1;1;1;1	3;3;1;1;1;1	Q9Y4E8	USP15	GO:0005634,GO:0005737	GO:0006508,GO:0006511,GO:0007179,GO:0016579,GO:0030509,GO:0030512,GO:0035520,GO:0060389	GO:0003824,GO:0004197,GO:0004221,GO:0004843,GO:0005160,GO:0008233,GO:0008234,GO:0016787,GO:0042802,GO:0046332	cytoplasm,nucleus	cell communication,metabolic process,regulation of biological process,response to stimulus	catalytic activity,protein binding	ubiquitin carboxyl-terminal hydrolase 15 isoform 1	>gi|355330276|ref|NP_001239007.1| ubiquitin carboxyl-terminal hydrolase 15 isoform 1 [Homo sapiens];>gi|14149627|ref|NP_006304.1| ubiquitin carboxyl-terminal hydrolase 15 isoform 2 [Homo sapiens]	6	3	3	3	1	1	0	0	0	0	1	1	0	1	2	3	1	1	0	0	0	0	1	1	0	1	2	3	1	1	0	0	0	0	1
NP_115890.2;NP_001239604.1;NP_001239605.1;NP_001239606.1	NP_115890.2;NP_001239604.1;NP_001239605.1	3;3;3;1	3;3;3;1	3;3;3;1	Q9NUB1	ACSS1	GO:0005739,GO:0005759	GO:0006069,GO:0006085,GO:0006805,GO:0008152,GO:0019413,GO:0019427,GO:0019542,GO:0044281	GO:0000166,GO:0003824,GO:0003987,GO:0005515,GO:0005524,GO:0016208,GO:0016874	cytoplasm,mitochondrion,organelle lumen	metabolic process,response to stimulus	catalytic activity,nucleotide binding,protein binding	acetyl-coenzyme A synthetase 2-like, mitochondrial isoform 1 precursor	>gi|28416953|ref|NP_115890.2| acetyl-coenzyme A synthetase 2-like, mitochondrial isoform 1 precursor [Homo sapiens];>gi|358248205|ref|NP_001239604.1| acetyl-coenzyme A synthetase 2-like, mitochondrial isoform 2 precursor [Homo sapiens];>gi|358248211|ref|NP	4	3	3	3	0	0	0	0	0	0	0	0	1	0	0	0	0	0	0	0	0	0	0	0	1	0	0	0	0	0	0	0	0	0	0
NP_001240308.1;NP_001240309.1;NP_001240311.1;NP_001240312.1;NP_002939.2;NP_001240313.1	NP_001240308.1;NP_001240309.1;NP_001240311.1;NP_001240312.1;NP_002939.2	7;7;7;7;7;2	7;7;7;7;7;2	7;7;7;7;7;2	P61313	RPL15	GO:0005622,GO:0005829,GO:0005840,GO:0022625,GO:0030529	GO:0000184,GO:0006412,GO:0006413,GO:0006414,GO:0006415,GO:0006614,GO:0010467,GO:0016032,GO:0016070,GO:0016071,GO:0019058,GO:0019083,GO:0044267	GO:0003723,GO:0003735,GO:0005515	cytoplasm,cytosol,ribosome	cell organization and biogenesis,metabolic process,transport	RNA binding,protein binding,structural molecule activity	60S ribosomal protein L15 isoform 1	>gi|358356396|ref|NP_001240308.1| 60S ribosomal protein L15 isoform 1 [Homo sapiens];>gi|358356398|ref|NP_001240309.1| 60S ribosomal protein L15 isoform 1 [Homo sapiens];>gi|358356402|ref|NP_001240311.1| 60S ribosomal protein L15 isoform 1 [Homo sapiens];>	6	7	7	7	0	0	0	0	0	0	0	0	0	0	0	0	0	0	0	0	0	0	0	0	0	0	0	0	0	0	0	0	0	0	0
NP_001242941.1;NP_001243024.1;NP_005955.3	NP_001242941.1;NP_001243024.1;NP_005955.3	28;28;28	25;25;25	22;22;22	P35580-4	MYH10	GO:0001725,GO:0005737,GO:0005819,GO:0005886,GO:0005938,GO:0016021,GO:0016459,GO:0016460,GO:0019898,GO:0030424,GO:0030426,GO:0030496,GO:0031305,GO:0031594,GO:0032154,GO:0033177,GO:0043025,GO:0043197	GO:0000226,GO:0000281,GO:0001701,GO:0001764,GO:0001778,GO:0006887,GO:0006930,GO:0007097,GO:0007155,GO:0007411,GO:0007512,GO:0008283,GO:0008360,GO:0010508,GO:0015991,GO:0021592,GO:0021670,GO:0021678,GO:0021680,GO:0030048,GO:0050885,GO:0055003,GO:0055015,GO:0060041	GO:0000146,GO:0003774,GO:0003779,GO:0005515,GO:0005516,GO:0005524,GO:0008017,GO:0008092,GO:0015078,GO:0030898,GO:0043531,GO:0051015	cytoplasm,cytoskeleton,membrane,mitochondrion	cell differentiation,cell division,cell organization and biogenesis,cell proliferation,cellular component movement,development,metabolic process,regulation of biological process,response to stimulus,transport	catalytic activity,motor activity,nucleotide binding,protein binding,transporter activity	myosin-10 isoform 1	>gi|365192532|ref|NP_001242941.1| myosin-10 isoform 1 [Homo sapiens];>gi|367460090|ref|NP_001243024.1| myosin-10 isoform 3 [Homo sapiens];>gi|367460087|ref|NP_005955.3| myosin-10 isoform 2 [Homo sapiens]	3	28	25	22	4	0	2	2	0	0	0	1	12	0	10	2	3	0	1	1	0	0	0	1	9	0	8	2	1	0	1	1	0	0	0
NP_001243239.1;NP_055720.3	NP_001243239.1;NP_055720.3	8;6	8;6	8;6	O94925-3	GLS	GO:0005739,GO:0005759,GO:0005829	GO:0002087,GO:0006537,GO:0006541,GO:0006543,GO:0007268,GO:0007269,GO:0007610,GO:0008652,GO:0014047,GO:0034641,GO:0044281,GO:0051289	GO:0004359,GO:0005515	cytoplasm,cytosol,mitochondrion,organelle lumen	cell communication,cell organization and biogenesis,metabolic process,regulation of biological process,response to stimulus,transport	catalytic activity,protein binding	glutaminase kidney isoform, mitochondrial isoform 2	>gi|373251164|ref|NP_001243239.1| glutaminase kidney isoform, mitochondrial isoform 2 [Homo sapiens];>gi|156104878|ref|NP_055720.3| glutaminase kidney isoform, mitochondrial isoform 1 [Homo sapiens]	2	8	8	8	3	0	0	0	0	0	1	0	5	0	4	1	3	0	0	0	0	0	1	0	5	0	4	1	3	0	0	0	0	0	1
NP_001243339.1;NP_067075.1;NP_001243340.1;NP_001243341.1	NP_001243339.1;NP_067075.1;NP_001243340.1;NP_001243341.1	1;1;1;1	1;1;1;1	1;1;1;1	Q9NP72-2	RAB18	GO:0005622,GO:0005886	GO:0001654,GO:0006184,GO:0006897,GO:0007264,GO:0007420,GO:0015031	GO:0003924,GO:0005515,GO:0005525,GO:0019003	membrane	cell communication,development,metabolic process,regulation of biological process,response to stimulus,transport	catalytic activity,nucleotide binding,protein binding	ras-related protein Rab-18 isoform 2	>gi|374081854|ref|NP_001243339.1| ras-related protein Rab-18 isoform 2 [Homo sapiens];>gi|10880989|ref|NP_067075.1| ras-related protein Rab-18 isoform 1 [Homo sapiens];>gi|374081856|ref|NP_001243340.1| ras-related protein Rab-18 isoform 3 [Homo sapiens];>g	4	1	1	1	0	0	0	0	0	0	0	0	0	0	0	0	0	0	0	0	0	0	0	0	0	0	0	0	0	0	0	0	0	0	0
NP_001243439.1;NP_001243440.1;NP_001243441.1;NP_001243442.1;NP_003134.1	NP_001243439.1;NP_001243440.1;NP_001243441.1;NP_001243442.1;NP_003134.1	12;12;12;12;12	12;12;12;12;12	12;12;12;12;12	Q04837	SSBP1	GO:0005739,GO:0042645	GO:0006260,GO:0051096,GO:0070584	GO:0003677,GO:0003682,GO:0003697,GO:0005515	cytoplasm,mitochondrion,organelle lumen	cell organization and biogenesis,metabolic process,regulation of biological process	DNA binding,protein binding	single-stranded DNA-binding protein, mitochondrial precursor	>gi|374671775|ref|NP_001243439.1| single-stranded DNA-binding protein, mitochondrial precursor [Homo sapiens];>gi|374671785|ref|NP_001243440.1| single-stranded DNA-binding protein, mitochondrial precursor [Homo sapiens];>gi|374671787|ref|NP_001243441.1| si	5	12	12	12	6	1	4	0	2	0	6	2	4	5	7	2	6	1	4	0	2	0	6	2	4	5	7	2	6	1	4	0	2	0	6
NP_001243463.1;NP_005975.1	NP_001243463.1;NP_005975.1	2;2	2;2	2;2	D9HTE9	SLC25A1	GO:0005743,GO:0016020,GO:0016021	GO:0005975,GO:0006006,GO:0006094,GO:0006810,GO:0006843,GO:0019432,GO:0035338,GO:0044255,GO:0044281	GO:0015137	cytoplasm,membrane,mitochondrion	metabolic process,transport	transporter activity	tricarboxylate transport protein, mitochondrial isoform b	>gi|374717343|ref|NP_001243463.1| tricarboxylate transport protein, mitochondrial isoform b [Homo sapiens];>gi|21389315|ref|NP_005975.1| tricarboxylate transport protein, mitochondrial isoform a precursor [Homo sapiens]	2	2	2	2	0	0	0	0	0	0	0	0	0	0	0	0	0	0	0	0	0	0	0	0	0	0	0	0	0	0	0	0	0	0	0
NP_055487.2;NP_001243607.1;NP_001243608.1;NP_001243609.1;NP_001243610.1	NP_055487.2;NP_001243607.1;NP_001243608.1;NP_001243609.1;NP_001243610.1	4;4;4;2;2	4;4;4;2;2	4;4;4;2;2	O15091	KIAA0391	GO:0005739	GO:0008033		cytoplasm,mitochondrion	metabolic process		mitochondrial ribonuclease P protein 3 isoform 1 precursor	>gi|62988276|ref|NP_055487.2| mitochondrial ribonuclease P protein 3 isoform 1 precursor [Homo sapiens];>gi|375493513|ref|NP_001243607.1| mitochondrial ribonuclease P protein 3 isoform 2 [Homo sapiens];>gi|375493516|ref|NP_001243608.1| mitochondrial ribonu	5	4	4	4	0	0	0	0	0	0	0	0	2	0	1	0	0	0	0	0	0	0	0	0	2	0	1	0	0	0	0	0	0	0	0
NP_001244120.1;NP_004388.2	NP_001244120.1;NP_004388.2	2;2	2;2	2;2	P26196	DDX6	GO:0000932,GO:0005737,GO:0005829,GO:0010494,GO:0016442	GO:0000288,GO:0010467,GO:0016070,GO:0016071,GO:0033962,GO:0043928	GO:0000166,GO:0003676,GO:0003723,GO:0003724,GO:0004386,GO:0005515,GO:0005524,GO:0008026,GO:0016787	cytoplasm,cytosol	cell organization and biogenesis,metabolic process	RNA binding,catalytic activity,nucleotide binding,protein binding	probable ATP-dependent RNA helicase DDX6	>gi|380692342|ref|NP_001244120.1| probable ATP-dependent RNA helicase DDX6 [Homo sapiens];>gi|164664518|ref|NP_004388.2| probable ATP-dependent RNA helicase DDX6 [Homo sapiens]	2	2	2	2	0	0	0	0	0	0	0	0	0	0	0	0	0	0	0	0	0	0	0	0	0	0	0	0	0	0	0	0	0	0	0
NP_001244222.1;NP_005511.1;NP_001027565.1;NP_062543.1	NP_001244222.1;NP_005511.1	11;11;4;4	11;11;4;4	9;9;3;3	P31943	HNRNPH1	GO:0005634,GO:0005654,GO:0005681,GO:0005730,GO:0005737,GO:0015629,GO:0030529,GO:0071013	GO:0000398,GO:0006396,GO:0006397,GO:0008380,GO:0010467,GO:0043484	GO:0000166,GO:0003676,GO:0003723,GO:0005515,GO:0008266	cytoplasm,cytoskeleton,nucleus,organelle lumen,spliceosomal complex	metabolic process,regulation of biological process	RNA binding,nucleotide binding,protein binding	heterogeneous nuclear ribonucleoprotein H	>gi|381342476|ref|NP_001244222.1| heterogeneous nuclear ribonucleoprotein H [Homo sapiens];>gi|5031753|ref|NP_005511.1| heterogeneous nuclear ribonucleoprotein H [Homo sapiens]	4	11	11	9	1	8	1	9	1	4	1	5	2	9	4	5	1	8	1	9	1	4	1	5	2	9	4	5	1	6	1	7	1	3	1
NP_036613.2;NP_001244337.1;NP_899052.1;NP_899053.1;NP_899051.1;NP_001244338.1;NP_899055.1;NP_001244339.1;NP_899054.1;NP_001244343.1;NP_001244340.1;NP_001244341.1;NP_001244342.1	NP_036613.2;NP_001244337.1;NP_899052.1;NP_899053.1;NP_899051.1;NP_001244338.1;NP_899055.1;NP_001244339.1;NP_899054.1;NP_001244343.1;NP_001244340.1;NP_001244341.1;NP_001244342.1	1;1;1;1;1;1;1;1;1;1;1;1;1	1;1;1;1;1;1;1;1;1;1;1;1;1	1;1;1;1;1;1;1;1;1;1;1;1;1	Q9UKT9	IKZF3	GO:0005634,GO:0005737,GO:0005886	GO:0006351,GO:0006355,GO:0006357,GO:0007498,GO:0030888,GO:0042113,GO:0042981,GO:0045577,GO:0045619	GO:0003676,GO:0003677,GO:0003700,GO:0005515,GO:0008270,GO:0042803,GO:0043565,GO:0046872,GO:0046982	cytoplasm,membrane,nucleus	cell death,cell differentiation,cell proliferation,development,metabolic process,regulation of biological process	DNA binding,metal ion binding,protein binding	zinc finger protein Aiolos isoform 1	>gi|33589816|ref|NP_036613.2| zinc finger protein Aiolos isoform 1 [Homo sapiens];>gi|383872639|ref|NP_001244337.1| zinc finger protein Aiolos isoform 7 [Homo sapiens];>gi|38045961|ref|NP_899052.1| zinc finger protein Aiolos isoform 3 [Homo sapiens];>gi|38	13	1	1	1	0	0	0	0	0	0	1	0	0	0	0	0	0	0	0	0	0	0	1	0	0	0	0	0	0	0	0	0	0	0	1
NP_001244928.1;NP_057460.3	NP_001244928.1;NP_057460.3	3;3	3;3	3;3	Q9P2R3-4	ANKFY1	GO:0005765,GO:0010008,GO:0043231		GO:0005515,GO:0046872	cytoplasm,endosome,membrane,vacuole		metal ion binding,protein binding	ankyrin repeat and FYVE domain-containing protein 1 isoform 3	>gi|384367970|ref|NP_001244928.1| ankyrin repeat and FYVE domain-containing protein 1 isoform 3 [Homo sapiens];>gi|110815813|ref|NP_057460.3| ankyrin repeat and FYVE domain-containing protein 1 isoform 1 [Homo sapiens]	2	3	3	3	0	1	1	2	1	1	0	0	0	2	0	3	0	1	1	2	1	1	0	0	0	2	0	3	0	1	1	2	1	1	0
NP_001244941.1;NP_001244942.1;NP_004101.2;NP_077728.2;NP_001244945.1;NP_001244943.1;NP_001244944.1	NP_001244941.1;NP_001244942.1;NP_004101.2;NP_077728.2;NP_001244945.1;NP_001244943.1;NP_001244944.1	2;2;2;2;2;1;1	2;2;2;2;2;1;1	2;2;2;2;2;1;1	P22570-3	FDXR	GO:0005739,GO:0005743,GO:0005759	GO:0006091,GO:0006694,GO:0008203,GO:0022900,GO:0044281,GO:0055114,GO:0070995	GO:0000166,GO:0004324,GO:0005515,GO:0015039,GO:0070402	cytoplasm,membrane,mitochondrion,organelle lumen	metabolic process	catalytic activity,nucleotide binding,protein binding	NADPH:adrenodoxin oxidoreductase, mitochondrial isoform 3 precursor	>gi|384381462|ref|NP_001244941.1| NADPH:adrenodoxin oxidoreductase, mitochondrial isoform 3 precursor [Homo sapiens];>gi|384381464|ref|NP_001244942.1| NADPH:adrenodoxin oxidoreductase, mitochondrial isoform 4 [Homo sapiens];>gi|111118983|ref|NP_004101.2| N	7	2	2	2	0	0	1	1	0	0	0	0	1	1	0	0	0	0	1	1	0	0	0	0	1	1	0	0	0	0	1	1	0	0	0
NP_001245218.1;NP_003935.2;NP_001245217.1	NP_001245218.1;NP_003935.2;NP_001245217.1	8;8;5	8;8;5	8;8;5	A6PVW9	SELENBP1	GO:0005730,GO:0005829,GO:0016020	GO:0015031	GO:0005515,GO:0008430	cytoplasm,cytosol,membrane,nucleus,organelle lumen	transport	protein binding	selenium-binding protein 1 isoform 3	>gi|385137130|ref|NP_001245218.1| selenium-binding protein 1 isoform 3 [Homo sapiens];>gi|16306550|ref|NP_003935.2| selenium-binding protein 1 isoform 1 [Homo sapiens];>gi|385137128|ref|NP_001245217.1| selenium-binding protein 1 isoform 2 [Homo sapiens]	3	8	8	8	0	4	0	1	0	0	3	0	1	1	0	0	0	4	0	1	0	0	3	0	1	1	0	0	0	4	0	1	0	0	3
NP_001245238.1;NP_001245237.1;NP_001028886.1;NP_006161.2;NP_001245239.1	NP_001245238.1;NP_001245237.1;NP_001028886.1;NP_006161.2;NP_001245239.1	9;9;8;8;7	9;9;8;8;7	9;9;8;8;7	P46087-4	NOP2	GO:0005634,GO:0005730	GO:0006364,GO:0008284	GO:0003723,GO:0005515,GO:0008757	nucleus,organelle lumen	cell proliferation,metabolic process,regulation of biological process	RNA binding,catalytic activity,protein binding	putative ribosomal RNA methyltransferase NOP2 isoform 3	>gi|385198061|ref|NP_001245238.1| putative ribosomal RNA methyltransferase NOP2 isoform 3 [Homo sapiens];>gi|385198059|ref|NP_001245237.1| putative ribosomal RNA methyltransferase NOP2 isoform 2 [Homo sapiens];>gi|76150625|ref|NP_001028886.1| putative ribo	5	9	9	9	0	0	0	0	0	0	0	0	1	1	1	1	0	0	0	0	0	0	0	0	1	1	1	1	0	0	0	0	0	0	0
NP_001245367.1;NP_001245366.1;NP_689508.3	NP_001245367.1;NP_001245366.1;NP_689508.3	1;1;1	1;1;1	1;1;1	P26639-2	TARS	GO:0005737,GO:0005829,GO:0015629	GO:0006412,GO:0006418,GO:0006435,GO:0010467,GO:0043039	GO:0000166,GO:0004812,GO:0004829,GO:0005524,GO:0016876,GO:0042803	cytoplasm,cytoskeleton,cytosol	metabolic process	catalytic activity,nucleotide binding,protein binding	threonine--tRNA ligase, cytoplasmic isoform 2	>gi|386642862|ref|NP_001245367.1| threonine--tRNA ligase, cytoplasmic isoform 2 [Homo sapiens];>gi|386642860|ref|NP_001245366.1| threonine--tRNA ligase, cytoplasmic isoform 1 [Homo sapiens];>gi|38202255|ref|NP_689508.3| threonine--tRNA ligase, cytoplasmic	3	1	1	1	0	0	0	0	0	0	0	0	1	0	0	0	0	0	0	0	0	0	0	0	1	0	0	0	0	0	0	0	0	0	0
NP_079170.2;NP_001248321.1;NP_001248323.1	NP_079170.2;NP_001248321.1;NP_001248323.1	1;1;1	1;1;1	1;1;1	Q9BSC4	NOL10	GO:0005634,GO:0005730		GO:0005515	nucleus,organelle lumen		protein binding	nucleolar protein 10 isoform 1	>gi|171460958|ref|NP_079170.2| nucleolar protein 10 isoform 1 [Homo sapiens];>gi|386869302|ref|NP_001248321.1| nucleolar protein 10 isoform 2 [Homo sapiens];>gi|386869309|ref|NP_001248323.1| nucleolar protein 10 isoform 3 [Homo sapiens]	3	1	1	1	0	0	0	0	0	0	0	0	0	0	0	0	0	0	0	0	0	0	0	0	0	0	0	0	0	0	0	0	0	0	0
NP_001248755.1;NP_003929.4	NP_001248755.1;NP_003929.4	1;1	1;1	1;1	O14617-5	AP3D1	GO:0000139,GO:0005765,GO:0005794,GO:0010008,GO:0030117,GO:0043195	GO:0006726,GO:0006886,GO:0008089,GO:0016192,GO:0033365,GO:0048007,GO:0048490,GO:0048499,GO:0051138,GO:0061088	GO:0005215,GO:0008565	Golgi,cytoplasm,endosome,membrane,vacuole	cell communication,cell differentiation,cell organization and biogenesis,cellular component movement,cellular homeostasis,development,metabolic process,regulation of biological process,transport	transporter activity	AP-3 complex subunit delta-1 isoform 3	>gi|387849337|ref|NP_001248755.1| AP-3 complex subunit delta-1 isoform 3 [Homo sapiens];>gi|117553580|ref|NP_003929.4| AP-3 complex subunit delta-1 isoform 2 [Homo sapiens]	2	1	1	1	0	0	0	0	0	0	0	0	0	0	0	0	0	0	0	0	0	0	0	0	0	0	0	0	0	0	0	0	0	0	0
NP_001248763.1;NP_004740.2;NP_112162.1;NP_954573.1	NP_001248763.1;NP_004740.2;NP_112162.1;NP_954573.1	11;11;7;7	11;11;7;7	11;11;7;7	B4DU42	TBRG4	GO:0005739	GO:0000080,GO:0006468,GO:0007050,GO:0008284,GO:0045333	GO:0004672	cytoplasm,mitochondrion	cell proliferation,metabolic process,regulation of biological process	catalytic activity	protein TBRG4 isoform 3	>gi|387912543|ref|NP_001248763.1| protein TBRG4 isoform 3 [Homo sapiens];>gi|40217812|ref|NP_004740.2| protein TBRG4 isoform 1 [Homo sapiens];>gi|13569848|ref|NP_112162.1| protein TBRG4 isoform 2 [Homo sapiens];>gi|40217810|ref|NP_954573.1| protein TBRG4 i	4	11	11	11	0	1	0	0	0	0	4	1	4	0	3	0	0	1	0	0	0	0	4	1	4	0	3	0	0	1	0	0	0	0	4
NP_112487.1;NP_001254792.1;NP_001254793.1	NP_112487.1;NP_001254792.1;NP_001254793.1	4;4;3	4;4;3	4;4;3	Q9GZT3	SLIRP	GO:0005634,GO:0005739,GO:0030529	GO:0000961,GO:0006351,GO:0006355	GO:0000166,GO:0003676,GO:0003723	cytoplasm,mitochondrion,nucleus	metabolic process,regulation of biological process	RNA binding,nucleotide binding	SRA stem-loop-interacting RNA-binding protein, mitochondrial isoform 1 precursor	>gi|13654278|ref|NP_112487.1| SRA stem-loop-interacting RNA-binding protein, mitochondrial isoform 1 [Homo sapiens];>gi|392583865|ref|NP_001254792.1| SRA stem-loop-interacting RNA-binding protein, mitochondrial isoform 2 precursor [Homo sapiens];>gi|392583	3	4	4	4	4	1	0	0	0	0	3	1	1	0	2	0	4	1	0	0	0	0	3	1	1	0	2	0	4	1	0	0	0	0	3
NP_001255.3	NP_001255.3	1	1	1		CDSN	GO:0001533,GO:0005576,GO:0005911,GO:0030057	GO:0007155,GO:0008544,GO:0016337,GO:0030216,GO:0043589	GO:0042803	cytoskeleton,extracellular	cell differentiation,development	protein binding	corneodesmosin precursor	>gi|67782356|ref|NP_001255.3| corneodesmosin precursor [Homo sapiens]	1	1	1	1	0	0	1	1	1	1	0	1	1	1	1	1	0	0	1	1	1	1	0	1	1	1	1	1	0	0	1	1	1	1	0
NP_001257328.1;NP_006000.2;NP_001257329.1;NP_005992.1;NP_525125.2;NP_997195.1;NP_079079.1;NP_001165335.1;XP_003846706.1	NP_001257328.1;NP_006000.2;NP_001257329.1;NP_005992.1;NP_525125.2	25;25;25;16;16;12;3;3;3	1;1;1;1;1;1;0;0;0	1;1;1;1;1;1;0;0;0	Q71U36	TUBA1A	GO:0005737,GO:0005829,GO:0005856,GO:0005874,GO:0005881,GO:0015630,GO:0043234	GO:0000086,GO:0000278,GO:0006184,GO:0006457,GO:0007017,GO:0007018,GO:0030705,GO:0044267,GO:0051084,GO:0051258,GO:0051301	GO:0000166,GO:0003924,GO:0005198,GO:0005200,GO:0005515,GO:0005525,GO:0019904	cytoplasm,cytoskeleton,cytosol	cell division,cell organization and biogenesis,cellular component movement,metabolic process,transport	catalytic activity,nucleotide binding,protein binding,structural molecule activity	tubulin alpha-1A chain isoform 1	>gi|393715091|ref|NP_001257328.1| tubulin alpha-1A chain isoform 1 [Homo sapiens];>gi|17986283|ref|NP_006000.2| tubulin alpha-1A chain isoform 1 [Homo sapiens];>gi|393715095|ref|NP_001257329.1| tubulin alpha-1A chain isoform 2 [Homo sapiens];>gi|17921993|r	9	25	1	1	11	9	12	15	13	5	9	8	14	9	15	12	1	1	1	1	0	0	1	1	1	1	1	1	1	1	1	1	0	0	1
NP_002379.3;NP_001257401.1	NP_002379.3;NP_001257401.1	2;2	2;2	2;2	B4DWW4	MCM3	GO:0005634,GO:0005654,GO:0005658,GO:0005730,GO:0005737,GO:0005813,GO:0042555,GO:0043231,GO:0048471	GO:0000075,GO:0000082,GO:0000084,GO:0000216,GO:0000278,GO:0006260,GO:0006270,GO:0006271,GO:0015979,GO:0015995,GO:0032508	GO:0000166,GO:0003677,GO:0003678,GO:0004386,GO:0005515,GO:0005524,GO:0016851,GO:0016887,GO:0017111	chromosome,cytoplasm,cytoskeleton,nucleus,organelle lumen	metabolic process	DNA binding,catalytic activity,nucleotide binding,protein binding	DNA replication licensing factor MCM3 isoform 1	>gi|394582093|ref|NP_002379.3| DNA replication licensing factor MCM3 isoform 1 [Homo sapiens];>gi|394582099|ref|NP_001257401.1| DNA replication licensing factor MCM3 isoform 2 [Homo sapiens]	2	2	2	2	0	0	1	0	0	0	0	0	1	0	0	0	0	0	1	0	0	0	0	0	1	0	0	0	0	0	1	0	0	0	0
NP_001257411.1;NP_002806.2	NP_001257411.1;NP_002806.2	2;2	2;2	2;2	O00231	PSMD11	GO:0000502,GO:0005634,GO:0005654,GO:0005737,GO:0005829,GO:0022624	GO:0000075,GO:0000082,GO:0000084,GO:0000209,GO:0000216,GO:0000278,GO:0002474,GO:0002479,GO:0006511,GO:0006521,GO:0006915,GO:0006977,GO:0010467,GO:0016032,GO:0016070,GO:0016071,GO:0031145,GO:0034641,GO:0042590,GO:0042981,GO:0043066,GO:0043248,GO:0044281,GO:0048863,GO:0051436,GO:0051437,GO:0051439	GO:0005515	cytoplasm,cytosol,nucleus,organelle lumen,proteasome	cell communication,cell death,cell differentiation,cell organization and biogenesis,metabolic process,regulation of biological process,response to stimulus	protein binding	26S proteasome non-ATPase regulatory subunit 11	>gi|394953908|ref|NP_001257411.1| 26S proteasome non-ATPase regulatory subunit 11 [Homo sapiens];>gi|28872725|ref|NP_002806.2| 26S proteasome non-ATPase regulatory subunit 11 [Homo sapiens]	2	2	2	2	1	1	0	0	0	0	0	0	1	1	1	0	1	1	0	0	0	0	0	0	1	1	1	0	1	1	0	0	0	0	0
NP_001257412.1;NP_003303.2	NP_001257412.1;NP_003303.2	2;2	2;2	2;2	Q16762	TST	GO:0005739,GO:0005743,GO:0005759,GO:0005886	GO:0000096,GO:0000098,GO:0009440,GO:0034641,GO:0035928,GO:0044281,GO:0051029,GO:0070221	GO:0003723,GO:0004792,GO:0008097,GO:0016740	cytoplasm,membrane,mitochondrion,organelle lumen	metabolic process,transport	RNA binding,catalytic activity	thiosulfate sulfurtransferase	>gi|395394071|ref|NP_001257412.1| thiosulfate sulfurtransferase [Homo sapiens];>gi|17402865|ref|NP_003303.2| thiosulfate sulfurtransferase [Homo sapiens]	2	2	2	2	1	0	0	0	0	0	1	0	0	0	0	0	1	0	0	0	0	0	1	0	0	0	0	0	1	0	0	0	0	0	1
NP_004821.2;NP_057063.2;NP_001257451.1;NP_001257450.1	NP_004821.2;NP_057063.2;NP_001257451.1;NP_001257450.1	2;2;2;2	2;2;2;2	2;2;2;2	Q9ULK4	MED23	GO:0005634,GO:0005654,GO:0005667,GO:0016592	GO:0006351,GO:0006355,GO:0006357,GO:0006367,GO:0010467	GO:0003713,GO:0005515	nucleus,organelle lumen	metabolic process,regulation of biological process	protein binding	mediator of RNA polymerase II transcription subunit 23 isoform a	>gi|28558971|ref|NP_004821.2| mediator of RNA polymerase II transcription subunit 23 isoform a [Homo sapiens];>gi|28558969|ref|NP_057063.2| mediator of RNA polymerase II transcription subunit 23 isoform b [Homo sapiens];>gi|395455067|ref|NP_001257451.1| me	4	2	2	2	0	0	0	0	0	0	0	0	0	0	0	0	0	0	0	0	0	0	0	0	0	0	0	0	0	0	0	0	0	0	0
NP_001257882.1;NP_001257817.1;NP_036272.2	NP_001257882.1;NP_001257817.1;NP_036272.2	3;3;3	3;3;3	3;3;3		SLC25A10	GO:0005634,GO:0005730,GO:0005739,GO:0005743,GO:0016021	GO:0000096,GO:0000098,GO:0005975,GO:0006006,GO:0006094,GO:0006811,GO:0006835,GO:0006839,GO:0008272,GO:0015709,GO:0034641,GO:0044281,GO:0055085,GO:0070221	GO:0005310,GO:0005515,GO:0015114,GO:0015116,GO:0015117,GO:0015140,GO:0015141,GO:0015297	cytoplasm,membrane,mitochondrion,nucleus,organelle lumen	metabolic process,transport	protein binding,transporter activity	mitochondrial dicarboxylate carrier isoform 3	>gi|401461781|ref|NP_001257882.1| mitochondrial dicarboxylate carrier isoform 3 [Homo sapiens];>gi|401461821|ref|NP_001257817.1| mitochondrial dicarboxylate carrier isoform 1 [Homo sapiens];>gi|20149598|ref|NP_036272.2| mitochondrial dicarboxylate carrier	3	3	3	3	0	0	0	0	0	0	0	0	0	0	0	0	0	0	0	0	0	0	0	0	0	0	0	0	0	0	0	0	0	0	0
NP_001284.1	NP_001284.1	8	8	8	P54105	CLNS1A	GO:0005634,GO:0005737,GO:0005829,GO:0005856,GO:0005886	GO:0000387,GO:0006810,GO:0006821,GO:0006884,GO:0008015,GO:0010467,GO:0016070,GO:0034660	GO:0005515	cytoplasm,cytoskeleton,cytosol,membrane,nucleus	cell organization and biogenesis,cellular homeostasis,metabolic process,transport	protein binding	methylosome subunit pICln	>gi|4502891|ref|NP_001284.1| methylosome subunit pICln [Homo sapiens]	1	8	8	8	1	5	1	5	2	3	1	2	2	4	2	4	1	5	1	5	2	3	1	2	2	4	2	4	1	5	1	5	2	3	1
NP_001307.2;NP_001243064.1	NP_001307.2;NP_001243064.1	6;5	6;5	6;5	P55060	CSE1L	GO:0005634,GO:0005643,GO:0005737	GO:0006810,GO:0006886,GO:0006915,GO:0008283,GO:0015031	GO:0005488,GO:0005515,GO:0008262,GO:0008536,GO:0042802	cytoplasm,membrane,nucleus	cell death,cell proliferation,transport	protein binding,transporter activity	exportin-2 isoform 1	>gi|29029559|ref|NP_001307.2| exportin-2 isoform 1 [Homo sapiens];>gi|371502112|ref|NP_001243064.1| exportin-2 isoform 2 [Homo sapiens]	2	6	6	6	2	1	0	0	0	0	1	0	2	0	2	0	2	1	0	0	0	0	1	0	2	0	2	0	2	1	0	0	0	0	1
NP_001340.2	NP_001340.2	12	12	12	P14868	DARS	GO:0005737,GO:0005829	GO:0006412,GO:0006418,GO:0006422,GO:0006461,GO:0010467	GO:0000166,GO:0003676,GO:0004046,GO:0004812,GO:0004815,GO:0005515,GO:0005524,GO:0016874	cytoplasm,cytosol	cell organization and biogenesis,metabolic process	catalytic activity,nucleotide binding,protein binding	aspartate--tRNA ligase, cytoplasmic	>gi|45439306|ref|NP_001340.2| aspartate--tRNA ligase, cytoplasmic [Homo sapiens]	1	12	12	12	0	1	0	0	1	0	0	0	1	1	3	0	0	1	0	0	1	0	0	0	1	1	3	0	0	1	0	0	1	0	0
NP_001348.2	NP_001348.2	24	24	24	Q08211	DHX9	GO:0005622,GO:0005634,GO:0005654,GO:0005730,GO:0005737,GO:0005813,GO:0005829,GO:0030529,GO:0070937	GO:0000398,GO:0007623,GO:0008380,GO:0010467,GO:0032481,GO:0034605,GO:0045087,GO:0070934	GO:0000166,GO:0001085,GO:0003676,GO:0003677,GO:0003723,GO:0003724,GO:0003725,GO:0004003,GO:0004004,GO:0004386,GO:0005515,GO:0005524,GO:0008026,GO:0016787,GO:0042802	cytoplasm,cytoskeleton,cytosol,nucleus,organelle lumen	defense response,metabolic process,regulation of biological process,response to stimulus	DNA binding,RNA binding,catalytic activity,nucleotide binding,protein binding	ATP-dependent RNA helicase A	>gi|100913206|ref|NP_001348.2| ATP-dependent RNA helicase A [Homo sapiens]	1	24	24	24	1	0	0	0	0	0	0	0	2	2	1	2	1	0	0	0	0	0	0	0	2	2	1	2	1	0	0	0	0	0	0
NP_001349.2	NP_001349.2	1	1	1	O43143	DHX15	GO:0005634,GO:0005689,GO:0005730	GO:0006397,GO:0008380	GO:0000166,GO:0003676,GO:0003724,GO:0003725,GO:0004386,GO:0005515,GO:0005524,GO:0008026,GO:0016787,GO:0017111	nucleus,organelle lumen,spliceosomal complex	metabolic process	RNA binding,catalytic activity,nucleotide binding,protein binding	putative pre-mRNA-splicing factor ATP-dependent RNA helicase DHX15	>gi|68509926|ref|NP_001349.2| putative pre-mRNA-splicing factor ATP-dependent RNA helicase DHX15 [Homo sapiens]	1	1	1	1	0	0	0	0	0	0	0	0	1	0	1	0	0	0	0	0	0	0	0	0	1	0	1	0	0	0	0	0	0	0	0
NP_001363.2;NP_775899.3	NP_001363.2;NP_775899.3	2;2	2;2	2;2	Q9NYC9	DNAH9	GO:0005737,GO:0005856,GO:0005858,GO:0005874,GO:0005929,GO:0030286,GO:0035085,GO:0042995	GO:0006200,GO:0006928,GO:0007018,GO:0007283,GO:0030030	GO:0000166,GO:0003774,GO:0003777,GO:0005524,GO:0016887,GO:0017111	cytoplasm,cytoskeleton	cell organization and biogenesis,cellular component movement,metabolic process,reproduction	catalytic activity,motor activity,nucleotide binding	dynein heavy chain 9, axonemal isoform 2	>gi|114155133|ref|NP_001363.2| dynein heavy chain 9, axonemal isoform 2 [Homo sapiens];>gi|256542310|ref|NP_775899.3| dynein heavy chain 17, axonemal [Homo sapiens]	2	2	2	2	2	1	1	2	0	0	2	1	0	1	0	0	2	1	1	2	0	0	2	1	0	1	0	0	2	1	1	2	0	0	2
NP_001365.1	NP_001365.1	1	1	1	Q92874	DNASE1L2	GO:0005576	GO:0006259,GO:0006308,GO:0090305	GO:0003677,GO:0004518,GO:0004519,GO:0004536,GO:0005509,GO:0016787,GO:0016888	extracellular	metabolic process	DNA binding,catalytic activity,metal ion binding	deoxyribonuclease-1-like 2 precursor	>gi|4503347|ref|NP_001365.1| deoxyribonuclease-1-like 2 precursor [Homo sapiens]	1	1	1	1	0	0	0	0	0	0	0	0	0	0	0	0	0	0	0	0	0	0	0	0	0	0	0	0	0	0	0	0	0	0	0
NP_001367.2	NP_001367.2	22	22	22	Q14204	DYNC1H1	GO:0005737,GO:0005794,GO:0005813,GO:0005829,GO:0005856,GO:0005868,GO:0005874,GO:0030286,GO:0070062	GO:0000086,GO:0000278,GO:0006200,GO:0006810,GO:0007018,GO:0007052,GO:0008219,GO:0019886,GO:0033962,GO:0034063	GO:0000166,GO:0003774,GO:0003777,GO:0005515,GO:0005524,GO:0016887,GO:0017111,GO:0042623	Golgi,cytoplasm,cytoskeleton,cytosol,extracellular	cell death,cell organization and biogenesis,cellular component movement,metabolic process,transport	catalytic activity,motor activity,nucleotide binding,protein binding	cytoplasmic dynein 1 heavy chain 1	>gi|33350932|ref|NP_001367.2| cytoplasmic dynein 1 heavy chain 1 [Homo sapiens]	1	22	22	22	1	2	0	0	1	0	2	0	2	0	2	0	1	2	0	0	1	0	2	0	2	0	2	0	1	2	0	0	1	0	2
NP_001389.2	NP_001389.2	16	16	16	Q13011	ECH1	GO:0005739,GO:0005777	GO:0006629,GO:0006631,GO:0006635,GO:0008152	GO:0003824,GO:0005102,GO:0005515,GO:0016853,GO:0016863	cytoplasm,mitochondrion	metabolic process	catalytic activity,protein binding	delta(3,5)-Delta(2,4)-dienoyl-CoA isomerase, mitochondrial precursor	>gi|70995211|ref|NP_001389.2| delta(3,5)-Delta(2,4)-dienoyl-CoA isomerase, mitochondrial precursor [Homo sapiens]	1	16	16	16	8	1	2	1	2	1	9	0	11	2	6	0	8	1	2	1	2	1	9	0	11	2	6	0	8	1	2	1	2	1	9
NP_001393.1;NP_001949.1	NP_001393.1;NP_001949.1	20;11	20;11	20;11	P68104	EEF1A1	GO:0005634,GO:0005737,GO:0005829,GO:0005853,GO:0005886	GO:0006184,GO:0006351,GO:0006355,GO:0006412,GO:0006414,GO:0010467,GO:0044267	GO:0000166,GO:0003746,GO:0003924,GO:0005515,GO:0005525,GO:0019901	cytoplasm,cytosol,membrane,nucleus	metabolic process,regulation of biological process	RNA binding,catalytic activity,nucleotide binding,protein binding	elongation factor 1-alpha 1	>gi|4503471|ref|NP_001393.1| elongation factor 1-alpha 1 [Homo sapiens];>gi|4503475|ref|NP_001949.1| elongation factor 1-alpha 2 [Homo sapiens]	2	20	20	20	7	9	12	9	5	2	8	3	10	9	8	1	7	9	12	9	5	2	8	3	10	9	8	1	7	9	12	9	5	2	8
NP_001395.1	NP_001395.1	14	14	14	P26641	EEF1G	GO:0005622,GO:0005829,GO:0005853	GO:0006412,GO:0006414,GO:0009615,GO:0010467,GO:0044267	GO:0003746,GO:0005515	cytoplasm,cytosol	metabolic process,response to stimulus	RNA binding,protein binding	elongation factor 1-gamma	>gi|4503481|ref|NP_001395.1| elongation factor 1-gamma [Homo sapiens]	1	14	14	14	8	7	5	4	8	2	3	2	7	3	8	4	8	7	5	4	8	2	3	2	7	3	8	4	8	7	5	4	8	2	3
NP_001403.1;NP_004672.2	NP_001403.1;NP_004672.2	1;1	1;1	1;1	P47813	LOC101060318,EIF1AX	GO:0005829	GO:0006412,GO:0006413,GO:0010467,GO:0044267	GO:0003723,GO:0003743,GO:0008135	cytoplasm,cytosol	metabolic process	RNA binding	eukaryotic translation initiation factor 1A, X-chromosomal	>gi|4503499|ref|NP_001403.1| eukaryotic translation initiation factor 1A, X-chromosomal [Homo sapiens];>gi|33356163|ref|NP_004672.2| eukaryotic translation initiation factor 1A, Y-chromosomal [Homo sapiens]	2	1	1	1	0	0	0	0	0	0	0	0	1	0	0	0	0	0	0	0	0	0	0	0	1	0	0	0	0	0	0	0	0	0	0
NP_001406.1	NP_001406.1	2	2	2	P41091	EIF2S3	GO:0005829	GO:0006184,GO:0006412,GO:0006413,GO:0010467,GO:0044267	GO:0000166,GO:0003743,GO:0003924,GO:0005515,GO:0005525,GO:0008135	cytoplasm,cytosol	metabolic process	RNA binding,catalytic activity,nucleotide binding,protein binding	eukaryotic translation initiation factor 2 subunit 3	>gi|4503507|ref|NP_001406.1| eukaryotic translation initiation factor 2 subunit 3 [Homo sapiens]	1	2	2	2	1	1	0	0	1	0	0	0	0	0	1	1	1	1	0	0	1	0	0	0	0	0	1	1	1	1	0	0	1	0	0
NP_001407.1;NP_001191439.1;NP_001958.2	NP_001407.1;NP_001191439.1	22;16;9	22;16;9	20;14;7	P60842	EIF4A1	GO:0005737,GO:0005829,GO:0016281	GO:0000288,GO:0000289,GO:0006412,GO:0006413,GO:0006418,GO:0010467,GO:0016070,GO:0016071,GO:0019048,GO:0019221,GO:0031100,GO:0044267	GO:0000166,GO:0000339,GO:0003676,GO:0003723,GO:0003725,GO:0003729,GO:0003743,GO:0004386,GO:0004812,GO:0005515,GO:0005524,GO:0008026,GO:0008135,GO:0016787	cytoplasm,cytosol	cell communication,development,metabolic process,regulation of biological process,response to stimulus	RNA binding,catalytic activity,nucleotide binding,protein binding	eukaryotic initiation factor 4A-I isoform 1	>gi|4503529|ref|NP_001407.1| eukaryotic initiation factor 4A-I isoform 1 [Homo sapiens];>gi|325197164|ref|NP_001191439.1| eukaryotic initiation factor 4A-I isoform 2 [Homo sapiens]	3	22	22	20	7	4	3	0	6	0	5	1	10	0	9	0	7	4	3	0	6	0	5	1	10	0	9	0	6	3	3	0	5	0	4
NP_001408.2	NP_001408.2	22	22	22	P23588	EIF4B	GO:0005829,GO:0016281	GO:0000288,GO:0000289,GO:0006412,GO:0006413,GO:0006446,GO:0008286,GO:0010467,GO:0016070,GO:0016071,GO:0044267	GO:0000166,GO:0003676,GO:0003723,GO:0003743,GO:0005515	cytoplasm,cytosol	cell communication,metabolic process,regulation of biological process,response to stimulus	RNA binding,nucleotide binding,protein binding	eukaryotic translation initiation factor 4B	>gi|50053795|ref|NP_001408.2| eukaryotic translation initiation factor 4B [Homo sapiens]	1	22	22	22	4	13	5	13	0	1	2	9	10	14	2	6	4	13	5	13	0	1	2	9	10	14	2	6	4	13	5	13	0	1	2
NP_001410.2	NP_001410.2	1	1	1	Q15717	ELAVL1	GO:0005634,GO:0005654,GO:0005737,GO:0005829	GO:0007275,GO:0010467,GO:0016070,GO:0016071,GO:0045727,GO:0048255,GO:0070935	GO:0000166,GO:0003676,GO:0003723,GO:0003725,GO:0003729,GO:0005515,GO:0017091,GO:0019901,GO:0035925	cytoplasm,cytosol,nucleus,organelle lumen	development,metabolic process,regulation of biological process	RNA binding,nucleotide binding,protein binding	ELAV-like protein 1	>gi|38201714|ref|NP_001410.2| ELAV-like protein 1 [Homo sapiens]	1	1	1	1	0	0	0	0	0	0	0	0	0	0	0	0	0	0	0	0	0	0	0	0	0	0	0	0	0	0	0	0	0	0	0
NP_001419.1;NP_001188412.1;NP_001967.3;NP_443739.3;NP_001180432.1;NP_001966.1	NP_001419.1;NP_001188412.1	24;16;4;4;4;3	24;16;4;4;4;3	24;16;4;4;4;3	P06733	ENO1	GO:0000015,GO:0005634,GO:0005737,GO:0005829,GO:0005886,GO:0016020,GO:0031430,GO:0070062	GO:0000122,GO:0005975,GO:0006006,GO:0006094,GO:0006096,GO:0006351,GO:0006355,GO:0009615,GO:0030308,GO:0044281,GO:0045892	GO:0000287,GO:0003677,GO:0003700,GO:0003714,GO:0004634,GO:0005515,GO:0016829,GO:0046872	cytoplasm,cytosol,extracellular,membrane,nucleus	cell growth,cell organization and biogenesis,metabolic process,regulation of biological process,response to stimulus	DNA binding,catalytic activity,metal ion binding,protein binding	alpha-enolase isoform 1	>gi|4503571|ref|NP_001419.1| alpha-enolase isoform 1 [Homo sapiens];>gi|319996655|ref|NP_001188412.1| c-myc promoter-binding protein-1 isoform MBP-1 [Homo sapiens]	6	24	24	24	6	2	10	0	12	0	3	2	13	3	16	2	6	2	10	0	12	0	3	2	13	3	16	2	6	2	10	0	12	0	3
NP_001427.2	NP_001427.2	4	4	4	P22087	FBL	GO:0001651,GO:0001652,GO:0005634,GO:0005730,GO:0015030,GO:0030529,GO:0031428	GO:0006364,GO:0006464,GO:0008033,GO:0016074,GO:0032259	GO:0003723,GO:0004719,GO:0005515,GO:0008168,GO:0016740	nucleus,organelle lumen	metabolic process	RNA binding,catalytic activity,protein binding	rRNA 2'-O-methyltransferase fibrillarin	>gi|12056465|ref|NP_001427.2| rRNA 2-O-methyltransferase fibrillarin [Homo sapiens]	1	4	4	4	0	0	0	0	0	0	0	0	0	0	0	0	0	0	0	0	0	0	0	0	0	0	0	0	0	0	0	0	0	0	0
NP_001433.1	NP_001433.1	1	1	1	P15090	FABP4	GO:0005634,GO:0005737,GO:0005811	GO:0001816,GO:0006469,GO:0006629,GO:0006810,GO:0019433,GO:0042632,GO:0044281,GO:0045892,GO:0050729,GO:0050872,GO:0050873,GO:0071285	GO:0005215,GO:0005504,GO:0008289	cytoplasm,nucleus	cell differentiation,defense response,metabolic process,regulation of biological process,response to stimulus,transport	transporter activity	fatty acid-binding protein, adipocyte	>gi|4557579|ref|NP_001433.1| fatty acid-binding protein, adipocyte [Homo sapiens]	1	1	1	1	0	0	0	0	0	0	0	0	0	0	0	0	0	0	0	0	0	0	0	0	0	0	0	0	0	0	0	0	0	0	0
NP_001435.1	NP_001435.1	4	4	4	Q01469	FABP5	GO:0005737	GO:0006006,GO:0006629,GO:0006656,GO:0006810,GO:0008544,GO:0009611,GO:0015758	GO:0005215,GO:0005504,GO:0005515,GO:0008289	cytoplasm	development,metabolic process,response to stimulus,transport	protein binding,transporter activity	fatty acid-binding protein, epidermal	>gi|4557581|ref|NP_001435.1| fatty acid-binding protein, epidermal [Homo sapiens]	1	4	4	4	1	2	4	1	0	0	1	1	0	1	0	0	1	2	4	1	0	0	1	1	0	1	0	0	1	2	4	1	0	0	1
NP_001460.1	NP_001460.1	5	5	5	P12956	XRCC6	GO:0000783,GO:0005634,GO:0005654,GO:0005667,GO:0005694,GO:0005737,GO:0005829,GO:0005958,GO:0016020,GO:0043564,GO:0070419	GO:0000723,GO:0006266,GO:0006281,GO:0006302,GO:0006303,GO:0006310,GO:0006351,GO:0006355,GO:0006974,GO:0008152,GO:0010212,GO:0016032,GO:0022415,GO:0032481,GO:0033151,GO:0045087,GO:0045892,GO:0045893,GO:0045944,GO:0050769,GO:0075713	GO:0000166,GO:0003676,GO:0003677,GO:0003684,GO:0003690,GO:0003691,GO:0003824,GO:0004003,GO:0004386,GO:0005515,GO:0005524,GO:0008022,GO:0016787,GO:0016829,GO:0042162,GO:0042802,GO:0044212,GO:0051575	chromosome,cytoplasm,cytosol,membrane,nucleus,organelle lumen	cell differentiation,cell organization and biogenesis,defense response,development,metabolic process,regulation of biological process,response to stimulus	DNA binding,catalytic activity,nucleotide binding,protein binding	X-ray repair cross-complementing protein 6	>gi|4503841|ref|NP_001460.1| X-ray repair cross-complementing protein 6 [Homo sapiens]	1	5	5	5	0	0	0	2	0	0	0	0	2	2	1	1	0	0	0	2	0	0	0	0	2	2	1	1	0	0	0	2	0	0	0
NP_001474.1;NP_001189398.1	NP_001474.1;NP_001189398.1	8;7	8;7	6;5	O75323	GBAS	GO:0005739,GO:0005887,GO:0016020	GO:0006119,GO:0006754,GO:2000984	GO:0005515	cytoplasm,membrane,mitochondrion	metabolic process,regulation of biological process	protein binding	protein NipSnap homolog 2 isoform 1	>gi|4503937|ref|NP_001474.1| protein NipSnap homolog 2 isoform 1 [Homo sapiens];>gi|321267477|ref|NP_001189398.1| protein NipSnap homolog 2 isoform 2 [Homo sapiens]	2	8	8	6	3	2	2	0	0	0	5	0	3	0	1	0	3	2	2	0	0	0	5	0	3	0	1	0	1	2	1	0	0	0	3
NP_001527.3;NP_938074.2;NP_001193971.1	NP_001527.3;NP_938074.2;NP_001193971.1	2;2;1	2;2;1	2;2;1	H7C2I1	PRMT1	GO:0005634,GO:0005654,GO:0005737,GO:0005829,GO:0043234	GO:0001701,GO:0006479,GO:0007166,GO:0008152,GO:0016571,GO:0018216,GO:0019919,GO:0031175,GO:0032259,GO:0034969,GO:0035247,GO:0043985,GO:0045653	GO:0005515,GO:0008168,GO:0008170,GO:0008276,GO:0008469,GO:0016274,GO:0016275,GO:0016740,GO:0030519,GO:0035241,GO:0035242,GO:0042054,GO:0042802,GO:0044020	cytoplasm,cytosol,nucleus,organelle lumen	cell communication,cell differentiation,cell organization and biogenesis,development,metabolic process,regulation of biological process,response to stimulus	catalytic activity,protein binding	protein arginine N-methyltransferase 1 isoform 1	>gi|154759421|ref|NP_001527.3| protein arginine N-methyltransferase 1 isoform 1 [Homo sapiens];>gi|151301219|ref|NP_938074.2| protein arginine N-methyltransferase 1 isoform 3 [Homo sapiens];>gi|333360913|ref|NP_001193971.1| protein arginine N-methyltransfe	3	2	2	2	1	1	0	1	0	1	1	1	1	1	1	1	1	1	0	1	0	1	1	1	1	1	1	1	1	1	0	1	0	1	1
NP_001531.1	NP_001531.1	2	2	2	P04792	HSPB1	GO:0000502,GO:0005622,GO:0005634,GO:0005737,GO:0005819,GO:0005829,GO:0005856,GO:0005886,GO:0009986,GO:0030018,GO:0043292	GO:0001525,GO:0006446,GO:0006469,GO:0006928,GO:0006950,GO:0006986,GO:0007243,GO:0008219,GO:0009615,GO:0010467,GO:0016070,GO:0016071,GO:0032731,GO:0035767,GO:0035924,GO:0038033,GO:0042535,GO:0043066,GO:0043122,GO:0043534,GO:0043536,GO:0045766,GO:1902176,GO:2001028	GO:0005080,GO:0005515,GO:0008426,GO:0019901,GO:0042802,GO:0043130	cell surface,cytoplasm,cytoskeleton,cytosol,membrane,nucleus,proteasome	cell communication,cell death,cellular component movement,development,metabolic process,regulation of biological process,response to stimulus	enzyme regulator activity,protein binding	heat shock protein beta-1	>gi|4504517|ref|NP_001531.1| heat shock protein beta-1 [Homo sapiens]	1	2	2	2	1	2	0	0	0	0	2	0	0	0	0	0	1	2	0	0	0	0	2	0	0	0	0	0	1	2	0	0	0	0	2
NP_001559.1	NP_001559.1	8	8	8	P60228	EIF3E	GO:0000785,GO:0005634,GO:0005654,GO:0005737,GO:0005829,GO:0005852,GO:0016282,GO:0016605,GO:0033290	GO:0000184,GO:0001731,GO:0006412,GO:0006413,GO:0006446,GO:0010467,GO:0044267,GO:0045947	GO:0003743,GO:0005515,GO:0047485	chromosome,cytoplasm,cytosol,nucleus,organelle lumen	cell organization and biogenesis,metabolic process,regulation of biological process	RNA binding,protein binding	eukaryotic translation initiation factor 3 subunit E	>gi|4503521|ref|NP_001559.1| eukaryotic translation initiation factor 3 subunit E [Homo sapiens]	1	8	8	8	0	0	0	0	0	0	0	0	0	0	2	0	0	0	0	0	0	0	0	0	0	0	2	0	0	0	0	0	0	0	0
NP_001600.1	NP_001600.1	7	7	7	P45954	ACADSB	GO:0005739,GO:0005759	GO:0006629,GO:0006631,GO:0006637,GO:0008152,GO:0009083,GO:0034641,GO:0044281,GO:0055114	GO:0003995,GO:0009055,GO:0016491,GO:0016627,GO:0016937,GO:0050660	cytoplasm,mitochondrion,organelle lumen	metabolic process	catalytic activity,nucleotide binding	short/branched chain specific acyl-CoA dehydrogenase, mitochondrial precursor	>gi|4501859|ref|NP_001600.1| short/branched chain specific acyl-CoA dehydrogenase, mitochondrial precursor [Homo sapiens]	1	7	7	7	0	0	0	0	0	0	2	0	2	0	2	1	0	0	0	0	0	0	2	0	2	0	2	1	0	0	0	0	0	0	2
NP_001609.2	NP_001609.2	26	26	26	P09874	PARP1	GO:0005622,GO:0005634,GO:0005635,GO:0005654,GO:0005667,GO:0005730,GO:0043234	GO:0000122,GO:0000723,GO:0006259,GO:0006281,GO:0006284,GO:0006302,GO:0006351,GO:0006355,GO:0006366,GO:0006367,GO:0006471,GO:0006974,GO:0007179,GO:0010467,GO:0016540,GO:0032869,GO:0040009,GO:0042769,GO:0070212	GO:0003677,GO:0003950,GO:0005515,GO:0008134,GO:0008270,GO:0016740,GO:0016757,GO:0042802,GO:0046872,GO:0047485,GO:0051287	nucleus,organelle lumen	cell communication,cell organization and biogenesis,metabolic process,regulation of biological process,response to stimulus	DNA binding,catalytic activity,metal ion binding,nucleotide binding,protein binding	poly [ADP-ribose] polymerase 1	>gi|156523968|ref|NP_001609.2| poly [ADP-ribose] polymerase 1 [Homo sapiens]	1	26	26	26	3	1	1	10	0	0	2	3	11	15	6	5	3	1	1	10	0	0	2	3	11	15	6	5	3	1	1	10	0	0	2
NP_001611.1	NP_001611.1	2	2	2	Q09666	AHNAK	GO:0005634,GO:0005765	GO:0007399	GO:0005515	cytoplasm,membrane,nucleus,vacuole	development	protein binding	neuroblast differentiation-associated protein AHNAK isoform 1	>gi|61743954|ref|NP_001611.1| neuroblast differentiation-associated protein AHNAK isoform 1 [Homo sapiens]	1	2	2	2	0	2	0	0	0	0	1	0	0	0	0	0	0	2	0	0	0	0	1	0	0	0	0	0	0	2	0	0	0	0	1
NP_001627.2	NP_001627.2	12	4	2	P12236	SLC25A6	GO:0005739,GO:0005743,GO:0005744,GO:0016020,GO:0016021	GO:0006112,GO:0006626,GO:0006810,GO:0006915,GO:0016032,GO:0019048,GO:0019058,GO:0044267,GO:0044281,GO:0046732,GO:0050796,GO:0055085	GO:0005215,GO:0005471	cytoplasm,membrane,mitochondrion	cell communication,cell death,cell organization and biogenesis,defense response,metabolic process,regulation of biological process,response to stimulus,transport	transporter activity	ADP/ATP translocase 3	>gi|156071462|ref|NP_001627.2| ADP/ATP translocase 3 [Homo sapiens]	1	12	4	2	1	2	0	1	1	0	4	0	3	1	0	0	0	1	0	0	0	0	1	0	0	0	0	0	0	1	0	0	0	0	1
NP_001653.1;NP_001651.1	NP_001653.1;NP_001651.1	4;3	1;0	1;0	P84085	ARF5	GO:0005622,GO:0005634,GO:0005737,GO:0005794,GO:0005886,GO:0048471	GO:0006184,GO:0006810,GO:0007186,GO:0007264,GO:0015031,GO:0016192	GO:0000166,GO:0003924,GO:0004871,GO:0005515,GO:0005525,GO:0019001	Golgi,cytoplasm,membrane,nucleus	cell communication,metabolic process,regulation of biological process,response to stimulus,transport	catalytic activity,nucleotide binding,protein binding,signal transducer activity	ADP-ribosylation factor 5	>gi|4502209|ref|NP_001653.1| ADP-ribosylation factor 5 [Homo sapiens];>gi|4502205|ref|NP_001651.1| ADP-ribosylation factor 4 [Homo sapiens]	2	4	1	1	0	0	0	0	0	0	1	0	0	0	0	0	0	0	0	0	0	0	0	0	0	0	0	0	0	0	0	0	0	0	0
NP_001658.2;NP_001186674.1	NP_001658.2;NP_001186674.1	2;1	2;1	2;1	P36404	ARL2	GO:0005622,GO:0005634,GO:0005737,GO:0005739,GO:0005758,GO:0005794,GO:0005813,GO:0005815,GO:0005829,GO:0005856,GO:0016328	GO:0006184,GO:0007021,GO:0007049,GO:0007264,GO:0010811,GO:0015870,GO:0031113,GO:0031116,GO:0034260,GO:0051297,GO:0051457,GO:0070830	GO:0000166,GO:0003924,GO:0005095,GO:0005515,GO:0005525,GO:0019003	Golgi,cytoplasm,cytoskeleton,cytosol,membrane,mitochondrion,nucleus	cell communication,cell organization and biogenesis,metabolic process,regulation of biological process,response to stimulus,transport	catalytic activity,enzyme regulator activity,nucleotide binding,protein binding	ADP-ribosylation factor-like protein 2 isoform 1	>gi|148612885|ref|NP_001658.2| ADP-ribosylation factor-like protein 2 isoform 1 [Homo sapiens];>gi|315075338|ref|NP_001186674.1| ADP-ribosylation factor-like protein 2 isoform 2 [Homo sapiens]	2	2	2	2	0	0	0	0	0	0	0	0	0	0	0	0	0	0	0	0	0	0	0	0	0	0	0	0	0	0	0	0	0	0	0
NP_733765.1;NP_001672.1;NP_777613.1;NP_777614.1;NP_777615.1;NP_777616.1;NP_777618.1;NP_775293.1;NP_005164.2;NP_777617.1;NP_004311.1	NP_733765.1;NP_001672.1	6;6;2;2;2;2;2;2;2;2;2	6;6;2;2;2;2;2;2;2;2;2	6;6;2;2;2;2;2;2;2;2;2	P16615	ATP2A2	GO:0005783,GO:0005789,GO:0005887,GO:0016020,GO:0016021,GO:0016529,GO:0031095,GO:0033017,GO:0043231,GO:0043234	GO:0002026,GO:0006754,GO:0006810,GO:0006811,GO:0006812,GO:0006816,GO:0006874,GO:0006984,GO:0007155,GO:0007596,GO:0008152,GO:0008544,GO:0010460,GO:0034220,GO:0043434,GO:0045822,GO:0055085,GO:0055119,GO:0070296,GO:0086036	GO:0000166,GO:0003824,GO:0005388,GO:0005509,GO:0005515,GO:0005524,GO:0008022,GO:0016787,GO:0019829,GO:0019899,GO:0031775,GO:0044548,GO:0046872,GO:0086039	cytoplasm,endoplasmic reticulum,membrane	cell communication,cellular homeostasis,coagulation,development,metabolic process,regulation of biological process,response to stimulus,transport	catalytic activity,metal ion binding,nucleotide binding,protein binding,transporter activity	sarcoplasmic/endoplasmic reticulum calcium ATPase 2 isoform b	>gi|24638454|ref|NP_733765.1| sarcoplasmic/endoplasmic reticulum calcium ATPase 2 isoform b [Homo sapiens];>gi|4502285|ref|NP_001672.1| sarcoplasmic/endoplasmic reticulum calcium ATPase 2 isoform a [Homo sapiens]	11	6	6	6	0	0	0	0	0	0	0	0	0	0	1	0	0	0	0	0	0	0	0	0	0	0	1	0	0	0	0	0	0	0	0
NP_001677.2	NP_001677.2	27	27	27	P06576	ATP5B	GO:0005739,GO:0005743,GO:0005753,GO:0005754,GO:0005759,GO:0005886,GO:0009986,GO:0016020,GO:0016469,GO:0031966,GO:0033178,GO:0042645,GO:0045261	GO:0001525,GO:0006091,GO:0006172,GO:0006200,GO:0006629,GO:0006754,GO:0006810,GO:0006811,GO:0006933,GO:0015986,GO:0015991,GO:0015992,GO:0022904,GO:0042776,GO:0044237,GO:0044281,GO:0046034,GO:0051453	GO:0000166,GO:0005215,GO:0005509,GO:0005515,GO:0005524,GO:0008553,GO:0016787,GO:0016820,GO:0016887,GO:0017111,GO:0022857,GO:0030228,GO:0042288,GO:0043499,GO:0046933,GO:0046961	cell surface,cytoplasm,membrane,mitochondrion,organelle lumen	cellular component movement,cellular homeostasis,development,metabolic process,regulation of biological process,transport	catalytic activity,metal ion binding,nucleotide binding,protein binding,receptor activity,transporter activity	ATP synthase subunit beta, mitochondrial precursor	>gi|32189394|ref|NP_001677.2| ATP synthase subunit beta, mitochondrial precursor [Homo sapiens]	1	27	27	27	14	4	15	0	12	0	12	4	16	0	19	1	14	4	15	0	12	0	12	4	16	0	19	1	14	4	15	0	12	0	12
NP_001679.2	NP_001679.2	4	4	4	P24539	ATP5F1	GO:0000276,GO:0005739,GO:0005743,GO:0005753,GO:0005759,GO:0016020,GO:0045263	GO:0006200,GO:0006810,GO:0006811,GO:0015986,GO:0015992,GO:0022904,GO:0042776,GO:0044237,GO:0044281	GO:0005515,GO:0015078,GO:0016887,GO:0022857,GO:0046933	cytoplasm,membrane,mitochondrion,organelle lumen	metabolic process,transport	catalytic activity,protein binding,transporter activity	ATP synthase F(0) complex subunit B1, mitochondrial precursor	>gi|21361565|ref|NP_001679.2| ATP synthase subunit b, mitochondrial precursor [Homo sapiens]	1	4	4	4	3	0	0	0	0	0	2	0	1	0	2	0	3	0	0	0	0	0	2	0	1	0	2	0	3	0	0	0	0	0	2
NP_001688.1	NP_001688.1	9	9	9	P48047	ATP5O	GO:0000276,GO:0005739,GO:0005743,GO:0005753,GO:0005886,GO:0016020	GO:0006200,GO:0006754,GO:0006810,GO:0006811,GO:0015986,GO:0015992,GO:0022904,GO:0042776,GO:0044237,GO:0044281	GO:0005215,GO:0005496,GO:0008144,GO:0016887,GO:0022857,GO:0032403,GO:0046933	cytoplasm,membrane,mitochondrion	metabolic process,transport	catalytic activity,protein binding,transporter activity	ATP synthase subunit O, mitochondrial precursor	>gi|4502303|ref|NP_001688.1| ATP synthase subunit O, mitochondrial precursor [Homo sapiens]	1	9	9	9	5	0	2	0	3	0	5	0	5	0	6	0	5	0	2	0	3	0	5	0	5	0	6	0	5	0	2	0	3	0	5
NP_001689.1	NP_001689.1	1	1	1	Q13825	AUH	GO:0005739,GO:0005759	GO:0006402,GO:0006552,GO:0008152,GO:0009083,GO:0034641,GO:0044281	GO:0003723,GO:0003730,GO:0003824,GO:0004300,GO:0004490,GO:0016829	cytoplasm,mitochondrion,organelle lumen	metabolic process	RNA binding,catalytic activity	methylglutaconyl-CoA hydratase, mitochondrial precursor	>gi|4502327|ref|NP_001689.1| methylglutaconyl-CoA hydratase, mitochondrial precursor [Homo sapiens]	1	1	1	1	0	0	0	0	0	0	0	0	0	0	0	0	0	0	0	0	0	0	0	0	0	0	0	0	0	0	0	0	0	0	0
NP_001734.1;NP_005175.2;NP_008819.1;NP_003270.1;NP_005176.1	NP_001734.1;NP_005175.2;NP_008819.1;NP_003270.1;NP_005176.1	2;2;2;1;1	2;2;2;1;1	2;2;2;1;1	P62158	CALM3,CALM2,CALM1	GO:0000922,GO:0005576,GO:0005654,GO:0005737,GO:0005813,GO:0005819,GO:0005829,GO:0005856,GO:0005876,GO:0005886,GO:0030017,GO:0034704	GO:0001975,GO:0002027,GO:0002576,GO:0005513,GO:0005975,GO:0005980,GO:0006006,GO:0006091,GO:0006936,GO:0007165,GO:0007173,GO:0007186,GO:0007202,GO:0007268,GO:0007596,GO:0007603,GO:0008218,GO:0008543,GO:0010880,GO:0010881,GO:0016044,GO:0016056,GO:0016310,GO:0022400,GO:0030168,GO:0030801,GO:0032465,GO:0032516,GO:0035307,GO:0038095,GO:0043647,GO:0044281,GO:0045087,GO:0046209,GO:0048011,GO:0050999,GO:…	GO:0005509,GO:0005515,GO:0016301,GO:0016740,GO:0019904,GO:0031432,GO:0031996,GO:0031997,GO:0043274,GO:0043548,GO:0044325,GO:0046872,GO:0048306,GO:0072542	cytoplasm,cytoskeleton,cytosol,extracellular,membrane,nucleus,organelle lumen	cell communication,cell division,cellular homeostasis,coagulation,defense response,metabolic process,regulation of biological process,response to stimulus,transport	catalytic activity,enzyme regulator activity,metal ion binding,protein binding	calmodulin	>gi|4502549|ref|NP_001734.1| calmodulin [Homo sapiens];>gi|58218968|ref|NP_005175.2| calmodulin [Homo sapiens];>gi|5901912|ref|NP_008819.1| calmodulin [Homo sapiens];>gi|4507617|ref|NP_003270.1| troponin C, skeletal muscle [Homo sapiens];>gi|4885111|ref|NP	5	2	2	2	0	0	0	0	0	0	1	1	0	0	0	0	0	0	0	0	0	0	1	1	0	0	0	0	0	0	0	0	0	0	1
NP_001743.1	NP_001743.1	3	3	3	P04040	CAT	GO:0005739,GO:0005758,GO:0005764,GO:0005777,GO:0005778,GO:0005782,GO:0005783,GO:0005794,GO:0005829,GO:0005886	GO:0000302,GO:0001666,GO:0006144,GO:0006195,GO:0006641,GO:0006979,GO:0007568,GO:0008203,GO:0009060,GO:0009650,GO:0014068,GO:0020027,GO:0032088,GO:0033197,GO:0042697,GO:0042744,GO:0043066,GO:0044281,GO:0051092,GO:0051262,GO:0051289,GO:0051781,GO:0055086,GO:0055093,GO:0055114,GO:0071363	GO:0004046,GO:0004096,GO:0004601,GO:0005102,GO:0016209,GO:0016491,GO:0016684,GO:0019899,GO:0020037,GO:0042803,GO:0046872,GO:0050661	Golgi,cytoplasm,cytosol,endoplasmic reticulum,membrane,mitochondrion,organelle lumen,vacuole	cell communication,cell death,cell division,cell organization and biogenesis,development,metabolic process,regulation of biological process,reproduction,response to stimulus	antioxidant activity,catalytic activity,metal ion binding,nucleotide binding,protein binding	catalase	>gi|4557014|ref|NP_001743.1| catalase [Homo sapiens]	1	3	3	3	1	2	3	2	0	0	1	1	0	2	0	0	1	2	3	2	0	0	1	1	0	2	0	0	1	2	3	2	0	0	1
NP_001753.1;NP_001009186.1;NP_006575.2;NP_001180458.1;NP_001180459.1	NP_001753.1;NP_001009186.1	16;13;4;3;3	16;13;4;3;3	16;13;4;3;3	P40227	CCT6A	GO:0001669,GO:0002199,GO:0005737,GO:0005829,GO:0005832,GO:0005874,GO:0016020	GO:0006457,GO:0007339,GO:0009847,GO:0044267,GO:0051084	GO:0000166,GO:0005524,GO:0051082	cytoplasm,cytoskeleton,cytosol,membrane	metabolic process,reproduction	nucleotide binding,protein binding	T-complex protein 1 subunit zeta isoform a	>gi|4502643|ref|NP_001753.1| T-complex protein 1 subunit zeta isoform a [Homo sapiens];>gi|58331171|ref|NP_001009186.1| T-complex protein 1 subunit zeta isoform b [Homo sapiens]	5	16	16	16	6	1	0	0	4	0	1	0	12	1	9	3	6	1	0	0	4	0	1	0	12	1	9	3	6	1	0	0	4	0	1
NP_001777.1;NP_203698.1;NP_001163877.1;NP_001163878.1;NP_003709.3;NP_057591.2;NP_055898.1;NP_112557.2;NP_001167538.1;NP_075259.4;NP_075598.2;NP_000132.3;NP_001167534.1;NP_001167536.1;NP_056934.2;NP_001167535.1;NP_001156685.1;NP_000133.1;NP_002002.3;NP_998812.1;NP_001138385.1;NP_075252.2;NP_001167537.1;NP_075593.1;NP_075418.1;NP_075594.1;NP_001138386.1;NP_001138387.1;NP_001138388.1;NP_001138389.1;…	NP_001777.1;NP_203698.1	8;7;2;2;1;1;1;1;1;1;1;1;1;1;1;1;1;1;1;1;1;1;1;1;1;1;1;1;1;1;1;1;1;1;1;1;1;1;1;1;1;1;1;1;1;1;1;1;1;1;1;1;1;1;1;1;1;1;1;1;1;1;1;1;1;1;1;1;1;1;1;1;1;1;1;1;1;1;1;1;1;1	8;7;2;2;1;1;1;1;1;1;1;1;1;1;1;1;1;1;1;1;1;1;1;1;1;1;1;1;1;1;1;1;1;1;1;1;1;1;1;1;1;1;1;1;1;1;1;1;1;1;1;1;1;1;1;1;1;1;1;1;1;1;1;1;1;1;1;1;1;1;1;1;1;1;1;1;1;1;1;1;1;1	8;7;2;2;1;1;1;1;1;1;1;1;1;1;1;1;1;1;1;1;1;1;1;1;1;1;1;1;1;1;1;1;1;1;1;1;1;1;1;1;1;1;1;1;1;1;1;1;1;1;1;1;1;1;1;1;1;1;1;1;1;1;1;1;1;1;1;1;1;1;1;1;1;1;1;1;1;1;1;1;1;1	P06493	CDK1	GO:0005634,GO:0005654,GO:0005737,GO:0005739,GO:0005815,GO:0005829,GO:0005856,GO:0005876,GO:0030496	GO:0000075,GO:0000082,GO:0000083,GO:0000086,GO:0000165,GO:0000186,GO:0000187,GO:0000226,GO:0000278,GO:0002224,GO:0002755,GO:0002756,GO:0006260,GO:0006281,GO:0006461,GO:0006468,GO:0006915,GO:0007049,GO:0007067,GO:0007077,GO:0007095,GO:0007098,GO:0007173,GO:0007264,GO:0007265,GO:0007344,GO:0007411,GO:0007569,GO:0008063,GO:0008286,GO:0008543,GO:0009636,GO:0010243,GO:0010628,GO:0014038,GO:0014070,GO:…	GO:0000166,GO:0004672,GO:0004674,GO:0004693,GO:0005515,GO:0005524,GO:0008353,GO:0016301,GO:0016740,GO:0016772,GO:0030332,GO:0030544,GO:0035173	cytoplasm,cytoskeleton,cytosol,mitochondrion,nucleus,organelle lumen	cell communication,cell death,cell differentiation,cell division,cell organization and biogenesis,cell proliferation,cellular component movement,defense response,development,metabolic process,regulation of biological process,reproduction,response to stimulus,transport	catalytic activity,nucleotide binding,protein binding	cyclin-dependent kinase 1 isoform 1	>gi|4502709|ref|NP_001777.1| cyclin-dependent kinase 1 isoform 1 [Homo sapiens];>gi|16306492|ref|NP_203698.1| cyclin-dependent kinase 1 isoform 2 [Homo sapiens]	82	8	8	8	1	1	0	0	0	0	2	0	2	0	2	0	1	1	0	0	0	0	2	0	2	0	2	0	1	1	0	0	0	0	2
NP_001814.2	NP_001814.2	13	13	13	P12277	CKB	GO:0005737,GO:0005739,GO:0005829	GO:0006600,GO:0007420,GO:0016310,GO:0030644,GO:0034641,GO:0044281	GO:0000166,GO:0003824,GO:0004111,GO:0005515,GO:0005524,GO:0016301,GO:0016740,GO:0016772	cytoplasm,cytosol,mitochondrion	cellular homeostasis,development,metabolic process	catalytic activity,nucleotide binding,protein binding	creatine kinase B-type	>gi|21536286|ref|NP_001814.2| creatine kinase B-type [Homo sapiens]	1	13	13	13	7	2	9	0	5	0	4	0	8	1	8	0	7	2	9	0	5	0	4	0	8	1	8	0	7	2	9	0	5	0	4
NP_001822.3	NP_001822.3	1	1	1	P10909	CLU	GO:0005576,GO:0005615,GO:0005634,GO:0005737,GO:0005739,GO:0005783,GO:0005829,GO:0016020,GO:0016235,GO:0030426,GO:0031012,GO:0031093,GO:0031410,GO:0031966,GO:0034366,GO:0042583,GO:0043231,GO:0048471	GO:0001836,GO:0002576,GO:0006629,GO:0006915,GO:0006956,GO:0006958,GO:0006979,GO:0007596,GO:0008219,GO:0008284,GO:0009615,GO:0030168,GO:0031018,GO:0032436,GO:0032463,GO:0043065,GO:0043066,GO:0043691,GO:0045087,GO:0045597,GO:0048812,GO:0050821,GO:0051092,GO:0051788,GO:0061077,GO:0071363,GO:0097193,GO:1902230,GO:2000060,GO:2001244	GO:0005515,GO:0016887,GO:0031625,GO:0051787	cytoplasm,cytosol,endoplasmic reticulum,extracellular,membrane,mitochondrion,nucleus,organelle lumen	cell communication,cell death,cell differentiation,cell organization and biogenesis,cell proliferation,coagulation,defense response,development,metabolic process,regulation of biological process,response to stimulus,transport	catalytic activity,protein binding	clusterin preproprotein	>gi|355594753|ref|NP_001822.3| clusterin preproprotein [Homo sapiens]	1	1	1	1	0	0	0	0	0	0	0	0	0	1	0	0	0	0	0	0	0	0	0	0	0	1	0	0	0	0	0	0	0	0	0
NP_001852.1	NP_001852.1	1	1	1	P13073	COX4I1	GO:0005634,GO:0005739,GO:0005743,GO:0016020	GO:0006091,GO:0007584,GO:0022904,GO:0044237,GO:0044281	GO:0004129,GO:0005515	cytoplasm,membrane,mitochondrion,nucleus	metabolic process,response to stimulus	catalytic activity,protein binding,transporter activity	cytochrome c oxidase subunit 4 isoform 1, mitochondrial precursor	>gi|4502981|ref|NP_001852.1| cytochrome c oxidase subunit 4 isoform 1, mitochondrial precursor [Homo sapiens]	1	1	1	1	1	0	0	0	0	0	1	0	0	0	1	0	1	0	0	0	0	0	1	0	0	0	1	0	1	0	0	0	0	0	1
NP_001894.2	NP_001894.2	1	1	1	P35221	CTNNA1	GO:0001669,GO:0005737,GO:0005829,GO:0005856,GO:0005886,GO:0005911,GO:0005912,GO:0005913,GO:0005915,GO:0014704,GO:0015629,GO:0016020,GO:0016342,GO:0030027,GO:0030054	GO:0001541,GO:0007155,GO:0007163,GO:0007406,GO:0007568,GO:0008584,GO:0014070,GO:0016264,GO:0031103,GO:0034329,GO:0034332,GO:0042127,GO:0042475,GO:0042692,GO:0043066,GO:0043297,GO:0043627,GO:0045216,GO:0045880,GO:0051149,GO:0051291,GO:0071681	GO:0005198,GO:0005515,GO:0008013,GO:0017166,GO:0045295,GO:0045296,GO:0051015	cytoplasm,cytoskeleton,cytosol,membrane	cell communication,cell death,cell differentiation,cell organization and biogenesis,cell proliferation,development,regulation of biological process,reproduction,response to stimulus	protein binding,structural molecule activity	catenin alpha-1	>gi|55770844|ref|NP_001894.2| catenin alpha-1 [Homo sapiens]	1	1	1	1	0	0	0	0	0	0	0	0	0	0	0	0	0	0	0	0	0	0	0	0	0	0	0	0	0	0	0	0	0	0	0
NP_001896.2;NP_001137474.1;NP_062831.3;NP_787055.1	NP_001896.2	5;1;1;1	5;1;1;1	5;1;1;1	P17812	CTPS1	GO:0005575,GO:0005829	GO:0006139,GO:0006221,GO:0006241,GO:0006541,GO:0015949,GO:0042493,GO:0044210,GO:0044281,GO:0055086	GO:0000166,GO:0003883,GO:0005524,GO:0016787,GO:0016874	cytoplasm,cytosol	metabolic process,response to stimulus	catalytic activity,nucleotide binding	CTP synthase 1	>gi|148491070|ref|NP_001896.2| CTP synthase 1 [Homo sapiens]	4	5	5	5	0	0	0	0	0	0	0	0	0	0	0	0	0	0	0	0	0	0	0	0	0	0	0	0	0	0	0	0	0	0	0
NP_001900.1	NP_001900.1	2	2	2	P07339	CTSD	GO:0005576,GO:0005615,GO:0005739,GO:0005764,GO:0031012,GO:0042470,GO:0043202	GO:0000045,GO:0006508,GO:0008219,GO:0019886,GO:0022617,GO:0030198,GO:0030574	GO:0004190,GO:0005515,GO:0008233,GO:0016787	cytoplasm,extracellular,mitochondrion,organelle lumen,vacuole	cell communication,cell death,cell organization and biogenesis,metabolic process,response to stimulus	catalytic activity,protein binding	cathepsin D preproprotein	>gi|4503143|ref|NP_001900.1| cathepsin D preproprotein [Homo sapiens]	1	2	2	2	0	0	2	1	0	0	0	1	0	2	0	0	0	0	2	1	0	0	0	1	0	2	0	0	0	0	2	1	0	0	0
NP_001909.3	NP_001909.3	6	6	6	P11182	DBT	GO:0005737,GO:0005739,GO:0005759,GO:0005947,GO:0015630,GO:0042645	GO:0008152,GO:0009083,GO:0034641,GO:0044281,GO:0046949	GO:0016740,GO:0016746,GO:0043754,GO:0048037	cytoplasm,cytoskeleton,mitochondrion,organelle lumen	metabolic process	catalytic activity	lipoamide acyltransferase component of branched-chain alpha-keto acid dehydrogenase complex, mitochondrial precursor	>gi|392494079|ref|NP_001909.3| lipoamide acyltransferase component of branched-chain alpha-keto acid dehydrogenase complex, mitochondrial precursor [Homo sapiens]	1	6	6	6	3	3	2	2	1	0	1	3	4	1	3	0	3	3	2	2	1	0	1	3	4	1	3	0	3	3	2	2	1	0	1
NP_001922.2	NP_001922.2	7	7	7	P10515	DLAT	GO:0005739,GO:0005759,GO:0005967,GO:0045254	GO:0005975,GO:0006006,GO:0006085,GO:0006086,GO:0006090,GO:0006096,GO:0006099,GO:0008152,GO:0010510,GO:0030431,GO:0044237,GO:0044281	GO:0004742,GO:0005515,GO:0016740,GO:0016746	cytoplasm,mitochondrion,organelle lumen	metabolic process,regulation of biological process	catalytic activity,protein binding	dihydrolipoyllysine-residue acetyltransferase component of pyruvate dehydrogenase complex, mitochondrial precursor	>gi|31711992|ref|NP_001922.2| dihydrolipoyllysine-residue acetyltransferase component of pyruvate dehydrogenase complex, mitochondrial precursor [Homo sapiens]	1	7	7	7	4	1	6	2	1	0	3	1	6	1	3	1	4	1	6	2	1	0	3	1	6	1	3	1	4	1	6	2	1	0	3
NP_001924.2;NP_001231812.1	NP_001924.2	13;3	13;3	13;3	P36957	DLST	GO:0005634,GO:0005737,GO:0005739,GO:0005759,GO:0005886,GO:0043231,GO:0045252	GO:0006091,GO:0006099,GO:0006103,GO:0006554,GO:0006734,GO:0008152,GO:0033512,GO:0034641,GO:0044237,GO:0044281	GO:0004149,GO:0016740,GO:0016746,GO:0031072,GO:0051087	cytoplasm,membrane,mitochondrion,nucleus,organelle lumen	metabolic process	catalytic activity,protein binding	dihydrolipoyllysine-residue succinyltransferase component of 2-oxoglutarate dehydrogenase complex, mitochondrial isoform 1 precursor	>gi|19923748|ref|NP_001924.2| dihydrolipoyllysine-residue succinyltransferase component of 2-oxoglutarate dehydrogenase complex, mitochondrial isoform 1 precursor [Homo sapiens]	2	13	13	13	7	1	5	1	1	0	7	2	10	4	7	1	7	1	5	1	1	0	7	2	10	4	7	1	7	1	5	1	1	0	7
NP_001933.2	NP_001933.2	17	17	17	Q02413	DSG1	GO:0005829,GO:0005886,GO:0005911,GO:0009898,GO:0016020,GO:0016021,GO:0016324,GO:0016328,GO:0030054,GO:0030057	GO:0006915,GO:0006921,GO:0007043,GO:0007155,GO:0007156,GO:0016337,GO:0016339,GO:0032570,GO:0050821,GO:0060135	GO:0005509,GO:0015643,GO:0045295,GO:0046872	cytoplasm,cytosol,membrane	cell death,cell organization and biogenesis,metabolic process,regulation of biological process,reproduction,response to stimulus	metal ion binding,protein binding	desmoglein-1 preproprotein	>gi|119703744|ref|NP_001933.2| desmoglein-1 preproprotein [Homo sapiens]	1	17	17	17	7	11	15	14	8	6	5	8	12	9	6	5	7	11	15	14	8	6	5	8	12	9	6	5	7	11	15	14	8	6	5
NP_001935.2	NP_001935.2	1	1	1	P32926	DSG3	GO:0005829,GO:0005886,GO:0016020,GO:0016021,GO:0030054,GO:0030057	GO:0006915,GO:0006921,GO:0007155,GO:0007156	GO:0005509,GO:0046872	cytoplasm,cytosol,membrane	cell death,cell organization and biogenesis	metal ion binding	desmoglein-3 preproprotein	>gi|119964718|ref|NP_001935.2| desmoglein-3 preproprotein [Homo sapiens]	1	1	1	1	0	0	0	0	0	0	0	0	0	0	0	0	0	0	0	0	0	0	0	0	0	0	0	0	0	0	0	0	0	0	0
NP_001952.1	NP_001952.1	32	32	31	P13639	EEF2	GO:0005737,GO:0005829,GO:0005844,GO:0030529	GO:0006184,GO:0006412,GO:0006414,GO:0010467,GO:0044267	GO:0000166,GO:0003746,GO:0003924,GO:0005525	cytoplasm,cytosol	metabolic process	RNA binding,catalytic activity,nucleotide binding	elongation factor 2	>gi|4503483|ref|NP_001952.1| elongation factor 2 [Homo sapiens]	1	32	32	31	12	6	7	4	5	0	7	5	22	2	11	0	12	6	7	4	5	0	7	5	22	2	11	0	11	6	6	3	5	0	6
NP_001975.1	NP_001975.1	1	1	1	P10768	ESD	GO:0005634,GO:0005737,GO:0005794,GO:0016023,GO:0031410	GO:0006508,GO:0008150,GO:0046294	GO:0004091,GO:0008236,GO:0016787,GO:0016788,GO:0018738,GO:0047374,GO:0052689	Golgi,cytoplasm,nucleus	metabolic process	catalytic activity	S-formylglutathione hydrolase	>gi|33413400|ref|NP_001975.1| S-formylglutathione hydrolase [Homo sapiens]	1	1	1	1	0	0	0	0	0	0	0	0	1	0	0	0	0	0	0	0	0	0	0	0	1	0	0	0	0	0	0	0	0	0	0
[truncated: 634 more rows]
[truncated: 103 more columns]

## Sheet: Peptides
			Peptides
GI	GENE Official symbol	PROTEIN DESC	mtLucFLAG nonXL 1	mtLucFLAG nonXL 2	mtLucFLAG nonXL 3	mtLucFLAG XL 1	mtLucFLAG XL 2	mtLucFLAG XL 3	TwinkleFLAG nonXL 1	TwinkleFLAG nonXL 2	TwinkleFLAG nonXL 3	TwinkleFLAG XL 1	TwinkleFLAG XL 2	TwinkleFLAG XL 3
[truncated: 576 more rows]

## Sheet: LFQ ratio
			LFQ intensities												Calculated Ratio
[truncated: 578 more rows]
