# Supplementary material for: Whole Cell Formaldehyde Cross-Linking Simplifies Purification of Mitochondrial Nucleoids and Associated Proteins Involved in Mitochondrial Gene Expression
Source: PLoS One. 2015 Feb 19;10(2):e0116726. doi: 10.1371/journal.pone.0116726 (PMC4335056; doi:10.1371/journal.pone.0116726)
Supplement: S2 Table — Data file of the comparison of the three technical repeats of the samples prepared with the TX100 method measured on the Q Exactive generated by MaxQuant. In sheet 1 (“RAW”) the raw data MaxQuant analysis output is shown with two separate sheets showing the corresponding peptide count per protein (sheet 2; “Peptides”) and the LFQ values with their calculated ratios across samples (sheet 3; “LFQ ratio”). To calculate the LFQ ratio, first the average is calculated from the three technical repeats. Whenever a protein was not identified in every single repeat, it was not considered (shown separately sorted on Twinkle-FLAG occurrence). Next to the ratio it is indicated if a change was observed (green arrow up, ≥ 2 fold increase; yellow arrow horizontal, no change; red arrow down, ≥ 2 fold decrease). Please note that all LFQ values of 0 have been replaced by 1E-12 to avoid division by 0. (XLSX) [file pone.0116726.s003.xlsx]

## Sheet: RAW
Protein IDs	Majority protein IDs	Peptide counts (all)	Peptide counts (razor+unique)	Peptide counts (unique)	Fasta headers	Proteins	Peptides	Razor + unique peptides	Unique peptides	Peptides Luc nonXL #1	Peptides Luc nonXL #2	Peptides Luc nonXL #3	Peptides Luc XL #1	Peptides Luc XL #2	Peptides Luc XL #3	Peptides Tw nonXL #1	Peptides Tw nonXL #2	Peptides Tw nonXL #3	Peptides Tw XL #1	Peptides Tw XL #2	Peptides Tw XL #3	Razor + unique peptides Luc nonXL #1	Razor + unique peptides Luc nonXL #2	Razor + unique peptides Luc nonXL #3	Razor + unique peptides Luc XL #1	Razor + unique peptides Luc XL #2	Razor + unique peptides Luc XL #3	Razor + unique peptides Tw nonXL #1	Razor + unique peptides Tw nonXL #2	Razor + unique peptides Tw nonXL #3	Razor + unique peptides Tw XL #1	Razor + unique peptides Tw XL #2	Razor + unique peptides Tw XL #3	Unique peptides Luc nonXL #1	Unique peptides Luc nonXL #2	Unique peptides Luc nonXL #3	Unique peptides Luc XL #1	Unique peptides Luc XL #2	Unique peptides Luc XL #3	Unique peptides Tw nonXL #1	Unique peptides Tw nonXL #2	Unique peptides Tw nonXL #3	Unique peptides Tw XL #1	Unique peptides Tw XL #2	Unique peptides Tw XL #3	Sequence coverage [%]	Unique + razor sequence coverage [%]	Unique sequence coverage [%]	Mol. weight [kDa]
BAF48392.1	BAF48392.1	21	21	21	>gi|126635329|dbj|BAF48392.1| luciferase [Photinus pyralis] + mitochondrial targeting sequence and FLAG tag	1	21	21	21	21	20	21	18	18	13	1	1	0	1	1	2	21	20	21	18	18	13	1	1	0	1	1	2	21	20	21	18	18	13	1	1	0	1	1	2	35.6	35.6	35.6	69.127
CON__A3EZ79	CON__A3EZ79	1	1	1	>A3EZ79 TREMBL:A3EZ79;Q32W65;Q6UXC7 Tax_Id=9606 Gene_Symbol=DMKN Dermokine beta-1	1	1	1	1	1	1	0	0	0	0	0	0	0	0	0	0	1	1	0	0	0	0	0	0	0	0	0	0	1	1	0	0	0	0	0	0	0	0	0	0	3.1	3.1	3.1	45.048
CON__ENSEMBL:ENSBTAP00000016242;NP_006073.2;NP_005991.1;NP_061816.1;NP_001180343.1	CON__ENSEMBL:ENSBTAP00000016242;NP_006073.2;NP_005991.1;NP_061816.1;NP_001180343.1	15;15;12;8;8	15;15;12;8;8	1;1;1;0;0	>ENSEMBL:ENSBTAP00000016242 (Bos taurus) similar to alpha-tubulin I isoform 1;>gi|57013276|ref|NP_006073.2| tubulin alpha-1B chain [Homo sapiens];>gi|17921989|ref|NP_005991.1| tubulin alpha-4A chain [Homo sapiens];>gi|9507215|ref|NP_061816.1| tubulin alpha	5	15	15	1	12	12	7	11	12	7	12	12	14	15	14	14	12	12	7	11	12	7	12	12	14	15	14	14	0	0	0	0	0	0	0	1	1	1	0	0	45.9	45.9	2.9	50.179
CON__ENSEMBL:ENSBTAP00000024146	CON__ENSEMBL:ENSBTAP00000024146	1	1	1	>ENSEMBL:ENSBTAP00000024146 (Bos taurus) similar to alpha-2-macroglobulin isoform 1	1	1	1	1	0	0	0	0	0	0	0	0	0	1	1	1	0	0	0	0	0	0	0	0	0	1	1	1	0	0	0	0	0	0	0	0	0	1	1	1	0.7	0.7	0.7	164.34
CON__ENSEMBL:ENSBTAP00000038253	CON__ENSEMBL:ENSBTAP00000038253	13	2	2	>ENSEMBL:ENSBTAP00000038253 (Bos taurus) 63 kDa protein	1	13	2	2	12	12	10	12	13	12	12	11	11	12	12	12	1	1	1	2	2	2	1	1	1	1	1	1	1	1	1	2	2	2	1	1	1	1	1	1	20.6	4.3	4.3	63.165
CON__P00761;P00761.1	CON__P00761;P00761.1	8;8	8;8	8;8	>P00761 SWISS-PROT:P00761|TRYP_PIG Trypsin - Sus scrofa (Pig).;>gi|136429|sp|P00761.1|TRYP_PIG Trypsin	2	8	8	8	7	7	6	7	7	7	7	8	8	6	5	8	7	7	6	7	7	7	7	8	8	6	5	8	7	7	6	7	7	7	7	8	8	6	5	8	42	42	42	24.409
CON__P01966;NP_005323.1	CON__P01966	4;1	2;0	2;0	>P01966 SWISS-PROT:P01966 (Bos taurus) Hemoglobin subunit alpha	2	4	2	2	3	3	3	2	2	2	4	4	4	3	4	3	2	2	2	1	1	1	2	2	2	1	2	1	2	2	2	1	1	1	2	2	2	1	2	1	30.3	19	19	15.184
CON__P02533;NP_000517.2;CON__Q6IFX2;CON__Q61782	CON__P02533;NP_000517.2	29;29;11;3	12;12;5;1	6;6;2;1	>P02533 SWISS-PROT:P02533 Tax_Id=9606 Gene_Symbol=KRT14 Keratin, type I cytoskeletal 14;>gi|15431310|ref|NP_000517.2| keratin, type I cytoskeletal 14 [Homo sapiens]	4	29	12	6	24	24	23	26	26	26	27	27	26	26	26	26	11	10	10	12	12	12	11	11	11	11	11	11	6	6	6	6	6	6	6	6	6	6	6	6	57.8	34.5	21.8	51.621
CON__P02538;NP_005545.1	CON__P02538;NP_005545.1	33;33	24;24	2;2	>P02538 SWISS-PROT:P02538 Tax_Id=9606 Gene_Symbol=KRT6A Keratin, type II cytoskeletal 6A;>gi|5031839|ref|NP_005545.1| keratin, type II cytoskeletal 6A [Homo sapiens]	2	33	24	2	24	26	23	26	28	28	31	31	32	26	28	27	16	18	16	19	20	20	23	23	23	19	21	20	2	2	1	2	2	2	2	2	2	1	2	2	53.4	41.8	3.5	60.044
CON__P02662	CON__P02662	5	5	5	>P02662 SWISS-PROT:P02662 Alpha-S1-casein - Bos taurus (Bovine).	1	5	5	5	5	5	5	5	5	5	5	5	5	5	5	5	5	5	5	5	5	5	5	5	5	5	5	5	5	5	5	5	5	5	5	5	5	5	5	5	26.1	26.1	26.1	22.975
CON__P02663	CON__P02663	4	4	4	>P02663 SWISS-PROT:P02663 Alpha-S2-casein [Contains: Casocidin-1 - Bos taurus (Bovine).	1	4	4	4	3	2	2	2	2	2	3	4	3	4	4	4	3	2	2	2	2	2	3	4	3	4	4	4	3	2	2	2	2	2	3	4	3	4	4	4	22.7	22.7	22.7	24.348
CON__P02666	CON__P02666	3	3	3	>P02666 SWISS-PROT:P02666 Beta-casein - Bos taurus (Bovine).	1	3	3	3	2	2	2	2	2	2	2	2	2	2	3	2	2	2	2	2	2	2	2	2	2	2	3	2	2	2	2	2	2	2	2	2	2	2	3	2	20.1	20.1	20.1	23.583
CON__P02668	CON__P02668	2	2	2	>P02668 SWISS-PROT:P02668 Kappa-casein [Contains: Casoxin C; Casoxin 6; Casoxin A; Casoxin B; Casoplatelin] - Bos taurus (Bovine).	1	2	2	2	1	1	1	1	1	1	2	2	2	2	2	2	1	1	1	1	1	1	2	2	2	2	2	2	1	1	1	1	1	1	2	2	2	2	2	2	11.8	11.8	11.8	18.974
CON__P02754	CON__P02754	4	4	4	>P02754 SWISS-PROT:P02754 Beta-lactoglobulin - Bos taurus (Bovine).	1	4	4	4	4	4	3	2	4	3	4	4	4	4	4	4	4	4	3	2	4	3	4	4	4	4	4	4	4	4	3	2	4	3	4	4	4	4	4	4	35.8	35.8	35.8	18.281
CON__P02768-1;NP_000468.1	CON__P02768-1;NP_000468.1	6;6	3;3	3;3	>P02768-1 SWISS-PROT:P02768-1 Tax_Id=9606 Gene_Symbol=ALB Isoform 1 of Serum albumin precursor;>gi|4502027|ref|NP_000468.1| serum albumin preproprotein [Homo sapiens]	2	6	3	3	5	5	4	5	4	3	6	6	5	5	5	5	2	2	1	2	2	1	3	3	2	2	2	2	2	2	1	2	2	1	3	3	2	2	2	2	10.3	6.7	6.7	69.366
CON__P02769;CON__Q3SZ57	CON__P02769	14;1	14;1	11;0	>P02769 SWISS-PROT:P02769 (Bos taurus) Bovine serum albumin precursor	2	14	14	11	11	9	9	11	10	6	11	11	11	10	10	9	11	9	9	11	10	6	11	11	11	10	10	9	8	6	6	8	8	4	8	8	8	7	7	6	23.6	23.6	19.9	69.293
CON__P04259	CON__P04259	32	2	0	>P04259 SWISS-PROT:P04259 Tax_Id=9606 Gene_Symbol=KRT6B Keratin, type II cytoskeletal 6B	1	32	2	0	23	24	22	25	27	27	29	29	30	25	26	25	1	1	1	2	2	2	1	1	1	1	1	1	0	0	0	0	0	0	0	0	0	0	0	0	51.6	4.6	0	59.998
NP_001243211.1;CON__P05787;NP_001243222.1;NP_002264.1;CON__H-INV:HIT000292931	NP_001243211.1;CON__P05787;NP_001243222.1;NP_002264.1	7;7;7;7;3	2;2;2;2;2	2;2;2;2;2	>gi|372466572|ref|NP_001243211.1| keratin, type II cytoskeletal 8 isoform 1 [Homo sapiens];>P05787 SWISS-PROT:P05787 Tax_Id=9606 Gene_Symbol=KRT8 Keratin, type II cytoskeletal 8;>gi|372466577|ref|NP_001243222.1| keratin, type II cytoskeletal 8 isoform 2 [H	5	7	2	2	4	4	3	3	4	4	4	4	5	6	6	5	0	0	0	0	0	0	0	0	0	2	2	1	0	0	0	0	0	0	0	0	0	2	2	1	11.5	4.7	4.7	56.608
CON__P07477;NP_002760.1;NP_002761.1	CON__P07477;NP_002760.1;NP_002761.1	1;1;1	1;1;1	1;1;1	>P07477 SWISS-PROT:P07477 Tax_Id=9606 Gene_Symbol=PRSS1 Trypsin-1 precursor;>gi|4506145|ref|NP_002760.1| trypsin-1 preproprotein [Homo sapiens];>gi|4506147|ref|NP_002761.1| trypsin-2 preproprotein [Homo sapiens]	3	1	1	1	1	1	1	1	1	1	1	1	1	1	1	1	1	1	1	1	1	1	1	1	1	1	1	1	1	1	1	1	1	1	1	1	1	1	1	1	8.1	8.1	8.1	26.558
CON__P08779;NP_005548.2;CON__Q3ZAW8;CON__Q9Z2K1;CON__Q9D312;CON__P35900;NP_061883.1;CON__Q8N1A0;NP_689562.1	CON__P08779;NP_005548.2	31;31;9;9;2;2;2;1;1	25;25;7;7;2;2;2;1;1	14;14;3;3;0;0;0;0;0	>P08779 SWISS-PROT:P08779 Tax_Id=9606 Gene_Symbol=KRT16 Keratin, type I cytoskeletal 16;>gi|24430192|ref|NP_005548.2| keratin, type I cytoskeletal 16 [Homo sapiens]	9	31	25	14	25	26	22	27	27	27	27	27	28	26	28	27	19	20	16	21	21	21	21	21	22	20	22	21	12	12	9	13	13	13	11	11	13	11	13	12	60	55.2	36.8	51.267
CON__P12035;NP_476429.2	CON__P12035;NP_476429.2	13;13	2;2	2;2	>P12035 SWISS-PROT:P12035 Tax_Id=9606 Gene_Symbol=KRT3 Keratin, type II cytoskeletal 3;>gi|109148552|ref|NP_476429.2| keratin, type II cytoskeletal 3 [Homo sapiens]	2	13	2	2	10	10	7	8	10	9	11	10	11	10	10	9	0	0	0	0	0	1	1	1	1	1	1	0	0	0	0	0	0	1	1	1	1	1	1	0	15.6	4.3	4.3	64.503
CON__P13645;NP_000412.3;CON__P02535-1;CON__Q7Z3Y7;CON__Q148H6;NP_853513.2;CON__Q2M2I5;NP_061889.2;CON__Q7Z3Z0;NP_853512.1;CON__P05784;CON__REFSEQ:XP_986630;CON__O76014;CON__Q7Z3Y9;NP_853517.2;CON__O76013;NP_003762.1;CON__O76015;NP_006762.3;CON__A2AB72;NP_003761.3;CON__A2A5Y0	CON__P13645;NP_000412.3	40;40;12;3;3;3;2;2;2;2;2;1;1;1;1;1;1;1;1;1;1;1	39;39;12;3;3;3;2;2;2;2;1;1;1;1;1;1;1;1;1;1;1;1	31;31;8;0;0;0;0;0;0;0;0;0;0;0;0;0;0;0;0;0;0;0	>P13645 SWISS-PROT:P13645 Tax_Id=9606 Gene_Symbol=KRT10 Keratin, type I cytoskeletal 10;>gi|195972866|ref|NP_000412.3| keratin, type I cytoskeletal 10 [Homo sapiens]	22	40	39	31	34	35	34	34	34	32	36	37	39	34	35	36	33	34	33	33	33	31	35	36	38	33	34	35	25	26	25	25	25	23	27	28	30	25	26	27	57.8	57.8	51.8	59.51
CON__P13647;NP_000415.2	CON__P13647;NP_000415.2	29;29	16;16	6;6	>P13647 SWISS-PROT:P13647 Tax_Id=9606 Gene_Symbol=KRT5 Keratin, type II cytoskeletal 5;>gi|119395754|ref|NP_000415.2| keratin, type II cytoskeletal 5 [Homo sapiens]	2	29	16	6	24	24	23	23	25	25	26	27	28	22	22	22	13	13	13	14	14	14	14	15	15	12	12	12	6	6	6	6	6	6	5	5	5	5	5	5	42.2	26.8	10.8	62.378
CON__P15636;P15636.1	CON__P15636;P15636.1	1;1	1;1	1;1	>P15636 SWISS-PROT:P15636 Protease I precursor Lysyl endopeptidase Achromobacter lyticus.;>gi|114054|sp|P15636.1| Lysyl endopeptidase	2	1	1	1	1	1	0	0	1	0	1	1	1	0	1	0	1	1	0	0	1	0	1	1	1	0	1	0	1	1	0	0	1	0	1	1	1	0	1	0	2.9	2.9	2.9	68.124
CON__P19013;NP_002263.3	CON__P19013;NP_002263.3	19;19	16;16	11;11	>P19013 SWISS-PROT:P19013 Tax_Id=9606 Gene_Symbol=KRT4 keratin 4;>gi|331999954|ref|NP_002263.3| keratin, type II cytoskeletal 4 [Homo sapiens]	2	19	16	11	11	11	7	9	7	8	18	18	19	7	6	7	8	8	5	7	4	5	15	15	16	4	3	4	5	5	4	4	2	2	10	10	11	3	2	3	34.8	31.5	23.9	63.91
CON__P35908	CON__P35908	49	1	1	>P35908 SWISS-PROT:P35908 Tax_Id=9606 Gene_Symbol=KRT2 Keratin, type II cytoskeletal 2 epidermal	1	49	1	1	40	41	39	39	42	35	46	45	47	41	42	42	0	0	0	0	0	0	0	0	1	0	0	0	0	0	0	0	0	0	0	0	1	0	0	0	71.8	5.6	5.6	65.865
CON__P48668;NP_775109.2	CON__P48668;NP_775109.2	32;32	1;1	0;0	>P48668 SWISS-PROT:P48668 Tax_Id=9606 Gene_Symbol=KRT6C Keratin, type II cytoskeletal 6C;>gi|155969697|ref|NP_775109.2| keratin, type II cytoskeletal 6C [Homo sapiens]	2	32	1	0	23	25	23	25	27	27	30	30	31	26	27	26	1	1	1	1	1	1	1	1	1	1	1	1	0	0	0	0	0	0	0	0	0	0	0	0	51.6	1.8	0	60.024
CON__P60712;NP_001092.1;NP_001091.1;NP_001135417.1;NP_001604.1;NP_005150.1;NP_001606.1;NP_001186822.1;NP_001077007.1;NP_001093241.1;XP_933678.1;NP_001017992.1;XP_003846703.1;XP_934799.2	CON__P60712;NP_001092.1;NP_001091.1;NP_001135417.1;NP_001604.1;NP_005150.1;NP_001606.1	19;19;10;10;10;10;10;7;5;5;4;4;4;2	19;19;10;10;10;10;10;7;5;5;4;4;4;2	2;2;0;0;0;0;0;0;0;0;0;0;0;0	>P60712 SWISS-PROT:P60712 (Bos taurus) Actin, cytoplasmic 1;>gi|4501885|ref|NP_001092.1| actin, cytoplasmic 1 [Homo sapiens];>gi|4501881|ref|NP_001091.1| actin, alpha skeletal muscle [Homo sapiens];>gi|213688375|ref|NP_001135417.1| actin, aortic smooth mus	14	19	19	2	11	11	7	17	16	16	12	12	11	19	19	19	11	11	7	17	16	16	12	12	11	19	19	19	1	1	0	2	2	1	1	1	1	2	2	2	53.3	53.3	4.8	41.736
CON__Q04695;NP_000413.1	CON__Q04695;NP_000413.1	19;19	8;8	4;4	>Q04695 SWISS-PROT:Q04695 Tax_Id=9606 Gene_Symbol=KRT17 Keratin, type I cytoskeletal 17;>gi|4557701|ref|NP_000413.1| keratin, type I cytoskeletal 17 [Homo sapiens]	2	19	8	4	13	13	13	18	18	17	16	17	16	13	13	15	3	4	4	7	7	6	6	7	6	3	3	5	2	2	2	3	3	3	3	3	2	2	2	2	46.1	26.6	12.3	48.105
CON__Q14CN4-1;NP_001139697.1;NP_542785.1;NP_001139698.1;CON__Q6IME9	CON__Q14CN4-1;NP_001139697.1;NP_542785.1;NP_001139698.1;CON__Q6IME9	7;7;7;7;6	3;3;3;3;2	0;0;0;0;0	>Q14CN4-1 SWISS-PROT:Q14CN4-1 Tax_Id=9606 Gene_Symbol=KRT72 Isoform 1 of Keratin, type II cytoskeletal 72;>gi|226246663|ref|NP_001139697.1| keratin, type II cytoskeletal 72 isoform 1 [Homo sapiens];>gi|28372503|ref|NP_542785.1| keratin, type II cytoskeleta	5	7	3	0	4	5	2	5	7	6	6	6	6	6	6	6	1	1	1	3	3	2	2	2	2	2	2	2	0	0	0	0	0	0	0	0	0	0	0	0	11	6.3	0	55.877
NP_000168.1;CON__Q3SX14;NP_001121135.2;NP_001244958.1;NP_001121138.1;NP_001121139.1;NP_001121134.1;NP_001121136.1;NP_001121137.1;NP_937895.1	NP_000168.1;CON__Q3SX14;NP_001121135.2;NP_001244958.1;NP_001121138.1;NP_001121139.1;NP_001121134.1;NP_001121136.1;NP_001121137.1;NP_937895.1	1;1;1;1;1;1;1;1;1;1	1;1;1;1;1;1;1;1;1;1	1;1;1;1;1;1;1;1;1;1	>gi|4504165|ref|NP_000168.1| gelsolin isoform a precursor [Homo sapiens];>Q3SX14 TREMBL:Q3SX14 (Bos taurus) Similar to Gelsolin;>gi|390517030|ref|NP_001121135.2| gelsolin isoform f [Homo sapiens];>gi|384475528|ref|NP_001244958.1| gelsolin isoform d [Homo s	10	1	1	1	0	0	0	0	0	0	1	1	1	1	1	1	0	0	0	0	0	0	1	1	1	1	1	1	0	0	0	0	0	0	1	1	1	1	1	1	1.7	1.7	1.7	85.696
CON__Q3TTY5	CON__Q3TTY5	11	1	1	>Q3TTY5 SWISS-PROT:Q3TTY5 Tax_Id=10090 Gene_Symbol=Krt2 Keratin, type II cytoskeletal 2 epidermal	1	11	1	1	9	9	6	5	8	7	10	9	10	9	9	9	1	1	0	0	0	0	1	1	1	0	0	0	1	1	0	0	0	0	1	1	1	0	0	0	10.9	1.4	1.4	70.922
CON__Q5D862;NP_001014364.1	CON__Q5D862;NP_001014364.1	4;4	4;4	4;4	>Q5D862 SWISS-PROT:Q5D862 Tax_Id=9606 Gene_Symbol=FLG2 Filaggrin-2;>gi|62122917|ref|NP_001014364.1| filaggrin-2 [Homo sapiens]	2	4	4	4	2	2	2	2	2	2	3	3	3	4	4	4	2	2	2	2	2	2	3	3	3	4	4	4	2	2	2	2	2	2	3	3	3	4	4	4	2.7	2.7	2.7	248.07
CON__Q5XKE5;NP_787028.1	CON__Q5XKE5;NP_787028.1	9;9	1;1	0;0	>Q5XKE5 SWISS-PROT:Q5XKE5 Tax_Id=9606 Gene_Symbol=KRT79 Keratin, type II cytoskeletal 79;>gi|32567786|ref|NP_787028.1| keratin, type II cytoskeletal 79 [Homo sapiens]	2	9	1	0	7	7	6	6	7	6	8	8	9	7	7	7	0	0	0	0	0	0	1	1	1	1	1	1	0	0	0	0	0	0	0	0	0	0	0	0	11.2	1.9	0	57.809
CON__Q6KB66-1;NP_872313.2;NP_001074961.1;CON__Q0VBK2	CON__Q6KB66-1;NP_872313.2;NP_001074961.1	5;5;5;1	4;4;4;1	4;4;4;1	>Q6KB66-1 SWISS-PROT:Q6KB66-1 Tax_Id=9606 Gene_Symbol=KRT80 Isoform 1 of Keratin, type II cytoskeletal 80;>gi|125628636|ref|NP_872313.2| keratin, type II cytoskeletal 80 isoform K80 [Homo sapiens];>gi|125628632|ref|NP_001074961.1| keratin, type II cytoskel	4	5	4	4	4	4	3	5	5	5	5	5	3	4	4	4	3	3	2	4	4	4	4	4	2	3	3	3	3	3	2	4	4	4	4	4	2	3	3	3	13.1	10.6	10.6	50.525
CON__Q7RTT2;CON__Q8N1N4-2;NP_775487.2	CON__Q7RTT2;CON__Q8N1N4-2;NP_775487.2	8;8;8	7;7;7	7;7;7	>Q7RTT2 TREMBL:Q7RTT2 Tax_Id=9606 Gene_Symbol=KRT78 Keratin-78;>Q8N1N4-2 SWISS-PROT:Q8N1N4-2 Tax_Id=9606 Gene_Symbol=KRT78 Isoform 2 of Keratin, type II cytoskeletal 78;>gi|89357932|ref|NP_775487.2| keratin, type II cytoskeletal 78 [Homo sapiens]	3	8	7	7	8	8	7	8	8	8	7	7	8	4	3	7	7	7	6	7	7	7	6	6	7	3	2	6	7	7	6	7	7	7	6	6	7	3	2	6	15.2	13.6	13.6	56.964
CON__Q7Z3Y8;NP_853515.2	CON__Q7Z3Y8;NP_853515.2	3;3	1;1	1;1	>Q7Z3Y8 SWISS-PROT:Q7Z3Y8 Tax_Id=9606 Gene_Symbol=KRT27 Keratin, type I cytoskeletal 27;>gi|153945736|ref|NP_853515.2| keratin, type I cytoskeletal 27 [Homo sapiens]	2	3	1	1	3	3	3	3	3	3	3	3	3	2	2	3	1	1	1	1	1	1	1	1	1	0	0	1	1	1	1	1	1	1	1	1	1	0	0	1	5.9	2	2	49.823
CON__Q7Z794;NP_778253.2	CON__Q7Z794;NP_778253.2	11;11	8;8	6;6	>Q7Z794 SWISS-PROT:Q7Z794 Tax_Id=9606 Gene_Symbol=KRT77 Keratin 77;>gi|194018511|ref|NP_778253.2| keratin, type II cytoskeletal 1b [Homo sapiens]	2	11	8	6	8	9	7	9	9	5	11	11	11	9	10	9	5	6	5	7	6	2	8	8	8	6	7	6	5	5	4	5	5	1	6	6	6	5	5	5	20.4	16.8	12.6	61.802
CON__Q86YZ3;NP_001009931.1	CON__Q86YZ3;NP_001009931.1	3;3	3;3	3;3	>Q86YZ3 SWISS-PROT:Q86YZ3 Tax_Id=9606 Gene_Symbol=HRNR Hornerin;>gi|57864582|ref|NP_001009931.1| hornerin [Homo sapiens]	2	3	3	3	0	0	0	1	1	0	3	3	3	2	2	1	0	0	0	1	1	0	3	3	3	2	2	1	0	0	0	1	1	0	3	3	3	2	2	1	4.2	4.2	4.2	282.39
CON__Q8BGZ7	CON__Q8BGZ7	10	1	1	>Q8BGZ7 TREMBL:Q8BGZ7;Q99MH7 Tax_Id=10090 Gene_Symbol=Krt75 10 days neonate skin cDNA, RIKEN full-length enriched library, clone:4732475I03 product:CYTOKERATIN homolog	1	10	1	1	7	7	6	6	7	7	8	8	9	6	7	7	0	0	0	0	0	0	0	0	0	0	1	1	0	0	0	0	0	0	0	0	0	0	1	1	13.8	1.8	1.8	59.74
CON__Q99456;NP_000214.1	CON__Q99456;NP_000214.1	3;3	1;1	1;1	>Q99456 SWISS-PROT:Q99456 Tax_Id=9606 Gene_Symbol=KRT12 Keratin, type I cytoskeletal 12;>gi|4557699|ref|NP_000214.1| keratin, type I cytoskeletal 12 [Homo sapiens]	2	3	1	1	2	2	2	2	2	2	3	2	2	2	2	2	0	0	0	0	0	0	1	0	0	0	0	0	0	0	0	0	0	0	1	0	0	0	0	0	5.5	3.6	3.6	53.511
CON__Q9C075;NP_056330.3	CON__Q9C075;NP_056330.3	1;1	1;1	1;1	>Q9C075 SWISS-PROT:Q9C075 Tax_Id=9606 Gene_Symbol=KRT23 Keratin, type I cytoskeletal 23;>gi|27894339|ref|NP_056330.3| keratin, type I cytoskeletal 23 [Homo sapiens]	2	1	1	1	0	0	0	0	1	0	0	0	0	0	0	0	0	0	0	0	1	0	0	0	0	0	0	0	0	0	0	0	1	0	0	0	0	0	0	0	3.3	3.3	3.3	48.131
NP_001120800.1;NP_000007.1	NP_001120800.1;NP_000007.1	7;7	7;7	7;7	>gi|187960098|ref|NP_001120800.1| medium-chain specific acyl-CoA dehydrogenase, mitochondrial isoform b precursor [Homo sapiens];>gi|4557231|ref|NP_000007.1| medium-chain specific acyl-CoA dehydrogenase, mitochondrial isoform a precursor [Homo sapiens]	2	7	7	7	0	0	0	5	2	2	0	0	0	7	7	7	0	0	0	5	2	2	0	0	0	7	7	7	0	0	0	5	2	2	0	0	0	7	7	7	16	16	16	47.019
NP_001257376.1;NP_000009.1;NP_001029031.1;NP_001257377.1	NP_001257376.1;NP_000009.1;NP_001029031.1;NP_001257377.1	7;7;7;7	7;7;7;7	7;7;7;7	>gi|394025723|ref|NP_001257376.1| very long-chain specific acyl-CoA dehydrogenase, mitochondrial isoform 3 [Homo sapiens];>gi|4557235|ref|NP_000009.1| very long-chain specific acyl-CoA dehydrogenase, mitochondrial isoform 1 precursor [Homo sapiens];>gi|764	4	7	7	7	0	0	0	2	2	0	2	0	1	6	5	5	0	0	0	2	2	0	2	0	1	6	5	5	0	0	0	2	2	0	2	0	1	6	5	5	14.3	14.3	14.3	72.926
NP_000010.1	NP_000010.1	19	19	19	>gi|4557237|ref|NP_000010.1| acetyl-CoA acetyltransferase, mitochondrial precursor [Homo sapiens]	1	19	19	19	1	1	0	14	13	12	0	0	0	19	17	19	1	1	0	14	13	12	0	0	0	19	17	19	1	1	0	14	13	12	0	0	0	19	17	19	50.6	50.6	50.6	45.199
NP_001230106.1;NP_000025.1;NP_001121089.1;NP_908930.1;NP_908932.1	NP_001230106.1;NP_000025.1;NP_001121089.1;NP_908930.1;NP_908932.1	9;9;9;9;9	9;9;9;9;9	9;9;9;9;9	>gi|342187211|ref|NP_001230106.1| fructose-bisphosphate aldolase A isoform 2 [Homo sapiens];>gi|4557305|ref|NP_000025.1| fructose-bisphosphate aldolase A isoform 1 [Homo sapiens];>gi|193794814|ref|NP_001121089.1| fructose-bisphosphate aldolase A isoform 1	5	9	9	9	0	1	1	4	3	4	1	2	2	9	9	9	0	1	1	4	3	4	1	2	2	9	9	9	0	1	1	4	3	4	1	2	2	9	9	9	28.9	28.9	28.9	45.26
NP_001231367.1;NP_000036.2	NP_001231367.1;NP_000036.2	6;6	6;6	6;6	>gi|346986435|ref|NP_001231367.1| arginase-1 isoform 1 [Homo sapiens];>gi|10947139|ref|NP_000036.2| arginase-1 isoform 2 [Homo sapiens]	2	6	6	6	4	4	2	6	5	5	2	3	2	2	2	2	4	4	2	6	5	5	2	3	2	2	2	2	4	4	2	6	5	5	2	3	2	2	2	2	25.5	25.5	25.5	35.664
NP_000047.1;NP_898871.1	NP_000047.1;NP_898871.1	1;1	1;1	1;1	>gi|4557353|ref|NP_000047.1| 2-oxoisovalerate dehydrogenase subunit beta, mitochondrial precursor [Homo sapiens];>gi|34101272|ref|NP_898871.1| 2-oxoisovalerate dehydrogenase subunit beta, mitochondrial precursor [Homo sapiens]	2	1	1	1	0	0	0	0	0	0	0	0	0	1	1	1	0	0	0	0	0	0	0	0	0	1	1	1	0	0	0	0	0	0	0	0	0	1	1	1	3.3	3.3	3.3	43.122
NP_000088.3	NP_000088.3	1	1	1	>gi|41393599|ref|NP_000088.3| coproporphyrinogen-III oxidase, mitochondrial precursor [Homo sapiens]	1	1	1	1	0	0	0	0	0	0	0	0	0	1	1	1	0	0	0	0	0	0	0	0	0	1	1	1	0	0	0	0	0	0	0	0	0	1	1	1	2.9	2.9	2.9	50.151
NP_000099.2	NP_000099.2	10	10	10	>gi|91199540|ref|NP_000099.2| dihydrolipoyl dehydrogenase, mitochondrial precursor [Homo sapiens]	1	10	10	10	0	0	0	6	6	2	2	2	3	10	10	10	0	0	0	6	6	2	2	2	3	10	10	10	0	0	0	6	6	2	2	2	3	10	10	10	25.1	25.1	25.1	54.177
NP_000117.1;NP_001121188.1	NP_000117.1;NP_001121188.1	9;8	9;8	9;8	>gi|4503607|ref|NP_000117.1| electron transfer flavoprotein subunit alpha, mitochondrial isoform a [Homo sapiens];>gi|189181759|ref|NP_001121188.1| electron transfer flavoprotein subunit alpha, mitochondrial isoform b [Homo sapiens]	2	9	9	9	0	0	0	4	3	3	0	0	0	9	9	9	0	0	0	4	3	3	0	0	0	9	9	9	0	0	0	4	3	3	0	0	0	9	9	9	38.4	38.4	38.4	35.079
NP_001012533.1;NP_000131.2	NP_001012533.1;NP_000131.2	4;4	4;4	4;4	>gi|60499025|ref|NP_001012533.1| ferrochelatase, mitochondrial isoform a precursor [Homo sapiens];>gi|60499021|ref|NP_000131.2| ferrochelatase, mitochondrial isoform b precursor [Homo sapiens]	2	4	4	4	1	1	0	1	2	1	1	0	1	4	4	4	1	1	0	1	2	1	1	0	1	4	4	4	1	1	0	1	2	1	1	0	1	4	4	4	11	11	11	48.624
NP_000134.2	NP_000134.2	6	6	6	>gi|19743875|ref|NP_000134.2| fumarate hydratase, mitochondrial [Homo sapiens]	1	6	6	6	2	2	1	2	2	4	0	1	0	5	5	5	2	2	1	2	2	4	0	1	0	5	5	5	2	2	1	2	2	4	0	1	0	5	5	5	21.8	21.8	21.8	54.636
NP_000145.1	NP_000145.1	1	1	1	>gi|4503895|ref|NP_000145.1| galactokinase [Homo sapiens]	1	1	1	1	0	0	0	0	0	0	0	0	0	0	1	0	0	0	0	0	0	0	0	0	0	0	1	0	0	0	0	0	0	0	0	0	0	0	1	0	2.8	2.8	2.8	42.272
NP_000161.2	NP_000161.2	7	7	7	>gi|108773801|ref|NP_000161.2| glycine dehydrogenase [decarboxylating], mitochondrial precursor [Homo sapiens]	1	7	7	7	1	0	0	1	2	2	0	1	0	6	7	7	1	0	0	1	2	2	0	1	0	6	7	7	1	0	0	1	2	2	0	1	0	6	7	7	8.8	8.8	8.8	112.73
NP_001171651.1;NP_000166.2;CON__Q3ZBD7	NP_001171651.1;NP_000166.2;CON__Q3ZBD7	5;5;3	5;5;3	5;5;3	>gi|296080693|ref|NP_001171651.1| glucose-6-phosphate isomerase isoform 1 [Homo sapiens];>gi|18201905|ref|NP_000166.2| glucose-6-phosphate isomerase isoform 2 [Homo sapiens];>Q3ZBD7 SWISS-PROT:Q3ZBD7 (Bos taurus) Glucose-6-phosphate isomerase	3	5	5	5	0	1	0	3	3	0	0	1	1	5	5	5	0	1	0	3	3	0	0	1	1	5	5	5	0	1	0	3	3	0	0	1	1	5	5	5	12.5	12.5	12.5	64.324
NP_000173.2	NP_000173.2	21	21	21	>gi|20127408|ref|NP_000173.2| trifunctional enzyme subunit alpha, mitochondrial precursor [Homo sapiens]	1	21	21	21	3	3	1	8	8	1	5	6	4	19	19	17	3	3	1	8	8	1	5	6	4	19	19	17	3	3	1	8	8	1	5	6	4	19	19	17	37.4	37.4	37.4	82.999
NP_000174.1	NP_000174.1	5	5	5	>gi|4504327|ref|NP_000174.1| trifunctional enzyme subunit beta, mitochondrial precursor [Homo sapiens]	1	5	5	5	2	1	1	3	4	3	1	0	1	4	4	4	2	1	1	3	4	3	1	0	1	4	4	4	2	1	1	3	4	3	1	0	1	4	4	4	13.9	13.9	13.9	51.294
NP_277032.1;NP_277033.1;NP_000179.2;NP_277031.1;NP_277035.2	NP_277032.1;NP_277033.1;NP_000179.2;NP_277031.1;NP_277035.2	3;3;3;3;3	3;3;3;3;3	3;3;3;3;3	>gi|15991829|ref|NP_277032.1| hexokinase-1 isoform HKI-ta/tb [Homo sapiens];>gi|15991831|ref|NP_277033.1| hexokinase-1 isoform HKI-ta/tb [Homo sapiens];>gi|188497754|ref|NP_000179.2| hexokinase-1 isoform HKI [Homo sapiens];>gi|15991827|ref|NP_277031.1| hex	5	3	3	3	0	0	0	0	0	0	0	0	0	3	2	2	0	0	0	0	0	0	0	0	0	3	2	2	0	0	0	0	0	0	0	0	0	3	2	2	3.5	3.5	3.5	102.74
NP_000182.2;NP_001159531.1	NP_000182.2;NP_001159531.1	1;1	1;1	1;1	>gi|62198232|ref|NP_000182.2| hydroxymethylglutaryl-CoA lyase, mitochondrial isoform 1 precursor [Homo sapiens];>gi|260654708|ref|NP_001159531.1| hydroxymethylglutaryl-CoA lyase, mitochondrial isoform 2 precursor [Homo sapiens]	2	1	1	1	0	0	0	0	0	0	0	0	0	1	1	1	0	0	0	0	0	0	0	0	0	1	1	1	0	0	0	0	0	0	0	0	0	1	1	1	4.3	4.3	4.3	34.36
NP_000185.1	NP_000185.1	3	3	3	>gi|4504483|ref|NP_000185.1| hypoxanthine-guanine phosphoribosyltransferase [Homo sapiens]	1	3	3	3	0	0	0	0	0	0	0	0	0	1	3	2	0	0	0	0	0	0	0	0	0	1	3	2	0	0	0	0	0	0	0	0	0	1	3	2	15.1	15.1	15.1	24.579
NP_000215.1;NP_954657.1	NP_000215.1;NP_954657.1	2;2	1;1	1;1	>gi|4557888|ref|NP_000215.1| keratin, type I cytoskeletal 18 [Homo sapiens];>gi|40354195|ref|NP_954657.1| keratin, type I cytoskeletal 18 [Homo sapiens]	2	2	1	1	1	2	1	2	2	2	2	2	2	2	2	2	0	1	0	1	1	1	1	1	1	1	1	1	0	1	0	1	1	1	1	1	1	1	1	1	4.4	2.8	2.8	48.057
NP_000217.2;CON__P35527	NP_000217.2;CON__P35527	43;40	43;40	42;39	>gi|55956899|ref|NP_000217.2| keratin, type I cytoskeletal 9 [Homo sapiens];>P35527 SWISS-PROT:P35527 Tax_Id=9606 Gene_Symbol=KRT9 Keratin, type I cytoskeletal 9	2	43	43	42	36	34	31	40	42	39	39	38	37	33	33	34	36	34	31	40	42	39	39	38	37	33	33	34	35	33	30	39	41	38	38	37	36	32	32	33	75.4	75.4	75.4	62.064
NP_000230.1	NP_000230.1	1	1	1	>gi|4557894|ref|NP_000230.1| lysozyme C precursor [Homo sapiens]	1	1	1	1	1	1	1	1	1	1	1	1	1	1	1	1	1	1	1	1	1	1	1	1	1	1	1	1	1	1	1	1	1	1	1	1	1	1	1	1	8.1	8.1	8.1	16.537
NP_000246.2	NP_000246.2	13	13	13	>gi|156105689|ref|NP_000246.2| methylmalonyl-CoA mutase, mitochondrial precursor [Homo sapiens]	1	13	13	13	1	0	1	8	8	0	0	0	0	12	12	13	1	0	1	8	8	0	0	0	0	12	12	13	1	0	1	8	8	0	0	0	0	12	12	13	21.9	21.9	21.9	83.134
NP_001018146.1;NP_937818.1;NP_000260.1;NP_001018147.1;NP_001018148.1;NP_001018149.1;NP_002503.1;NP_001185611.1	NP_001018146.1;NP_937818.1;NP_000260.1;NP_001018147.1;NP_001018148.1;NP_001018149.1;NP_002503.1;NP_001185611.1	2;2;2;2;2;2;2;1	2;2;2;2;2;2;2;1	2;2;2;2;2;2;2;1	>gi|66392203|ref|NP_001018146.1| NME1-NME2 protein [Homo sapiens];>gi|38045913|ref|NP_937818.1| nucleoside diphosphate kinase A isoform a [Homo sapiens];>gi|4557797|ref|NP_000260.1| nucleoside diphosphate kinase A isoform b [Homo sapiens];>gi|66392192|ref|	8	2	2	2	0	0	0	1	1	0	1	1	0	2	2	2	0	0	0	1	1	0	1	1	0	2	2	2	0	0	0	1	1	0	1	1	0	2	2	2	15.7	15.7	15.7	30.137
NP_000265.1;NP_001165285.1	NP_000265.1	13;6	13;6	13;6	>gi|4557809|ref|NP_000265.1| ornithine aminotransferase, mitochondrial isoform 1 [Homo sapiens]	2	13	13	13	0	0	0	5	5	5	1	1	0	12	13	13	0	0	0	5	5	5	1	1	0	12	13	13	0	0	0	5	5	5	1	1	0	12	13	13	33.9	33.9	33.9	48.534
NP_000273.2;NP_001121164.1;NP_001171475.1	NP_000273.2;NP_001121164.1;NP_001171475.1	8;8;8	8;8;8	8;8;8	>gi|65506442|ref|NP_000273.2| propionyl-CoA carboxylase alpha chain, mitochondrial isoform a precursor [Homo sapiens];>gi|189095269|ref|NP_001121164.1| propionyl-CoA carboxylase alpha chain, mitochondrial isoform b [Homo sapiens];>gi|295821183|ref|NP_00117	3	8	8	8	0	0	0	2	3	0	1	1	1	7	7	7	0	0	0	2	3	0	1	1	1	7	7	7	0	0	0	2	3	0	1	1	1	7	7	7	12.5	12.5	12.5	80.058
NP_001166925.1;NP_001166926.1;NP_000275.1;NP_001166927.1;NP_005381.1	NP_001166925.1;NP_001166926.1;NP_000275.1;NP_001166927.1;NP_005381.1	4;4;4;4;2	4;4;4;4;2	4;4;4;4;2	>gi|291084742|ref|NP_001166925.1| pyruvate dehydrogenase E1 component subunit alpha, somatic form, mitochondrial isoform 2 precursor [Homo sapiens];>gi|291084744|ref|NP_001166926.1| pyruvate dehydrogenase E1 component subunit alpha, somatic form, mitochond	5	4	4	4	0	0	0	2	2	1	0	0	0	4	3	3	0	0	0	2	2	1	0	0	0	4	3	3	0	0	0	2	2	1	0	0	0	4	3	3	10.3	10.3	10.3	47.579
NP_000282.1;NP_620061.2	NP_000282.1	4;1	4;1	4;1	>gi|4505763|ref|NP_000282.1| phosphoglycerate kinase 1 [Homo sapiens]	2	4	4	4	0	0	0	1	1	1	0	0	0	4	3	4	0	0	0	1	1	1	0	0	0	4	3	4	0	0	0	1	1	1	0	0	0	4	3	4	15.1	15.1	15.1	44.614
NP_000290.2;NP_001005337.1	NP_000290.2;NP_001005337.1	5;5	5;5	5;5	>gi|53729346|ref|NP_000290.2| plakophilin-1 isoform 1b [Homo sapiens];>gi|53729344|ref|NP_001005337.1| plakophilin-1 isoform 1a [Homo sapiens]	2	5	5	5	2	2	1	4	4	3	1	3	2	0	2	1	2	2	1	4	4	3	1	3	2	0	2	1	2	2	1	4	4	3	1	3	2	0	2	1	9.9	9.9	9.9	82.86
NP_000308.1	NP_000308.1	3	3	3	>gi|4506331|ref|NP_000308.1| 6-pyruvoyl tetrahydrobiopterin synthase [Homo sapiens]	1	3	3	3	2	2	0	2	2	0	3	3	3	3	3	3	2	2	0	2	2	0	3	3	3	3	3	3	2	2	0	2	2	0	3	3	3	3	3	3	22.1	22.1	22.1	16.386
NP_000350.1	NP_000350.1	3	3	3	>gi|4507475|ref|NP_000350.1| protein-glutamine gamma-glutamyltransferase K [Homo sapiens]	1	3	3	3	1	2	2	3	2	2	2	2	2	2	2	2	1	2	2	3	2	2	2	2	2	2	2	2	1	2	2	3	2	2	2	2	2	2	2	2	5	5	5	89.786
NP_001152759.1;NP_000356.1;NP_001244955.1	NP_001152759.1;NP_000356.1;NP_001244955.1	2;2;2	2;2;2	2;2;2	>gi|226529917|ref|NP_001152759.1| triosephosphate isomerase isoform 2 [Homo sapiens];>gi|4507645|ref|NP_000356.1| triosephosphate isomerase isoform 1 [Homo sapiens];>gi|384475517|ref|NP_001244955.1| triosephosphate isomerase isoform 3 [Homo sapiens]	3	2	2	2	1	0	0	1	1	1	1	0	0	2	2	2	1	0	0	1	1	1	1	0	0	2	2	2	1	0	0	1	1	1	1	0	0	2	2	2	8.7	8.7	8.7	30.791
NP_000414.2;CON__Q6ISB0;CON__Q9NSB2;NP_149034.2;CON__REFSEQ:XP_932229;CON__Q9H552	NP_000414.2	49;3;3;3;2;1	47;3;3;3;2;1	1;0;0;0;0;0	>gi|47132620|ref|NP_000414.2| keratin, type II cytoskeletal 2 epidermal [Homo sapiens]	6	49	47	1	41	42	40	40	43	36	47	46	47	42	43	43	40	41	39	38	41	34	45	44	45	40	41	41	1	1	1	1	1	1	1	1	1	1	1	1	71.5	69.6	4.7	65.432
NP_000427.1	NP_000427.1	8	8	8	>gi|4557817|ref|NP_000427.1| succinyl-CoA:3-ketoacid coenzyme A transferase 1, mitochondrial precursor [Homo sapiens]	1	8	8	8	0	0	0	4	4	0	0	0	0	8	8	8	0	0	0	4	4	0	0	0	0	8	8	8	0	0	0	4	4	0	0	0	0	8	8	8	22.7	22.7	22.7	56.157
NP_000495.1	NP_000495.1	1	1	1	>gi|4503625|ref|NP_000495.1| coagulation factor X preproprotein [Homo sapiens]	1	1	1	1	1	1	1	0	0	0	0	0	0	1	0	0	1	1	1	0	0	0	0	0	0	1	0	0	1	1	1	0	0	0	0	0	0	1	0	0	1.8	1.8	1.8	54.731
NP_000508.1;NP_000549.1	NP_000508.1;NP_000549.1	4;4	4;4	2;2	>gi|4504345|ref|NP_000508.1| hemoglobin subunit alpha [Homo sapiens];>gi|4504347|ref|NP_000549.1| hemoglobin subunit alpha [Homo sapiens]	2	4	4	2	3	3	2	3	3	2	4	4	4	4	4	4	3	3	2	3	3	2	4	4	4	4	4	4	2	2	1	2	2	1	2	2	2	2	2	2	30.3	30.3	19	15.257
NP_000509.1	NP_000509.1	4	4	3	>gi|4504349|ref|NP_000509.1| hemoglobin subunit beta [Homo sapiens]	1	4	4	3	2	2	2	2	2	2	4	4	3	3	3	3	2	2	2	2	2	2	4	4	3	3	3	3	2	2	2	2	2	2	3	3	2	2	2	2	38.1	38.1	29.9	15.998
NP_001171485.1;NP_000523.2	NP_001171485.1;NP_000523.2	8;8	8;8	8;8	>gi|295821216|ref|NP_001171485.1| propionyl-CoA carboxylase beta chain, mitochondrial isoform 2 [Homo sapiens];>gi|119943100|ref|NP_000523.2| propionyl-CoA carboxylase beta chain, mitochondrial isoform 1 [Homo sapiens]	2	8	8	8	0	0	0	0	0	0	0	0	0	6	6	7	0	0	0	0	0	0	0	0	0	6	6	7	0	0	0	0	0	0	0	0	0	6	6	7	19.3	19.3	19.3	60.521
NP_000627.2;NP_001019636.1;NP_001019637.1	NP_000627.2;NP_001019636.1;NP_001019637.1	2;2;1	2;2;1	2;2;1	>gi|67782305|ref|NP_000627.2| superoxide dismutase [Mn], mitochondrial isoform A precursor [Homo sapiens];>gi|67782307|ref|NP_001019636.1| superoxide dismutase [Mn], mitochondrial isoform A precursor [Homo sapiens];>gi|67782309|ref|NP_001019637.1| superoxi	3	2	2	2	1	1	1	0	0	1	1	0	0	1	1	1	1	1	1	0	0	1	1	0	0	1	1	1	1	1	1	0	0	1	1	0	0	1	1	1	15.3	15.3	15.3	24.75
NP_000628.2;NP_001182031.1;NP_001182032.1;NP_001182033.1	NP_000628.2;NP_001182031.1;NP_001182032.1;NP_001182033.1	3;3;3;3	3;3;3;3	3;3;3;3	>gi|50301238|ref|NP_000628.2| glutathione reductase, mitochondrial isoform 1 precursor [Homo sapiens];>gi|305410789|ref|NP_001182031.1| glutathione reductase, mitochondrial isoform 2 precursor [Homo sapiens];>gi|305410791|ref|NP_001182032.1| glutathione re	4	3	3	3	2	2	0	1	1	0	0	0	0	2	2	3	2	2	0	1	1	0	0	0	0	2	2	3	2	2	0	1	1	0	0	0	0	2	2	3	6.5	6.5	6.5	56.256
NP_000678.1;NP_001155238.1	NP_000678.1;NP_001155238.1	6;5	6;5	6;5	>gi|9951915|ref|NP_000678.1| adenosylhomocysteinase isoform 1 [Homo sapiens];>gi|239937451|ref|NP_001155238.1| adenosylhomocysteinase isoform 2 [Homo sapiens]	2	6	6	6	0	0	0	4	4	4	3	3	1	6	5	5	0	0	0	4	4	4	3	3	1	6	5	5	0	0	0	4	4	4	3	3	1	6	5	5	16.2	16.2	16.2	47.716
NP_000681.2;NP_001191818.1;NP_000680.2	NP_000681.2;NP_001191818.1	18;17;2	18;17;2	17;16;1	>gi|25777732|ref|NP_000681.2| aldehyde dehydrogenase, mitochondrial isoform 1 precursor [Homo sapiens];>gi|325910904|ref|NP_001191818.1| aldehyde dehydrogenase, mitochondrial isoform 2 precursor [Homo sapiens]	3	18	18	17	2	2	1	10	12	6	3	2	1	16	18	16	2	2	1	10	12	6	3	2	1	16	18	16	1	1	0	9	11	5	2	1	0	15	17	15	33.1	33.1	31.5	56.381
NP_000683.3;NP_003879.2;NP_000684.2;NP_001193826.1;NP_733797.1;NP_733798.1	NP_000683.3	9;1;1;1;1;1	8;0;0;0;0;0	8;0;0;0;0;0	>gi|25777730|ref|NP_000683.3| aldehyde dehydrogenase X, mitochondrial precursor [Homo sapiens]	6	9	8	8	1	1	1	4	4	3	1	1	1	9	8	8	0	0	0	3	3	2	0	0	0	8	7	7	0	0	0	3	3	2	0	0	0	8	7	7	21.5	19.9	19.9	57.249
NP_000687.3	NP_000687.3	2	2	2	>gi|115387104|ref|NP_000687.3| 4-trimethylaminobutyraldehyde dehydrogenase [Homo sapiens]	1	2	2	2	0	0	0	0	1	0	0	0	0	1	1	2	0	0	0	0	1	0	0	0	0	1	1	2	0	0	0	0	1	0	0	0	0	1	1	2	4.8	4.8	4.8	56.291
NP_000691.1	NP_000691.1	9	9	9	>gi|4502101|ref|NP_000691.1| annexin A1 [Homo sapiens]	1	9	9	9	1	1	1	1	1	1	9	9	8	1	0	0	1	1	1	1	1	1	9	9	8	1	0	0	1	1	1	1	1	1	9	9	8	1	0	0	32.7	32.7	32.7	38.714
NP_001243143.1;NP_001243142.1;NP_000692.2;NP_001153705.1;NP_689509.1;NP_001153706.1;NP_653300.2;NP_000693.1	NP_001243143.1;NP_001243142.1;NP_000692.2;NP_001153705.1;NP_689509.1;NP_001153706.1;NP_653300.2;NP_000693.1	2;2;2;2;2;2;1;1	2;2;2;2;2;2;1;1	2;2;2;2;2;2;1;1	>gi|371940940|ref|NP_001243143.1| sodium/potassium-transporting ATPase subunit alpha-3 isoform 3 [Homo sapiens];>gi|371940938|ref|NP_001243142.1| sodium/potassium-transporting ATPase subunit alpha-3 isoform 2 [Homo sapiens];>gi|21361181|ref|NP_000692.2| so	8	2	2	2	0	0	0	0	0	0	1	2	1	1	2	2	0	0	0	0	0	0	1	2	1	1	2	2	0	0	0	0	0	0	1	2	1	1	2	2	2.1	2.1	2.1	113.06
NP_000700.1;NP_001158255.1	NP_000700.1;NP_001158255.1	6;6	6;6	6;6	>gi|11386135|ref|NP_000700.1| 2-oxoisovalerate dehydrogenase subunit alpha, mitochondrial isoform 1 precursor [Homo sapiens];>gi|258645172|ref|NP_001158255.1| 2-oxoisovalerate dehydrogenase subunit alpha, mitochondrial isoform 2 precursor [Homo sapiens]	2	6	6	6	0	0	0	2	2	1	0	1	0	5	6	5	0	0	0	2	2	1	0	1	0	5	6	5	0	0	0	2	2	1	0	1	0	5	6	5	18.9	18.9	18.9	50.47
NP_000810.1;NP_001129477.1;NP_001129478.1;NP_780294.1	NP_000810.1;NP_001129477.1;NP_001129478.1;NP_780294.1	8;8;8;4	8;8;8;4	8;8;8;4	>gi|4503915|ref|NP_000810.1| trifunctional purine biosynthetic protein adenosine-3 isoform 1 [Homo sapiens];>gi|209869993|ref|NP_001129477.1| trifunctional purine biosynthetic protein adenosine-3 isoform 1 [Homo sapiens];>gi|209869995|ref|NP_001129478.1| t	4	8	8	8	1	2	2	2	2	0	1	1	2	7	7	8	1	2	2	2	2	0	1	1	2	7	7	8	1	2	2	2	2	0	1	1	2	7	7	8	13.5	13.5	13.5	107.77
NP_000843.1	NP_000843.1	2	2	2	>gi|4504183|ref|NP_000843.1| glutathione S-transferase P [Homo sapiens]	1	2	2	2	1	1	1	1	1	1	1	1	2	0	0	1	1	1	1	1	1	1	1	1	2	0	0	1	1	1	1	1	1	1	1	1	2	0	0	1	12.9	12.9	12.9	23.356
NP_000875.2	NP_000875.2	3	3	3	>gi|66933016|ref|NP_000875.2| inosine-5-monophosphate dehydrogenase 2 [Homo sapiens]	1	3	3	3	0	0	0	1	1	1	0	0	0	3	3	3	0	0	0	1	1	1	0	0	0	3	3	3	0	0	0	1	1	1	0	0	0	3	3	3	7.8	7.8	7.8	55.804
NP_000909.2	NP_000909.2	6	6	6	>gi|20070125|ref|NP_000909.2| protein disulfide-isomerase precursor [Homo sapiens]	1	6	6	6	1	0	0	5	6	0	0	0	0	5	6	6	1	0	0	5	6	0	0	0	0	5	6	6	1	0	0	5	6	0	0	0	0	5	6	6	15	15	15	57.116
NP_000911.2;NP_001035806.1;NP_071504.2	NP_000911.2;NP_001035806.1;NP_071504.2	13;13;13	13;13;13	13;13;13	>gi|106049295|ref|NP_000911.2| pyruvate carboxylase, mitochondrial precursor [Homo sapiens];>gi|106049528|ref|NP_001035806.1| pyruvate carboxylase, mitochondrial precursor [Homo sapiens];>gi|106049292|ref|NP_071504.2| pyruvate carboxylase, mitochondrial pr	3	13	13	13	1	0	0	3	3	0	1	1	0	11	13	13	1	0	0	3	3	0	1	1	0	11	13	13	1	0	0	3	3	0	1	1	0	11	13	13	15.4	15.4	15.4	129.63
NP_000916.2;NP_001166939.1	NP_000916.2;NP_001166939.1	5;4	5;4	5;4	>gi|156564403|ref|NP_000916.2| pyruvate dehydrogenase E1 component subunit beta, mitochondrial isoform 1 precursor [Homo sapiens];>gi|291084858|ref|NP_001166939.1| pyruvate dehydrogenase E1 component subunit beta, mitochondrial isoform 2 precursor [Homo sa	2	5	5	5	0	0	0	3	3	3	0	0	0	4	4	3	0	0	0	3	3	3	0	0	0	4	4	3	0	0	0	3	3	3	0	0	0	4	4	3	19.8	19.8	19.8	39.233
NP_000962.2	NP_000962.2	2	2	2	>gi|15431301|ref|NP_000962.2| 60S ribosomal protein L7 [Homo sapiens]	1	2	2	2	1	1	0	1	1	1	2	2	0	2	2	2	1	1	0	1	1	1	2	2	0	2	2	2	1	1	0	1	1	1	2	2	0	2	2	2	8.5	8.5	8.5	29.225
NP_000966.2;NP_001186731.1	NP_000966.2;NP_001186731.1	3;2	3;2	3;2	>gi|15431290|ref|NP_000966.2| 60S ribosomal protein L11 isoform 1 [Homo sapiens];>gi|315221152|ref|NP_001186731.1| 60S ribosomal protein L11 isoform 2 [Homo sapiens]	2	3	3	3	2	2	1	2	2	1	3	3	3	3	3	3	2	2	1	2	2	1	3	3	3	3	3	3	2	2	1	2	2	1	3	3	3	3	3	3	19.7	19.7	19.7	20.252
NP_000967.1	NP_000967.1	2	2	2	>gi|4506597|ref|NP_000967.1| 60S ribosomal protein L12 [Homo sapiens]	1	2	2	2	1	1	0	1	1	0	2	2	2	1	2	2	1	1	0	1	1	0	2	2	2	1	2	2	1	1	0	1	1	0	2	2	2	1	2	2	18.8	18.8	18.8	17.818
NP_000969.1	NP_000969.1	2	2	2	>gi|4506605|ref|NP_000969.1| 60S ribosomal protein L23 [Homo sapiens]	1	2	2	2	1	1	0	0	0	0	2	2	2	2	1	2	1	1	0	0	0	0	2	2	2	2	1	2	1	1	0	0	0	0	2	2	2	2	1	2	25	25	25	14.865
NP_000974.1	NP_000974.1	1	1	1	>gi|4506613|ref|NP_000974.1| 60S ribosomal protein L22 proprotein [Homo sapiens]	1	1	1	1	1	1	0	1	1	0	1	1	1	1	1	1	1	1	0	1	1	0	1	1	1	1	1	1	1	1	0	1	1	0	1	1	1	1	1	1	10.2	10.2	10.2	14.787
NP_000975.2	NP_000975.2	1	1	1	>gi|17105394|ref|NP_000975.2| 60S ribosomal protein L23a [Homo sapiens]	1	1	1	1	1	1	0	1	1	1	1	1	1	1	1	1	1	1	0	1	1	1	1	1	1	1	1	1	1	1	0	1	1	1	1	1	1	1	1	1	8.3	8.3	8.3	17.695
NP_000977.1	NP_000977.1	1	1	1	>gi|4506619|ref|NP_000977.1| 60S ribosomal protein L24 [Homo sapiens]	1	1	1	1	1	1	1	1	0	0	1	1	1	1	1	1	1	1	1	1	0	0	1	1	1	1	1	1	1	1	1	1	0	0	1	1	1	1	1	1	8.3	8.3	8.3	17.779
NP_000981.1	NP_000981.1	3	3	3	>gi|4506625|ref|NP_000981.1| 60S ribosomal protein L27a [Homo sapiens]	1	3	3	3	2	3	2	1	1	1	3	3	3	2	2	2	2	3	2	1	1	1	3	3	3	2	2	2	2	3	2	1	1	1	3	3	3	2	2	2	17.6	17.6	17.6	16.561
NP_001092047.1;NP_000984.1;NP_001093163.1	NP_001092047.1;NP_000984.1;NP_001093163.1	1;1;1	1;1;1	1;1;1	>gi|148746199|ref|NP_001092047.1| 60S ribosomal protein L31 isoform 2 [Homo sapiens];>gi|4506633|ref|NP_000984.1| 60S ribosomal protein L31 isoform 1 [Homo sapiens];>gi|153252132|ref|NP_001093163.1| 60S ribosomal protein L31 isoform 3 [Homo sapiens]	3	1	1	1	0	0	0	0	0	0	0	1	1	0	0	0	0	0	0	0	0	0	0	1	1	0	0	0	0	0	0	0	0	0	0	1	1	0	0	0	10.9	10.9	10.9	14.632
NP_000987.2	NP_000987.2	1	1	1	>gi|16117791|ref|NP_000987.2| 60S ribosomal protein L35a [Homo sapiens]	1	1	1	1	1	1	0	1	1	0	1	1	1	1	1	1	1	1	0	1	1	0	1	1	1	1	1	1	1	1	0	1	1	0	1	1	1	1	1	1	7.3	7.3	7.3	12.538
NP_000993.1;NP_444505.1	NP_000993.1;NP_444505.1	4;4	4;4	4;4	>gi|4506667|ref|NP_000993.1| 60S acidic ribosomal protein P0 [Homo sapiens];>gi|16933546|ref|NP_444505.1| 60S acidic ribosomal protein P0 [Homo sapiens]	2	4	4	4	1	2	0	1	1	1	1	3	0	4	4	4	1	2	0	1	1	1	1	3	0	4	4	4	1	2	0	1	1	1	1	3	0	4	4	4	20.8	20.8	20.8	34.273
NP_000995.1	NP_000995.1	1	1	1	>gi|4506671|ref|NP_000995.1| 60S acidic ribosomal protein P2 [Homo sapiens]	1	1	1	1	1	1	0	1	1	0	1	1	1	1	1	1	1	1	0	1	1	0	1	1	1	1	1	1	1	1	0	1	1	0	1	1	1	1	1	1	10.4	10.4	10.4	11.665
NP_000996.2;NP_001243731.1;NP_001247435.1;NP_001247436.1	NP_000996.2;NP_001243731.1;NP_001247435.1	7;7;6;2	7;7;6;2	7;7;6;2	>gi|15718687|ref|NP_000996.2| 40S ribosomal protein S3 isoform 1 [Homo sapiens];>gi|378548190|ref|NP_001243731.1| 40S ribosomal protein S3 isoform 1 [Homo sapiens];>gi|386869503|ref|NP_001247435.1| 40S ribosomal protein S3 isoform 2 [Homo sapiens]	4	7	7	7	7	7	0	2	3	1	6	6	2	4	6	5	7	7	0	2	3	1	6	6	2	4	6	5	7	7	0	2	3	1	6	6	2	4	6	5	34.2	34.2	34.2	26.688
NP_001001414.1	NP_001001414.1	1	1	1	>gi|47825361|ref|NP_001001414.1| non-specific cytotoxic cell receptor protein 1 homolog [Homo sapiens]	1	1	1	1	0	1	0	1	1	1	1	1	1	1	0	0	0	1	0	1	1	1	1	1	1	1	0	0	0	1	0	1	1	1	1	1	1	1	0	0	4.4	4.4	4.4	30.847
NP_001001937.1;NP_004037.1;NP_001001935.1;NP_001244264.1;NP_001244263.1	NP_001001937.1;NP_004037.1;NP_001001935.1;NP_001244264.1;NP_001244263.1	23;23;22;22;19	23;23;22;22;19	23;23;22;22;19	>gi|50345984|ref|NP_001001937.1| ATP synthase subunit alpha, mitochondrial isoform a precursor [Homo sapiens];>gi|4757810|ref|NP_004037.1| ATP synthase subunit alpha, mitochondrial isoform a precursor [Homo sapiens];>gi|50345982|ref|NP_001001935.1| ATP syn	5	23	23	23	10	10	4	19	17	11	12	11	11	22	22	23	10	10	4	19	17	11	12	11	11	22	22	23	10	10	4	19	17	11	12	11	11	22	22	23	44.8	44.8	44.8	59.75
NP_001001973.1;NP_005165.1	NP_001001973.1;NP_005165.1	5;5	5;5	5;5	>gi|50345988|ref|NP_001001973.1| ATP synthase subunit gamma, mitochondrial isoform L (liver) precursor [Homo sapiens];>gi|4885079|ref|NP_005165.1| ATP synthase subunit gamma, mitochondrial isoform H (heart) precursor [Homo sapiens]	2	5	5	5	2	1	0	4	2	3	1	2	1	5	5	5	2	1	0	4	2	3	1	2	1	5	5	5	2	1	0	4	2	3	1	2	1	5	5	5	19.5	19.5	19.5	32.996
NP_079491.2;NP_001002019.1;NP_001002020.1	NP_079491.2;NP_001002019.1;NP_001002020.1	6;6;6	6;6;6	6;6;6	>gi|70166645|ref|NP_079491.2| tRNA pseudouridine synthase A, mitochondrial isoform 1 [Homo sapiens];>gi|70166599|ref|NP_001002019.1| tRNA pseudouridine synthase A, mitochondrial isoform 2 [Homo sapiens];>gi|70166634|ref|NP_001002020.1| tRNA pseudouridine s	3	6	6	6	1	2	1	3	4	2	0	0	0	6	6	6	1	2	1	3	4	2	0	0	0	6	6	6	1	2	1	3	4	2	0	0	0	6	6	6	13.1	13.1	13.1	47.47
NP_008867.2;NP_001002255.1;NP_008868.3;NP_001005849.1	NP_008867.2;NP_001002255.1;NP_008868.3;NP_001005849.1	1;1;1;1	1;1;1;1	1;1;1;1	>gi|48928058|ref|NP_008867.2| small ubiquitin-related modifier 3 precursor [Homo sapiens];>gi|50400081|ref|NP_001002255.1| small ubiquitin-related modifier 4 [Homo sapiens];>gi|54792069|ref|NP_008868.3| small ubiquitin-related modifier 2 isoform a precurso	4	1	1	1	0	0	0	0	0	0	0	0	0	1	1	1	0	0	0	0	0	0	0	0	0	1	1	1	0	0	0	0	0	0	0	0	0	1	1	1	11.7	11.7	11.7	11.637
NP_001002800.1;NP_005487.3	NP_001002800.1;NP_005487.3	3;3	3;3	3;3	>gi|50658063|ref|NP_001002800.1| structural maintenance of chromosomes protein 4 [Homo sapiens];>gi|50658065|ref|NP_005487.3| structural maintenance of chromosomes protein 4 [Homo sapiens]	2	3	3	3	0	0	0	1	1	1	1	1	0	2	3	2	0	0	0	1	1	1	1	1	0	2	3	2	0	0	0	1	1	1	1	1	0	2	3	2	2.8	2.8	2.8	147.18
NP_001002858.1;NP_001002857.1;NP_001129487.1;NP_004030.1	NP_001002858.1;NP_001002857.1;NP_001129487.1;NP_004030.1	10;10;10;10	10;10;10;10	10;10;10;10	>gi|50845388|ref|NP_001002858.1| annexin A2 isoform 1 [Homo sapiens];>gi|50845386|ref|NP_001002857.1| annexin A2 isoform 2 [Homo sapiens];>gi|209862831|ref|NP_001129487.1| annexin A2 isoform 2 [Homo sapiens];>gi|4757756|ref|NP_004030.1| annexin A2 isoform	4	10	10	10	6	7	4	7	6	7	8	9	8	9	8	8	6	7	4	7	6	7	8	9	8	9	8	8	6	7	4	7	6	7	8	9	8	9	8	8	33.6	33.6	33.6	40.411
NP_001003.1	NP_001003.1	3	3	3	>gi|4506743|ref|NP_001003.1| 40S ribosomal protein S8 [Homo sapiens]	1	3	3	3	2	2	0	2	2	1	0	0	0	3	2	3	2	2	0	2	2	1	0	0	0	3	2	3	2	2	0	2	2	1	0	0	0	3	2	3	18.8	18.8	18.8	24.205
NP_001094096.1;NP_006450.2;NP_009106.1;NP_001003790.1;NP_001003791.1	NP_001094096.1;NP_006450.2;NP_009106.1;NP_001003790.1;NP_001003791.1	1;1;1;1;1	1;1;1;1;1	1;1;1;1;1	>gi|154800489|ref|NP_001094096.1| erlin-1 [Homo sapiens];>gi|154800487|ref|NP_006450.2| erlin-1 [Homo sapiens];>gi|6005721|ref|NP_009106.1| erlin-2 isoform 1 [Homo sapiens];>gi|51242968|ref|NP_001003790.1| erlin-2 isoform 2 [Homo sapiens];>gi|51242966|ref|	5	1	1	1	0	1	0	1	1	0	1	0	0	1	1	1	0	1	0	1	1	0	1	0	0	1	1	1	0	1	0	1	1	0	1	0	0	1	1	1	3.4	3.4	3.4	39.171
NP_001003796.1;NP_004999.1	NP_001003796.1;NP_004999.1	1;1	1;1	1;1	>gi|51317376|ref|NP_001003796.1| NHP2-like protein 1 [Homo sapiens];>gi|4826860|ref|NP_004999.1| NHP2-like protein 1 [Homo sapiens]	2	1	1	1	0	0	0	0	0	0	0	1	1	1	1	1	0	0	0	0	0	0	0	1	1	1	1	1	0	0	0	0	0	0	0	1	1	1	1	1	9.4	9.4	9.4	14.173
NP_112738.1;NP_112737.1;NP_002129.2;NP_001003810.1;NP_112740.1;NP_001193929.1	NP_112738.1;NP_112737.1;NP_002129.2;NP_001003810.1;NP_112740.1;NP_001193929.1	2;2;2;2;1;1	1;1;1;1;0;0	1;1;1;1;0;0	>gi|14110420|ref|NP_112738.1| heterogeneous nuclear ribonucleoprotein D0 isoform a [Homo sapiens];>gi|14110417|ref|NP_112737.1| heterogeneous nuclear ribonucleoprotein D0 isoform b [Homo sapiens];>gi|14110414|ref|NP_002129.2| heterogeneous nuclear ribonucl	6	2	1	1	1	2	0	2	2	2	2	2	1	2	2	2	1	1	0	1	1	1	1	1	1	1	1	1	1	1	0	1	1	1	1	1	1	1	1	1	6.8	3.9	3.9	38.434
NP_001524.2;NP_001005335.1	NP_001524.2;NP_001005335.1	1;1	1;1	1;1	>gi|52632383|ref|NP_001524.2| heterogeneous nuclear ribonucleoprotein L isoform a [Homo sapiens];>gi|52632385|ref|NP_001005335.1| heterogeneous nuclear ribonucleoprotein L isoform b [Homo sapiens]	2	1	1	1	1	1	1	0	0	0	1	1	1	0	1	1	1	1	1	0	0	0	1	1	1	0	1	1	1	1	1	0	0	0	1	1	1	0	1	1	1.9	1.9	1.9	64.132
NP_001005353.1;NP_037542.1;NP_982289.1;XP_003119578.1	NP_001005353.1;NP_037542.1;NP_982289.1;XP_003119578.1	2;2;2;2	2;2;2;2	2;2;2;2	>gi|53832003|ref|NP_001005353.1| adenylate kinase isoenzyme 4, mitochondrial [Homo sapiens];>gi|8051579|ref|NP_037542.1| adenylate kinase isoenzyme 4, mitochondrial [Homo sapiens];>gi|53832001|ref|NP_982289.1| adenylate kinase isoenzyme 4, mitochondrial [H	4	2	2	2	0	1	0	2	1	0	0	0	0	2	2	2	0	1	0	2	1	0	0	0	0	2	2	2	0	1	0	2	1	0	0	0	0	2	2	2	9.9	9.9	9.9	25.268
NP_001005369.1;NP_002444.2	NP_001005369.1;NP_002444.2	2;2	2;2	2;2	>gi|53729339|ref|NP_001005369.1| translation initiation factor IF-2, mitochondrial precursor [Homo sapiens];>gi|53729337|ref|NP_002444.2| translation initiation factor IF-2, mitochondrial precursor [Homo sapiens]	2	2	2	2	0	0	0	0	0	0	0	0	0	2	0	2	0	0	0	0	0	0	0	0	0	2	0	2	0	0	0	0	0	0	0	0	0	2	0	2	3.3	3.3	3.3	81.316
NP_001005464.1;NP_001116847.1;NP_002098.1;NP_003484.1;NP_003520.1;NP_003521.2;NP_003522.1;NP_003523.1;NP_003524.1;NP_003525.1;NP_003526.1;NP_003527.1;NP_003528.1;NP_005315.1;NP_066298.1;NP_066403.2;NP_001013721.2	NP_001005464.1;NP_001116847.1;NP_002098.1;NP_003484.1;NP_003520.1;NP_003521.2;NP_003522.1;NP_003523.1;NP_003524.1;NP_003525.1;NP_003526.1;NP_003527.1;NP_003528.1;NP_005315.1;NP_066298.1;NP_066403.2;NP_001013721.2	2;2;2;2;2;2;2;2;2;2;2;2;2;2;2;2;1	2;2;2;2;2;2;2;2;2;2;2;2;2;2;2;2;1	2;2;2;2;2;2;2;2;2;2;2;2;2;2;2;2;1	>gi|53793688|ref|NP_001005464.1| histone H3.2 [Homo sapiens];>gi|183076548|ref|NP_001116847.1| histone H3.2 [Homo sapiens];>gi|4504279|ref|NP_002098.1| histone H3.3 [Homo sapiens];>gi|4504299|ref|NP_003484.1| histone H3.1t [Homo sapiens];>gi|4504281|ref|NP	17	2	2	2	2	2	1	1	1	0	1	1	2	1	1	1	2	2	1	1	1	0	1	1	2	1	1	1	2	2	1	1	1	0	1	1	2	1	1	1	13.2	13.2	13.2	15.388
NP_001006.1	NP_001006.1	5	5	5	>gi|4506681|ref|NP_001006.1| 40S ribosomal protein S11 [Homo sapiens]	1	5	5	5	2	3	0	1	0	0	5	5	5	2	3	3	2	3	0	1	0	0	5	5	5	2	3	3	2	3	0	1	0	0	5	5	5	2	3	3	22.2	22.2	22.2	18.431
NP_001008.1	NP_001008.1	3	3	3	>gi|4506685|ref|NP_001008.1| 40S ribosomal protein S13 [Homo sapiens]	1	3	3	3	1	1	0	2	1	0	3	2	1	3	3	3	1	1	0	2	1	0	3	2	1	3	3	3	1	1	0	2	1	0	3	2	1	3	3	3	22.5	22.5	22.5	17.222
NP_878919.2;NP_001008410.1;NP_060704.2	NP_878919.2;NP_001008410.1;NP_060704.2	1;1;1	1;1;1	1;1;1	>gi|56549145|ref|NP_878919.2| metalloreductase STEAP3 isoform a [Homo sapiens];>gi|56549147|ref|NP_001008410.1| metalloreductase STEAP3 isoform b [Homo sapiens];>gi|59853425|ref|NP_060704.2| metalloreductase STEAP3 isoform b [Homo sapiens]	3	1	1	1	1	1	1	0	0	0	0	1	0	1	1	1	1	1	1	0	0	0	0	1	0	1	1	1	1	1	1	0	0	0	0	1	0	1	1	1	2.6	2.6	2.6	55.651
NP_001008661.1;NP_001008662.1	NP_001008661.1;NP_001008662.1	1;1	1;1	1;1	>gi|56713254|ref|NP_001008661.1| kynurenine--oxoglutarate transaminase 3 isoform 1 [Homo sapiens];>gi|56713256|ref|NP_001008662.1| kynurenine--oxoglutarate transaminase 3 isoform 2 [Homo sapiens]	2	1	1	1	0	0	0	0	0	0	0	0	0	1	1	1	0	0	0	0	0	0	0	0	0	1	1	1	0	0	0	0	0	0	0	0	0	1	1	1	2.6	2.6	2.6	51.4
NP_001008938.1;NP_055571.2	NP_001008938.1;NP_055571.2	1;1	1;1	1;1	>gi|57164942|ref|NP_001008938.1| cytoskeleton-associated protein 5 isoform a [Homo sapiens];>gi|57222563|ref|NP_055571.2| cytoskeleton-associated protein 5 isoform b [Homo sapiens]	2	1	1	1	0	0	0	0	0	0	0	0	0	1	1	0	0	0	0	0	0	0	0	0	0	1	1	0	0	0	0	0	0	0	0	0	0	1	1	0	0.6	0.6	0.6	225.49
NP_001010867.1	NP_001010867.1	5	5	5	>gi|58197556|ref|NP_001010867.1| putative transferase CAF17, mitochondrial precursor [Homo sapiens]	1	5	5	5	0	0	0	1	1	1	0	0	0	3	4	5	0	0	0	1	1	1	0	0	0	3	4	5	0	0	0	1	1	1	0	0	0	3	4	5	20.8	20.8	20.8	38.155
NP_001012321.1;NP_002286.2	NP_001012321.1;NP_002286.2	5;5	5;5	5;5	>gi|59859885|ref|NP_001012321.1| 40S ribosomal protein SA [Homo sapiens];>gi|9845502|ref|NP_002286.2| 40S ribosomal protein SA [Homo sapiens]	2	5	5	5	1	1	0	2	3	3	1	1	0	3	4	5	1	1	0	2	3	3	1	1	0	3	4	5	1	1	0	2	3	3	1	1	0	3	4	5	24.4	24.4	24.4	32.854
NP_001013.1	NP_001013.1	1	1	1	>gi|4506695|ref|NP_001013.1| 40S ribosomal protein S19 [Homo sapiens]	1	1	1	1	0	0	0	0	0	0	1	1	1	1	1	1	0	0	0	0	0	0	1	1	1	1	1	1	0	0	0	0	0	0	1	1	1	1	1	1	6.2	6.2	6.2	16.06
NP_001014313.1;NP_001017418.1;NP_001019380.2;NP_005979.1;NP_008876.3	NP_001014313.1;NP_001017418.1;NP_001019380.2;NP_005979.1;NP_008876.3	1;1;1;1;1	1;1;1;1;1	1;1;1;1;1	>gi|62122851|ref|NP_001014313.1| small proline-rich protein 2G [Homo sapiens];>gi|62955831|ref|NP_001017418.1| small proline-rich protein 2B [Homo sapiens];>gi|83582817|ref|NP_001019380.2| small proline-rich protein 2E [Homo sapiens];>gi|5174693|ref|NP_005	5	1	1	1	0	1	0	0	1	0	1	1	1	1	1	1	0	1	0	0	1	0	1	1	1	1	1	1	0	1	0	0	1	0	1	1	1	1	1	1	17.8	17.8	17.8	8.1576
NP_001014763.1;NP_001976.1	NP_001014763.1;NP_001976.1	8;8	8;8	8;8	>gi|62420877|ref|NP_001014763.1| electron transfer flavoprotein subunit beta isoform 2 [Homo sapiens];>gi|4503609|ref|NP_001976.1| electron transfer flavoprotein subunit beta isoform 1 [Homo sapiens]	2	8	8	8	0	0	1	3	2	3	0	0	0	8	7	8	0	0	1	3	2	3	0	0	0	8	7	8	0	0	1	3	2	3	0	0	0	8	7	8	28	28	28	37.434
NP_001016.1	NP_001016.1	1	1	1	>gi|4506701|ref|NP_001016.1| 40S ribosomal protein S23 [Homo sapiens]	1	1	1	1	1	1	0	1	0	0	1	1	1	1	1	1	1	1	0	1	0	0	1	1	1	1	1	1	1	1	0	1	0	0	1	1	1	1	1	1	7.7	7.7	7.7	15.807
NP_002851.2;NP_001017423.1	NP_002851.2;NP_001017423.1	24;24	24;24	24;24	>gi|21361368|ref|NP_002851.2| delta-1-pyrroline-5-carboxylate synthase isoform 1 [Homo sapiens];>gi|62912457|ref|NP_001017423.1| delta-1-pyrroline-5-carboxylate synthase isoform 2 [Homo sapiens]	2	24	24	24	2	2	3	17	20	7	2	3	2	23	23	23	2	2	3	17	20	7	2	3	2	23	23	23	2	2	3	17	20	7	2	3	2	23	23	23	34.8	34.8	34.8	87.301
NP_001017963.2;NP_005339.3	NP_001017963.2;NP_005339.3	30;30	30;30	16;16	>gi|153792590|ref|NP_001017963.2| heat shock protein HSP 90-alpha isoform 1 [Homo sapiens];>gi|154146191|ref|NP_005339.3| heat shock protein HSP 90-alpha isoform 2 [Homo sapiens]	2	30	30	16	7	10	9	19	22	7	9	9	8	30	29	28	7	10	9	19	22	7	9	9	8	30	29	28	3	3	4	11	13	3	4	4	4	16	16	15	29.7	29.7	16.7	98.16
NP_006203.2;NP_001018063.1	NP_006203.2;NP_001018063.1	5;5	2;2	2;2	>gi|64762406|ref|NP_006203.2| 6-phosphofructo-2-kinase/fructose-2,6-bisphosphatase 2 isoform a [Homo sapiens];>gi|64762445|ref|NP_001018063.1| 6-phosphofructo-2-kinase/fructose-2,6-bisphosphatase 2 isoform b [Homo sapiens]	2	5	2	2	5	5	1	1	1	0	4	4	4	2	3	2	2	2	0	0	0	0	1	1	1	1	0	0	2	2	0	0	0	0	1	1	1	1	0	0	11.7	5.1	5.1	58.476
NP_001018114.1;NP_001135870.1;NP_112485.1	NP_001018114.1;NP_001135870.1;NP_112485.1	2;2;2	2;2;2	2;2;2	>gi|66348062|ref|NP_001018114.1| acylpyruvase FAHD1, mitochondrial isoform 1 [Homo sapiens];>gi|215422413|ref|NP_001135870.1| acylpyruvase FAHD1, mitochondrial isoform 3 [Homo sapiens];>gi|13654274|ref|NP_112485.1| acylpyruvase FAHD1, mitochondrial isoform	3	2	2	2	0	0	0	0	0	1	0	0	0	2	2	2	0	0	0	0	0	1	0	0	0	2	2	2	0	0	0	0	0	1	0	0	0	2	2	2	12.1	12.1	12.1	27.128
NP_001019.1	NP_001019.1	1	1	1	>gi|4506707|ref|NP_001019.1| 40S ribosomal protein S25 [Homo sapiens]	1	1	1	1	1	0	0	1	1	1	1	1	1	1	1	1	1	0	0	1	1	1	1	1	1	1	1	1	1	0	0	1	1	1	1	1	1	1	1	1	7.2	7.2	7.2	13.742
NP_065857.1;NP_001019389.1	NP_065857.1;NP_001019389.1	2;2	2;2	2;2	>gi|10880983|ref|NP_065857.1| gephyrin isoform 1 [Homo sapiens];>gi|66932975|ref|NP_001019389.1| gephyrin isoform 2 [Homo sapiens]	2	2	2	2	0	0	0	0	0	0	0	0	0	2	1	1	0	0	0	0	0	0	0	0	0	2	1	1	0	0	0	0	0	0	0	0	0	2	1	1	3.4	3.4	3.4	83.447
NP_001154806.1;NP_001019770.1;NP_003509.1;NP_003510.1;NP_003511.1;NP_003512.1;NP_003513.1;NP_003514.2;NP_003515.1;NP_003516.1;NP_003517.2;NP_066407.1;NP_542160.1;NP_619790.1;NP_733759.1	NP_001154806.1;NP_001019770.1;NP_003509.1;NP_003510.1;NP_003511.1;NP_003512.1;NP_003513.1;NP_003514.2;NP_003515.1;NP_003516.1;NP_003517.2;NP_066407.1;NP_542160.1;NP_619790.1	4;4;4;4;4;4;4;4;4;4;4;4;4;4;1	4;4;4;4;4;4;4;4;4;4;4;4;4;4;1	2;2;2;2;2;2;2;2;2;2;2;2;2;2;0	>gi|238624110|ref|NP_001154806.1| histone H2B type 2-F isoform b [Homo sapiens];>gi|66912162|ref|NP_001019770.1| histone H2B type 2-F isoform a [Homo sapiens];>gi|4504257|ref|NP_003509.1| histone H2B type 1-C/E/F/G/I [Homo sapiens];>gi|4504259|ref|NP_00351	15	4	4	2	4	4	4	4	4	2	3	4	4	4	4	4	4	4	4	4	4	2	3	4	4	4	4	4	2	2	2	2	2	1	2	2	2	2	2	2	25.4	25.4	7.5	14.841
NP_001019820.1;NP_001737.1	NP_001019820.1;NP_001737.1	1;1	1;1	1;1	>gi|66933005|ref|NP_001019820.1| calnexin precursor [Homo sapiens];>gi|10716563|ref|NP_001737.1| calnexin precursor [Homo sapiens]	2	1	1	1	0	0	0	0	0	0	0	0	0	1	0	1	0	0	0	0	0	0	0	0	0	1	0	1	0	0	0	0	0	0	0	0	0	1	0	1	2.7	2.7	2.7	67.567
NP_001019850.1	NP_001019850.1	3	3	3	>gi|67003568|ref|NP_001019850.1| skin-specific protein 32 [Homo sapiens]	1	3	3	3	1	1	1	2	1	1	2	2	2	3	3	3	1	1	1	2	1	1	2	2	2	3	3	3	1	1	1	2	1	1	2	2	2	3	3	3	8.4	8.4	8.4	26.238
NP_001020241.1;NP_001020242.1;NP_005608.1	NP_001020241.1;NP_001020242.1;NP_005608.1	1;1;1	1;1;1	1;1;1	>gi|68160915|ref|NP_001020241.1| 40S ribosomal protein S14 [Homo sapiens];>gi|68160922|ref|NP_001020242.1| 40S ribosomal protein S14 [Homo sapiens];>gi|5032051|ref|NP_005608.1| 40S ribosomal protein S14 [Homo sapiens]	3	1	1	1	0	0	0	0	0	0	1	1	1	1	1	1	0	0	0	0	0	0	1	1	1	1	1	1	0	0	0	0	0	0	1	1	1	1	1	1	8.6	8.6	8.6	16.273
NP_001020402.1	NP_001020402.1	8	8	8	>gi|68563515|ref|NP_001020402.1| keratinocyte proline-rich protein [Homo sapiens]	1	8	8	8	7	6	3	7	7	5	7	6	7	7	6	6	7	6	3	7	7	5	7	6	7	7	6	6	7	6	3	7	7	5	7	6	7	7	6	6	19.5	19.5	19.5	64.135
NP_001021.1;NP_057004.1	NP_001021.1;NP_057004.1	1;1	1;1	1;1	>gi|4506711|ref|NP_001021.1| 40S ribosomal protein S27 [Homo sapiens];>gi|7705706|ref|NP_057004.1| 40S ribosomal protein S27-like [Homo sapiens]	2	1	1	1	1	1	0	0	0	0	1	1	1	1	1	1	1	1	0	0	0	0	1	1	1	1	1	1	1	1	0	0	0	0	1	1	1	1	1	1	15.5	15.5	15.5	9.461
NP_001026871.1	NP_001026871.1	2	2	2	>gi|72534692|ref|NP_001026871.1| 5-nucleotidase domain-containing protein 3 [Homo sapiens]	1	2	2	2	0	0	0	1	2	0	0	0	0	2	2	2	0	0	0	1	2	0	0	0	0	2	2	2	0	0	0	1	2	0	0	0	0	2	2	2	4.2	4.2	4.2	63.419
NP_003267.1;NP_001027454.1;NP_001027455.1	NP_003267.1;NP_001027454.1;NP_001027455.1	1;1;1	1;1;1	1;1;1	>gi|4507555|ref|NP_003267.1| thymopoietin isoform alpha [Homo sapiens];>gi|73760405|ref|NP_001027454.1| thymopoietin isoform beta [Homo sapiens];>gi|73760401|ref|NP_001027455.1| thymopoietin isoform gamma [Homo sapiens]	3	1	1	1	1	1	1	1	1	0	1	1	1	1	1	1	1	1	1	1	1	0	1	1	1	1	1	1	1	1	1	1	1	0	1	1	1	1	1	1	1.9	1.9	1.9	75.491
NP_001032409.2;NP_001032410.1;NP_055191.2;NP_055423.1;NP_001028200.1	NP_001032409.2;NP_001032410.1;NP_055191.2;NP_055423.1;NP_001028200.1	1;1;1;1;1	1;1;1;1;1	1;1;1;1;1	>gi|116805788|ref|NP_001032409.2| cytoplasmic FMR1-interacting protein 2 [Homo sapiens];>gi|82617634|ref|NP_001032410.1| cytoplasmic FMR1-interacting protein 2 [Homo sapiens];>gi|82617630|ref|NP_055191.2| cytoplasmic FMR1-interacting protein 2 [Homo sapien	5	1	1	1	0	0	0	0	0	0	0	0	0	1	1	1	0	0	0	0	0	0	0	0	0	1	1	1	0	0	0	0	0	0	0	0	0	1	1	1	0.9	0.9	0.9	145.67
NP_001032248.1;NP_001028755.2	NP_001032248.1;NP_001028755.2	3;3	3;3	3;3	>gi|81295407|ref|NP_001032248.1| acyl-coenzyme A thioesterase 9, mitochondrial isoform a precursor [Homo sapiens];>gi|81295404|ref|NP_001028755.2| acyl-coenzyme A thioesterase 9, mitochondrial isoform b precursor [Homo sapiens]	2	3	3	3	1	0	1	1	1	2	0	0	0	3	2	3	1	0	1	1	1	2	0	0	0	3	2	3	1	0	1	1	1	2	0	0	0	3	2	3	7.1	7.1	7.1	50.85
NP_066289.2;NP_061828.1;NP_001129064.1;NP_001170884.1;NP_002945.1;NP_001029102.1;NP_003324.1	NP_066289.2;NP_061828.1;NP_001129064.1;NP_001170884.1;NP_002945.1;NP_001029102.1;NP_003324.1	4;4;4;4;4;4;4	4;4;4;4;4;4;4	4;4;4;4;4;4;4	>gi|67191208|ref|NP_066289.2| polyubiquitin-C [Homo sapiens];>gi|11024714|ref|NP_061828.1| polyubiquitin-B precursor [Homo sapiens];>gi|208022622|ref|NP_001129064.1| ubiquitin-40S ribosomal protein S27a precursor [Homo sapiens];>gi|294459921|ref|NP_0011708	7	4	4	4	3	3	3	3	3	1	3	3	3	3	3	4	3	3	3	3	3	1	3	3	3	3	3	4	3	3	3	3	3	1	3	3	3	3	3	4	59.9	59.9	59.9	77.028
NP_001029249.1;NP_003486.1;NP_003529.1;NP_003530.1;NP_003531.1;NP_003532.1;NP_003533.1;NP_003534.1;NP_003535.1;NP_003536.1;NP_003537.1;NP_003539.1;NP_068803.1;NP_778224.1	NP_001029249.1;NP_003486.1;NP_003529.1;NP_003530.1;NP_003531.1;NP_003532.1;NP_003533.1;NP_003534.1;NP_003535.1;NP_003536.1;NP_003537.1;NP_003539.1;NP_068803.1;NP_778224.1	11;11;11;11;11;11;11;11;11;11;11;11;11;11	11;11;11;11;11;11;11;11;11;11;11;11;11;11	11;11;11;11;11;11;11;11;11;11;11;11;11;11	>gi|77539758|ref|NP_001029249.1| histone H4 [Homo sapiens];>gi|4504321|ref|NP_003486.1| histone H4 [Homo sapiens];>gi|4504301|ref|NP_003529.1| histone H4 [Homo sapiens];>gi|4504303|ref|NP_003530.1| histone H4 [Homo sapiens];>gi|4504305|ref|NP_003531.1| his	14	11	11	11	8	8	6	7	7	2	11	10	10	7	6	6	8	8	6	7	7	2	11	10	10	7	6	6	8	8	6	7	7	2	11	10	10	7	6	6	61.2	61.2	61.2	11.367
NP_001030168.1;NP_003964.3	NP_001030168.1;NP_003964.3	1;1	1;1	1;1	>gi|78000183|ref|NP_001030168.1| 60S ribosomal protein L14 [Homo sapiens];>gi|78000181|ref|NP_003964.3| 60S ribosomal protein L14 [Homo sapiens]	2	1	1	1	1	1	0	1	0	0	1	1	0	1	1	1	1	1	0	1	0	0	1	1	0	1	1	1	1	1	0	1	0	0	1	1	0	1	1	1	5.6	5.6	5.6	23.432
NP_006812.3;NP_001032238.1	NP_006812.3;NP_001032238.1	5;5	5;5	5;5	>gi|148727286|ref|NP_006812.3| acyl-coenzyme A thioesterase 2, mitochondrial [Homo sapiens];>gi|81230485|ref|NP_001032238.1| acyl-coenzyme A thioesterase 1 [Homo sapiens]	2	5	5	5	0	0	0	0	0	0	0	0	0	4	5	4	0	0	0	0	0	0	0	0	0	4	5	4	0	0	0	0	0	0	0	0	0	4	5	4	11.8	11.8	11.8	53.218
NP_001032360.1;NP_003742.2	NP_001032360.1;NP_003742.2	6;6	6;6	6;6	>gi|83367072|ref|NP_001032360.1| eukaryotic translation initiation factor 3 subunit B [Homo sapiens];>gi|33239445|ref|NP_003742.2| eukaryotic translation initiation factor 3 subunit B [Homo sapiens]	2	6	6	6	1	3	0	4	4	0	2	3	2	6	4	6	1	3	0	4	4	0	2	3	2	6	4	6	1	3	0	4	4	0	2	3	2	6	4	6	9.2	9.2	9.2	92.48
NP_005142.1;NP_001032411.1	NP_005142.1;NP_001032411.1	2;2	2;2	2;2	>gi|4827050|ref|NP_005142.1| ubiquitin carboxyl-terminal hydrolase 14 isoform a [Homo sapiens];>gi|82880645|ref|NP_001032411.1| ubiquitin carboxyl-terminal hydrolase 14 isoform b [Homo sapiens]	2	2	2	2	1	1	1	2	2	0	0	1	1	2	2	2	1	1	1	2	2	0	0	1	1	2	2	2	1	1	1	2	2	0	0	1	1	2	2	2	4.9	4.9	4.9	56.068
NP_001093131.1;NP_001032897.1;NP_001186071.1;NP_001254503.1;NP_003743.1	NP_001093131.1;NP_001032897.1;NP_001186071.1;NP_001254503.1;NP_003743.1	7;7;7;7;7	7;7;7;7;7	7;7;7;7;7	>gi|153791492|ref|NP_001093131.1| eukaryotic translation initiation factor 3 subunit C [Homo sapiens];>gi|83700233|ref|NP_001032897.1| eukaryotic translation initiation factor 3 subunit C [Homo sapiens];>gi|312433975|ref|NP_001186071.1| eukaryotic translat	5	7	7	7	0	0	0	0	2	0	2	1	1	6	6	7	0	0	0	0	2	0	2	1	1	6	6	7	0	0	0	0	2	0	2	1	1	6	6	7	8.6	8.6	8.6	105.47
NP_001034679.2;NP_001034680.2	NP_001034679.2;NP_001034680.2	3;3	3;3	3;3	>gi|145309309|ref|NP_001034679.2| probable ubiquitin carboxyl-terminal hydrolase FAF-X isoform 3 [Homo sapiens];>gi|145309311|ref|NP_001034680.2| probable ubiquitin carboxyl-terminal hydrolase FAF-X isoform 4 [Homo sapiens]	2	3	3	3	0	0	0	0	0	0	1	1	0	1	3	2	0	0	0	0	0	0	1	1	0	1	3	2	0	0	0	0	0	0	1	1	0	1	3	2	1.7	1.7	1.7	292.28
NP_001193937.1;NP_001035089.1	NP_001193937.1;NP_001035089.1	1;1	1;1	1;1	>gi|333108224|ref|NP_001193937.1| afadin isoform 1 [Homo sapiens];>gi|90819233|ref|NP_001035089.1| afadin isoform 2 [Homo sapiens]	2	1	1	1	0	0	0	0	0	0	0	0	0	1	1	0	0	0	0	0	0	0	0	0	0	1	1	0	0	0	0	0	0	0	0	0	0	1	1	0	0.7	0.7	0.7	197.65
NP_613258.2;NP_001035248.1;NP_004884.1;NP_613075.1;NP_061119.1	NP_613258.2;NP_001035248.1;NP_004884.1;NP_613075.1	3;3;3;3;1	3;3;3;3;1	3;3;3;3;1	>gi|93141018|ref|NP_613258.2| core histone macro-H2A.1 isoform 3 [Homo sapiens];>gi|93141020|ref|NP_001035248.1| core histone macro-H2A.1 isoform 2 [Homo sapiens];>gi|4758496|ref|NP_004884.1| core histone macro-H2A.1 isoform 2 [Homo sapiens];>gi|20336746|r	5	3	3	3	3	3	1	1	1	1	3	3	3	2	1	2	3	3	1	1	1	1	3	3	3	2	1	2	3	3	1	1	1	1	3	3	3	2	1	2	10.8	10.8	10.8	39.617
NP_001035526.1	NP_001035526.1	4	4	4	>gi|94681057|ref|NP_001035526.1| tyrosine--tRNA ligase, mitochondrial precursor [Homo sapiens]	1	4	4	4	1	0	0	0	0	0	1	1	1	3	3	4	1	0	0	0	0	0	1	1	1	3	3	4	1	0	0	0	0	0	1	1	1	3	3	4	17.4	17.4	17.4	53.198
NP_001035807.1;NP_003500.1;NP_003501.1;NP_003502.1;NP_003505.1;NP_003507.1;NP_066408.1;NP_066409.1;NP_003508.1;NP_808760.1;NP_066544.1;NP_542163.1;NP_002096.1;NP_734466.1;NP_778235.1;NP_958924.1	NP_001035807.1;NP_003500.1;NP_003501.1;NP_003502.1;NP_003505.1;NP_003507.1;NP_066408.1;NP_066409.1;NP_003508.1;NP_808760.1;NP_066544.1;NP_542163.1;NP_002096.1;NP_734466.1	7;7;7;7;7;7;7;7;7;7;7;7;5;5;3;1	7;7;7;7;7;7;7;7;7;7;7;7;5;5;3;1	2;2;2;2;2;2;2;2;2;2;2;2;0;0;0;0	>gi|106775678|ref|NP_001035807.1| histone H2A type 2-A [Homo sapiens];>gi|4504239|ref|NP_003500.1| histone H2A type 1 [Homo sapiens];>gi|4504241|ref|NP_003501.1| histone H2A type 1 [Homo sapiens];>gi|4504243|ref|NP_003502.1| histone H2A type 1 [Homo sapien	16	7	7	2	5	5	1	2	3	0	7	7	7	3	4	4	5	5	1	2	3	0	7	7	7	3	4	4	2	2	0	0	1	0	2	2	2	0	1	1	36.2	36.2	13.8	14.095
NP_001035972.1;NP_002298.1	NP_001035972.1;NP_002298.1	4;4	4;4	4;4	>gi|109948279|ref|NP_001035972.1| galectin-7 [Homo sapiens];>gi|4504985|ref|NP_002298.1| galectin-7 [Homo sapiens]	2	4	4	4	4	4	4	3	4	3	4	4	4	4	4	4	4	4	4	3	4	3	4	4	4	4	4	4	4	4	4	3	4	3	4	4	4	4	4	4	36	36	36	15.075
NP_001035997.2;NP_001035994.1;NP_079509.5	NP_001035997.2;NP_001035994.1;NP_079509.5	2;2;2	2;2;2	2;2;2	>gi|205277394|ref|NP_001035997.2| bifunctional coenzyme A synthase isoform c [Homo sapiens];>gi|110227601|ref|NP_001035994.1| bifunctional coenzyme A synthase isoform a precursor [Homo sapiens];>gi|110227603|ref|NP_079509.5| bifunctional coenzyme A synthas	3	2	2	2	0	0	0	1	1	0	1	1	0	2	2	2	0	0	0	1	1	0	1	1	0	2	2	2	0	0	0	1	1	0	1	1	0	2	2	2	3.9	3.9	3.9	65.339
NP_001036015.1;NP_001036016.1;NP_001252531.1;NP_006435.2	NP_001036015.1;NP_001036016.1;NP_001252531.1;NP_006435.2	2;2;2;2	2;2;2;2	2;2;2;2	>gi|110347420|ref|NP_001036015.1| structural maintenance of chromosomes protein 2 [Homo sapiens];>gi|110347425|ref|NP_001036016.1| structural maintenance of chromosomes protein 2 [Homo sapiens];>gi|388240808|ref|NP_001252531.1| structural maintenance of ch	4	2	2	2	0	0	0	0	0	0	0	0	0	1	0	2	0	0	0	0	0	0	0	0	0	1	0	2	0	0	0	0	0	0	0	0	0	1	0	2	2	2	2	135.65
NP_001036816.1;NP_705935.1;NP_001036817.1;NP_001036818.1	NP_001036816.1;NP_705935.1;NP_001036817.1;NP_001036818.1	1;1;1;1	1;1;1;1	1;1;1;1	>gi|114155144|ref|NP_001036816.1| tropomyosin alpha-3 chain isoform 4 [Homo sapiens];>gi|24119203|ref|NP_705935.1| tropomyosin alpha-3 chain isoform 2 [Homo sapiens];>gi|114155146|ref|NP_001036817.1| tropomyosin alpha-3 chain isoform 3 [Homo sapiens];>gi|1	4	1	1	1	0	0	0	1	1	1	0	0	0	0	0	1	0	0	0	1	1	1	0	0	0	0	0	1	0	0	0	1	1	1	0	0	0	0	0	1	4.8	4.8	4.8	28.87
NP_001244957.1;NP_001055.1;NP_001128527.1	NP_001244957.1;NP_001055.1;NP_001128527.1	4;4;4	4;4;4	4;4;4	>gi|384475521|ref|NP_001244957.1| transketolase isoform 2 [Homo sapiens];>gi|4507521|ref|NP_001055.1| transketolase isoform 1 [Homo sapiens];>gi|205277463|ref|NP_001128527.1| transketolase isoform 1 [Homo sapiens]	3	4	4	4	0	0	0	0	0	0	0	0	0	3	3	4	0	0	0	0	0	0	0	0	0	3	3	4	0	0	0	0	0	0	0	0	0	3	3	4	10.9	10.9	10.9	68.813
NP_001058.2	NP_001058.2	5	5	4	>gi|19913406|ref|NP_001058.2| DNA topoisomerase 2-alpha [Homo sapiens]	1	5	5	4	1	1	1	0	0	0	4	5	4	3	3	2	1	1	1	0	0	0	4	5	4	3	3	2	1	1	1	0	0	0	3	4	4	2	3	2	3.9	3.9	3	174.38
NP_001059.2	NP_001059.2	4	3	3	>gi|19913408|ref|NP_001059.2| DNA topoisomerase 2-beta [Homo sapiens]	1	4	3	3	0	0	0	0	0	0	3	2	1	2	1	1	0	0	0	0	0	0	2	1	1	1	1	1	0	0	0	0	0	0	2	1	1	1	1	1	3	2.2	2.2	182.66
NP_001060.1	NP_001060.1	21	1	1	>gi|4507729|ref|NP_001060.1| tubulin beta-2A chain [Homo sapiens]	1	21	1	1	17	17	6	12	13	10	14	14	13	20	17	19	1	1	0	1	0	0	1	1	0	1	1	1	1	1	0	1	0	0	1	1	0	1	1	1	49.2	2.7	2.7	49.906
NP_055554.1;NP_001070908.1;NP_001070909.1	NP_055554.1;NP_001070908.1;NP_001070909.1	1;1;1	1;1;1	1;1;1	>gi|7661958|ref|NP_055554.1| bcl-2-associated transcription factor 1 isoform 1 [Homo sapiens];>gi|117938251|ref|NP_001070908.1| bcl-2-associated transcription factor 1 isoform 2 [Homo sapiens];>gi|117938254|ref|NP_001070909.1| bcl-2-associated transcriptio	3	1	1	1	1	1	1	0	0	0	1	1	1	0	1	0	1	1	1	0	0	0	1	1	1	0	1	0	1	1	1	0	0	0	1	1	1	0	1	0	1.5	1.5	1.5	106.12
NP_001070910.1;NP_112604.2;NP_001070911.1;NP_004491.2;NP_001013653.1;NP_001130033.2;NP_001139653.1	NP_001070910.1;NP_112604.2;NP_001070911.1;NP_004491.2	3;3;3;3;1;1;1	3;3;3;3;1;1;1	3;3;3;3;1;1;1	>gi|117190192|ref|NP_001070910.1| heterogeneous nuclear ribonucleoproteins C1/C2 isoform a [Homo sapiens];>gi|117189975|ref|NP_112604.2| heterogeneous nuclear ribonucleoproteins C1/C2 isoform a [Homo sapiens];>gi|117190254|ref|NP_001070911.1| heterogeneous	7	3	3	3	3	3	0	1	0	1	3	3	2	3	3	3	3	3	0	1	0	1	3	3	2	3	3	3	3	3	0	1	0	1	3	3	2	3	3	3	12.7	12.7	12.7	33.67
NP_001070993.1;NP_001070994.1;NP_071930.2	NP_001070993.1;NP_001070994.1;NP_071930.2	1;1;1	1;1;1	1;1;1	>gi|117938270|ref|NP_001070993.1| myotubularin-related protein 14 isoform 2 [Homo sapiens];>gi|117938272|ref|NP_001070994.1| myotubularin-related protein 14 isoform 1 [Homo sapiens];>gi|117938274|ref|NP_071930.2| myotubularin-related protein 14 isoform 3 [	3	1	1	1	0	0	0	0	0	0	0	0	0	1	1	1	0	0	0	0	0	0	0	0	0	1	1	1	0	0	0	0	0	0	0	0	0	1	1	1	2.9	2.9	2.9	72.203
NP_733936.1;NP_001071.1	NP_733936.1;NP_001071.1	5;5	5;5	5;5	>gi|25777721|ref|NP_733936.1| succinate-semialdehyde dehydrogenase, mitochondrial isoform 1 precursor [Homo sapiens];>gi|4507229|ref|NP_001071.1| succinate-semialdehyde dehydrogenase, mitochondrial isoform 2 precursor [Homo sapiens]	2	5	5	5	0	0	0	2	3	1	0	0	1	5	5	5	0	0	0	2	3	1	0	0	1	5	5	5	0	0	0	2	3	1	0	0	1	5	5	5	11.5	11.5	11.5	58.653
NP_001072993.1;NP_001072992.1;NP_006443.1	NP_001072993.1;NP_001072992.1;NP_006443.1	5;5;5	5;5;5	5;5;5	>gi|119220559|ref|NP_001072993.1| multifunctional protein ADE2 isoform 1 [Homo sapiens];>gi|119220557|ref|NP_001072992.1| multifunctional protein ADE2 isoform 2 [Homo sapiens];>gi|5453539|ref|NP_006443.1| multifunctional protein ADE2 isoform 2 [Homo sapien	3	5	5	5	0	0	0	1	2	1	0	0	0	4	5	5	0	0	0	1	2	1	0	0	0	4	5	5	0	0	0	1	2	1	0	0	0	4	5	5	13	13	13	47.958
NP_001073027.1	NP_001073027.1	1	1	1	>gi|118601081|ref|NP_001073027.1| heterogeneous nuclear ribonucleoprotein U-like protein 2 [Homo sapiens]	1	1	1	1	1	1	0	0	0	0	1	1	1	0	0	0	1	1	0	0	0	0	1	1	1	0	0	0	1	1	0	0	0	0	1	1	1	0	0	0	1.9	1.9	1.9	85.104
NP_001073883.2	NP_001073883.2	2	2	2	>gi|148762940|ref|NP_001073883.2| protein Daple [Homo sapiens]	1	2	2	2	2	2	2	0	0	0	1	1	1	0	1	1	2	2	2	0	0	0	1	1	1	0	1	1	2	2	2	0	0	0	1	1	1	0	1	1	1.1	1.1	1.1	228.23
NP_001073884.1	NP_001073884.1	1	1	1	>gi|122937227|ref|NP_001073884.1| U2 snRNP-associated SURP motif-containing protein [Homo sapiens]	1	1	1	1	0	0	0	0	0	0	0	0	0	1	0	0	0	0	0	0	0	0	0	0	0	1	0	0	0	0	0	0	0	0	0	0	0	1	0	0	1.2	1.2	1.2	118.29
NP_001073936.1;NP_000250.3;NP_001135967.1;NP_061198.2	NP_001073936.1	17;2;2;2	17;2;2;2	17;2;2;2	>gi|122937345|ref|NP_001073936.1| unconventional myosin-Vb [Homo sapiens]	4	17	17	17	7	7	8	7	9	1	7	9	9	15	15	15	7	7	8	7	9	1	7	9	9	15	15	15	7	7	8	7	9	1	7	9	9	15	15	15	10.4	10.4	10.4	213.67
NP_008835.5;NP_001075109.1	NP_008835.5;NP_001075109.1	5;5	5;5	5;5	>gi|13654237|ref|NP_008835.5| DNA-dependent protein kinase catalytic subunit isoform 1 [Homo sapiens];>gi|126032350|ref|NP_001075109.1| DNA-dependent protein kinase catalytic subunit isoform 2 [Homo sapiens]	2	5	5	5	1	2	1	1	2	2	0	1	0	5	4	5	1	2	1	1	2	2	0	1	0	5	4	5	1	2	1	1	2	2	0	1	0	5	4	5	1.6	1.6	1.6	469.08
NP_001077083.1	NP_001077083.1	1	1	1	>gi|134288884|ref|NP_001077083.1| probable glutamate--tRNA ligase, mitochondrial [Homo sapiens]	1	1	1	1	0	0	0	0	0	0	0	0	0	1	1	1	0	0	0	0	0	0	0	0	0	1	1	1	0	0	0	0	0	0	0	0	0	1	1	1	1.9	1.9	1.9	58.688
NP_653337.1;NP_001077415.1	NP_653337.1;NP_001077415.1	3;3	3;3	3;3	>gi|21396487|ref|NP_653337.1| protein midA homolog, mitochondrial isoform 1 [Homo sapiens];>gi|145701028|ref|NP_001077415.1| protein midA homolog, mitochondrial isoform 3 [Homo sapiens]	2	3	3	3	0	0	0	0	0	0	0	0	0	3	3	3	0	0	0	0	0	0	0	0	0	3	3	3	0	0	0	0	0	0	0	0	0	3	3	3	7.9	7.9	7.9	49.237
NP_001078880.1;NP_694558.1	NP_001078880.1;NP_694558.1	4;4	4;4	4;4	>gi|146134341|ref|NP_001078880.1| NAD kinase domain-containing protein 1 isoform 1 [Homo sapiens];>gi|23308515|ref|NP_694558.1| NAD kinase domain-containing protein 1 isoform 2 [Homo sapiens]	2	4	4	4	0	0	0	0	0	1	0	0	0	4	3	3	0	0	0	0	0	1	0	0	0	4	3	3	0	0	0	0	0	1	0	0	0	4	3	3	11.1	11.1	11.1	49.432
NP_001087.2;NP_942127.1	NP_001087.2;NP_942127.1	4;4	4;4	4;4	>gi|38569421|ref|NP_001087.2| ATP-citrate synthase isoform 1 [Homo sapiens];>gi|38569423|ref|NP_942127.1| ATP-citrate synthase isoform 2 [Homo sapiens]	2	4	4	4	0	0	0	0	0	0	1	0	0	4	4	4	0	0	0	0	0	0	1	0	0	4	4	4	0	0	0	0	0	0	1	0	0	4	4	4	5.3	5.3	5.3	120.84
NP_001089.1	NP_001089.1	14	14	14	>gi|4501867|ref|NP_001089.1| aconitate hydratase, mitochondrial precursor [Homo sapiens]	1	14	14	14	1	1	0	4	3	0	1	1	1	14	12	14	1	1	0	4	3	0	1	1	1	14	12	14	1	1	0	4	3	0	1	1	1	14	12	14	27.2	27.2	27.2	85.424
NP_001091868.1;NP_004362.2	NP_001091868.1;NP_004362.2	5;5	5;5	5;5	>gi|148536855|ref|NP_001091868.1| coatomer subunit alpha isoform 1 [Homo sapiens];>gi|148536853|ref|NP_004362.2| coatomer subunit alpha isoform 2 [Homo sapiens]	2	5	5	5	1	1	1	0	0	0	1	2	0	5	5	4	1	1	1	0	0	0	1	2	0	5	5	4	1	1	1	0	0	0	1	2	0	5	5	4	4.9	4.9	4.9	139.32
NP_002083.3;NP_001091947.1	NP_002083.3;NP_001091947.1	1;1	1;1	1;1	>gi|149193321|ref|NP_002083.3| G-rich sequence factor 1 isoform 1 [Homo sapiens];>gi|149193319|ref|NP_001091947.1| G-rich sequence factor 1 isoform 2 [Homo sapiens]	2	1	1	1	0	0	0	1	1	0	1	0	0	1	1	1	0	0	0	1	1	0	1	0	0	1	1	1	0	0	0	1	1	0	1	0	0	1	1	1	2.3	2.3	2.3	53.136
NP_001091974.1;NP_006377.2	NP_001091974.1;NP_006377.2	5;5	4;4	2;2	>gi|148613856|ref|NP_001091974.1| probable ATP-dependent RNA helicase DDX17 isoform 3 [Homo sapiens];>gi|38201710|ref|NP_006377.2| probable ATP-dependent RNA helicase DDX17 isoform 1 [Homo sapiens]	2	5	4	2	1	2	2	1	0	0	5	5	5	5	5	5	0	1	1	1	0	0	4	4	4	4	4	4	0	1	1	0	0	0	2	2	2	2	2	2	8.2	6.7	3.6	80.457
NP_005007.2;NP_001122383.1;NP_114366.1;NP_001122384.1;NP_001122385.1;NP_001092090.1;NP_001122386.1;NP_065389.2;NP_001123613.1	NP_005007.2;NP_001122383.1;NP_114366.1;NP_001122384.1;NP_001122385.1;NP_001092090.1;NP_001122386.1;NP_065389.2;NP_001123613.1	4;4;4;4;4;4;4;3;3	2;2;2;2;2;2;2;1;1	2;2;2;2;2;2;2;1;1	>gi|14141168|ref|NP_005007.2| poly(rC)-binding protein 2 isoform a [Homo sapiens];>gi|193083108|ref|NP_001122383.1| poly(rC)-binding protein 2 isoform d [Homo sapiens];>gi|14141166|ref|NP_114366.1| poly(rC)-binding protein 2 isoform b [Homo sapiens];>gi|19	9	4	2	2	1	1	0	1	1	1	2	1	0	3	4	2	1	1	0	1	1	1	2	1	0	2	2	2	1	1	0	1	1	1	2	1	0	2	2	2	15.8	7.4	7.4	38.651
NP_001258152.2;NP_001092093.2;NP_443075.3	NP_001258152.2;NP_001092093.2;NP_443075.3	1;1;1	1;1;1	1;1;1	>gi|404211881|ref|NP_001258152.2| obscurin isoform IC [Homo sapiens];>gi|403501446|ref|NP_001092093.2| obscurin isoform b [Homo sapiens];>gi|403501448|ref|NP_443075.3| obscurin isoform a [Homo sapiens]	3	1	1	1	0	0	0	0	0	0	0	0	0	1	0	0	0	0	0	0	0	0	0	0	0	1	0	0	0	0	0	0	0	0	0	0	0	1	0	0	0.2	0.2	0.2	972.99
NP_001123476.1;NP_001093.1;NP_001123477.1	NP_001123476.1;NP_001093.1;NP_001123477.1	9;9;9	3;3;3	3;3;3	>gi|194097350|ref|NP_001123476.1| alpha-actinin-1 isoform a [Homo sapiens];>gi|4501891|ref|NP_001093.1| alpha-actinin-1 isoform b [Homo sapiens];>gi|194097352|ref|NP_001123477.1| alpha-actinin-1 isoform c [Homo sapiens]	3	9	3	3	1	0	1	3	3	0	2	1	2	5	6	9	0	0	0	0	0	0	0	0	0	1	1	3	0	0	0	0	0	0	0	0	0	1	1	3	11.9	4	4	105.57
NP_001093392.1;NP_001244160.1;NP_001244159.1;NP_001244163.1;NP_001244166.1	NP_001093392.1;NP_001244160.1;NP_001244159.1;NP_001244163.1;NP_001244166.1	9;9;9;9;9	9;9;9;9;9	9;9;9;9;9	>gi|153791910|ref|NP_001093392.1| UDP-N-acetylglucosamine transferase subunit ALG13 homolog isoform 1 [Homo sapiens];>gi|380848751|ref|NP_001244160.1| UDP-N-acetylglucosamine transferase subunit ALG13 homolog isoform 6 [Homo sapiens];>gi|380848749|ref|NP_0	5	9	9	9	5	5	5	2	2	1	9	9	6	3	4	4	5	5	5	2	2	1	9	9	6	3	4	4	5	5	5	2	2	1	9	9	6	3	4	4	9.3	9.3	9.3	126.05
NP_001093587.1;NP_055492.3	NP_001093587.1;NP_055492.3	1;1	1;1	1;1	>gi|154354983|ref|NP_001093587.1| regulating synaptic membrane exocytosis protein 2 isoform a [Homo sapiens];>gi|154354981|ref|NP_055492.3| regulating synaptic membrane exocytosis protein 2 isoform b [Homo sapiens]	2	1	1	1	1	1	0	1	1	0	1	1	1	1	1	1	1	1	0	1	1	0	1	1	1	1	1	1	1	1	0	1	1	0	1	1	1	1	1	1	1.2	1.2	1.2	153.36
NP_006830.2;NP_001093639.1;NP_001093640.1	NP_006830.2;NP_001093639.1;NP_001093640.1	3;3;3	3;3;3	3;3;3	>gi|154354964|ref|NP_006830.2| mitochondrial inner membrane protein isoform 1 [Homo sapiens];>gi|154354962|ref|NP_001093639.1| mitochondrial inner membrane protein isoform 2 [Homo sapiens];>gi|154354966|ref|NP_001093640.1| mitochondrial inner membrane prot	3	3	3	3	2	2	2	1	1	1	2	1	2	1	2	1	2	2	2	1	1	1	2	1	2	1	2	1	2	2	2	1	1	1	2	1	2	1	2	1	8.3	8.3	8.3	83.677
NP_001095838.1;NP_001095836.1;NP_001095837.1;NP_079228.4;NP_001095839.1	NP_001095838.1;NP_001095836.1;NP_001095837.1;NP_079228.4;NP_001095839.1	1;1;1;1;1	1;1;1;1;1	1;1;1;1;1	>gi|156139135|ref|NP_001095838.1| UPF0317 protein C14orf159, mitochondrial isoform b [Homo sapiens];>gi|156139131|ref|NP_001095836.1| UPF0317 protein C14orf159, mitochondrial isoform a [Homo sapiens];>gi|156139133|ref|NP_001095837.1| UPF0317 protein C14orf	5	1	1	1	0	0	0	0	0	0	0	0	0	0	1	1	0	0	0	0	0	0	0	0	0	0	1	1	0	0	0	0	0	0	0	0	0	0	1	1	1.9	1.9	1.9	66.926
NP_001095868.1;NP_005817.1;NP_001095869.1;NP_001095867.1	NP_001095868.1;NP_005817.1;NP_001095869.1;NP_001095867.1	3;3;3;3	3;3;3;3	2;2;2;2	>gi|156151394|ref|NP_001095868.1| heterogeneous nuclear ribonucleoprotein R isoform 1 [Homo sapiens];>gi|5031755|ref|NP_005817.1| heterogeneous nuclear ribonucleoprotein R isoform 2 [Homo sapiens];>gi|156151396|ref|NP_001095869.1| heterogeneous nuclear rib	4	3	3	2	2	2	2	1	1	0	3	2	3	2	2	2	2	2	2	1	1	0	3	2	3	2	2	2	1	1	1	0	0	0	2	1	2	1	1	1	5.7	5.7	3.8	71.214
NP_001096123.1	NP_001096123.1	6	6	6	>gi|156630992|ref|NP_001096123.1| OTU domain-containing protein 4 isoform 3 [Homo sapiens]	1	6	6	6	1	2	2	0	0	0	5	6	6	2	1	1	1	2	2	0	0	0	5	6	6	2	1	1	1	2	2	0	0	0	5	6	6	2	1	1	8.6	8.6	8.6	117.08
NP_001099000.1;NP_006358.1	NP_001099000.1;NP_006358.1	4;4	4;4	4;4	>gi|157649073|ref|NP_001099000.1| adenylyl cyclase-associated protein 1 [Homo sapiens];>gi|5453595|ref|NP_006358.1| adenylyl cyclase-associated protein 1 [Homo sapiens]	2	4	4	4	0	0	0	1	1	0	0	0	0	4	4	4	0	0	0	1	1	0	0	0	0	4	4	4	0	0	0	1	1	0	0	0	0	4	4	4	11.4	11.4	11.4	51.672
NP_001099040.1	NP_001099040.1	3	3	3	>gi|157739940|ref|NP_001099040.1| nucleoside diphosphate-linked moiety X motif 19, mitochondrial precursor [Homo sapiens]	1	3	3	3	0	0	0	0	0	0	0	0	0	3	3	3	0	0	0	0	0	0	0	0	0	3	3	3	0	0	0	0	0	0	0	0	0	3	3	3	9.1	9.1	9.1	42.233
NP_001104026.1;NP_001447.2	NP_001104026.1;NP_001447.2	54;54	54;54	54;54	>gi|160420317|ref|NP_001104026.1| filamin-A isoform 2 [Homo sapiens];>gi|116063573|ref|NP_001447.2| filamin-A isoform 1 [Homo sapiens]	2	54	54	54	32	31	30	19	17	1	35	33	32	49	49	47	32	31	30	19	17	1	35	33	32	49	49	47	32	31	30	19	17	1	35	33	32	49	49	47	30.4	30.4	30.4	280.74
NP_001104547.1;NP_003370.2;NP_001247421.1;NP_001247422.1;NP_002897.1;NP_002435.1;NP_001247423.1	NP_001104547.1;NP_003370.2	3;3;1;1;1;1;1	3;3;1;1;1;1;1	3;3;1;1;1;1;1	>gi|161702986|ref|NP_001104547.1| ezrin [Homo sapiens];>gi|21614499|ref|NP_003370.2| ezrin [Homo sapiens]	7	3	3	3	1	1	1	2	3	1	1	1	1	3	3	3	1	1	1	2	3	1	1	1	1	3	3	3	1	1	1	2	3	1	1	1	1	3	3	3	6.5	6.5	6.5	69.412
NP_001106674.2;NP_001106673.1	NP_001106674.2;NP_001106673.1	1;1	1;1	1;1	>gi|333033787|ref|NP_001106674.2| nascent polypeptide-associated complex subunit alpha isoform a [Homo sapiens];>gi|163965364|ref|NP_001106673.1| nascent polypeptide-associated complex subunit alpha isoform b [Homo sapiens]	2	1	1	1	0	0	0	0	1	1	0	0	0	1	1	1	0	0	0	0	1	1	0	0	0	1	1	1	0	0	0	0	1	1	0	0	0	1	1	1	1.6	1.6	1.6	94.68
NP_054908.2;NP_001110.2;NP_789771.1;NP_054909.2	NP_054908.2;NP_001110.2;NP_789771.1;NP_054909.2	2;2;2;2	2;2;2;2	2;2;2;2	>gi|29826321|ref|NP_054908.2| alpha-adducin isoform b [Homo sapiens];>gi|29826319|ref|NP_001110.2| alpha-adducin isoform a [Homo sapiens];>gi|29826325|ref|NP_789771.1| alpha-adducin isoform d [Homo sapiens];>gi|29826323|ref|NP_054909.2| alpha-adducin isofo	4	2	2	2	0	0	0	0	0	0	0	0	0	2	2	2	0	0	0	0	0	0	0	0	0	2	2	2	0	0	0	0	0	0	0	0	0	2	2	2	3.9	3.9	3.9	84.302
NP_001116295.1;NP_036219.2	NP_001116295.1;NP_036219.2	1;1	1;1	1;1	>gi|170763508|ref|NP_001116295.1| general transcription factor 3C polypeptide 5 isoform 1 [Homo sapiens];>gi|170763506|ref|NP_036219.2| general transcription factor 3C polypeptide 5 isoform 2 [Homo sapiens]	2	1	1	1	0	0	0	0	0	0	0	0	0	0	1	1	0	0	0	0	0	0	0	0	0	0	1	1	0	0	0	0	0	0	0	0	0	0	1	1	2.5	2.5	2.5	60.368
NP_005872.2;NP_001116429.1	NP_005872.2;NP_001116429.1	3;3	3;3	3;3	>gi|171906589|ref|NP_005872.2| [3-methyl-2-oxobutanoate dehydrogenase [lipoamide]] kinase, mitochondrial isoform a [Homo sapiens];>gi|171906593|ref|NP_001116429.1| [3-methyl-2-oxobutanoate dehydrogenase [lipoamide]] kinase, mitochondrial isoform b [Homo sa	2	3	3	3	0	0	0	1	0	1	0	0	0	3	3	3	0	0	0	1	0	1	0	0	0	3	3	3	0	0	0	1	0	1	0	0	0	3	3	3	10	10	10	46.36
NP_001116698.1;NP_598400.1;NP_036255.2	NP_001116698.1;NP_598400.1;NP_036255.2	2;2;2	2;2;2	2;2;2	>gi|183227703|ref|NP_001116698.1| protein MTO1 homolog, mitochondrial isoform c [Homo sapiens];>gi|19882217|ref|NP_598400.1| protein MTO1 homolog, mitochondrial isoform b [Homo sapiens];>gi|74024895|ref|NP_036255.2| protein MTO1 homolog, mitochondrial isof	3	2	2	2	1	1	0	1	1	0	1	1	1	1	2	2	1	1	0	1	1	0	1	1	1	1	2	2	1	1	0	1	1	0	1	1	1	1	2	2	3.6	3.6	3.6	81.537
NP_001117.2	NP_001117.2	1	1	1	>gi|34577063|ref|NP_001117.2| adenylosuccinate synthetase isozyme 2 [Homo sapiens]	1	1	1	1	0	0	0	1	1	0	0	0	0	1	1	1	0	0	0	1	1	0	0	0	0	1	1	1	0	0	0	1	1	0	0	0	0	1	1	1	2.4	2.4	2.4	50.097
NP_001119603.1;NP_002684.1	NP_001119603.1;NP_002684.1	12;12	12;12	12;12	>gi|187171277|ref|NP_001119603.1| DNA polymerase subunit gamma-1 [Homo sapiens];>gi|4505937|ref|NP_002684.1| DNA polymerase subunit gamma-1 [Homo sapiens]	2	12	12	12	0	0	0	0	0	0	0	0	0	12	10	11	0	0	0	0	0	0	0	0	0	12	10	11	0	0	0	0	0	0	0	0	0	12	10	11	14.4	14.4	14.4	139.56
NP_001120686.1;NP_001230208.1;NP_777577.2	NP_001120686.1;NP_001230208.1;NP_777577.2	3;3;3	3;3;3	3;3;3	>gi|187761345|ref|NP_001120686.1| acyl-CoA synthetase family member 3, mitochondrial precursor [Homo sapiens];>gi|343168767|ref|NP_001230208.1| acyl-CoA synthetase family member 3, mitochondrial precursor [Homo sapiens];>gi|187761343|ref|NP_777577.2| acyl-	3	3	3	3	0	0	0	0	0	0	0	0	0	3	3	3	0	0	0	0	0	0	0	0	0	3	3	3	0	0	0	0	0	0	0	0	0	3	3	3	8.7	8.7	8.7	64.129
NP_001120700.1;NP_006798.1;NP_009207.2;NP_057671.2	NP_001120700.1;NP_006798.1;NP_009207.2;NP_057671.2	1;1;1;1	1;1;1;1	1;1;1;1	>gi|187960037|ref|NP_001120700.1| chromobox protein homolog 1 [Homo sapiens];>gi|5803076|ref|NP_006798.1| chromobox protein homolog 1 [Homo sapiens];>gi|15082258|ref|NP_009207.2| chromobox protein homolog 3 [Homo sapiens];>gi|20544151|ref|NP_057671.2| chro	4	1	1	1	0	0	0	0	0	0	1	1	1	0	0	0	0	0	0	0	0	0	1	1	1	0	0	0	0	0	0	0	0	0	1	1	1	0	0	0	8.6	8.6	8.6	21.418
NP_001123525.2;NP_115754.3;NP_001123527.1;NP_001123529.1;NP_001951.2;NP_001123528.1;NP_001182132.1	NP_001123525.2;NP_115754.3;NP_001123527.1;NP_001123529.1;NP_001951.2;NP_001123528.1	4;4;4;4;4;3;1	4;4;4;4;4;3;1	4;4;4;4;4;3;1	>gi|304555583|ref|NP_001123525.2| elongation factor 1-delta isoform 1 [Homo sapiens];>gi|304555581|ref|NP_115754.3| elongation factor 1-delta isoform 1 [Homo sapiens];>gi|194239727|ref|NP_001123527.1| elongation factor 1-delta isoform 2 [Homo sapiens];>gi|	7	4	4	4	2	2	0	2	3	3	4	4	0	4	4	4	2	2	0	2	3	3	4	4	0	4	4	4	2	2	0	2	3	3	4	4	0	4	4	4	9.6	9.6	9.6	71.421
NP_001124384.1;NP_006695.1	NP_001124384.1;NP_006695.1	2;2	2;2	2;2	>gi|195963398|ref|NP_001124384.1| suppressor of G2 allele of SKP1 homolog isoform SGT1B [Homo sapiens];>gi|5730041|ref|NP_006695.1| suppressor of G2 allele of SKP1 homolog isoform SGT1A [Homo sapiens]	2	2	2	2	0	0	0	0	1	0	0	0	0	2	2	2	0	0	0	0	1	0	0	0	0	2	2	2	0	0	0	0	1	0	0	0	0	2	2	2	6.3	6.3	6.3	41.024
NP_001127703.1;NP_075059.1	NP_001127703.1;NP_075059.1	8;8	8;8	8;8	>gi|197116386|ref|NP_001127703.1| 5-nucleotidase domain-containing protein 2 isoform 1 [Homo sapiens];>gi|12597653|ref|NP_075059.1| 5-nucleotidase domain-containing protein 2 isoform 2 [Homo sapiens]	2	8	8	8	1	1	1	0	0	0	1	1	2	7	6	7	1	1	1	0	0	0	1	1	2	7	6	7	1	1	1	0	0	0	1	1	2	7	6	7	15.8	15.8	15.8	64.144
NP_002366.2;NP_001127836.1	NP_002366.2;NP_001127836.1	3;3	3;3	3;3	>gi|47519639|ref|NP_002366.2| microtubule-associated protein 4 isoform 1 [Homo sapiens];>gi|197276600|ref|NP_001127836.1| microtubule-associated protein 4 isoform 4 [Homo sapiens]	2	3	3	3	0	0	0	1	1	1	1	0	0	3	3	3	0	0	0	1	1	1	1	0	0	3	3	3	0	0	0	1	1	1	1	0	0	3	3	3	3.7	3.7	3.7	121
NP_001127845.1;NP_036361.1	NP_001127845.1;NP_036361.1	6;6	6;6	6;6	>gi|197276664|ref|NP_001127845.1| cytosolic purine 5-nucleotidase [Homo sapiens];>gi|6912598|ref|NP_036361.1| cytosolic purine 5-nucleotidase [Homo sapiens]	2	6	6	6	1	1	1	1	2	0	1	1	1	5	5	5	1	1	1	1	2	0	1	1	1	5	5	5	1	1	1	1	2	0	1	1	1	5	5	5	13.4	13.4	13.4	64.969
NP_004073.2;NP_001177766.1;NP_001128512.1;NP_001177765.1;NP_075408.1;NP_001128513.1	NP_004073.2;NP_001177766.1;NP_001128512.1;NP_001177765.1;NP_075408.1;NP_001128513.1	6;6;6;6;6;6	6;6;6;6;6;6	6;6;6;6;6;6	>gi|13259510|ref|NP_004073.2| dynactin subunit 1 isoform 1 [Homo sapiens];>gi|299890875|ref|NP_001177766.1| dynactin subunit 1 isoform 6 [Homo sapiens];>gi|205277392|ref|NP_001128512.1| dynactin subunit 1 isoform 3 [Homo sapiens];>gi|299890871|ref|NP_00117	6	6	6	6	0	0	0	1	1	0	2	1	2	4	6	4	0	0	0	1	1	0	2	1	2	4	6	4	0	0	0	1	1	0	2	1	2	4	6	4	6.2	6.2	6.2	141.69
NP_005138.3;NP_001128582.1	NP_005138.3;NP_001128582.1	2;2	2;2	2;2	>gi|205360838|ref|NP_005138.3| dnaJ homolog subfamily A member 3, mitochondrial isoform 1 [Homo sapiens];>gi|205360840|ref|NP_001128582.1| dnaJ homolog subfamily A member 3, mitochondrial isoform 2 [Homo sapiens]	2	2	2	2	0	0	0	1	1	1	0	0	0	2	2	2	0	0	0	1	1	1	0	0	0	2	2	2	0	0	0	1	1	1	0	0	0	2	2	2	5.8	5.8	5.8	52.488
NP_001158886.1;NP_005557.1;NP_001128711.1;NP_001137543.1;NP_002292.1;NP_059144.1;NP_659409.2;NP_001158887.1;NP_001158888.1	NP_001158886.1;NP_005557.1;NP_001128711.1	3;3;3;1;1;1;1;1;1	2;2;2;0;0;0;0;0;0	2;2;2;0;0;0;0;0;0	>gi|260099723|ref|NP_001158886.1| L-lactate dehydrogenase A chain isoform 3 [Homo sapiens];>gi|5031857|ref|NP_005557.1| L-lactate dehydrogenase A chain isoform 1 [Homo sapiens];>gi|207028494|ref|NP_001128711.1| L-lactate dehydrogenase A chain isoform 2 [Ho	9	3	2	2	1	0	0	1	1	2	2	2	2	3	3	3	1	0	0	1	1	2	1	1	1	2	2	2	1	0	0	1	1	2	1	1	1	2	2	2	9.1	5.8	5.8	39.837
NP_001129125.1;NP_003810.1;NP_001129126.1	NP_001129125.1;NP_003810.1;NP_001129126.1	4;4;4	2;2;2	2;2;2	>gi|208431833|ref|NP_001129125.1| polyadenylate-binding protein 4 isoform 1 [Homo sapiens];>gi|4504715|ref|NP_003810.1| polyadenylate-binding protein 4 isoform 2 [Homo sapiens];>gi|208431836|ref|NP_001129126.1| polyadenylate-binding protein 4 isoform 3 [Ho	3	4	2	2	2	2	3	2	2	2	2	2	1	3	2	2	1	1	1	1	1	1	1	1	1	2	1	1	1	1	1	1	1	1	1	1	1	2	1	1	7.7	3.5	3.5	72.39
NP_001129166.1;NP_005653.3	NP_001129166.1;NP_005653.3	2;2	2;2	2;2	>gi|208879465|ref|NP_001129166.1| voltage-dependent anion-selective channel protein 3 isoform 2 [Homo sapiens];>gi|25188179|ref|NP_005653.3| voltage-dependent anion-selective channel protein 3 isoform 1 [Homo sapiens]	2	2	2	2	1	0	0	1	1	1	1	0	0	2	1	2	1	0	0	1	1	1	1	0	0	2	1	2	1	0	0	1	1	1	1	0	0	2	1	2	10.9	10.9	10.9	30.789
NP_001129171.1;NP_001129172.1;NP_001129173.1;NP_001129174.1;NP_003397.1;NP_663723.1	NP_001129171.1;NP_001129172.1;NP_001129173.1;NP_001129174.1;NP_003397.1;NP_663723.1	3;3;3;3;3;3	3;3;3;3;3;3	3;3;3;3;3;3	>gi|208973238|ref|NP_001129171.1| 14-3-3 protein zeta/delta [Homo sapiens];>gi|208973240|ref|NP_001129172.1| 14-3-3 protein zeta/delta [Homo sapiens];>gi|208973242|ref|NP_001129173.1| 14-3-3 protein zeta/delta [Homo sapiens];>gi|208973244|ref|NP_001129174.	6	3	3	3	2	1	0	3	1	3	3	3	2	3	3	3	2	1	0	3	1	3	3	3	2	3	3	3	2	1	0	3	1	3	3	3	2	3	3	3	18.4	18.4	18.4	27.745
NP_002942.2;NP_001129243.1	NP_002942.2;NP_001129243.1	1;1	1;1	1;1	>gi|35493916|ref|NP_002942.2| dolichyl-diphosphooligosaccharide--protein glycosyltransferase subunit 2 isoform 1 precursor [Homo sapiens];>gi|209413738|ref|NP_001129243.1| dolichyl-diphosphooligosaccharide--protein glycosyltransferase subunit 2 isoform 2 p	2	1	1	1	0	0	0	0	0	0	1	1	1	0	0	0	0	0	0	0	0	0	1	1	1	0	0	0	0	0	0	0	0	0	1	1	1	0	0	0	2.4	2.4	2.4	69.283
XP_001718975.3;XP_372741.4;XP_003846538.1;NP_066953.1;NP_001129261.1;NP_001137355.1;NP_001137504.1;NP_001157733.1;NP_001157734.1;NP_839944.1;XP_003846552.1;XP_003846565.1	XP_001718975.3;XP_372741.4;XP_003846538.1;NP_066953.1;NP_001129261.1;NP_001137355.1;NP_001137504.1;NP_001157733.1;NP_001157734.1;NP_839944.1;XP_003846552.1;XP_003846565.1	1;1;1;1;1;1;1;1;1;1;1;1	1;1;1;1;1;1;1;1;1;1;1;1	1;1;1;1;1;1;1;1;1;1;1;1	>gi|397137909|ref|XP_001718975.3| PREDICTED: peptidyl-prolyl cis-trans isomerase A-like [Homo sapiens];>gi|113428306|ref|XP_372741.4| PREDICTED: peptidyl-prolyl cis-trans isomerase A-like [Homo sapiens];>gi|397140102|ref|XP_003846538.1| PREDICTED: peptidyl	12	1	1	1	0	0	0	1	1	0	0	0	0	1	1	1	0	0	0	1	1	0	0	0	0	1	1	1	0	0	0	1	1	0	0	0	0	1	1	1	6.7	6.7	6.7	23.034
NP_001129497.1;NP_005023.2;NP_001165806.1;NP_001138791.1;NP_001165783.1;NP_002661.2;NP_002289.2	NP_001129497.1;NP_005023.2;NP_001165806.1;NP_001138791.1;NP_001165783.1;NP_002661.2	4;4;4;2;2;2;1	4;4;4;2;2;2;1	4;4;4;2;2;2;1	>gi|209862851|ref|NP_001129497.1| plastin-3 isoform 1 [Homo sapiens];>gi|7549809|ref|NP_005023.2| plastin-3 isoform 1 [Homo sapiens];>gi|288915539|ref|NP_001165806.1| plastin-3 isoform 2 [Homo sapiens];>gi|223718250|ref|NP_001138791.1| plastin-1 [Homo sapi	7	4	4	4	0	0	0	0	1	0	0	0	0	3	4	3	0	0	0	0	1	0	0	0	0	3	4	3	0	0	0	0	1	0	0	0	0	3	4	3	8.7	8.7	8.7	70.81
NP_002261.3;NP_694858.1;NP_001129667.1;NP_038461.2	NP_002261.3;NP_694858.1;NP_001129667.1;NP_038461.2	1;1;1;1	1;1;1;1	1;1;1;1	>gi|133925811|ref|NP_002261.3| transportin-1 isoform 1 [Homo sapiens];>gi|23510381|ref|NP_694858.1| transportin-1 isoform 2 [Homo sapiens];>gi|209969836|ref|NP_001129667.1| transportin-2 isoform 2 [Homo sapiens];>gi|48675813|ref|NP_038461.2| transportin-2	4	1	1	1	0	0	0	1	0	0	0	0	0	1	1	1	0	0	0	1	0	0	0	0	0	1	1	1	0	0	0	1	0	0	0	0	0	1	1	1	1.3	1.3	1.3	102.35
NP_060090.2;NP_036350.2;NP_001131145.1;NP_004507.2;NP_703194.1	NP_060090.2;NP_036350.2;NP_001131145.1;NP_004507.2;NP_703194.1	3;3;3;3;3	3;3;3;3;3	3;3;3;3;3	>gi|212549553|ref|NP_060090.2| interleukin enhancer-binding factor 3 isoform d [Homo sapiens];>gi|24234750|ref|NP_036350.2| interleukin enhancer-binding factor 3 isoform a [Homo sapiens];>gi|212549555|ref|NP_001131145.1| interleukin enhancer-binding factor	5	3	3	3	1	0	2	0	0	0	3	3	3	2	2	2	1	0	2	0	0	0	3	3	3	2	2	2	1	0	2	0	0	0	3	3	3	2	2	2	3.9	3.9	3.9	95.807
NP_001135858.1;NP_005382.1	NP_001135858.1;NP_005382.1	3;3	2;2	2;2	>gi|215422338|ref|NP_001135858.1| pyruvate dehydrogenase kinase, isozyme 3 isoform 1 [Homo sapiens];>gi|4885545|ref|NP_005382.1| pyruvate dehydrogenase kinase, isozyme 3 isoform 2 [Homo sapiens]	2	3	2	2	0	0	0	1	1	1	0	0	0	2	3	3	0	0	0	1	1	1	0	0	0	1	2	2	0	0	0	1	1	1	0	0	0	1	2	2	8	8	8	48.043
NP_036347.1;NP_001135906.1	NP_036347.1;NP_001135906.1	1;1	1;1	1;1	>gi|11024698|ref|NP_036347.1| bifunctional protein NCOAT isoform a [Homo sapiens];>gi|215490056|ref|NP_001135906.1| bifunctional protein NCOAT isoform b [Homo sapiens]	2	1	1	1	0	0	0	0	0	0	0	0	0	0	1	0	0	0	0	0	0	0	0	0	0	0	1	0	0	0	0	0	0	0	0	0	0	0	1	0	1.3	1.3	1.3	102.91
NP_001245282.1;NP_004238.3;NP_001245283.1;NP_001136077.1	NP_001245282.1;NP_004238.3;NP_001245283.1;NP_001136077.1	5;5;5;5	4;4;4;4	4;4;4;4	>gi|385298678|ref|NP_001245282.1| 116 kDa U5 small nuclear ribonucleoprotein component isoform a [Homo sapiens];>gi|217272892|ref|NP_004238.3| 116 kDa U5 small nuclear ribonucleoprotein component isoform a [Homo sapiens];>gi|385298680|ref|NP_001245283.1| 1	4	5	4	4	1	1	1	1	1	1	4	4	4	2	2	2	1	1	1	0	0	0	3	3	3	1	1	1	1	1	1	0	0	0	3	3	3	1	1	1	6.5	5.5	5.5	109.43
NP_001137151.1;NP_057001.1;NP_001137153.1;NP_001137152.1	NP_001137151.1;NP_057001.1;NP_001137153.1;NP_001137152.1	2;2;2;1	2;2;2;1	2;2;2;1	>gi|219842317|ref|NP_001137151.1| glutathione S-transferase kappa 1 isoform b [Homo sapiens];>gi|7705704|ref|NP_057001.1| glutathione S-transferase kappa 1 isoform a [Homo sapiens];>gi|219842335|ref|NP_001137153.1| glutathione S-transferase kappa 1 isoform	4	2	2	2	0	0	0	1	1	1	0	0	0	2	2	2	0	0	0	1	1	1	0	0	0	2	2	2	0	0	0	1	1	1	0	0	0	2	2	2	10.6	10.6	10.6	31.566
NP_001138303.1;NP_001254629.1	NP_001138303.1;NP_001254629.1	11;10	11;10	11;10	>gi|221307584|ref|NP_001138303.1| prohibitin-2 isoform 1 [Homo sapiens];>gi|390608669|ref|NP_001254629.1| prohibitin-2 isoform 3 [Homo sapiens]	2	11	11	11	6	6	3	8	8	9	7	6	4	11	11	11	6	6	3	8	8	9	7	6	4	11	11	11	6	6	3	8	8	9	7	6	4	11	11	11	40.1	40.1	40.1	33.296
NP_061936.2;NP_001138548.1	NP_061936.2;NP_001138548.1	1;1	1;1	1;1	>gi|19923497|ref|NP_061936.2| echinoderm microtubule-associated protein-like 4 isoform a [Homo sapiens];>gi|223029510|ref|NP_001138548.1| echinoderm microtubule-associated protein-like 4 isoform b [Homo sapiens]	2	1	1	1	0	0	0	0	0	0	0	0	0	1	0	0	0	0	0	0	0	0	0	0	0	1	0	0	0	0	0	0	0	0	0	0	0	1	0	0	1.2	1.2	1.2	108.9
NP_001138880.1;NP_001138881.1;NP_031389.3;NP_001138882.1	NP_001138880.1;NP_001138881.1;NP_031389.3;NP_001138882.1	3;3;3;3	3;3;3;3	3;3;3;3	>gi|224028244|ref|NP_001138880.1| non-POU domain-containing octamer-binding protein isoform 1 [Homo sapiens];>gi|224028246|ref|NP_001138881.1| non-POU domain-containing octamer-binding protein isoform 1 [Homo sapiens];>gi|34932414|ref|NP_031389.3| non-POU	4	3	3	3	0	0	0	0	0	0	1	2	1	2	1	2	0	0	0	0	0	0	1	2	1	2	1	2	0	0	0	0	0	0	1	2	1	2	1	2	10.2	10.2	10.2	54.231
NP_004557.1;NP_001138915.1;NP_002616.2;NP_004558.1	NP_004557.1;NP_001138915.1	16;16;1;1	16;16;1;1	13;13;0;0	>gi|4758900|ref|NP_004557.1| 6-phosphofructo-2-kinase/fructose-2,6-bisphosphatase 3 isoform 1 [Homo sapiens];>gi|224282149|ref|NP_001138915.1| 6-phosphofructo-2-kinase/fructose-2,6-bisphosphatase 3 isoform 2 [Homo sapiens]	4	16	16	13	15	15	10	7	6	3	15	14	15	8	10	9	15	15	10	7	6	3	15	14	15	8	10	9	12	12	9	6	5	3	12	11	12	7	7	7	31.2	31.2	24.8	59.608
NP_001143.2;NP_001142.2;NP_112581.1;NP_001627.2	NP_001143.2;NP_001142.2	3;2;1;1	3;2;1;1	3;2;1;1	>gi|156071459|ref|NP_001143.2| ADP/ATP translocase 2 [Homo sapiens];>gi|55749577|ref|NP_001142.2| ADP/ATP translocase 1 [Homo sapiens]	4	3	3	3	3	3	3	2	2	3	3	3	2	3	2	3	3	3	3	2	2	3	3	3	2	3	2	3	3	3	3	2	2	3	3	3	2	3	2	3	19.5	19.5	19.5	32.852
NP_001146.2;NP_001180473.1	NP_001146.2;NP_001180473.1	2;2	2;2	2;2	>gi|71773329|ref|NP_001146.2| annexin A6 isoform 1 [Homo sapiens];>gi|302129652|ref|NP_001180473.1| annexin A6 isoform 2 [Homo sapiens]	2	2	2	2	0	0	0	0	0	0	1	0	0	1	1	1	0	0	0	0	0	0	1	0	0	1	1	1	0	0	0	0	0	0	1	0	0	1	1	1	3.7	3.7	3.7	75.872
NP_002216.2;NP_001152980.1	NP_002216.2;NP_001152980.1	2;2	2;2	2;2	>gi|226958412|ref|NP_002216.2| isovaleryl-CoA dehydrogenase, mitochondrial isoform 1 precursor [Homo sapiens];>gi|226958414|ref|NP_001152980.1| isovaleryl-CoA dehydrogenase, mitochondrial isoform 2 precursor [Homo sapiens]	2	2	2	2	0	0	0	0	0	0	0	0	0	2	2	2	0	0	0	0	0	0	0	0	0	2	2	2	0	0	0	0	0	0	0	0	0	2	2	2	5.4	5.4	5.4	46.65
NP_006363.4;NP_001153147.1;NP_001153149.1;NP_001153148.1;NP_001153146.1;NP_001153145.1;NP_001240700.1	NP_006363.4;NP_001153147.1;NP_001153149.1;NP_001153148.1;NP_001153146.1;NP_001153145.1;NP_001240700.1	2;2;2;2;2;2;1	1;1;1;1;1;1;1	1;1;1;1;1;1;1	>gi|228008291|ref|NP_006363.4| heterogeneous nuclear ribonucleoprotein Q isoform 1 [Homo sapiens];>gi|228008295|ref|NP_001153147.1| heterogeneous nuclear ribonucleoprotein Q isoform 4 [Homo sapiens];>gi|228008400|ref|NP_001153149.1| heterogeneous nuclear r	7	2	1	1	1	1	1	1	1	0	1	2	2	2	2	2	0	0	0	0	0	0	0	1	1	1	1	1	0	0	0	0	0	0	0	1	1	1	1	1	4	2.1	2.1	69.602
NP_116114.1;NP_001153208.1	NP_116114.1;NP_001153208.1	1;1	1;1	1;1	>gi|14249338|ref|NP_116114.1| BUD13 homolog isoform 1 [Homo sapiens];>gi|229577273|ref|NP_001153208.1| BUD13 homolog isoform 2 [Homo sapiens]	2	1	1	1	0	0	0	0	0	0	0	0	0	0	1	1	0	0	0	0	0	0	0	0	0	0	1	1	0	0	0	0	0	0	0	0	0	0	1	1	2.1	2.1	2.1	70.52
NP_060943.1;NP_001153566.1	NP_060943.1;NP_001153566.1	1;1	1;1	1;1	>gi|8923812|ref|NP_060943.1| acyl-coenzyme A thioesterase 13 isoform 1 [Homo sapiens];>gi|231567183|ref|NP_001153566.1| acyl-coenzyme A thioesterase 13 isoform 2 [Homo sapiens]	2	1	1	1	0	0	0	0	1	0	0	0	0	1	1	1	0	0	0	0	1	0	0	0	0	1	1	1	0	0	0	0	1	0	0	0	0	1	1	1	8.6	8.6	8.6	14.96
NP_001153682.1;NP_055066.1;NP_003696.2	NP_001153682.1;NP_055066.1	3;3;1	3;3;1	3;3;1	>gi|237649019|ref|NP_001153682.1| calcium-binding mitochondrial carrier protein Aralar2 isoform 1 [Homo sapiens];>gi|7657581|ref|NP_055066.1| calcium-binding mitochondrial carrier protein Aralar2 isoform 2 [Homo sapiens]	3	3	3	3	0	0	0	0	0	0	1	1	0	2	2	2	0	0	0	0	0	0	1	1	0	2	2	2	0	0	0	0	0	0	1	1	0	2	2	2	7.2	7.2	7.2	74.303
NP_001155053.1	NP_001155053.1	2	2	2	>gi|239787764|ref|NP_001155053.1| POC1 centriolar protein homolog A isoform 3 [Homo sapiens]	1	2	2	2	0	0	0	1	1	1	1	1	1	1	1	0	0	0	0	1	1	1	1	1	1	1	1	0	0	0	0	1	1	1	1	1	1	1	1	0	4.1	4.1	4.1	40.936
NP_001155901.1;NP_037506.2	NP_001155901.1;NP_037506.2	7;7	7;7	7;7	>gi|241982780|ref|NP_001155901.1| programmed cell death 6-interacting protein isoform 2 [Homo sapiens];>gi|22027538|ref|NP_037506.2| programmed cell death 6-interacting protein isoform 1 [Homo sapiens]	2	7	7	7	0	0	0	2	2	0	0	1	0	7	6	6	0	0	0	2	2	0	0	1	0	7	6	6	0	0	0	2	2	0	0	1	0	7	6	6	9.4	9.4	9.4	96.771
NP_002130.2;NP_001156008.1;NP_062556.2;NP_001158275.1;NP_001138818.1;NP_055284.3	NP_002130.2;NP_001156008.1;NP_062556.2;NP_001158275.1;NP_001138818.1;NP_055284.3	2;2;2;2;1;1	2;2;2;2;1;1	2;2;2;2;1;1	>gi|56699409|ref|NP_002130.2| RNA-binding motif protein, X chromosome isoform 1 [Homo sapiens];>gi|242117971|ref|NP_001156008.1| RNA binding motif protein, X-linked-like-1 [Homo sapiens];>gi|21361809|ref|NP_062556.2| RNA binding motif protein, X-linked-lik	6	2	2	2	2	1	0	0	0	0	1	1	1	0	0	0	2	1	0	0	0	0	1	1	1	0	0	0	2	1	0	0	0	0	1	1	1	0	0	0	6.9	6.9	6.9	42.331
NP_002854.3;NP_001157412.1;NP_002853.2;NP_005600.1;NP_001158188.1	NP_002854.3;NP_001157412.1;NP_002853.2;NP_005600.1;NP_001158188.1	2;2;1;1;1	2;2;1;1;1	2;2;1;1;1	>gi|71037379|ref|NP_002854.3| glycogen phosphorylase, liver form isoform 1 [Homo sapiens];>gi|255653002|ref|NP_001157412.1| glycogen phosphorylase, liver form isoform 2 [Homo sapiens];>gi|21361370|ref|NP_002853.2| glycogen phosphorylase, brain form [Homo s	5	2	2	2	0	0	0	1	1	0	0	0	0	2	2	1	0	0	0	1	1	0	0	0	0	2	2	1	0	0	0	1	1	0	0	0	0	2	2	1	3.1	3.1	3.1	97.147
NP_001157789.1;NP_001448.2;NP_001157790.1;NP_001157791.1	NP_001157789.1;NP_001448.2;NP_001157790.1;NP_001157791.1	4;4;4;4	4;4;4;4	4;4;4;4	>gi|256222411|ref|NP_001157789.1| filamin-B isoform 1 [Homo sapiens];>gi|105990514|ref|NP_001448.2| filamin-B isoform 2 [Homo sapiens];>gi|256222413|ref|NP_001157790.1| filamin-B isoform 3 [Homo sapiens];>gi|256222415|ref|NP_001157791.1| filamin-B isoform	4	4	4	4	0	0	0	0	0	0	0	0	0	1	2	3	0	0	0	0	0	0	0	0	0	1	2	3	0	0	0	0	0	0	0	0	0	1	2	3	2.2	2.2	2.2	281.63
NP_001157871.1	NP_001157871.1	1	1	1	>gi|256542279|ref|NP_001157871.1| uncharacterized protein C14orf38 [Homo sapiens]	1	1	1	1	0	1	0	1	1	0	1	1	1	1	1	1	0	1	0	1	1	0	1	1	1	1	1	1	0	1	0	1	1	0	1	1	1	1	1	1	1.8	1.8	1.8	93.625
NP_001181.2;NP_001158245.1	NP_001181.2;NP_001158245.1	2;2	2;2	2;2	>gi|50658084|ref|NP_001181.2| branched-chain-amino-acid aminotransferase, mitochondrial isoform a precursor [Homo sapiens];>gi|258614015|ref|NP_001158245.1| branched-chain-amino-acid aminotransferase, mitochondrial isoform b [Homo sapiens]	2	2	2	2	0	0	0	0	1	1	0	0	0	2	1	1	0	0	0	0	1	1	0	0	0	2	1	1	0	0	0	0	1	1	0	0	0	2	1	1	8.7	8.7	8.7	44.287
NP_055792.1;NP_001158286.1;NP_001158287.1;NP_001158288.1;NP_001158289.1	NP_055792.1;NP_001158286.1;NP_001158287.1;NP_001158288.1;NP_001158289.1	1;1;1;1;1	1;1;1;1;1	1;1;1;1;1	>gi|7662238|ref|NP_055792.1| apoptotic chromatin condensation inducer in the nucleus isoform 1 [Homo sapiens];>gi|259906018|ref|NP_001158286.1| apoptotic chromatin condensation inducer in the nucleus isoform 2 [Homo sapiens];>gi|259906020|ref|NP_001158287.	5	1	1	1	0	0	0	0	0	0	0	1	0	0	0	0	0	0	0	0	0	0	0	1	0	0	0	0	0	0	0	0	0	0	0	1	0	0	0	0	0.9	0.9	0.9	151.89
NP_002532.2;NP_001158508.1;NP_001003941.1;NP_060715.2;NP_001137468.1;NP_001137469.1	NP_002532.2;NP_001158508.1;NP_001003941.1	8;8;4;1;1;1	8;8;4;1;1;1	8;8;4;1;1;1	>gi|51873036|ref|NP_002532.2| 2-oxoglutarate dehydrogenase, mitochondrial isoform 1 precursor [Homo sapiens];>gi|259013553|ref|NP_001158508.1| 2-oxoglutarate dehydrogenase, mitochondrial isoform 3 precursor [Homo sapiens];>gi|51873038|ref|NP_001003941.1| 2	6	8	8	8	1	0	1	2	4	0	2	2	2	8	7	8	1	0	1	2	4	0	2	2	2	8	7	8	1	0	1	2	4	0	2	2	2	8	7	8	11.7	11.7	11.7	115.93
NP_001159353.1;NP_003406.1;NP_001159354.1	NP_001159353.1;NP_003406.1;NP_001159354.1	2;2;2	2;2;2	2;2;2	>gi|259490318|ref|NP_001159353.1| zinc finger protein 268 isoform a [Homo sapiens];>gi|23308729|ref|NP_003406.1| zinc finger protein 268 isoform a [Homo sapiens];>gi|259490323|ref|NP_001159354.1| zinc finger protein 268 isoform c [Homo sapiens]	3	2	2	2	2	2	0	2	2	0	2	2	2	2	2	2	2	2	0	2	2	0	2	2	2	2	2	2	2	2	0	2	2	0	2	2	2	2	2	2	2.5	2.5	2.5	108.37
NP_060597.4;NP_776065.1;NP_001159434.1	NP_060597.4;NP_776065.1;NP_001159434.1	2;2;2	2;2;2	2;2;2	>gi|145553959|ref|NP_060597.4| zinc phosphodiesterase ELAC protein 2 isoform 1 [Homo sapiens];>gi|260166622|ref|NP_776065.1| zinc phosphodiesterase ELAC protein 2 isoform 2 [Homo sapiens];>gi|260166619|ref|NP_001159434.1| zinc phosphodiesterase ELAC protei	3	2	2	2	0	0	0	0	0	0	0	0	0	2	2	2	0	0	0	0	0	0	0	0	0	2	2	2	0	0	0	0	0	0	0	0	0	2	2	2	3.9	3.9	3.9	92.218
NP_996667.2;NP_001159482.1;NP_006108.2	NP_996667.2;NP_001159482.1;NP_006108.2	2;2;2	2;2;2	2;2;2	>gi|260274832|ref|NP_996667.2| enoyl-CoA delta isomerase 2, mitochondrial isoform 2 [Homo sapiens];>gi|260275230|ref|NP_001159482.1| enoyl-CoA delta isomerase 2, mitochondrial isoform 1 [Homo sapiens];>gi|45643119|ref|NP_006108.2| enoyl-CoA delta isomerase	3	2	2	2	0	0	0	0	0	0	0	0	0	2	2	2	0	0	0	0	0	0	0	0	0	2	2	2	0	0	0	0	0	0	0	0	0	2	2	2	6.6	6.6	6.6	43.585
NP_001159491.1	NP_001159491.1	1	1	1	>gi|260436864|ref|NP_001159491.1| AP-1 complex subunit beta-1 isoform c [Homo sapiens]	1	1	1	1	0	0	0	0	0	0	0	1	1	0	0	0	0	0	0	0	0	0	0	1	1	0	0	0	0	0	0	0	0	0	0	1	1	0	0	0	1.5	1.5	1.5	101.32
NP_001159506.1	NP_001159506.1	1	1	1	>gi|260436922|ref|NP_001159506.1| suprabasin isoform 1 precursor [Homo sapiens]	1	1	1	1	0	0	0	0	0	0	1	1	1	1	1	1	0	0	0	0	0	0	1	1	1	1	1	1	0	0	0	0	0	0	1	1	1	1	1	1	3.1	3.1	3.1	60.54
NP_004541.1;NP_001159631.1	NP_004541.1;NP_001159631.1	1;1	1;1	1;1	>gi|4758786|ref|NP_004541.1| NADH dehydrogenase [ubiquinone] iron-sulfur protein 2, mitochondrial isoform 1 precursor [Homo sapiens];>gi|260898743|ref|NP_001159631.1| NADH dehydrogenase [ubiquinone] iron-sulfur protein 2, mitochondrial isoform 2 precursor	2	1	1	1	0	0	0	0	0	0	0	0	0	1	1	1	0	0	0	0	0	0	0	0	0	1	1	1	0	0	0	0	0	0	0	0	0	1	1	1	3.9	3.9	3.9	52.545
NP_005403.2;NP_001159829.1;NP_001159830.1;NP_001159831.1;NP_001159828.1;NP_004160.3;NP_683718.1	NP_005403.2;NP_001159829.1;NP_001159830.1;NP_001159831.1;NP_001159828.1	19;19;19;19;18;1;1	19;19;19;19;18;1;1	19;19;19;19;18;1;1	>gi|19923315|ref|NP_005403.2| serine hydroxymethyltransferase, mitochondrial isoform 1 precursor [Homo sapiens];>gi|261862348|ref|NP_001159829.1| serine hydroxymethyltransferase, mitochondrial isoform 3 [Homo sapiens];>gi|261862350|ref|NP_001159830.1| seri	7	19	19	19	3	4	3	12	12	9	4	7	6	19	19	19	3	4	3	12	12	9	4	7	6	19	19	19	3	4	3	12	12	9	4	7	6	19	19	19	44.4	44.4	44.4	55.992
NP_001161206.1;NP_065175.4;NP_001161205.1	NP_001161206.1;NP_065175.4;NP_001161205.1	11;11;9	11;11;9	11;11;9	>gi|268370297|ref|NP_001161206.1| valine--tRNA ligase, mitochondrial isoform 1 [Homo sapiens];>gi|268370293|ref|NP_065175.4| valine--tRNA ligase, mitochondrial isoform 2 precursor [Homo sapiens];>gi|268370295|ref|NP_001161205.1| valine--tRNA ligase, mitoch	3	11	11	11	1	2	0	2	2	1	1	2	1	10	11	8	1	2	0	2	2	1	1	2	1	10	11	8	1	2	0	2	2	1	1	2	1	10	11	8	12.5	12.5	12.5	121.54
NP_001163.1	NP_001163.1	4	4	4	>gi|4502215|ref|NP_001163.1| arginase-2, mitochondrial precursor [Homo sapiens]	1	4	4	4	0	0	0	0	0	0	0	0	0	4	4	4	0	0	0	0	0	0	0	0	0	4	4	4	0	0	0	0	0	0	0	0	0	4	4	4	15.3	15.3	15.3	38.577
NP_001164006.1;NP_001164007.1;NP_060658.3;NP_114127.3;NP_001034300.2	NP_001164006.1;NP_001164007.1;NP_060658.3;NP_114127.3	6;6;5;4;1	6;6;5;4;1	6;6;5;4;1	>gi|283436222|ref|NP_001164006.1| ATPase family AAA domain-containing protein 3A isoform 2 [Homo sapiens];>gi|283436224|ref|NP_001164007.1| ATPase family AAA domain-containing protein 3A isoform 3 [Homo sapiens];>gi|283436220|ref|NP_060658.3| ATPase family	5	6	6	6	0	0	0	2	2	0	4	4	3	5	4	4	0	0	0	2	2	0	4	4	3	5	4	4	0	0	0	2	2	0	4	4	3	5	4	4	13.7	13.7	13.7	66.217
NP_001164014.1;NP_001164015.1;NP_612642.2	NP_001164014.1;NP_001164015.1;NP_612642.2	1;1;1	1;1;1	1;1;1	>gi|281604136|ref|NP_001164014.1| serine/threonine-protein phosphatase PGAM5, mitochondrial isoform 1 [Homo sapiens];>gi|281604138|ref|NP_001164015.1| serine/threonine-protein phosphatase PGAM5, mitochondrial isoform 2 [Homo sapiens];>gi|281604151|ref|NP_6	3	1	1	1	0	0	0	0	0	0	0	0	0	0	0	1	0	0	0	0	0	0	0	0	0	0	0	1	0	0	0	0	0	0	0	0	0	0	0	1	3.5	3.5	3.5	32.004
NP_057452.1;NP_001164409.1;NP_001240318.1	NP_057452.1;NP_001164409.1;NP_001240318.1	1;1;1	1;1;1	1;1;1	>gi|7705558|ref|NP_057452.1| inositol-3-phosphate synthase 1 isoform 1 [Homo sapiens];>gi|283135176|ref|NP_001164409.1| inositol-3-phosphate synthase 1 isoform 2 [Homo sapiens];>gi|358438328|ref|NP_001240318.1| inositol-3-phosphate synthase 1 isoform 4 [Ho	3	1	1	1	0	0	0	0	0	0	0	0	0	1	1	1	0	0	0	0	0	0	0	0	0	1	1	1	0	0	0	0	0	0	0	0	0	1	1	1	2.9	2.9	2.9	61.067
NP_001165694.1;NP_443731.2	NP_001165694.1;NP_443731.2	2;2	2;2	2;2	>gi|288557345|ref|NP_001165694.1| MOB kinase activator 2 isoform 1 [Homo sapiens];>gi|34594669|ref|NP_443731.2| MOB kinase activator 2 isoform 2 [Homo sapiens]	2	2	2	2	2	2	2	2	2	2	2	2	1	2	2	2	2	2	2	2	2	2	2	2	1	2	2	2	2	2	2	2	2	2	2	2	1	2	2	2	6.7	6.7	6.7	30.174
NP_001167568.1;NP_002291.1	NP_001167568.1;NP_002291.1	6;6	6;6	5;5	>gi|291575128|ref|NP_001167568.1| L-lactate dehydrogenase B chain [Homo sapiens];>gi|4557032|ref|NP_002291.1| L-lactate dehydrogenase B chain [Homo sapiens]	2	6	6	5	0	0	0	1	1	1	1	1	1	6	6	6	0	0	0	1	1	1	1	1	1	6	6	6	0	0	0	1	1	1	0	0	0	5	5	5	21	21	17.4	36.638
NP_001171062.1;NP_002708.1	NP_001171062.1;NP_002708.1	1;1	1;1	1;1	>gi|294832006|ref|NP_001171062.1| serine/threonine-protein phosphatase 2A 55 kDa regulatory subunit B alpha isoform isoform 2 [Homo sapiens];>gi|4506019|ref|NP_002708.1| serine/threonine-protein phosphatase 2A 55 kDa regulatory subunit B alpha isoform isof	2	1	1	1	1	1	0	0	0	0	1	1	1	0	1	1	1	1	0	0	0	0	1	1	1	0	1	1	1	1	0	0	0	0	1	1	1	0	1	1	2.6	2.6	2.6	52.999
NP_001910.2;NP_001171500.1	NP_001910.2;NP_001171500.1	3;3	3;3	3;3	>gi|62530384|ref|NP_001910.2| enoyl-CoA delta isomerase 1, mitochondrial isoform 1 precursor [Homo sapiens];>gi|295842266|ref|NP_001171500.1| enoyl-CoA delta isomerase 1, mitochondrial isoform 2 precursor [Homo sapiens]	2	3	3	3	1	1	1	3	3	3	1	1	1	3	3	3	1	1	1	3	3	3	1	1	1	3	3	3	1	1	1	3	3	3	1	1	1	3	3	3	11.9	11.9	11.9	32.816
NP_001664.3;NP_597680.2;NP_899199.2;NP_001171546.1;NP_001171547.1;NP_001171548.1	NP_001664.3;NP_597680.2;NP_899199.2;NP_001171546.1;NP_001171547.1;NP_001171548.1	6;6;6;6;5;5	6;6;6;6;5;5	6;6;6;6;5;5	>gi|168229250|ref|NP_001664.3| asparagine synthetase [glutamine-hydrolyzing] isoform a [Homo sapiens];>gi|168229248|ref|NP_597680.2| asparagine synthetase [glutamine-hydrolyzing] isoform a [Homo sapiens];>gi|168229252|ref|NP_899199.2| asparagine synthetase	6	6	6	6	0	0	0	2	2	0	0	0	1	5	5	6	0	0	0	2	2	0	0	0	1	5	5	6	0	0	0	2	2	0	0	0	1	5	5	6	13.7	13.7	13.7	64.369
NP_001171634.2;NP_005318.3	NP_001171634.2;NP_005318.3	4;4	4;4	4;4	>gi|296179427|ref|NP_001171634.2| hydroxyacyl-coenzyme A dehydrogenase, mitochondrial isoform 1 precursor [Homo sapiens];>gi|296179429|ref|NP_005318.3| hydroxyacyl-coenzyme A dehydrogenase, mitochondrial isoform 2 precursor [Homo sapiens]	2	4	4	4	0	0	0	1	1	1	0	0	0	4	4	4	0	0	0	1	1	1	0	0	0	4	4	4	0	0	0	1	1	1	0	0	0	4	4	4	14.2	14.2	14.2	36.035
NP_001171669.1;NP_005222.2;NP_612632.1	NP_001171669.1;NP_005222.2;NP_612632.1	2;2;2	2;2;2	2;2;2	>gi|296080746|ref|NP_001171669.1| src substrate cortactin isoform c [Homo sapiens];>gi|20357552|ref|NP_005222.2| src substrate cortactin isoform a [Homo sapiens];>gi|20357556|ref|NP_612632.1| src substrate cortactin isoform b [Homo sapiens]	3	2	2	2	0	0	0	0	0	0	1	1	1	2	1	2	0	0	0	0	0	0	1	1	1	2	1	2	0	0	0	0	0	0	1	1	1	2	1	2	3.6	3.6	3.6	70.958
NP_001171712.1;NP_001171752.1;NP_003366.2	NP_001171712.1;NP_001171752.1;NP_003366.2	3;3;3	3;3;3	3;3;3	>gi|296317337|ref|NP_001171712.1| voltage-dependent anion-selective channel protein 2 isoform 1 [Homo sapiens];>gi|296317339|ref|NP_001171752.1| voltage-dependent anion-selective channel protein 2 isoform 2 [Homo sapiens];>gi|42476281|ref|NP_003366.2| volt	3	3	3	3	2	2	1	2	2	1	1	2	1	3	3	3	2	2	1	2	2	1	1	2	1	3	3	3	2	2	1	2	2	1	1	2	1	3	3	3	17.8	17.8	17.8	33.371
NP_001171725.1;NP_056107.1	NP_001171725.1;NP_056107.1	1;1	1;1	1;1	>gi|296317244|ref|NP_001171725.1| extended synaptotagmin-1 isoform 1 [Homo sapiens];>gi|14149680|ref|NP_056107.1| extended synaptotagmin-1 isoform 2 [Homo sapiens]	2	1	1	1	0	0	0	0	0	0	0	0	0	1	1	1	0	0	0	0	0	0	0	0	0	1	1	1	0	0	0	0	0	0	0	0	0	1	1	1	1.2	1.2	1.2	124
NP_001172006.1;NP_004300.1	NP_001172006.1;NP_004300.1	1;1	1;1	1;1	>gi|297374782|ref|NP_001172006.1| rho GDP-dissociation inhibitor 1 isoform a [Homo sapiens];>gi|4757768|ref|NP_004300.1| rho GDP-dissociation inhibitor 1 isoform a [Homo sapiens]	2	1	1	1	0	0	0	0	0	0	0	0	0	0	1	0	0	0	0	0	0	0	0	0	0	0	1	0	0	0	0	0	0	0	0	0	0	0	1	0	7.4	7.4	7.4	23.207
NP_001173.2;NP_001188306.1;NP_001189333.1	NP_001173.2;NP_001188306.1;NP_001189333.1	6;6;6	6;6;6	6;6;6	>gi|188035924|ref|NP_001173.2| alpha-aminoadipic semialdehyde dehydrogenase isoform 1 precursor [Homo sapiens];>gi|319655561|ref|NP_001188306.1| alpha-aminoadipic semialdehyde dehydrogenase isoform 2 [Homo sapiens];>gi|320202964|ref|NP_001189333.1| alpha-a	3	6	6	6	1	0	0	2	2	1	1	0	0	4	5	4	1	0	0	2	2	1	1	0	0	4	5	4	1	0	0	2	2	1	1	0	0	4	5	4	17.3	17.3	17.3	58.486
NP_001176.1	NP_001176.1	3	3	3	>gi|4502337|ref|NP_001176.1| zinc-alpha-2-glycoprotein precursor [Homo sapiens]	1	3	3	3	1	3	2	2	3	1	2	2	2	1	2	2	1	3	2	2	3	1	2	2	2	1	2	2	1	3	2	2	3	1	2	2	2	1	2	2	11.4	11.4	11.4	34.258
NP_004823.1;NP_001177931.1;NP_001177932.1	NP_004823.1;NP_001177931.1;NP_001177932.1	2;2;1	2;2;1	2;2;1	>gi|4758484|ref|NP_004823.1| glutathione S-transferase omega-1 isoform 1 [Homo sapiens];>gi|300360532|ref|NP_001177931.1| glutathione S-transferase omega-1 isoform 2 [Homo sapiens];>gi|300360534|ref|NP_001177932.1| glutathione S-transferase omega-1 isoform	3	2	2	2	1	1	0	2	1	2	0	0	0	1	2	1	1	1	0	2	1	2	0	0	0	1	2	1	1	1	0	2	1	2	0	0	0	1	2	1	9.5	9.5	9.5	27.566
NP_002798.2;NP_001177966.1	NP_002798.2;NP_001177966.1	3;3	3;3	3;3	>gi|25777600|ref|NP_002798.2| 26S proteasome non-ATPase regulatory subunit 1 isoform 1 [Homo sapiens];>gi|300388183|ref|NP_001177966.1| 26S proteasome non-ATPase regulatory subunit 1 isoform 2 [Homo sapiens]	2	3	3	3	1	1	2	1	1	0	1	1	1	3	2	3	1	1	2	1	1	0	1	1	1	3	2	3	1	1	2	1	1	0	1	1	1	3	2	3	4.4	4.4	4.4	105.84
NP_001347.3;NP_001180345.1;NP_001180346.1;NP_001116137.1;NP_004651.2;NP_077726.1;NP_001160005.1;NP_001136021.1;NP_001160006.1	NP_001347.3;NP_001180345.1;NP_001180346.1;NP_001116137.1;NP_004651.2	7;7;7;6;6;1;1;1;1	7;7;7;6;6;1;1;1;1	6;6;6;5;5;1;1;1;1	>gi|87196351|ref|NP_001347.3| ATP-dependent RNA helicase DDX3X isoform 1 [Homo sapiens];>gi|301171467|ref|NP_001180345.1| ATP-dependent RNA helicase DDX3X isoform 2 [Homo sapiens];>gi|301171475|ref|NP_001180346.1| ATP-dependent RNA helicase DDX3X isoform 3	9	7	7	6	4	4	4	4	3	0	4	5	4	6	5	4	4	4	4	4	3	0	4	5	4	6	5	4	3	3	3	4	3	0	3	4	3	5	4	3	13	13	11.3	73.243
NP_060225.4;NP_001180384.1	NP_060225.4;NP_001180384.1	3;3	3;3	3;3	>gi|39995082|ref|NP_060225.4| tRNA (cytosine(34)-C(5))-methyltransferase isoform 1 [Homo sapiens];>gi|301336155|ref|NP_001180384.1| tRNA (cytosine(34)-C(5))-methyltransferase isoform 2 [Homo sapiens]	2	3	3	3	0	0	0	0	0	0	0	0	0	3	3	3	0	0	0	0	0	0	0	0	0	3	3	3	0	0	0	0	0	0	0	0	0	3	3	3	5	5	5	86.47
NP_001180437.1;NP_005603.3	NP_001180437.1;NP_005603.3	1;1	1;1	1;1	>gi|301897977|ref|NP_001180437.1| RE1-silencing transcription factor [Homo sapiens];>gi|301897974|ref|NP_005603.3| RE1-silencing transcription factor [Homo sapiens]	2	1	1	1	1	1	1	0	0	0	0	0	0	0	0	0	1	1	1	0	0	0	0	0	0	0	0	0	1	1	1	0	0	0	0	0	0	0	0	0	1.7	1.7	1.7	121.87
NP_001181875.1;NP_001181876.1;NP_886553.3;NP_937884.1;NP_937887.1;NP_937885.1;NP_004944.3	NP_001181875.1;NP_001181876.1;NP_886553.3;NP_937884.1;NP_937887.1;NP_937885.1;NP_004944.3	3;3;3;3;3;3;3	3;3;3;3;3;3;3	3;3;3;3;3;3;3	>gi|302699245|ref|NP_001181875.1| eukaryotic translation initiation factor 4 gamma 1 isoform 6 [Homo sapiens];>gi|302699247|ref|NP_001181876.1| eukaryotic translation initiation factor 4 gamma 1 isoform 6 [Homo sapiens];>gi|302699237|ref|NP_886553.3| eukar	7	3	3	3	0	0	0	0	0	0	0	0	0	3	3	3	0	0	0	0	0	0	0	0	0	3	3	3	0	0	0	0	0	0	0	0	0	3	3	3	2.4	2.4	2.4	176.2
NP_001181883.1;NP_001181884.1;NP_061322.2;NP_954659.1;NP_001181885.1	NP_001181883.1;NP_001181884.1;NP_061322.2;NP_954659.1;NP_001181885.1	1;1;1;1;1	1;1;1;1;1	1;1;1;1;1	>gi|303227924|ref|NP_001181883.1| matrin-3 isoform a [Homo sapiens];>gi|303227926|ref|NP_001181884.1| matrin-3 isoform a [Homo sapiens];>gi|21626466|ref|NP_061322.2| matrin-3 isoform a [Homo sapiens];>gi|62750354|ref|NP_954659.1| matrin-3 isoform a [Homo s	5	1	1	1	0	0	0	0	0	0	1	1	1	1	1	0	0	0	0	0	0	0	1	1	1	1	1	0	0	0	0	0	0	0	1	1	1	1	1	0	1.7	1.7	1.7	94.622
NP_002473.2;NP_001182122.1;NP_689511.2	NP_002473.2;NP_001182122.1;NP_689511.2	4;4;3	4;4;3	4;4;3	>gi|27262628|ref|NP_002473.2| nuclear autoantigenic sperm protein isoform 2 [Homo sapiens];>gi|304434531|ref|NP_001182122.1| nuclear autoantigenic sperm protein isoform 4 [Homo sapiens];>gi|27262630|ref|NP_689511.2| nuclear autoantigenic sperm protein isof	3	4	4	4	1	1	0	2	1	0	0	1	0	4	3	4	1	1	0	2	1	0	0	1	0	4	3	4	1	1	0	2	1	0	0	1	0	4	3	4	6.7	6.7	6.7	85.237
NP_057370.1;NP_001182147.1	NP_057370.1;NP_001182147.1	2;2	2;2	2;2	>gi|7705925|ref|NP_057370.1| L-xylulose reductase isoform 1 [Homo sapiens];>gi|304571975|ref|NP_001182147.1| L-xylulose reductase isoform 2 [Homo sapiens]	2	2	2	2	0	1	0	2	1	2	0	0	0	2	2	2	0	1	0	2	1	2	0	0	0	2	2	2	0	1	0	2	1	2	0	0	0	2	2	2	8.6	8.6	8.6	25.913
NP_003118.2;NP_001182461.1;NP_001123910.1	NP_003118.2;NP_001182461.1;NP_001123910.1	17;17;16	17;17;16	17;17;16	>gi|154759259|ref|NP_003118.2| spectrin alpha chain, non-erythrocytic 1 isoform 2 [Homo sapiens];>gi|306966132|ref|NP_001182461.1| spectrin alpha chain, non-erythrocytic 1 isoform 3 [Homo sapiens];>gi|194595509|ref|NP_001123910.1| spectrin alpha chain, non	3	17	17	17	13	13	12	5	4	0	8	10	10	16	15	17	13	13	12	5	4	0	8	10	10	16	15	17	13	13	12	5	4	0	8	10	10	16	15	17	9.9	9.9	9.9	284.54
NP_115679.2;NP_001182751.1	NP_115679.2;NP_001182751.1	5;5	5;5	5;5	>gi|40254986|ref|NP_115679.2| hydroxysteroid dehydrogenase-like protein 2 isoform 1 [Homo sapiens];>gi|308044580|ref|NP_001182751.1| hydroxysteroid dehydrogenase-like protein 2 isoform 2 [Homo sapiens]	2	5	5	5	0	0	0	0	0	0	0	0	0	4	4	3	0	0	0	0	0	0	0	0	0	4	4	3	0	0	0	0	0	0	0	0	0	4	4	3	18.9	18.9	18.9	45.394
NP_031369.2;NP_001184026.2;NP_002762.2;NP_001184027.1	NP_031369.2;NP_001184026.2;NP_002762.2;NP_001184027.1	1;1;1;1	1;1;1;1	1;1;1;1	>gi|170296790|ref|NP_031369.2| trypsin-3 isoform 1 preproprotein [Homo sapiens];>gi|342672030|ref|NP_001184026.2| trypsin-3 isoform 3 preproprotein [Homo sapiens];>gi|21536452|ref|NP_002762.2| trypsin-3 isoform 2 preproprotein [Homo sapiens];>gi|308193325|	4	1	1	1	1	1	1	1	1	1	1	1	1	1	1	1	1	1	1	1	1	1	1	1	1	1	1	1	1	1	1	1	1	1	1	1	1	1	1	1	4.3	4.3	4.3	32.498
NP_001184222.1;NP_001377.1;NP_001231533.1;NP_001014809.1;NP_001304.1	NP_001184222.1;NP_001377.1;NP_001231533.1;NP_001014809.1;NP_001304.1	2;2;2;1;1	2;2;2;1;1	2;2;2;1;1	>gi|308818195|ref|NP_001184222.1| dihydropyrimidinase-related protein 2 isoform 1 [Homo sapiens];>gi|4503377|ref|NP_001377.1| dihydropyrimidinase-related protein 2 isoform 2 [Homo sapiens];>gi|347543829|ref|NP_001231533.1| dihydropyrimidinase-related prote	5	2	2	2	0	0	0	1	1	0	0	0	0	1	2	1	0	0	0	1	1	0	0	0	0	1	2	1	0	0	0	1	1	0	0	0	0	1	2	1	4.9	4.9	4.9	73.502
NP_001184223.1;NP_001378.1	NP_001184223.1;NP_001378.1	2;1	2;1	2;1	>gi|308818200|ref|NP_001184223.1| dihydropyrimidinase-related protein 3 isoform 1 [Homo sapiens];>gi|4503379|ref|NP_001378.1| dihydropyrimidinase-related protein 3 isoform 2 [Homo sapiens]	2	2	2	2	0	0	0	0	0	0	0	0	0	2	2	2	0	0	0	0	0	0	0	0	0	2	2	2	0	0	0	0	0	0	0	0	0	2	2	2	4.5	4.5	4.5	73.91
NP_001185808.1;NP_056360.2	NP_001185808.1;NP_056360.2	5;5	5;5	5;5	>gi|311893396|ref|NP_001185808.1| ATP5J2-PTCD1 fusion protein [Homo sapiens];>gi|38492358|ref|NP_056360.2| pentatricopeptide repeat-containing protein 1 [Homo sapiens]	2	5	5	5	0	0	0	0	0	0	0	0	0	4	5	5	0	0	0	0	0	0	0	0	0	4	5	5	0	0	0	0	0	0	0	0	0	4	5	5	8.4	8.4	8.4	84.109
NP_001186040.1;NP_005908.1;NP_001186041.1	NP_001186040.1;NP_005908.1;NP_001186041.1	1;1;1	1;1;1	1;1;1	>gi|312283701|ref|NP_001186040.1| malate dehydrogenase, cytoplasmic isoform 1 [Homo sapiens];>gi|5174539|ref|NP_005908.1| malate dehydrogenase, cytoplasmic isoform 2 [Homo sapiens];>gi|312283703|ref|NP_001186041.1| malate dehydrogenase, cytoplasmic isoform	3	1	1	1	0	0	0	0	0	0	0	0	0	1	1	1	0	0	0	0	0	0	0	0	0	1	1	1	0	0	0	0	0	0	0	0	0	1	1	1	4.8	4.8	4.8	38.627
NP_002334.2;NP_001186078.1;CON__Q0IIK2;CON__Q29443	NP_002334.2;NP_001186078.1	5;5;1;1	5;5;1;1	5;5;1;1	>gi|54607120|ref|NP_002334.2| lactotransferrin isoform 1 precursor [Homo sapiens];>gi|312433998|ref|NP_001186078.1| lactotransferrin isoform 2 [Homo sapiens]	4	5	5	5	4	2	0	1	0	0	0	1	0	0	1	1	4	2	0	1	0	0	0	1	0	0	1	1	4	2	0	1	0	0	0	1	0	0	1	1	10.6	10.6	10.6	78.181
NP_002781.2;NP_001186701.1;NP_001186702.1;NP_001186703.1	NP_002781.2;NP_001186701.1;NP_001186702.1;NP_001186703.1	1;1;1;1	1;1;1;1	1;1;1;1	>gi|23110942|ref|NP_002781.2| proteasome subunit alpha type-5 isoform 1 [Homo sapiens];>gi|315138981|ref|NP_001186701.1| proteasome subunit alpha type-5 isoform 2 [Homo sapiens];>gi|315138983|ref|NP_001186702.1| proteasome subunit alpha type-5 isoform 2 [H	4	1	1	1	0	0	0	0	0	0	0	0	0	1	1	1	0	0	0	0	0	0	0	0	0	1	1	1	0	0	0	0	0	0	0	0	0	1	1	1	7.9	7.9	7.9	26.411
NP_001186778.1;NP_004623.1;NP_387506.1;NP_001186779.1;NP_001186780.1	NP_001186778.1;NP_004623.1;NP_387506.1;NP_001186779.1;NP_001186780.1	3;3;3;3;3	3;3;3;3;3	3;3;3;3;3	>gi|315434212|ref|NP_001186778.1| 28S ribosomal protein S29, mitochondrial isoform 1 [Homo sapiens];>gi|4758118|ref|NP_004623.1| 28S ribosomal protein S29, mitochondrial isoform 1 [Homo sapiens];>gi|16905526|ref|NP_387506.1| 28S ribosomal protein S29, mito	5	3	3	3	0	0	0	0	0	0	0	0	0	3	3	3	0	0	0	0	0	0	0	0	0	3	3	3	0	0	0	0	0	0	0	0	0	3	3	3	9.8	9.8	9.8	45.566
NP_057366.2;NP_001186781.1;NP_001186782.1;NP_001186784.1;NP_001186785.1	NP_057366.2;NP_001186781.1;NP_001186782.1;NP_001186784.1;NP_001186785.1	2;2;2;2;2	2;2;2;2;2	2;2;2;2;2	>gi|19923437|ref|NP_057366.2| GTP:AMP phosphotransferase, mitochondrial isoform a [Homo sapiens];>gi|315434220|ref|NP_001186781.1| GTP:AMP phosphotransferase, mitochondrial isoform b [Homo sapiens];>gi|315434223|ref|NP_001186782.1| GTP:AMP phosphotransfera	5	2	2	2	1	1	1	1	1	1	0	0	0	2	1	2	1	1	1	1	1	1	0	0	0	2	1	2	1	1	1	1	1	1	0	0	0	2	1	2	11	11	11	25.565
NP_001186883.1;NP_001605.1	NP_001186883.1;NP_001605.1	18;18	1;1	1;1	>gi|316659409|ref|NP_001186883.1| actin, cytoplasmic 2 [Homo sapiens];>gi|4501887|ref|NP_001605.1| actin, cytoplasmic 2 [Homo sapiens]	2	18	1	1	10	10	7	16	15	16	11	11	10	18	18	18	0	0	0	1	1	1	0	0	0	1	1	1	0	0	0	1	1	1	0	0	0	1	1	1	53.1	4.5	4.5	41.792
NP_001186913.1;NP_004997.4;NP_001186910.1;NP_001186912.1;NP_001186911.1	NP_001186913.1;NP_004997.4;NP_001186910.1;NP_001186912.1;NP_001186911.1	18;18;18;18;17	18;18;18;18;17	18;18;18;18;17	>gi|316983160|ref|NP_001186913.1| NADH-ubiquinone oxidoreductase 75 kDa subunit, mitochondrial isoform 5 [Homo sapiens];>gi|33519475|ref|NP_004997.4| NADH-ubiquinone oxidoreductase 75 kDa subunit, mitochondrial isoform 1 [Homo sapiens];>gi|316983154|ref|NP	5	18	18	18	0	1	0	5	6	0	0	1	0	16	18	17	0	1	0	5	6	0	0	1	0	16	18	17	0	1	0	5	6	0	0	1	0	16	18	17	31	31	31	80.996
NP_079428.2;NP_001188502.1	NP_079428.2;NP_001188502.1	2;2	2;2	2;2	>gi|157384956|ref|NP_079428.2| iron-sulfur protein NUBPL isoform 1 precursor [Homo sapiens];>gi|320118881|ref|NP_001188502.1| iron-sulfur protein NUBPL isoform 2 [Homo sapiens]	2	2	2	2	0	0	0	0	0	0	1	0	0	2	2	2	0	0	0	0	0	0	1	0	0	2	2	2	0	0	0	0	0	0	1	0	0	2	2	2	8.8	8.8	8.8	34.082
NP_001189360.1;NP_002565.1;NP_859047.1;NP_859048.1	NP_001189360.1;NP_002565.1;NP_859047.1;NP_859048.1	6;6;6;6	6;6;6;6	4;4;4;4	>gi|320461711|ref|NP_001189360.1| peroxiredoxin-1 [Homo sapiens];>gi|4505591|ref|NP_002565.1| peroxiredoxin-1 [Homo sapiens];>gi|32455264|ref|NP_859047.1| peroxiredoxin-1 [Homo sapiens];>gi|32455266|ref|NP_859048.1| peroxiredoxin-1 [Homo sapiens]	4	6	6	4	4	4	3	5	5	5	4	5	5	5	4	6	4	4	3	5	5	5	4	5	5	5	4	6	2	2	2	3	3	3	3	4	3	3	3	4	31.2	31.2	19.6	22.11
NP_003625.2;NP_001189431.1	NP_003625.2;NP_001189431.1	2;2	2;2	2;2	>gi|193211616|ref|NP_003625.2| protein NipSnap homolog 1 isoform 1 [Homo sapiens];>gi|321267511|ref|NP_001189431.1| protein NipSnap homolog 1 isoform 2 [Homo sapiens]	2	2	2	2	0	0	0	1	1	1	1	0	0	1	2	1	0	0	0	1	1	1	1	0	0	1	2	1	0	0	0	1	1	1	1	0	0	1	2	1	8.1	8.1	8.1	33.31
NP_001189787.1;NP_004416.2;NP_073155.2	NP_001189787.1;NP_004416.2;NP_073155.2	2;2;2	2;2;2	2;2;2	>gi|322302700|ref|NP_001189787.1| extracellular matrix protein 1 isoform 3 precursor [Homo sapiens];>gi|221316614|ref|NP_004416.2| extracellular matrix protein 1 isoform 1 precursor [Homo sapiens];>gi|221316616|ref|NP_073155.2| extracellular matrix protein	3	2	2	2	0	0	0	1	0	0	1	1	1	1	1	1	0	0	0	1	0	0	1	1	1	1	1	1	0	0	0	1	0	0	1	1	1	1	1	1	4.8	4.8	4.8	63.563
NP_006238.1;NP_001191213.1	NP_006238.1;NP_001191213.1	1;1	1;1	1;1	>gi|5453958|ref|NP_006238.1| serine/threonine-protein phosphatase 5 isoform 1 [Homo sapiens];>gi|324021716|ref|NP_001191213.1| serine/threonine-protein phosphatase 5 isoform 2 [Homo sapiens]	2	1	1	1	0	0	0	0	0	0	0	0	0	0	1	1	0	0	0	0	0	0	0	0	0	0	1	1	0	0	0	0	0	0	0	0	0	0	1	1	2.6	2.6	2.6	56.878
NP_001191397.1;NP_005667.2;NP_001191396.1;NP_001191395.1;NP_690595.1;NP_005769.1	NP_001191397.1;NP_005667.2;NP_001191396.1;NP_001191395.1;NP_690595.1	30;30;30;28;28;2	30;30;30;28;28;2	30;30;30;28;28;2	>gi|325120986|ref|NP_001191397.1| RNA-binding protein 10 isoform 5 [Homo sapiens];>gi|20127479|ref|NP_005667.2| RNA-binding protein 10 isoform 1 [Homo sapiens];>gi|325120984|ref|NP_001191396.1| RNA-binding protein 10 isoform 4 [Homo sapiens];>gi|325120982|	6	30	30	30	21	21	22	10	6	3	28	27	27	13	13	15	21	21	22	10	6	3	28	27	27	13	13	15	21	21	22	10	6	3	28	27	27	13	13	15	32.6	32.6	32.6	110.36
NP_001193469.1;NP_004921.1	NP_001193469.1;NP_004921.1	2;2	2;2	2;2	>gi|330864679|ref|NP_001193469.1| F-actin-capping protein subunit beta isoform 2 [Homo sapiens];>gi|4826659|ref|NP_004921.1| F-actin-capping protein subunit beta isoform 1 [Homo sapiens]	2	2	2	2	0	0	0	0	0	0	0	0	0	2	2	2	0	0	0	0	0	0	0	0	0	2	2	2	0	0	0	0	0	0	0	0	0	2	2	2	8.7	8.7	8.7	31.35
NP_001193943.1;NP_001226.2	NP_001193943.1;NP_001226.2	1;1	1;1	1;1	>gi|333360851|ref|NP_001193943.1| serpin H1 precursor [Homo sapiens];>gi|32454741|ref|NP_001226.2| serpin H1 precursor [Homo sapiens]	2	1	1	1	0	0	0	0	0	1	0	0	0	0	0	0	0	0	0	0	0	1	0	0	0	0	0	0	0	0	0	0	0	1	0	0	0	0	0	0	3.6	3.6	3.6	46.44
NP_001203.1	NP_001203.1	1	1	1	>gi|4502491|ref|NP_001203.1| complement component 1 Q subcomponent-binding protein, mitochondrial precursor [Homo sapiens]	1	1	1	1	0	0	0	0	0	0	0	0	0	1	1	1	0	0	0	0	0	0	0	0	0	1	1	1	0	0	0	0	0	0	0	0	0	1	1	1	7.1	7.1	7.1	31.362
NP_001229236.1;NP_055704.2;NP_001229238.1	NP_001229236.1;NP_055704.2;NP_001229238.1	16;16;16	16;16;16	16;16;16	>gi|334085248|ref|NP_001229236.1| presequence protease, mitochondrial isoform 1 precursor [Homo sapiens];>gi|41352061|ref|NP_055704.2| presequence protease, mitochondrial isoform 2 precursor [Homo sapiens];>gi|334085252|ref|NP_001229238.1| presequence prot	3	16	16	16	1	2	0	5	3	0	0	0	0	13	12	15	1	2	0	5	3	0	0	0	0	13	12	15	1	2	0	5	3	0	0	0	0	13	12	15	22	22	22	117.51
NP_001229696.1;NP_056255.2;NP_001229697.1;NP_001229698.1;XP_003846435.1	NP_001229696.1;NP_056255.2;NP_001229697.1	21;21;21;5;3	21;21;21;5;3	20;20;20;5;3	>gi|337756501|ref|NP_001229696.1| monofunctional C1-tetrahydrofolate synthase, mitochondrial isoform 1 precursor [Homo sapiens];>gi|36796743|ref|NP_056255.2| monofunctional C1-tetrahydrofolate synthase, mitochondrial isoform 2 precursor [Homo sapiens];>gi|	5	21	21	20	1	1	1	11	13	0	2	2	1	19	21	20	1	1	1	11	13	0	2	2	1	19	21	20	1	1	1	10	12	0	2	2	1	18	20	19	26.3	26.3	25.2	105.89
NP_057175.1;NP_001229852.1	NP_057175.1;NP_001229852.1	1;1	1;1	1;1	>gi|7705433|ref|NP_057175.1| eukaryotic translation initiation factor 3 subunit L isoform 1 [Homo sapiens];>gi|339275831|ref|NP_001229852.1| eukaryotic translation initiation factor 3 subunit L isoform 2 [Homo sapiens]	2	1	1	1	0	0	0	0	0	0	0	0	0	1	1	1	0	0	0	0	0	0	0	0	0	1	1	1	0	0	0	0	0	0	0	0	0	1	1	1	2.8	2.8	2.8	66.726
NP_001229862.1;NP_003090.2;NP_683758.1	NP_001229862.1;NP_003090.2;NP_683758.1	1;1;1	1;1;1	1;1;1	>gi|339409190|ref|NP_001229862.1| sorting nexin-1 isoform d [Homo sapiens];>gi|23111034|ref|NP_003090.2| sorting nexin-1 isoform a [Homo sapiens];>gi|23111032|ref|NP_683758.1| sorting nexin-1 isoform b [Homo sapiens]	3	1	1	1	0	0	0	1	1	0	0	0	0	1	1	0	0	0	0	1	1	0	0	0	0	1	1	0	0	0	0	1	1	0	0	0	0	1	1	0	2.5	2.5	2.5	63.082
NP_001617.1;NP_001229956.1;NP_001229957.1	NP_001617.1;NP_001229956.1;NP_001229957.1	3;3;3	3;3;3	3;3;3	>gi|4502023|ref|NP_001617.1| RAC-beta serine/threonine-protein kinase isoform 1 [Homo sapiens];>gi|339895853|ref|NP_001229956.1| RAC-beta serine/threonine-protein kinase isoform 2 [Homo sapiens];>gi|339895855|ref|NP_001229957.1| RAC-beta serine/threonine-p	3	3	3	3	0	0	0	1	1	0	0	0	0	3	2	1	0	0	0	1	1	0	0	0	0	3	2	1	0	0	0	1	1	0	0	0	0	3	2	1	8.5	8.5	8.5	55.768
NP_073582.3;NP_001230657.1;NP_001243347.1	NP_073582.3;NP_001230657.1;NP_001243347.1	1;1;1	1;1;1	1;1;1	>gi|344179096|ref|NP_073582.3| ATP synthase mitochondrial F1 complex assembly factor 1 isoform 1 [Homo sapiens];>gi|344179101|ref|NP_001230657.1| ATP synthase mitochondrial F1 complex assembly factor 1 isoform 3 [Homo sapiens];>gi|374081865|ref|NP_00124334	3	1	1	1	0	0	0	0	0	0	0	0	0	1	1	1	0	0	0	0	0	0	0	0	0	1	1	1	0	0	0	0	0	0	0	0	0	1	1	1	3.7	3.7	3.7	38.861
NP_955392.1;NP_001230824.1;NP_955394.1;NP_955393.1;NP_003279.2;NP_955395.1;NP_955391.1;NP_001230820.1;NP_001230821.1	NP_955392.1;NP_001230824.1;NP_955394.1;NP_955393.1;NP_003279.2;NP_955395.1;NP_955391.1;NP_001230820.1;NP_001230821.1	1;1;1;1;1;1;1;1;1	1;1;1;1;1;1;1;1;1	1;1;1;1;1;1;1;1;1	>gi|40805864|ref|NP_955392.1| tumor protein D54 isoform a [Homo sapiens];>gi|345198270|ref|NP_001230824.1| tumor protein D54 isoform j [Homo sapiens];>gi|40805868|ref|NP_955394.1| tumor protein D54 isoform c [Homo sapiens];>gi|40805866|ref|NP_955393.1| tum	9	1	1	1	0	0	0	0	0	0	0	0	0	1	1	1	0	0	0	0	0	0	0	0	0	1	1	1	0	0	0	0	0	0	0	0	0	1	1	1	6.1	6.1	6.1	24.853
NP_001231509.1;NP_003487.1	NP_001231509.1;NP_003487.1	2;2	2;2	2;2	>gi|347360922|ref|NP_001231509.1| transformation/transcription domain-associated protein isoform 1 [Homo sapiens];>gi|4507691|ref|NP_003487.1| transformation/transcription domain-associated protein isoform 2 [Homo sapiens]	2	2	2	2	0	0	0	0	0	0	1	0	0	1	0	0	0	0	0	0	0	0	1	0	0	1	0	0	0	0	0	0	0	0	1	0	0	1	0	0	0.6	0.6	0.6	437.6
NP_001231639.1;NP_002047.2	NP_001231639.1;NP_002047.2	1;1	1;1	1;1	>gi|347659028|ref|NP_001231639.1| glucosamine--fructose-6-phosphate aminotransferase [isomerizing] 1 isoform 1 [Homo sapiens];>gi|205277386|ref|NP_002047.2| glucosamine--fructose-6-phosphate aminotransferase [isomerizing] 1 isoform 2 [Homo sapiens]	2	1	1	1	0	0	0	0	0	0	0	0	0	1	1	1	0	0	0	0	0	0	0	0	0	1	1	1	0	0	0	0	0	0	0	0	0	1	1	1	1.9	1.9	1.9	78.806
NP_001231903.1;NP_002701.1	NP_001231903.1;NP_002701.1	1;1	1;1	1;1	>gi|350276247|ref|NP_001231903.1| serine/threonine-protein phosphatase PP1-gamma catalytic subunit isoform 2 [Homo sapiens];>gi|4506007|ref|NP_002701.1| serine/threonine-protein phosphatase PP1-gamma catalytic subunit isoform 1 [Homo sapiens]	2	1	1	1	0	0	0	0	0	0	1	0	0	1	1	1	0	0	0	0	0	0	1	0	0	1	1	1	0	0	0	0	0	0	1	0	0	1	1	1	3	3	3	38.518
NP_001239007.1;NP_006304.1	NP_001239007.1;NP_006304.1	5;4	5;4	5;4	>gi|355330276|ref|NP_001239007.1| ubiquitin carboxyl-terminal hydrolase 15 isoform 1 [Homo sapiens];>gi|14149627|ref|NP_006304.1| ubiquitin carboxyl-terminal hydrolase 15 isoform 2 [Homo sapiens]	2	5	5	5	1	1	1	1	0	0	4	4	5	4	2	3	1	1	1	1	0	0	4	4	5	4	2	3	1	1	1	1	0	0	4	4	5	4	2	3	5	5	5	112.42
NP_115890.2;NP_001239604.1;NP_001239605.1;NP_001239606.1	NP_115890.2;NP_001239604.1;NP_001239605.1;NP_001239606.1	7;7;7;4	7;7;7;4	7;7;7;4	>gi|28416953|ref|NP_115890.2| acetyl-coenzyme A synthetase 2-like, mitochondrial isoform 1 precursor [Homo sapiens];>gi|358248205|ref|NP_001239604.1| acetyl-coenzyme A synthetase 2-like, mitochondrial isoform 2 precursor [Homo sapiens];>gi|358248211|ref|NP	4	7	7	7	0	0	0	0	0	0	0	0	0	7	5	5	0	0	0	0	0	0	0	0	0	7	5	5	0	0	0	0	0	0	0	0	0	7	5	5	10.9	10.9	10.9	74.856
NP_001242941.1;NP_001243024.1;NP_005955.3	NP_001242941.1;NP_001243024.1;NP_005955.3	21;21;21	19;19;19	16;16;16	>gi|365192532|ref|NP_001242941.1| myosin-10 isoform 1 [Homo sapiens];>gi|367460090|ref|NP_001243024.1| myosin-10 isoform 3 [Homo sapiens];>gi|367460087|ref|NP_005955.3| myosin-10 isoform 2 [Homo sapiens]	3	21	19	16	3	2	3	4	6	0	0	0	0	19	17	19	1	1	1	2	4	0	0	0	0	17	15	17	0	0	0	1	3	0	0	0	0	14	12	14	14.1	13	11.5	232.53
NP_001307.2;NP_001243064.1	NP_001307.2;NP_001243064.1	4;4	4;4	4;4	>gi|29029559|ref|NP_001307.2| exportin-2 isoform 1 [Homo sapiens];>gi|371502112|ref|NP_001243064.1| exportin-2 isoform 2 [Homo sapiens]	2	4	4	4	0	0	0	1	1	1	1	1	1	4	3	3	0	0	0	1	1	1	1	1	1	4	3	3	0	0	0	1	1	1	1	1	1	4	3	3	5.4	5.4	5.4	110.42
NP_001243239.1;NP_055720.3	NP_001243239.1;NP_055720.3	8;6	8;6	8;6	>gi|373251164|ref|NP_001243239.1| glutaminase kidney isoform, mitochondrial isoform 2 [Homo sapiens];>gi|156104878|ref|NP_055720.3| glutaminase kidney isoform, mitochondrial isoform 1 [Homo sapiens]	2	8	8	8	1	1	1	1	0	1	0	0	0	7	7	8	1	1	1	1	0	1	0	0	0	7	7	8	1	1	1	1	0	1	0	0	0	7	7	8	16.1	16.1	16.1	65.459
NP_001243439.1;NP_001243440.1;NP_001243441.1;NP_001243442.1;NP_003134.1	NP_001243439.1;NP_001243440.1;NP_001243441.1;NP_001243442.1;NP_003134.1	4;4;4;4;4	4;4;4;4;4	4;4;4;4;4	>gi|374671775|ref|NP_001243439.1| single-stranded DNA-binding protein, mitochondrial precursor [Homo sapiens];>gi|374671785|ref|NP_001243440.1| single-stranded DNA-binding protein, mitochondrial precursor [Homo sapiens];>gi|374671787|ref|NP_001243441.1| si	5	4	4	4	0	0	0	1	3	0	4	4	4	3	3	3	0	0	0	1	3	0	4	4	4	3	3	3	0	0	0	1	3	0	4	4	4	3	3	3	33.1	33.1	33.1	17.259
NP_002037.2;NP_001243728.1	NP_002037.2;NP_001243728.1	8;8	8;8	8;8	>gi|7669492|ref|NP_002037.2| glyceraldehyde-3-phosphate dehydrogenase isoform 1 [Homo sapiens];>gi|378404908|ref|NP_001243728.1| glyceraldehyde-3-phosphate dehydrogenase isoform 2 [Homo sapiens]	2	8	8	8	4	4	3	5	5	5	3	5	2	6	6	5	4	4	3	5	5	5	3	5	2	6	6	5	4	4	3	5	5	5	3	5	2	6	6	5	35.2	35.2	35.2	36.053
NP_004719.2;NP_001243839.1;NP_076950.1	NP_004719.2;NP_001243839.1;NP_076950.1	2;2;1	2;2;1	2;2;1	>gi|50659095|ref|NP_004719.2| nucleolar RNA helicase 2 isoform 1 [Homo sapiens];>gi|379317177|ref|NP_001243839.1| nucleolar RNA helicase 2 isoform 2 [Homo sapiens];>gi|13129006|ref|NP_076950.1| ATP-dependent RNA helicase DDX50 [Homo sapiens]	3	2	2	2	1	0	1	0	0	0	2	1	1	0	0	0	1	0	1	0	0	0	2	1	1	0	0	0	1	0	1	0	0	0	2	1	1	0	0	0	2.9	2.9	2.9	87.343
NP_001244222.1;NP_005511.1;NP_001027565.1;NP_062543.1;NP_001091674.1;NP_001091675.1;NP_001091676.1;NP_001091677.1;NP_001091678.1;NP_004957.1	NP_001244222.1;NP_005511.1	9;9;3;3;2;2;2;2;2;2	9;9;3;3;2;2;2;2;2;2	9;9;3;3;2;2;2;2;2;2	>gi|381342476|ref|NP_001244222.1| heterogeneous nuclear ribonucleoprotein H [Homo sapiens];>gi|5031753|ref|NP_005511.1| heterogeneous nuclear ribonucleoprotein H [Homo sapiens]	10	9	9	9	6	8	0	0	0	0	7	7	5	2	3	2	6	8	0	0	0	0	7	7	5	2	3	2	6	8	0	0	0	0	7	7	5	2	3	2	28.1	28.1	28.1	49.229
NP_057213.2;NP_001244935.1	NP_057213.2;NP_001244935.1	2;2	2;2	2;2	>gi|38373690|ref|NP_057213.2| COP9 signalosome complex subunit 4 isoform 1 [Homo sapiens];>gi|384367993|ref|NP_001244935.1| COP9 signalosome complex subunit 4 isoform 2 [Homo sapiens]	2	2	2	2	0	0	0	0	0	0	0	0	0	2	2	2	0	0	0	0	0	0	0	0	0	2	2	2	0	0	0	0	0	0	0	0	0	2	2	2	6.9	6.9	6.9	46.268
NP_001244941.1;NP_001244942.1;NP_077728.2;NP_004101.2;NP_001244943.1;NP_001244944.1;NP_001244945.1	NP_001244941.1;NP_001244942.1;NP_077728.2;NP_004101.2;NP_001244943.1;NP_001244944.1;NP_001244945.1	4;4;4;3;3;3;3	4;4;4;3;3;3;3	4;4;4;3;3;3;3	>gi|384381462|ref|NP_001244941.1| NADPH:adrenodoxin oxidoreductase, mitochondrial isoform 3 precursor [Homo sapiens];>gi|384381464|ref|NP_001244942.1| NADPH:adrenodoxin oxidoreductase, mitochondrial isoform 4 [Homo sapiens];>gi|111118981|ref|NP_077728.2| N	7	4	4	4	1	1	0	1	1	1	0	0	0	3	3	4	1	1	0	1	1	1	0	0	0	3	3	4	1	1	0	1	1	1	0	0	0	3	3	4	10.7	10.7	10.7	58.303
NP_002099.1;NP_001245263.1	NP_002099.1;NP_001245263.1	1;1	1;1	1;1	>gi|4504333|ref|NP_002099.1| histidine ammonia-lyase isoform 1 [Homo sapiens];>gi|385251411|ref|NP_001245263.1| histidine ammonia-lyase isoform 3 [Homo sapiens]	2	1	1	1	1	1	0	1	1	1	1	1	1	1	1	1	1	1	0	1	1	1	1	1	1	1	1	1	1	1	0	1	1	1	1	1	1	1	1	1	1.8	1.8	1.8	72.697
NP_001245367.1;NP_001245366.1;NP_689508.3	NP_001245367.1;NP_001245366.1;NP_689508.3	2;2;2	2;2;2	2;2;2	>gi|386642862|ref|NP_001245367.1| threonine--tRNA ligase, cytoplasmic isoform 2 [Homo sapiens];>gi|386642860|ref|NP_001245366.1| threonine--tRNA ligase, cytoplasmic isoform 1 [Homo sapiens];>gi|38202255|ref|NP_689508.3| threonine--tRNA ligase, cytoplasmic	3	2	2	2	0	0	0	0	0	0	0	0	0	2	2	1	0	0	0	0	0	0	0	0	0	2	2	1	0	0	0	0	0	0	0	0	0	2	2	1	3.4	3.4	3.4	86.86
NP_055045.2;NP_001247431.1;NP_001247432.1	NP_055045.2;NP_001247431.1;NP_001247432.1	1;1;1	1;1;1	1;1;1	>gi|24497620|ref|NP_055045.2| signal recognition particle 68 kDa protein isoform 1 [Homo sapiens];>gi|386781688|ref|NP_001247431.1| signal recognition particle 68 kDa protein isoform 2 [Homo sapiens];>gi|386781696|ref|NP_001247432.1| signal recognition par	3	1	1	1	0	0	0	0	0	0	0	0	0	0	1	1	0	0	0	0	0	0	0	0	0	0	1	1	0	0	0	0	0	0	0	0	0	0	1	1	2.1	2.1	2.1	70.729
NP_003711.1;NP_001248753.1;NP_982257.1	NP_003711.1;NP_001248753.1;NP_982257.1	1;1;1	1;1;1	1;1;1	>gi|4505023|ref|NP_003711.1| proteasome assembly chaperone 1 isoform a [Homo sapiens];>gi|387849314|ref|NP_001248753.1| proteasome assembly chaperone 1 isoform 3 [Homo sapiens];>gi|44680114|ref|NP_982257.1| proteasome assembly chaperone 1 isoform b [Homo s	3	1	1	1	0	0	0	0	0	0	0	0	0	1	1	1	0	0	0	0	0	0	0	0	0	1	1	1	0	0	0	0	0	0	0	0	0	1	1	1	4.9	4.9	4.9	32.854
NP_001248763.1;NP_004740.2;NP_112162.1;NP_954573.1	NP_001248763.1;NP_004740.2;NP_112162.1;NP_954573.1	4;4;2;2	4;4;2;2	4;4;2;2	>gi|387912543|ref|NP_001248763.1| protein TBRG4 isoform 3 [Homo sapiens];>gi|40217812|ref|NP_004740.2| protein TBRG4 isoform 1 [Homo sapiens];>gi|13569848|ref|NP_112162.1| protein TBRG4 isoform 2 [Homo sapiens];>gi|40217810|ref|NP_954573.1| protein TBRG4 i	4	4	4	4	0	0	0	0	0	0	0	0	0	4	3	3	0	0	0	0	0	0	0	0	0	4	3	3	0	0	0	0	0	0	0	0	0	4	3	3	6.4	6.4	6.4	71.856
NP_789839.1;NP_001253974.1;NP_005780.2	NP_789839.1;NP_001253974.1;NP_005780.2	1;1;1	1;1;1	1;1;1	>gi|30410796|ref|NP_789839.1| proteasome activator complex subunit 3 isoform 2 [Homo sapiens];>gi|388556516|ref|NP_001253974.1| proteasome activator complex subunit 3 isoform 3 [Homo sapiens];>gi|30410794|ref|NP_005780.2| proteasome activator complex subun	3	1	1	1	1	1	0	0	1	0	1	1	0	1	1	1	1	1	0	0	1	0	1	1	0	1	1	1	1	1	0	0	1	0	1	1	0	1	1	1	4.1	4.1	4.1	30.886
NP_004506.2;NP_001254738.1	NP_004506.2;NP_001254738.1	3;3	3;3	3;3	>gi|24234747|ref|NP_004506.2| interleukin enhancer-binding factor 2 isoform 1 [Homo sapiens];>gi|392513662|ref|NP_001254738.1| interleukin enhancer-binding factor 2 isoform 2 [Homo sapiens]	2	3	3	3	2	1	0	0	0	1	3	3	2	3	3	3	2	1	0	0	0	1	3	3	2	3	3	3	2	1	0	0	0	1	3	3	2	3	3	3	9	9	9	43.062
NP_001254739.1;NP_002203.1;NP_852133.1	NP_001254739.1;NP_002203.1;NP_852133.1	1;1;1	1;1;1	1;1;1	>gi|392494084|ref|NP_001254739.1| eukaryotic translation initiation factor 6 isoform a [Homo sapiens];>gi|4504771|ref|NP_002203.1| eukaryotic translation initiation factor 6 isoform a [Homo sapiens];>gi|31563378|ref|NP_852133.1| eukaryotic translation init	3	1	1	1	1	1	0	1	1	1	1	1	1	1	1	1	1	1	0	1	1	1	1	1	1	1	1	1	1	1	0	1	1	1	1	1	1	1	1	1	4.1	4.1	4.1	26.599
NP_112487.1;NP_001254792.1;NP_001254793.1	NP_112487.1;NP_001254792.1;NP_001254793.1	2;2;2	2;2;2	2;2;2	>gi|13654278|ref|NP_112487.1| SRA stem-loop-interacting RNA-binding protein, mitochondrial isoform 1 [Homo sapiens];>gi|392583865|ref|NP_001254792.1| SRA stem-loop-interacting RNA-binding protein, mitochondrial isoform 2 precursor [Homo sapiens];>gi|392583	3	2	2	2	0	0	0	1	1	0	0	1	1	2	2	2	0	0	0	1	1	0	0	1	1	2	2	2	0	0	0	1	1	0	0	1	1	2	2	2	22	22	22	12.349
NP_001255.3	NP_001255.3	2	2	2	>gi|67782356|ref|NP_001255.3| corneodesmosin precursor [Homo sapiens]	1	2	2	2	1	1	1	2	2	2	1	1	1	1	1	1	1	1	1	2	2	2	1	1	1	1	1	1	1	1	1	2	2	2	1	1	1	1	1	1	4.3	4.3	4.3	51.58
NP_001257328.1;NP_006000.2;NP_001257329.1;NP_005992.1;NP_525125.2;NP_997195.1;NP_079079.1;NP_001165335.1	NP_001257328.1;NP_006000.2;NP_001257329.1;NP_005992.1;NP_525125.2;NP_997195.1	14;14;14;12;12;10;2;2	1;1;1;1;1;1;0;0	1;1;1;1;1;1;0;0	>gi|393715091|ref|NP_001257328.1| tubulin alpha-1A chain isoform 1 [Homo sapiens];>gi|17986283|ref|NP_006000.2| tubulin alpha-1A chain isoform 1 [Homo sapiens];>gi|393715095|ref|NP_001257329.1| tubulin alpha-1A chain isoform 2 [Homo sapiens];>gi|17921993|r	8	14	1	1	12	12	7	11	12	7	11	11	12	14	14	14	0	0	0	0	0	0	0	0	0	1	1	1	0	0	0	0	0	0	0	0	0	1	1	1	43	3.1	3.1	50.135
NP_001257411.1;NP_002806.2	NP_001257411.1;NP_002806.2	3;3	3;3	3;3	>gi|394953908|ref|NP_001257411.1| 26S proteasome non-ATPase regulatory subunit 11 [Homo sapiens];>gi|28872725|ref|NP_002806.2| 26S proteasome non-ATPase regulatory subunit 11 [Homo sapiens]	2	3	3	3	0	0	0	0	0	1	0	0	0	2	2	3	0	0	0	0	0	1	0	0	0	2	2	3	0	0	0	0	0	1	0	0	0	2	2	3	8.1	8.1	8.1	47.463
NP_056372.1;NP_001264.2	NP_056372.1;NP_001264.2	1;1	1;1	1;1	>gi|24308089|ref|NP_056372.1| chromodomain-helicase-DNA-binding protein 5 [Homo sapiens];>gi|51599156|ref|NP_001264.2| chromodomain-helicase-DNA-binding protein 4 [Homo sapiens]	2	1	1	1	0	1	0	0	0	0	0	0	0	1	1	1	0	1	0	0	0	0	0	0	0	1	1	1	0	1	0	0	0	0	0	0	0	1	1	1	0.7	0.7	0.7	223.05
NP_001272.2	NP_001272.2	1	1	1	>gi|50428925|ref|NP_001272.2| tubulin-folding cofactor B [Homo sapiens]	1	1	1	1	0	0	0	1	1	1	0	0	0	1	1	1	0	0	0	1	1	1	0	0	0	1	1	1	0	0	0	1	1	1	0	0	0	1	1	1	6.6	6.6	6.6	27.325
NP_001284.1	NP_001284.1	5	5	5	>gi|4502891|ref|NP_001284.1| methylosome subunit pICln [Homo sapiens]	1	5	5	5	4	5	1	2	2	1	4	4	4	1	2	3	4	5	1	2	2	1	4	4	4	1	2	3	4	5	1	2	2	1	4	4	4	1	2	3	31.2	31.2	31.2	26.215
NP_001340.2	NP_001340.2	4	4	4	>gi|45439306|ref|NP_001340.2| aspartate--tRNA ligase, cytoplasmic [Homo sapiens]	1	4	4	4	1	1	0	2	2	0	1	0	0	4	3	2	1	1	0	2	2	0	1	0	0	4	3	2	1	1	0	2	2	0	1	0	0	4	3	2	9.8	9.8	9.8	57.136
NP_001348.2	NP_001348.2	8	8	8	>gi|100913206|ref|NP_001348.2| ATP-dependent RNA helicase A [Homo sapiens]	1	8	8	8	2	2	2	1	1	0	6	7	6	4	3	4	2	2	2	1	1	0	6	7	6	4	3	4	2	2	2	1	1	0	6	7	6	4	3	4	8.3	8.3	8.3	140.96
NP_001361.1	NP_001361.1	1	1	1	>gi|194353966|ref|NP_001361.1| dynein heavy chain 6, axonemal [Homo sapiens]	1	1	1	1	0	0	0	1	1	0	0	0	0	1	1	1	0	0	0	1	1	0	0	0	0	1	1	1	0	0	0	1	1	0	0	0	0	1	1	1	0.4	0.4	0.4	475.98
NP_001367.2	NP_001367.2	7	7	7	>gi|33350932|ref|NP_001367.2| cytoplasmic dynein 1 heavy chain 1 [Homo sapiens]	1	7	7	7	3	0	0	0	0	0	4	0	1	6	5	6	3	0	0	0	0	0	4	0	1	6	5	6	3	0	0	0	0	0	4	0	1	6	5	6	1.9	1.9	1.9	532.4
NP_001369.1	NP_001369.1	2	2	2	>gi|24307879|ref|NP_001369.1| cytoplasmic dynein 1 intermediate chain 2 [Homo sapiens]	1	2	2	2	0	0	0	0	0	0	0	0	0	2	0	0	0	0	0	0	0	0	0	0	0	2	0	0	0	0	0	0	0	0	0	0	0	2	0	0	5.2	5.2	5.2	71.456
NP_001389.2	NP_001389.2	8	8	8	>gi|70995211|ref|NP_001389.2| delta(3,5)-Delta(2,4)-dienoyl-CoA isomerase, mitochondrial precursor [Homo sapiens]	1	8	8	8	1	2	1	4	3	4	2	2	2	8	8	8	1	2	1	4	3	4	2	2	2	8	8	8	1	2	1	4	3	4	2	2	2	8	8	8	22.6	22.6	22.6	35.816
NP_001393.1;NP_001949.1	NP_001393.1;NP_001949.1	5;3	5;3	5;3	>gi|4503471|ref|NP_001393.1| elongation factor 1-alpha 1 [Homo sapiens];>gi|4503475|ref|NP_001949.1| elongation factor 1-alpha 2 [Homo sapiens]	2	5	5	5	5	4	3	5	5	5	5	5	5	5	5	5	5	4	3	5	5	5	5	5	5	5	5	5	5	4	3	5	5	5	5	5	5	5	5	5	14.7	14.7	14.7	50.14
NP_001395.1	NP_001395.1	7	7	7	>gi|4503481|ref|NP_001395.1| elongation factor 1-gamma [Homo sapiens]	1	7	7	7	1	1	0	2	5	3	3	4	1	6	6	7	1	1	0	2	5	3	3	4	1	6	6	7	1	1	0	2	5	3	3	4	1	6	6	7	16.9	16.9	16.9	50.118
NP_001406.1	NP_001406.1	1	1	1	>gi|4503507|ref|NP_001406.1| eukaryotic translation initiation factor 2 subunit 3 [Homo sapiens]	1	1	1	1	0	0	0	1	1	0	1	1	0	1	1	1	0	0	0	1	1	0	1	1	0	1	1	1	0	0	0	1	1	0	1	1	0	1	1	1	3.4	3.4	3.4	51.109
NP_001407.1;NP_001191439.1;NP_001958.2	NP_001407.1;NP_001191439.1;NP_001958.2	6;5;4	6;5;4	5;4;3	>gi|4503529|ref|NP_001407.1| eukaryotic initiation factor 4A-I isoform 1 [Homo sapiens];>gi|325197164|ref|NP_001191439.1| eukaryotic initiation factor 4A-I isoform 2 [Homo sapiens];>gi|83700235|ref|NP_001958.2| eukaryotic initiation factor 4A-II [Homo sapi	3	6	6	5	2	2	0	5	5	4	3	3	2	6	6	6	2	2	0	5	5	4	3	3	2	6	6	6	1	1	0	4	4	3	2	2	1	5	5	5	19.5	19.5	15.5	46.153
NP_001408.2	NP_001408.2	3	3	3	>gi|50053795|ref|NP_001408.2| eukaryotic translation initiation factor 4B [Homo sapiens]	1	3	3	3	3	3	3	3	3	1	3	3	3	3	3	3	3	3	3	3	3	1	3	3	3	3	3	3	3	3	3	3	3	1	3	3	3	3	3	3	5.2	5.2	5.2	69.15
NP_001410.2	NP_001410.2	3	3	3	>gi|38201714|ref|NP_001410.2| ELAV-like protein 1 [Homo sapiens]	1	3	3	3	1	3	2	1	1	1	3	3	1	1	1	1	1	3	2	1	1	1	3	3	1	1	1	1	1	3	2	1	1	1	3	3	1	1	1	1	11.7	11.7	11.7	36.091
NP_001419.1;NP_001188412.1;NP_001967.3;NP_443739.3;NP_001180432.1;NP_001966.1	NP_001419.1;NP_001188412.1	14;9;2;2;2;1	14;9;2;2;2;1	14;9;2;2;2;1	>gi|4503571|ref|NP_001419.1| alpha-enolase isoform 1 [Homo sapiens];>gi|319996655|ref|NP_001188412.1| c-myc promoter-binding protein-1 isoform MBP-1 [Homo sapiens]	6	14	14	14	2	2	1	8	10	8	2	3	2	13	11	12	2	2	1	8	10	8	2	3	2	13	11	12	2	2	1	8	10	8	2	3	2	13	11	12	44.2	44.2	44.2	47.168
NP_001420.2	NP_001420.2	1	1	1	>gi|50345997|ref|NP_001420.2| histone acetyltransferase p300 [Homo sapiens]	1	1	1	1	0	0	0	1	0	0	0	0	0	1	1	1	0	0	0	1	0	0	0	0	0	1	1	1	0	0	0	1	0	0	0	0	0	1	1	1	0.6	0.6	0.6	264.16
NP_001427.2	NP_001427.2	2	2	2	>gi|12056465|ref|NP_001427.2| rRNA 2-O-methyltransferase fibrillarin [Homo sapiens]	1	2	2	2	1	1	1	1	1	1	1	2	0	1	0	1	1	1	1	1	1	1	1	2	0	1	0	1	1	1	1	1	1	1	1	2	0	1	0	1	7.5	7.5	7.5	33.784
NP_001435.1	NP_001435.1	2	2	2	>gi|4557581|ref|NP_001435.1| fatty acid-binding protein, epidermal [Homo sapiens]	1	2	2	2	2	1	1	2	1	1	2	2	2	1	1	0	2	1	1	2	1	1	2	2	2	1	1	0	2	1	1	2	1	1	2	2	2	1	1	0	21.5	21.5	21.5	15.164
NP_001460.1	NP_001460.1	3	3	3	>gi|4503841|ref|NP_001460.1| X-ray repair cross-complementing protein 6 [Homo sapiens]	1	3	3	3	3	3	2	2	2	0	2	2	3	3	3	3	3	3	2	2	2	0	2	2	3	3	3	3	3	3	2	2	2	0	2	2	3	3	3	3	7.4	7.4	7.4	69.842
NP_001474.1;NP_001189398.1	NP_001474.1;NP_001189398.1	2;1	2;1	2;1	>gi|4503937|ref|NP_001474.1| protein NipSnap homolog 2 isoform 1 [Homo sapiens];>gi|321267477|ref|NP_001189398.1| protein NipSnap homolog 2 isoform 2 [Homo sapiens]	2	2	2	2	0	0	0	0	0	0	0	0	0	2	2	2	0	0	0	0	0	0	0	0	0	2	2	2	0	0	0	0	0	0	0	0	0	2	2	2	8	8	8	33.742
NP_001484.1;NP_001485.2	NP_001484.1;NP_001485.2	1;1	1;1	1;1	>gi|4503971|ref|NP_001484.1| rab GDP dissociation inhibitor alpha [Homo sapiens];>gi|6598323|ref|NP_001485.2| rab GDP dissociation inhibitor beta isoform 1 [Homo sapiens]	2	1	1	1	0	0	0	0	0	0	0	0	0	1	1	1	0	0	0	0	0	0	0	0	0	1	1	1	0	0	0	0	0	0	0	0	0	1	1	1	2	2	2	50.582
NP_001527.3;NP_938074.2	NP_001527.3;NP_938074.2	1;1	1;1	1;1	>gi|154759421|ref|NP_001527.3| protein arginine N-methyltransferase 1 isoform 1 [Homo sapiens];>gi|151301219|ref|NP_938074.2| protein arginine N-methyltransferase 1 isoform 3 [Homo sapiens]	2	1	1	1	1	1	0	1	1	1	1	1	1	1	1	1	1	1	0	1	1	1	1	1	1	1	1	1	1	1	0	1	1	1	1	1	1	1	1	1	3	3	3	42.461
NP_001531.1	NP_001531.1	3	3	3	>gi|4504517|ref|NP_001531.1| heat shock protein beta-1 [Homo sapiens]	1	3	3	3	2	2	1	2	2	1	2	2	2	1	1	1	2	2	1	2	2	1	2	2	2	1	1	1	2	2	1	2	2	1	2	2	2	1	1	1	21	21	21	22.782
NP_001536.1	NP_001536.1	1	1	1	>gi|4557657|ref|NP_001536.1| peptidyl-tRNA hydrolase ICT1, mitochondrial precursor [Homo sapiens]	1	1	1	1	0	0	0	0	0	0	1	0	0	1	1	1	0	0	0	0	0	0	1	0	0	1	1	1	0	0	0	0	0	0	1	0	0	1	1	1	5.8	5.8	5.8	23.63
NP_001559.1	NP_001559.1	2	2	2	>gi|4503521|ref|NP_001559.1| eukaryotic translation initiation factor 3 subunit E [Homo sapiens]	1	2	2	2	0	1	0	0	0	0	2	2	2	2	2	2	0	1	0	0	0	0	2	2	2	2	2	2	0	1	0	0	0	0	2	2	2	2	2	2	4.7	4.7	4.7	52.22
NP_001596.2	NP_001596.2	3	3	3	>gi|109148542|ref|NP_001596.2| alanine--tRNA ligase, cytoplasmic [Homo sapiens]	1	3	3	3	0	0	0	1	0	0	0	0	0	3	3	3	0	0	0	1	0	0	0	0	0	3	3	3	0	0	0	1	0	0	0	0	0	3	3	3	4	4	4	106.81
NP_001600.1	NP_001600.1	3	3	3	>gi|4501859|ref|NP_001600.1| short/branched chain specific acyl-CoA dehydrogenase, mitochondrial precursor [Homo sapiens]	1	3	3	3	0	0	0	0	0	0	0	0	1	3	3	3	0	0	0	0	0	0	0	0	1	3	3	3	0	0	0	0	0	0	0	0	1	3	3	3	9.5	9.5	9.5	47.485
NP_001609.2	NP_001609.2	12	12	12	>gi|156523968|ref|NP_001609.2| poly [ADP-ribose] polymerase 1 [Homo sapiens]	1	12	12	12	9	9	9	7	7	1	11	11	11	10	11	10	9	9	9	7	7	1	11	11	11	10	11	10	9	9	9	7	7	1	11	11	11	10	11	10	15.8	15.8	15.8	113.08
NP_001638.1	NP_001638.1	2	2	2	>gi|4502163|ref|NP_001638.1| apolipoprotein D precursor [Homo sapiens]	1	2	2	2	2	1	1	1	1	0	2	2	0	0	0	0	2	1	1	1	1	0	2	2	0	0	0	0	2	1	1	1	1	0	2	2	0	0	0	0	12.7	12.7	12.7	21.275
NP_733765.1;NP_001672.1;NP_777613.1;NP_777614.1;NP_777615.1;NP_777616.1;NP_777618.1;NP_775293.1;NP_005164.2;NP_777617.1;NP_004311.1	NP_733765.1;NP_001672.1	4;4;1;1;1;1;1;1;1;1;1	4;4;1;1;1;1;1;1;1;1;1	4;4;1;1;1;1;1;1;1;1;1	>gi|24638454|ref|NP_733765.1| sarcoplasmic/endoplasmic reticulum calcium ATPase 2 isoform b [Homo sapiens];>gi|4502285|ref|NP_001672.1| sarcoplasmic/endoplasmic reticulum calcium ATPase 2 isoform a [Homo sapiens]	11	4	4	4	0	0	0	0	0	0	0	0	0	3	4	4	0	0	0	0	0	0	0	0	0	3	4	4	0	0	0	0	0	0	0	0	0	3	4	4	5.2	5.2	5.2	114.76
NP_001677.2	NP_001677.2	19	19	19	>gi|32189394|ref|NP_001677.2| ATP synthase subunit beta, mitochondrial precursor [Homo sapiens]	1	19	19	19	7	3	6	15	15	13	4	7	5	17	18	17	7	3	6	15	15	13	4	7	5	17	18	17	7	3	6	15	15	13	4	7	5	17	18	17	56.1	56.1	56.1	56.559
NP_001679.2	NP_001679.2	3	3	3	>gi|21361565|ref|NP_001679.2| ATP synthase subunit b, mitochondrial precursor [Homo sapiens]	1	3	3	3	0	0	0	0	1	0	0	0	0	3	3	3	0	0	0	0	1	0	0	0	0	3	3	3	0	0	0	0	1	0	0	0	0	3	3	3	13.7	13.7	13.7	28.908
NP_001681.2	NP_001681.2	2	2	2	>gi|19913424|ref|NP_001681.2| V-type proton ATPase catalytic subunit A [Homo sapiens]	1	2	2	2	0	0	0	0	0	0	0	0	0	1	2	2	0	0	0	0	0	0	0	0	0	1	2	2	0	0	0	0	0	0	0	0	0	1	2	2	5.8	5.8	5.8	68.303
NP_001688.1	NP_001688.1	4	4	4	>gi|4502303|ref|NP_001688.1| ATP synthase subunit O, mitochondrial precursor [Homo sapiens]	1	4	4	4	0	0	0	3	3	2	1	1	1	4	4	4	0	0	0	3	3	2	1	1	1	4	4	4	0	0	0	3	3	2	1	1	1	4	4	4	22.1	22.1	22.1	23.277
NP_001743.1	NP_001743.1	2	2	2	>gi|4557014|ref|NP_001743.1| catalase [Homo sapiens]	1	2	2	2	2	2	1	2	2	2	2	2	2	2	1	1	2	2	1	2	2	2	2	2	2	2	1	1	2	2	1	2	2	2	2	2	2	2	1	1	7	7	7	59.755
NP_001753.1;NP_001009186.1;NP_006575.2;NP_001180458.1;NP_001180459.1	NP_001753.1;NP_001009186.1	13;11;4;3;3	13;11;4;3;3	13;11;4;3;3	>gi|4502643|ref|NP_001753.1| T-complex protein 1 subunit zeta isoform a [Homo sapiens];>gi|58331171|ref|NP_001009186.1| T-complex protein 1 subunit zeta isoform b [Homo sapiens]	5	13	13	13	2	1	1	7	8	2	9	6	6	11	10	12	2	1	1	7	8	2	9	6	6	11	10	12	2	1	1	7	8	2	9	6	6	11	10	12	28.6	28.6	28.6	58.024
NP_001777.1;NP_203698.1;NP_003709.3;NP_057591.2;NP_055898.1;NP_112557.2;NP_001167538.1;NP_075259.4;NP_075598.2;NP_000132.3;NP_001167534.1;NP_001167536.1;NP_056934.2;NP_001167535.1;NP_001156685.1;NP_000133.1;NP_002002.3;NP_998812.1;NP_001138385.1;NP_075252.2;NP_001167537.1;NP_075593.1;NP_075418.1;NP_075594.1;NP_001138386.1;NP_001138387.1;NP_001138388.1;NP_001138389.1;NP_001138390.1;NP_075254.1;NP_…	NP_001777.1;NP_203698.1	3;2;1;1;1;1;1;1;1;1;1;1;1;1;1;1;1;1;1;1;1;1;1;1;1;1;1;1;1;1;1;1;1;1;1;1;1;1;1;1;1;1;1;1;1;1;1;1;1;1;1;1;1;1;1;1;1;1;1;1;1;1;1;1;1;1;1;1;1;1;1;1;1;1;1;1;1;1;1;1	3;2;1;1;1;1;1;1;1;1;1;1;1;1;1;1;1;1;1;1;1;1;1;1;1;1;1;1;1;1;1;1;1;1;1;1;1;1;1;1;1;1;1;1;1;1;1;1;1;1;1;1;1;1;1;1;1;1;1;1;1;1;1;1;1;1;1;1;1;1;1;1;1;1;1;1;1;1;1;1	3;2;1;1;1;1;1;1;1;1;1;1;1;1;1;1;1;1;1;1;1;1;1;1;1;1;1;1;1;1;1;1;1;1;1;1;1;1;1;1;1;1;1;1;1;1;1;1;1;1;1;1;1;1;1;1;1;1;1;1;1;1;1;1;1;1;1;1;1;1;1;1;1;1;1;1;1;1;1;1	>gi|4502709|ref|NP_001777.1| cyclin-dependent kinase 1 isoform 1 [Homo sapiens];>gi|16306492|ref|NP_203698.1| cyclin-dependent kinase 1 isoform 2 [Homo sapiens]	80	3	3	3	1	2	1	1	2	1	1	2	1	3	2	3	1	2	1	1	2	1	1	2	1	3	2	3	1	2	1	1	2	1	1	2	1	3	2	3	10.1	10.1	10.1	34.095
NP_001814.2	NP_001814.2	6	6	6	>gi|21536286|ref|NP_001814.2| creatine kinase B-type [Homo sapiens]	1	6	6	6	1	2	0	6	6	6	1	2	1	6	6	6	1	2	0	6	6	6	1	2	1	6	6	6	1	2	0	6	6	6	1	2	1	6	6	6	23.1	23.1	23.1	42.644
NP_001822.3	NP_001822.3	1	1	1	>gi|355594753|ref|NP_001822.3| clusterin preproprotein [Homo sapiens]	1	1	1	1	0	0	0	0	0	0	1	1	0	0	0	1	0	0	0	0	0	0	1	1	0	0	0	1	0	0	0	0	0	0	1	1	0	0	0	1	2.4	2.4	2.4	52.494
NP_001896.2;NP_001137474.1;NP_062831.3;NP_787055.1	NP_001896.2	5;1;1;1	5;1;1;1	5;1;1;1	>gi|148491070|ref|NP_001896.2| CTP synthase 1 [Homo sapiens]	4	5	5	5	0	0	0	1	1	0	1	0	1	4	3	3	0	0	0	1	1	0	1	0	1	4	3	3	0	0	0	1	1	0	1	0	1	4	3	3	9.8	9.8	9.8	66.69
NP_001900.1	NP_001900.1	2	2	2	>gi|4503143|ref|NP_001900.1| cathepsin D preproprotein [Homo sapiens]	1	2	2	2	2	2	1	2	2	1	2	2	1	1	1	1	2	2	1	2	2	1	2	2	1	1	1	1	2	2	1	2	2	1	2	2	1	1	1	1	4.9	4.9	4.9	44.552
NP_001922.2	NP_001922.2	5	5	5	>gi|31711992|ref|NP_001922.2| dihydrolipoyllysine-residue acetyltransferase component of pyruvate dehydrogenase complex, mitochondrial precursor [Homo sapiens]	1	5	5	5	3	1	3	4	4	0	2	1	2	5	5	5	3	1	3	4	4	0	2	1	2	5	5	5	3	1	3	4	4	0	2	1	2	5	5	5	9.7	9.7	9.7	68.996
NP_001924.2;NP_001231812.1	NP_001924.2	7;2	7;2	7;2	>gi|19923748|ref|NP_001924.2| dihydrolipoyllysine-residue succinyltransferase component of 2-oxoglutarate dehydrogenase complex, mitochondrial isoform 1 precursor [Homo sapiens]	2	7	7	7	1	2	0	5	5	4	6	6	7	7	7	7	1	2	0	5	5	4	6	6	7	7	7	7	1	2	0	5	5	4	6	6	7	7	7	7	16.3	16.3	16.3	48.755
NP_001932.2;NP_077741.2	NP_001932.2;NP_077741.2	2;2	2;2	2;2	>gi|148539846|ref|NP_001932.2| desmocollin-3 isoform Dsc3a preproprotein [Homo sapiens];>gi|148539848|ref|NP_077741.2| desmocollin-3 isoform Dsc3b preproprotein [Homo sapiens]	2	2	2	2	1	1	1	2	1	1	1	0	1	1	1	1	1	1	1	2	1	1	1	0	1	1	1	1	1	1	1	2	1	1	1	0	1	1	1	1	2.8	2.8	2.8	99.968
NP_001933.2	NP_001933.2	16	16	16	>gi|119703744|ref|NP_001933.2| desmoglein-1 preproprotein [Homo sapiens]	1	16	16	16	12	13	11	13	14	14	13	13	12	11	10	11	12	13	11	13	14	14	13	13	12	11	10	11	12	13	11	13	14	14	13	13	12	11	10	11	23.6	23.6	23.6	113.75
NP_001952.1	NP_001952.1	16	16	15	>gi|4503483|ref|NP_001952.1| elongation factor 2 [Homo sapiens]	1	16	16	15	1	1	2	6	4	2	4	3	3	14	13	14	1	1	2	6	4	2	4	3	3	14	13	14	1	1	2	5	3	1	3	2	2	13	12	13	24	24	22.8	95.337
NP_001975.1	NP_001975.1	1	1	1	>gi|33413400|ref|NP_001975.1| S-formylglutathione hydrolase [Homo sapiens]	1	1	1	1	0	0	0	0	1	0	0	0	0	1	1	1	0	0	0	0	1	0	0	0	0	1	1	1	0	0	0	0	1	0	0	0	0	1	1	1	4.3	4.3	4.3	31.462
NP_002005.1	NP_002005.1	6	6	6	>gi|4503729|ref|NP_002005.1| peptidyl-prolyl cis-trans isomerase FKBP4 [Homo sapiens]	1	6	6	6	1	1	0	2	3	1	1	0	0	6	6	6	1	1	0	2	3	1	1	0	0	6	6	6	1	1	0	2	3	1	1	0	0	6	6	6	14.6	14.6	14.6	51.804
NP_002038.2	NP_002038.2	4	4	4	>gi|116805340|ref|NP_002038.2| glycine--tRNA ligase precursor [Homo sapiens]	1	4	4	4	1	0	0	2	2	0	0	0	0	3	4	3	1	0	0	2	2	0	0	0	0	3	4	3	1	0	0	2	2	0	0	0	0	3	4	3	8.1	8.1	8.1	83.165
NP_002071.2	NP_002071.2	16	16	16	>gi|73486658|ref|NP_002071.2| aspartate aminotransferase, mitochondrial precursor [Homo sapiens]	1	16	16	16	0	0	0	10	8	9	2	4	3	16	16	16	0	0	0	10	8	9	2	4	3	16	16	16	0	0	0	10	8	9	2	4	3	16	16	16	42.1	42.1	42.1	47.517
NP_002097.1;NP_036544.1;NP_619541.1;NP_958844.1;NP_958925.1	NP_002097.1;NP_036544.1;NP_619541.1;NP_958844.1;NP_958925.1	4;4;4;3;3	2;2;2;2;2	2;2;2;2;2	>gi|4504255|ref|NP_002097.1| histone H2A.Z [Homo sapiens];>gi|6912616|ref|NP_036544.1| histone H2A.V isoform 1 [Homo sapiens];>gi|20357599|ref|NP_619541.1| histone H2A.V isoform 2 [Homo sapiens];>gi|41406067|ref|NP_958844.1| histone H2A.V isoform 3 [Homo s	5	4	2	2	1	1	0	1	1	0	4	4	4	2	2	2	0	0	0	0	0	0	2	2	2	0	0	0	0	0	0	0	0	0	2	2	2	0	0	0	20.3	13.3	13.3	13.553
NP_112420.1;NP_002127.1;NP_001011724.1;NP_001011725.1	NP_112420.1;NP_002127.1	3;3;1;1	3;3;1;1	3;3;1;1	>gi|14043070|ref|NP_112420.1| heterogeneous nuclear ribonucleoprotein A1 isoform b [Homo sapiens];>gi|4504445|ref|NP_002127.1| heterogeneous nuclear ribonucleoprotein A1 isoform a [Homo sapiens]	4	3	3	3	1	1	0	1	1	1	3	3	1	2	3	2	1	1	0	1	1	1	3	3	1	2	3	2	1	1	0	1	1	1	3	3	1	2	3	2	11.8	11.8	11.8	38.746
NP_002131.2;NP_112553.1;NP_112552.1	NP_002131.2;NP_112553.1;NP_112552.1	8;8;8	8;8;8	8;8;8	>gi|14165439|ref|NP_002131.2| heterogeneous nuclear ribonucleoprotein K isoform a [Homo sapiens];>gi|14165437|ref|NP_112553.1| heterogeneous nuclear ribonucleoprotein K isoform a [Homo sapiens];>gi|14165435|ref|NP_112552.1| heterogeneous nuclear ribonucleo	3	8	8	8	4	5	3	1	0	0	5	5	5	7	8	8	4	5	3	1	0	0	5	5	5	7	8	8	4	5	3	1	0	0	5	5	5	7	8	8	25.6	25.6	25.6	51.028
NP_002145.3	NP_002145.3	7	7	7	>gi|38327039|ref|NP_002145.3| heat shock 70 kDa protein 4 [Homo sapiens]	1	7	7	7	2	1	1	2	3	0	3	2	1	7	7	7	2	1	1	2	3	0	3	2	1	7	7	7	2	1	1	2	3	0	3	2	1	7	7	7	11.4	11.4	11.4	94.33
NP_002147.2;NP_955472.1	NP_002147.2;NP_955472.1	50;50	50;50	50;50	>gi|31542947|ref|NP_002147.2| 60 kDa heat shock protein, mitochondrial [Homo sapiens];>gi|41399285|ref|NP_955472.1| 60 kDa heat shock protein, mitochondrial [Homo sapiens]	2	50	50	50	16	16	17	33	36	20	34	34	33	47	47	48	16	16	17	33	36	20	34	34	33	47	47	48	16	16	17	33	36	20	34	34	33	47	47	48	77.5	77.5	77.5	61.054
NP_002148.1;NP_001189414.1	NP_002148.1;NP_001189414.1	2;1	2;1	2;1	>gi|4504523|ref|NP_002148.1| 10 kDa heat shock protein, mitochondrial [Homo sapiens];>gi|321117267|ref|NP_001189414.1| HSPE1-MOB4 protein [Homo sapiens]	2	2	2	2	2	1	0	2	2	2	1	2	2	2	2	2	2	1	0	2	2	2	1	2	2	2	2	2	2	1	0	2	2	2	1	2	2	2	2	2	23.5	23.5	23.5	10.932
NP_002152.2;NP_038203.2	NP_002152.2;NP_038203.2	10;10	10;10	10;10	>gi|94721241|ref|NP_002152.2| isoleucine--tRNA ligase, cytoplasmic [Homo sapiens];>gi|94721239|ref|NP_038203.2| isoleucine--tRNA ligase, cytoplasmic [Homo sapiens]	2	10	10	10	1	1	1	2	2	0	2	2	1	9	8	9	1	1	1	2	2	0	2	2	1	9	8	9	1	1	1	2	2	0	2	2	1	9	8	9	9.6	9.6	9.6	144.5
NP_002159.2	NP_002159.2	7	7	7	>gi|28178832|ref|NP_002159.2| isocitrate dehydrogenase [NADP], mitochondrial precursor [Homo sapiens]	1	7	7	7	0	0	0	3	1	2	0	0	0	5	6	7	0	0	0	3	1	2	0	0	0	5	6	7	0	0	0	3	1	2	0	0	0	5	6	7	18.8	18.8	18.8	50.909
NP_002218.2	NP_002218.2	3	3	3	>gi|102469034|ref|NP_002218.2| tyrosine-protein kinase JAK1 [Homo sapiens]	1	3	3	3	3	2	1	0	0	0	3	3	3	3	3	2	3	2	1	0	0	0	3	3	3	3	3	2	3	2	1	0	0	0	3	3	3	3	3	2	3.4	3.4	3.4	133.28
NP_002221.1;NP_068831.1	NP_002221.1;NP_068831.1	15;15	15;15	14;14	>gi|4504811|ref|NP_002221.1| junction plakoglobin [Homo sapiens];>gi|12056468|ref|NP_068831.1| junction plakoglobin [Homo sapiens]	2	15	15	14	11	10	9	14	13	12	14	14	14	13	12	12	11	10	9	14	13	12	14	14	14	13	12	12	10	10	9	13	13	12	13	13	13	13	12	12	30.3	30.3	29	81.744
NP_002256.2	NP_002256.2	5	5	5	>gi|19923142|ref|NP_002256.2| importin subunit beta-1 [Homo sapiens]	1	5	5	5	0	0	0	2	1	0	1	1	1	5	5	5	0	0	0	2	1	0	1	1	1	5	5	5	0	0	0	2	1	0	1	1	1	5	5	5	7.2	7.2	7.2	97.169
NP_002257.1	NP_002257.1	1	1	1	>gi|4504897|ref|NP_002257.1| importin subunit alpha-2 [Homo sapiens]	1	1	1	1	0	0	0	0	0	0	0	0	0	1	1	1	0	0	0	0	0	0	0	0	0	1	1	1	0	0	0	0	0	0	0	0	0	1	1	1	2.8	2.8	2.8	57.861
NP_002262.3;NP_036548.1;NP_001230131.1	NP_002262.3	4;1;1	4;1;1	4;1;1	>gi|24797086|ref|NP_002262.3| importin-5 [Homo sapiens]	3	4	4	4	1	1	1	1	1	1	1	1	1	1	4	4	1	1	1	1	1	1	1	1	1	1	4	4	1	1	1	1	1	1	1	1	1	1	4	4	5.7	5.7	5.7	125.54
NP_002287.2;NP_919424.1	NP_002287.2;NP_919424.1	1;1	1;1	1;1	>gi|37595750|ref|NP_002287.2| lamin-B receptor [Homo sapiens];>gi|37595752|ref|NP_919424.1| lamin-B receptor [Homo sapiens]	2	1	1	1	0	0	0	0	0	0	0	0	0	0	1	1	0	0	0	0	0	0	0	0	0	0	1	1	0	0	0	0	0	0	0	0	0	0	1	1	3.1	3.1	3.1	70.702
NP_002387.1;NP_001161807.1	NP_002387.1;NP_001161807.1	13;11	13;11	13;11	>gi|4505145|ref|NP_002387.1| NAD-dependent malic enzyme, mitochondrial isoform 1 precursor [Homo sapiens];>gi|270265879|ref|NP_001161807.1| NAD-dependent malic enzyme, mitochondrial isoform 2 precursor [Homo sapiens]	2	13	13	13	1	2	1	5	5	2	3	1	2	13	13	12	1	2	1	5	5	2	3	1	2	13	13	12	1	2	1	5	5	2	3	1	2	13	13	12	25.2	25.2	25.2	65.443
NP_002406.1	NP_002406.1	1	1	1	>gi|4505185|ref|NP_002406.1| macrophage migration inhibitory factor [Homo sapiens]	1	1	1	1	0	0	0	1	1	0	0	0	0	1	1	1	0	0	0	1	1	0	0	0	0	1	1	1	0	0	0	1	1	0	0	0	0	1	1	1	9.6	9.6	9.6	12.476
NP_002464.1	NP_002464.1	37	37	31	>gi|12667788|ref|NP_002464.1| myosin-9 [Homo sapiens]	1	37	37	31	8	5	6	12	13	2	2	4	3	34	32	34	8	5	6	12	13	2	2	4	3	34	32	34	5	3	3	9	10	2	1	2	2	28	26	28	24.5	24.5	20.7	226.53
NP_002559.2;NP_112241.2;NP_001118228.1;NP_001012995.1;NP_001035971.1	NP_002559.2;NP_112241.2	4;2;1;1;1	4;2;1;1;1	2;1;1;1;1	>gi|46367787|ref|NP_002559.2| polyadenylate-binding protein 1 [Homo sapiens];>gi|45238849|ref|NP_112241.2| polyadenylate-binding protein 3 [Homo sapiens]	5	4	4	2	2	2	3	2	2	1	2	2	1	3	3	2	2	2	3	2	2	1	2	2	1	3	3	2	1	1	1	1	1	0	1	1	1	2	2	1	8	8	3.6	70.67
NP_002583.1;NP_872590.1	NP_002583.1;NP_872590.1	1;1	1;1	1;1	>gi|4505641|ref|NP_002583.1| proliferating cell nuclear antigen [Homo sapiens];>gi|33239451|ref|NP_872590.1| proliferating cell nuclear antigen [Homo sapiens]	2	1	1	1	0	0	0	0	0	0	0	1	0	1	1	0	0	0	0	0	0	0	0	1	0	1	1	0	0	0	0	0	0	0	0	1	0	1	1	0	5	5	5	28.768
NP_002601.1	NP_002601.1	4	4	3	>gi|4505689|ref|NP_002601.1| pyruvate dehydrogenase kinase, isozyme 1 [Homo sapiens]	1	4	4	3	0	0	0	1	0	0	0	0	0	4	4	4	0	0	0	1	0	0	0	0	0	4	4	4	0	0	0	1	0	0	0	0	0	3	3	3	11	11	8.5	49.244
NP_002617.3	NP_002617.3	2	1	1	>gi|48762920|ref|NP_002617.3| 6-phosphofructokinase, liver type [Homo sapiens]	1	2	1	1	0	0	0	1	1	0	0	0	0	2	2	2	0	0	0	1	1	0	0	0	0	1	1	1	0	0	0	1	1	0	0	0	0	1	1	1	4.7	2.3	2.3	85.018
NP_002618.1;NP_001229268.1	NP_002618.1;NP_001229268.1	7;6	7;6	6;6	>gi|11321601|ref|NP_002618.1| 6-phosphofructokinase type C isoform 1 [Homo sapiens];>gi|334191701|ref|NP_001229268.1| 6-phosphofructokinase type C isoform 2 [Homo sapiens]	2	7	7	6	0	0	0	0	0	0	0	0	0	6	4	7	0	0	0	0	0	0	0	0	0	6	4	7	0	0	0	0	0	0	0	0	0	5	3	6	12.5	12.5	10.1	85.595
NP_002622.2	NP_002622.2	3	3	3	>gi|40068518|ref|NP_002622.2| 6-phosphogluconate dehydrogenase, decarboxylating [Homo sapiens]	1	3	3	3	0	0	0	1	1	1	0	0	0	3	3	3	0	0	0	1	1	1	0	0	0	3	3	3	0	0	0	1	1	1	0	0	0	3	3	3	8.3	8.3	8.3	53.139
NP_002625.1	NP_002625.1	10	10	10	>gi|4505773|ref|NP_002625.1| prohibitin [Homo sapiens]	1	10	10	10	6	7	6	7	7	7	6	6	5	10	9	10	6	7	6	7	7	7	6	6	5	10	9	10	6	7	6	7	7	7	6	6	5	10	9	10	52.2	52.2	52.2	29.804
NP_005879.1;NP_002626.1;NP_998776.1	NP_005879.1;NP_002626.1;NP_998776.1	3;3;3	3;3;3	3;3;3	>gi|6031192|ref|NP_005879.1| phosphate carrier protein, mitochondrial isoform a precursor [Homo sapiens];>gi|4505775|ref|NP_002626.1| phosphate carrier protein, mitochondrial isoform b precursor [Homo sapiens];>gi|47132595|ref|NP_998776.1| phosphate carrie	3	3	3	3	2	2	2	3	2	3	2	2	1	2	2	2	2	2	2	3	2	3	2	2	1	2	2	2	2	2	2	3	2	3	2	2	1	2	2	2	15.7	15.7	15.7	40.094
NP_002643.1	NP_002643.1	1	1	1	>gi|4505821|ref|NP_002643.1| prolactin-inducible protein precursor [Homo sapiens]	1	1	1	1	1	1	1	1	1	1	1	1	1	1	1	1	1	1	1	1	1	1	1	1	1	1	1	1	1	1	1	1	1	1	1	1	1	1	1	1	8.2	8.2	8.2	16.572
NP_002645.3;NP_001193725.1;NP_001193728.1;NP_872270.1;NP_872271.1;NP_001193727.1;NP_001193726.1;NP_000289.1;NP_870986.1	NP_002645.3;NP_001193725.1;NP_001193728.1;NP_872270.1;NP_872271.1;NP_001193727.1;NP_001193726.1	22;21;21;21;21;18;18;1;1	22;21;21;21;21;18;18;1;1	22;21;21;21;21;18;18;1;1	>gi|33286418|ref|NP_002645.3| pyruvate kinase isozymes M1/M2 isoform a [Homo sapiens];>gi|332164775|ref|NP_001193725.1| pyruvate kinase isozymes M1/M2 isoform c [Homo sapiens];>gi|332164781|ref|NP_001193728.1| pyruvate kinase isozymes M1/M2 isoform f [Homo	9	22	22	22	4	4	4	18	17	9	5	5	6	22	22	22	4	4	4	18	17	9	5	5	6	22	22	22	4	4	4	18	17	9	5	5	6	22	22	22	45.4	45.4	45.4	57.936
NP_002694.3	NP_002694.3	2	2	2	>gi|29570798|ref|NP_002694.3| amidophosphoribosyltransferase proprotein [Homo sapiens]	1	2	2	2	0	0	0	0	0	0	0	0	0	2	2	1	0	0	0	0	0	0	0	0	0	2	2	1	0	0	0	0	0	0	0	0	0	2	2	1	4.1	4.1	4.1	57.398
NP_002697.1;NP_808907.1;NP_001028729.1;NP_001028728.1;NP_808908.1	NP_002697.1;NP_808907.1;NP_001028729.1;NP_001028728.1	21;18;18;13;9	21;18;18;13;9	19;16;16;11;9	>gi|4505995|ref|NP_002697.1| protein phosphatase 1B isoform 1 [Homo sapiens];>gi|29558022|ref|NP_808907.1| protein phosphatase 1B isoform 2 [Homo sapiens];>gi|75813620|ref|NP_001028729.1| protein phosphatase 1B isoform 5 [Homo sapiens];>gi|75813618|ref|NP_	5	21	21	19	17	17	16	14	15	14	19	20	18	20	21	21	17	17	16	14	15	14	19	20	18	20	21	21	15	15	14	13	14	13	17	18	16	18	19	19	50.1	50.1	45.5	52.642
NP_002736.3;NP_620407.1	NP_002736.3;NP_620407.1	1;1	1;1	1;1	>gi|66932916|ref|NP_002736.3| mitogen-activated protein kinase 1 [Homo sapiens];>gi|20986531|ref|NP_620407.1| mitogen-activated protein kinase 1 [Homo sapiens]	2	1	1	1	0	0	0	0	0	0	1	1	0	1	1	0	0	0	0	0	0	0	1	1	0	1	1	0	0	0	0	0	0	0	1	1	0	1	1	0	3.9	3.9	3.9	41.389
NP_002755.1;NP_787082.1;NP_001034180.1;NP_002756.1;NP_001191331.1	NP_002755.1;NP_787082.1;NP_001034180.1;NP_002756.1	3;3;2;2;1	3;3;2;2;1	3;3;2;2;1	>gi|4506127|ref|NP_002755.1| ribose-phosphate pyrophosphokinase 1 isoform 1 [Homo sapiens];>gi|28557709|ref|NP_787082.1| ribose-phosphate pyrophosphokinase 3 [Homo sapiens];>gi|84875539|ref|NP_001034180.1| ribose-phosphate pyrophosphokinase 2 isoform 1 [Ho	5	3	3	3	0	0	0	0	1	0	0	0	0	2	2	2	0	0	0	0	1	0	0	0	0	2	2	2	0	0	0	0	1	0	0	0	0	2	2	2	13.2	13.2	13.2	34.834
NP_002783.1;NP_653263.2;NP_001020267.1;NP_001020268.1	NP_002783.1;NP_653263.2;NP_001020267.1;NP_001020268.1	3;2;2;2	3;2;2;2	3;2;2;2	>gi|4506189|ref|NP_002783.1| proteasome subunit alpha type-7 [Homo sapiens];>gi|68303561|ref|NP_653263.2| proteasome subunit alpha type-7-like isoform 1 [Homo sapiens];>gi|68303563|ref|NP_001020267.1| proteasome subunit alpha type-7-like isoform 2 [Homo sa	4	3	3	3	0	0	0	1	1	1	0	0	0	1	2	2	0	0	0	1	1	1	0	0	0	1	2	2	0	0	0	1	1	1	0	0	0	1	2	2	16.1	16.1	16.1	27.887
NP_002793.2;NP_660208.2;NP_002796.4;NP_001186092.1	NP_002793.2;NP_660208.2;NP_002796.4;NP_001186092.1	2;1;1;1	2;1;1;1	2;1;1;1	>gi|24430151|ref|NP_002793.2| 26S protease regulatory subunit 4 [Homo sapiens];>gi|157671927|ref|NP_660208.2| spermatogenesis-associated protein 5 [Homo sapiens];>gi|24497435|ref|NP_002796.4| 26S protease regulatory subunit 8 isoform 1 [Homo sapiens];>gi|3	4	2	2	2	1	2	0	1	1	0	2	1	1	2	2	2	1	2	0	1	1	0	2	1	1	2	2	2	1	2	0	1	1	0	2	1	1	2	2	2	5.5	5.5	5.5	49.184
NP_002797.3	NP_002797.3	2	2	2	>gi|195539395|ref|NP_002797.3| 26S protease regulatory subunit 10B [Homo sapiens]	1	2	2	2	0	1	0	1	0	0	1	1	0	2	2	2	0	1	0	1	0	0	1	1	0	2	2	2	0	1	0	1	0	0	1	1	0	2	2	2	6.7	6.7	6.7	45.796
NP_002800.2	NP_002800.2	3	3	3	>gi|25777612|ref|NP_002800.2| 26S proteasome non-ATPase regulatory subunit 3 [Homo sapiens]	1	3	3	3	0	0	0	0	0	0	1	0	1	3	3	3	0	0	0	0	0	0	1	0	1	3	3	3	0	0	0	0	0	0	1	0	1	3	3	3	7.7	7.7	7.7	60.977
NP_002802.2	NP_002802.2	2	2	2	>gi|25777615|ref|NP_002802.2| 26S proteasome non-ATPase regulatory subunit 7 [Homo sapiens]	1	2	2	2	0	0	0	0	0	0	0	0	0	2	2	2	0	0	0	0	0	0	0	0	0	2	2	2	0	0	0	0	0	0	0	0	0	2	2	2	7.7	7.7	7.7	37.025
NP_002874.1	NP_002874.1	2	2	2	>gi|4506411|ref|NP_002874.1| ran GTPase-activating protein 1 [Homo sapiens]	1	2	2	2	0	0	0	0	0	0	0	0	0	1	2	0	0	0	0	0	0	0	0	0	0	1	2	0	0	0	0	0	0	0	0	0	0	1	2	0	3.9	3.9	3.9	63.541
NP_002878.2	NP_002878.2	5	5	5	>gi|15149476|ref|NP_002878.2| arginine--tRNA ligase, cytoplasmic [Homo sapiens]	1	5	5	5	2	2	2	2	2	1	2	1	0	4	5	5	2	2	2	2	2	1	2	1	0	4	5	5	2	2	2	2	2	1	2	1	0	4	5	5	9.7	9.7	9.7	75.378
NP_002940.2	NP_002940.2	1	1	1	>gi|27436901|ref|NP_002940.2| 39S ribosomal protein L12, mitochondrial [Homo sapiens]	1	1	1	1	0	0	0	1	1	1	0	0	0	1	1	1	0	0	0	1	1	1	0	0	0	1	1	1	0	0	0	1	1	1	0	0	0	1	1	1	6.1	6.1	6.1	21.348
NP_002941.1	NP_002941.1	4	4	4	>gi|4506675|ref|NP_002941.1| dolichyl-diphosphooligosaccharide--protein glycosyltransferase subunit 1 precursor [Homo sapiens]	1	4	4	4	2	2	1	1	0	1	2	1	1	3	4	3	2	2	1	1	0	1	2	1	1	3	4	3	2	2	1	1	0	1	2	1	1	3	4	3	9.4	9.4	9.4	68.569
NP_002954.2;NP_789793.1	NP_002954.2;NP_789793.1	4;2	4;2	4;2	>gi|115298657|ref|NP_002954.2| protein S100-A7 [Homo sapiens];>gi|28827815|ref|NP_789793.1| protein S100-A7A [Homo sapiens]	2	4	4	4	3	3	3	3	2	2	3	3	3	4	4	4	3	3	3	3	2	2	3	3	3	4	4	4	3	3	3	3	2	2	3	3	3	4	4	4	34.7	34.7	34.7	11.471
NP_002955.2	NP_002955.2	2	2	2	>gi|21614544|ref|NP_002955.2| protein S100-A8 [Homo sapiens]	1	2	2	2	1	1	0	2	1	0	2	2	1	1	2	1	1	1	0	2	1	0	2	2	1	1	2	1	1	1	0	2	1	0	2	2	1	1	2	1	23.7	23.7	23.7	10.834
NP_002956.1	NP_002956.1	2	2	2	>gi|4506773|ref|NP_002956.1| protein S100-A9 [Homo sapiens]	1	2	2	2	2	2	2	2	2	2	2	2	2	2	2	2	2	2	2	2	2	2	2	2	2	2	2	2	2	2	2	2	2	2	2	2	2	2	2	2	24.6	24.6	24.6	13.242
NP_002991.2	NP_002991.2	2	2	2	>gi|115387094|ref|NP_002991.2| succinate dehydrogenase [ubiquinone] iron-sulfur subunit, mitochondrial precursor [Homo sapiens]	1	2	2	2	0	0	0	1	1	1	0	0	0	2	2	2	0	0	0	1	1	1	0	0	0	2	2	2	0	0	0	1	1	1	0	0	0	2	2	2	7.9	7.9	7.9	31.629
NP_003008.1	NP_003008.1	1	1	1	>gi|4506901|ref|NP_003008.1| serine/arginine-rich splicing factor 3 [Homo sapiens]	1	1	1	1	1	1	0	1	1	0	1	1	1	1	1	1	1	1	0	1	1	0	1	1	1	1	1	1	1	1	0	1	1	0	1	1	1	1	1	1	5.5	5.5	5.5	19.329
NP_003079.1	NP_003079.1	2	2	2	>gi|4507115|ref|NP_003079.1| fascin [Homo sapiens]	1	2	2	2	0	0	0	2	2	1	0	1	1	2	2	2	0	0	0	2	2	1	0	1	1	2	2	2	0	0	0	2	2	1	0	1	1	2	2	2	5.7	5.7	5.7	54.529
NP_003081.2	NP_003081.2	1	1	1	>gi|50593002|ref|NP_003081.2| U2 small nuclear ribonucleoprotein A [Homo sapiens]	1	1	1	1	0	0	0	0	0	0	1	1	0	1	1	1	0	0	0	0	0	0	1	1	0	1	1	1	0	0	0	0	0	0	1	1	0	1	1	1	5.5	5.5	5.5	28.415
NP_003085.1	NP_003085.1	1	1	1	>gi|4507129|ref|NP_003085.1| small nuclear ribonucleoprotein E [Homo sapiens]	1	1	1	1	1	1	0	0	0	0	1	1	1	1	1	1	1	1	0	0	0	0	1	1	1	1	1	1	1	1	0	0	0	0	1	1	1	1	1	1	12	12	12	10.803
NP_003091.2	NP_003091.2	1	1	1	>gi|23111038|ref|NP_003091.2| sorting nexin-2 [Homo sapiens]	1	1	1	1	0	0	0	1	1	0	0	0	0	1	1	1	0	0	0	1	1	0	0	0	0	1	1	1	0	0	0	1	1	0	0	0	0	1	1	1	2.7	2.7	2.7	58.47
NP_003095.2	NP_003095.2	1	1	1	>gi|156627571|ref|NP_003095.2| sorbitol dehydrogenase [Homo sapiens]	1	1	1	1	0	0	0	0	0	0	0	0	0	1	1	1	0	0	0	0	0	0	0	0	0	1	1	1	0	0	0	0	0	0	0	0	0	1	1	1	5.6	5.6	5.6	38.324
NP_003110.1	NP_003110.1	1	1	1	>gi|4507173|ref|NP_003110.1| paraplegin isoform 1 precursor [Homo sapiens]	1	1	1	1	0	0	0	0	0	0	1	0	1	1	1	0	0	0	0	0	0	0	1	0	1	1	1	0	0	0	0	0	0	0	1	0	1	1	1	0	1.4	1.4	1.4	88.234
NP_003115.1	NP_003115.1	1	1	1	>gi|4507185|ref|NP_003115.1| sepiapterin reductase [Homo sapiens]	1	1	1	1	0	0	0	0	0	0	0	0	0	1	1	1	0	0	0	0	0	0	0	0	0	1	1	1	0	0	0	0	0	0	0	0	0	1	1	1	5.7	5.7	5.7	28.048
NP_003119.2;NP_842565.2;NP_008877.1	NP_003119.2;NP_842565.2	14;12;1	14;12;1	14;12;1	>gi|112382250|ref|NP_003119.2| spectrin beta chain, non-erythrocytic 1 isoform 1 [Homo sapiens];>gi|112382252|ref|NP_842565.2| spectrin beta chain, non-erythrocytic 1 isoform 2 [Homo sapiens]	3	14	14	14	10	12	12	3	5	2	9	6	6	10	10	12	10	12	12	3	5	2	9	6	6	10	10	12	10	12	12	3	5	2	9	6	6	10	10	12	8.8	8.8	8.8	274.61
NP_003125.3	NP_003125.3	1	1	1	>gi|149999611|ref|NP_003125.3| signal recognition particle 14 kDa protein [Homo sapiens]	1	1	1	1	0	0	0	0	0	0	1	0	0	0	0	0	0	0	0	0	0	0	1	0	0	0	0	0	0	0	0	0	0	0	1	0	0	0	0	0	10.3	10.3	10.3	14.57
NP_003162.2	NP_003162.2	10	10	10	>gi|31543667|ref|NP_003162.2| ATP-dependent RNA helicase SUPV3L1, mitochondrial precursor [Homo sapiens]	1	10	10	10	0	0	0	0	1	0	0	0	0	9	9	10	0	0	0	0	1	0	0	0	0	9	9	10	0	0	0	0	1	0	0	0	0	9	9	10	16.2	16.2	16.2	87.99
NP_003176.2;NP_005631.1	NP_003176.2	12;1	12;1	12;1	>gi|110832843|ref|NP_003176.2| transcription initiation factor TFIID subunit 4 [Homo sapiens]	2	12	12	12	6	6	6	1	1	0	10	10	11	5	5	6	6	6	6	1	1	0	10	10	11	5	5	6	6	6	6	1	1	0	10	10	11	5	5	6	21.4	21.4	21.4	110.11
NP_003192.1;NP_001257711.1	NP_003192.1;NP_001257711.1	2;1	2;1	2;1	>gi|4507401|ref|NP_003192.1| transcription factor A, mitochondrial isoform 1 precursor [Homo sapiens];>gi|399498566|ref|NP_001257711.1| transcription factor A, mitochondrial isoform 2 precursor [Homo sapiens]	2	2	2	2	1	0	0	1	1	1	1	0	0	2	2	2	1	0	0	1	1	1	1	0	0	2	2	2	1	0	0	1	1	1	1	0	0	2	2	2	10.2	10.2	10.2	29.096
NP_003236.3	NP_003236.3	2	2	2	>gi|189458821|ref|NP_003236.3| protein-glutamine gamma-glutamyltransferase E [Homo sapiens]	1	2	2	2	1	1	1	0	1	0	1	2	2	0	1	1	1	1	1	0	1	0	1	2	2	0	1	1	1	1	1	0	1	0	1	2	2	0	1	1	3.8	3.8	3.8	76.631
NP_003282.2	NP_003282.2	2	2	2	>gi|186972143|ref|NP_003282.2| tripeptidyl-peptidase 2 [Homo sapiens]	1	2	2	2	0	0	0	0	0	0	0	0	0	2	2	0	0	0	0	0	0	0	0	0	0	2	2	0	0	0	0	0	0	0	0	0	0	2	2	0	1.7	1.7	1.7	138.35
NP_003290.1	NP_003290.1	9	7	7	>gi|4507677|ref|NP_003290.1| endoplasmin precursor [Homo sapiens]	1	9	7	7	5	4	5	9	8	3	5	5	5	9	9	8	5	3	4	7	6	2	4	4	4	7	7	6	5	3	4	7	6	2	4	4	4	7	7	6	14.7	13	13	92.468
NP_003312.3	NP_003312.3	19	19	19	>gi|34147630|ref|NP_003312.3| elongation factor Tu, mitochondrial precursor [Homo sapiens]	1	19	19	19	10	11	1	15	16	15	11	12	9	18	19	18	10	11	1	15	16	15	11	12	9	18	19	18	10	11	1	15	16	15	11	12	9	18	19	18	47.3	47.3	47.3	49.874
NP_003325.2;NP_695012.1	NP_003325.2;NP_695012.1	13;13	13;13	13;13	>gi|23510338|ref|NP_003325.2| ubiquitin-like modifier-activating enzyme 1 [Homo sapiens];>gi|23510340|ref|NP_695012.1| ubiquitin-like modifier-activating enzyme 1 [Homo sapiens]	2	13	13	13	2	1	1	1	2	0	2	2	1	13	13	13	2	1	1	1	2	0	2	2	1	13	13	13	2	1	1	1	2	0	2	2	1	13	13	13	16.4	16.4	16.4	117.85
NP_003356.2	NP_003356.2	6	6	6	>gi|46593007|ref|NP_003356.2| cytochrome b-c1 complex subunit 1, mitochondrial precursor [Homo sapiens]	1	6	6	6	1	1	1	2	2	2	1	1	1	6	6	6	1	1	1	2	2	2	1	1	1	6	6	6	1	1	1	2	2	2	1	1	1	6	6	6	16.7	16.7	16.7	52.645
NP_003357.2	NP_003357.2	5	5	5	>gi|50592988|ref|NP_003357.2| cytochrome b-c1 complex subunit 2, mitochondrial precursor [Homo sapiens]	1	5	5	5	1	0	0	2	2	2	1	1	1	4	5	5	1	0	0	2	2	2	1	1	1	4	5	5	1	0	0	2	2	2	1	1	1	4	5	5	17.9	17.9	17.9	48.442
NP_054706.1;NP_003364.1	NP_054706.1;NP_003364.1	9;9	9;9	9;9	>gi|7669550|ref|NP_054706.1| vinculin isoform meta-VCL [Homo sapiens];>gi|4507877|ref|NP_003364.1| vinculin isoform VCL [Homo sapiens]	2	9	9	9	0	0	0	3	3	1	4	1	1	7	8	8	0	0	0	3	3	1	4	1	1	7	8	8	0	0	0	3	3	1	4	1	1	7	8	8	11.1	11.1	11.1	123.8
NP_003365.1	NP_003365.1	4	4	4	>gi|4507879|ref|NP_003365.1| voltage-dependent anion-selective channel protein 1 [Homo sapiens]	1	4	4	4	2	1	2	1	1	2	3	3	2	3	3	3	2	1	2	1	1	2	3	3	2	3	3	3	2	1	2	1	1	2	3	3	2	3	3	3	25.8	25.8	25.8	30.772
NP_003371.2;NP_006253.2;NP_001918.3;NP_005373.2;NP_006149.2;NP_001099011.1;NP_116116.1	NP_003371.2	17;2;2;1;1;1;1	17;2;2;1;1;1;1	16;2;1;0;0;0;0	>gi|62414289|ref|NP_003371.2| vimentin [Homo sapiens]	7	17	17	16	9	10	4	6	5	3	16	17	17	9	8	7	9	10	4	6	5	3	16	17	17	9	8	7	8	9	4	6	5	3	15	16	16	8	7	6	47.2	47.2	45.3	53.651
NP_003395.1;NP_647539.1	NP_003395.1;NP_647539.1	1;1	1;1	1;1	>gi|4507949|ref|NP_003395.1| 14-3-3 protein beta/alpha [Homo sapiens];>gi|21328448|ref|NP_647539.1| 14-3-3 protein beta/alpha [Homo sapiens]	2	1	1	1	0	0	0	0	0	0	0	0	0	1	1	1	0	0	0	0	0	0	0	0	0	1	1	1	0	0	0	0	0	0	0	0	0	1	1	1	5.7	5.7	5.7	28.082
NP_003503.1;NP_003504.2;NP_066390.1;NP_254280.1	NP_003503.1;NP_003504.2;NP_066390.1;NP_254280.1	6;6;6;6	1;1;1;1	1;1;1;1	>gi|4504245|ref|NP_003503.1| histone H2A type 1-C [Homo sapiens];>gi|19557656|ref|NP_003504.2| histone H2A type 1-B/E [Homo sapiens];>gi|10645195|ref|NP_066390.1| histone H2A type 1-B/E [Homo sapiens];>gi|15617199|ref|NP_254280.1| histone H2A type 3 [Homo	4	6	1	1	4	4	1	2	2	0	6	6	6	3	3	3	1	1	0	0	0	0	1	1	1	0	0	0	1	1	0	0	0	0	1	1	1	0	0	0	36.2	8.5	8.5	14.105
NP_003518.2;NP_003519.1;NP_066402.2;NP_066406.1;NP_778225.1	NP_003518.2;NP_003519.1;NP_066402.2;NP_066406.1;NP_778225.1	4;4;4;4;4	2;2;2;2;2	2;2;2;2;2	>gi|16306566|ref|NP_003518.2| histone H2B type 1-O [Homo sapiens];>gi|4504277|ref|NP_003519.1| histone H2B type 2-E [Homo sapiens];>gi|20336754|ref|NP_066402.2| histone H2B type 1-J [Homo sapiens];>gi|10800140|ref|NP_066406.1| histone H2B type 1-B [Homo sa	5	4	2	2	3	3	2	2	2	1	3	4	4	4	4	3	1	1	0	0	0	0	2	2	2	2	2	1	1	1	0	0	0	0	2	2	2	2	2	1	27	7.9	7.9	13.906
NP_003555.1;NP_001008273.1;NP_001008274.1;NP_037391.2	NP_003555.1;NP_001008273.1;NP_001008274.1;NP_037391.2	2;1;1;1	2;1;1;1	2;1;1;1	>gi|4507357|ref|NP_003555.1| transgelin-2 [Homo sapiens];>gi|56549137|ref|NP_001008273.1| transgelin-3 [Homo sapiens];>gi|56549139|ref|NP_001008274.1| transgelin-3 [Homo sapiens];>gi|56549135|ref|NP_037391.2| transgelin-3 [Homo sapiens]	4	2	2	2	1	1	0	0	1	0	0	0	0	1	2	1	1	1	0	0	1	0	0	0	0	1	2	1	1	1	0	0	1	0	0	0	0	1	2	1	12.6	12.6	12.6	22.391
NP_003595.1	NP_003595.1	4	4	4	>gi|4504733|ref|NP_003595.1| insulin receptor substrate 4 [Homo sapiens]	1	4	4	4	3	2	2	1	2	0	4	4	4	4	4	3	3	2	2	1	2	0	4	4	4	4	4	3	3	2	2	1	2	0	4	4	4	4	4	3	4.8	4.8	4.8	133.77
NP_003617.1;NP_803172.1	NP_003617.1;NP_803172.1	1;1	1;1	1;1	>gi|4505983|ref|NP_003617.1| liprin-alpha-1 isoform b [Homo sapiens];>gi|29171753|ref|NP_803172.1| liprin-alpha-1 isoform a [Homo sapiens]	2	1	1	1	0	0	0	0	0	0	0	0	0	1	1	1	0	0	0	0	0	0	0	0	0	1	1	1	0	0	0	0	0	0	0	0	0	1	1	1	1.2	1.2	1.2	135.78
NP_003655.3	NP_003655.3	1	1	1	>gi|32484979|ref|NP_003655.3| AP-3 complex subunit beta-1 [Homo sapiens]	1	1	1	1	0	0	0	0	0	0	0	0	0	1	1	1	0	0	0	0	0	0	0	0	0	1	1	1	0	0	0	0	0	0	0	0	0	1	1	1	1	1	1	121.32
NP_003671.1	NP_003671.1	2	2	2	>gi|4507947|ref|NP_003671.1| tyrosine--tRNA ligase, cytoplasmic [Homo sapiens]	1	2	2	2	0	0	0	1	0	0	0	0	0	1	1	1	0	0	0	1	0	0	0	0	0	1	1	1	0	0	0	1	0	0	0	0	0	1	1	1	3.6	3.6	3.6	59.143
NP_003676.2	NP_003676.2	2	2	2	>gi|154355000|ref|NP_003676.2| far upstream element-binding protein 2 [Homo sapiens]	1	2	2	2	0	1	1	0	1	0	1	2	1	1	2	1	0	1	1	0	1	0	1	2	1	1	2	1	0	1	1	0	1	0	1	2	1	1	2	1	3.4	3.4	3.4	73.114
NP_003680.2;NP_036199.2	NP_003680.2	5;1	5;1	5;1	>gi|41327764|ref|NP_003680.2| aflatoxin B1 aldehyde reductase member 2 [Homo sapiens]	2	5	5	5	0	1	0	3	2	3	1	1	2	4	5	5	0	1	0	3	2	3	1	1	2	4	5	5	0	1	0	3	2	3	1	1	2	4	5	5	18.9	18.9	18.9	39.589
NP_003698.1	NP_003698.1	9	9	9	>gi|4506753|ref|NP_003698.1| ruvB-like 1 [Homo sapiens]	1	9	9	9	1	1	0	3	4	1	6	6	6	9	8	8	1	1	0	3	4	1	6	6	6	9	8	8	1	1	0	3	4	1	6	6	6	9	8	8	27	27	27	50.227
NP_003739.2;NP_733844.1;NP_001154976.1	NP_003739.2;NP_733844.1;NP_001154976.1	3;3;2	3;3;2	3;3;2	>gi|25777734|ref|NP_003739.2| delta-1-pyrroline-5-carboxylate dehydrogenase, mitochondrial isoform a precursor [Homo sapiens];>gi|25777736|ref|NP_733844.1| delta-1-pyrroline-5-carboxylate dehydrogenase, mitochondrial isoform a precursor [Homo sapiens];>gi|	3	3	3	3	0	0	0	1	0	0	0	0	0	1	3	2	0	0	0	1	0	0	0	0	0	1	3	2	0	0	0	1	0	0	0	0	0	1	3	2	8.3	8.3	8.3	61.719
NP_003741.1	NP_003741.1	8	8	8	>gi|4503509|ref|NP_003741.1| eukaryotic translation initiation factor 3 subunit A [Homo sapiens]	1	8	8	8	1	0	0	0	0	0	1	2	1	8	8	8	1	0	0	0	0	0	1	2	1	8	8	8	1	0	0	0	0	0	1	2	1	8	8	8	7.5	7.5	7.5	166.57
NP_003745.1	NP_003745.1	3	3	3	>gi|4503519|ref|NP_003745.1| eukaryotic translation initiation factor 3 subunit F [Homo sapiens]	1	3	3	3	0	1	0	1	0	1	2	1	1	3	3	3	0	1	0	1	0	1	2	1	1	3	3	3	0	1	0	1	0	1	2	1	1	3	3	3	11.2	11.2	11.2	37.563
NP_003839.2;NP_001171070.1	NP_003839.2;NP_001171070.1	5;3	5;3	5;3	>gi|157779135|ref|NP_003839.2| succinyl-CoA ligase [GDP-forming] subunit beta, mitochondrial isoform 2 precursor [Homo sapiens];>gi|294862256|ref|NP_001171070.1| succinyl-CoA ligase [GDP-forming] subunit beta, mitochondrial isoform 1 precursor [Homo sapien	2	5	5	5	0	0	0	2	2	2	0	0	0	5	5	5	0	0	0	2	2	2	0	0	0	5	5	5	0	0	0	2	2	2	0	0	0	5	5	5	13	13	13	46.51
NP_003840.2	NP_003840.2	3	3	3	>gi|109452591|ref|NP_003840.2| succinyl-CoA ligase [ADP/GDP-forming] subunit alpha, mitochondrial precursor [Homo sapiens]	1	3	3	3	0	0	0	0	0	0	0	0	0	3	3	3	0	0	0	0	0	0	0	0	0	3	3	3	0	0	0	0	0	0	0	0	0	3	3	3	13.3	13.3	13.3	36.249
NP_003841.1	NP_003841.1	6	6	6	>gi|11321583|ref|NP_003841.1| succinyl-CoA ligase [ADP-forming] subunit beta, mitochondrial precursor [Homo sapiens]	1	6	6	6	1	1	1	2	2	3	0	0	1	6	5	6	1	1	1	2	2	3	0	0	1	6	5	6	1	1	1	2	2	3	0	0	1	6	5	6	14.5	14.5	14.5	50.317
NP_057316.3;NP_003847.2	NP_057316.3;NP_003847.2	1;1	1;1	1;1	>gi|27894324|ref|NP_057316.3| interleukin-1 receptor-like 1 isoform 1 precursor [Homo sapiens];>gi|27894328|ref|NP_003847.2| interleukin-1 receptor-like 1 isoform 2 precursor [Homo sapiens]	2	1	1	1	0	0	0	0	0	0	1	0	0	1	0	1	0	0	0	0	0	0	1	0	0	1	0	1	0	0	0	0	0	0	1	0	0	1	0	1	2.5	2.5	2.5	63.357
NP_003861.1	NP_003861.1	2	2	2	>gi|4506787|ref|NP_003861.1| ras GTPase-activating-like protein IQGAP1 [Homo sapiens]	1	2	2	2	0	0	0	1	0	0	1	0	0	2	2	2	0	0	0	1	0	0	1	0	0	2	2	2	0	0	0	1	0	0	1	0	0	2	2	2	1.3	1.3	1.3	189.25
NP_003899.2	NP_003899.2	1	1	1	>gi|29826335|ref|NP_003899.2| eukaryotic translation initiation factor 2 subunit 2 [Homo sapiens]	1	1	1	1	0	0	0	0	0	0	0	0	0	0	1	0	0	0	0	0	0	0	0	0	0	0	1	0	0	0	0	0	0	0	0	0	0	0	1	0	3	3	3	38.388
NP_003923.2	NP_003923.2	2	2	2	>gi|19923193|ref|NP_003923.2| hsc70-interacting protein [Homo sapiens]	1	2	2	2	0	0	0	2	1	2	0	0	0	2	2	2	0	0	0	2	1	2	0	0	0	2	2	2	0	0	0	2	1	2	0	0	0	2	2	2	7.3	7.3	7.3	41.331
NP_003968.2	NP_003968.2	1	1	1	>gi|201860300|ref|NP_003968.2| AH receptor-interacting protein [Homo sapiens]	1	1	1	1	0	0	0	0	0	0	0	0	0	1	1	1	0	0	0	0	0	0	0	0	0	1	1	1	0	0	0	0	0	0	0	0	0	1	1	1	4.2	4.2	4.2	37.636
NP_004035.2	NP_004035.2	3	3	3	>gi|20127454|ref|NP_004035.2| bifunctional purine biosynthesis protein PURH [Homo sapiens]	1	3	3	3	0	0	0	1	1	0	0	0	0	3	3	3	0	0	0	1	1	0	0	0	0	3	3	3	0	0	0	1	1	0	0	0	0	3	3	3	7.1	7.1	7.1	64.615
NP_004068.2	NP_004068.2	10	10	10	>gi|38327625|ref|NP_004068.2| citrate synthase, mitochondrial precursor [Homo sapiens]	1	10	10	10	1	1	0	8	7	6	1	1	2	10	9	10	1	1	0	8	7	6	1	1	2	10	9	10	1	1	0	8	7	6	1	1	2	10	9	10	21.2	21.2	21.2	51.712
NP_004083.3	NP_004083.3	7	7	7	>gi|194097323|ref|NP_004083.3| enoyl-CoA hydratase, mitochondrial [Homo sapiens]	1	7	7	7	1	1	0	3	2	3	1	0	0	7	7	7	1	1	0	3	2	3	1	0	0	7	7	7	1	1	0	3	2	3	1	0	0	7	7	7	28.3	28.3	28.3	31.387
NP_004085.1	NP_004085.1	2	2	2	>gi|4758256|ref|NP_004085.1| eukaryotic translation initiation factor 2 subunit 1 [Homo sapiens]	1	2	2	2	0	0	0	1	0	1	1	0	0	2	2	2	0	0	0	1	0	1	1	0	0	2	2	2	0	0	0	1	0	1	1	0	0	2	2	2	7	7	7	36.112
NP_004095.4	NP_004095.4	36	36	36	>gi|41872631|ref|NP_004095.4| fatty acid synthase [Homo sapiens]	1	36	36	36	1	3	1	12	11	0	9	7	4	33	30	34	1	3	1	12	11	0	9	7	4	33	30	34	1	3	1	12	11	0	9	7	4	33	30	34	19.5	19.5	19.5	273.42
NP_004125.3	NP_004125.3	41	41	41	>gi|24234688|ref|NP_004125.3| stress-70 protein, mitochondrial precursor [Homo sapiens]	1	41	41	41	23	24	21	31	33	15	33	32	32	39	39	39	23	24	21	31	33	15	33	32	32	39	39	39	23	24	21	31	33	15	33	32	32	39	39	39	62.6	62.6	62.6	73.68
NP_004131.3	NP_004131.3	1	1	1	>gi|62912476|ref|NP_004131.3| lethal(2) giant larvae protein homolog 1 [Homo sapiens]	1	1	1	1	0	0	0	0	0	0	0	0	0	0	0	1	0	0	0	0	0	0	0	0	0	0	0	1	0	0	0	0	0	0	0	0	0	0	0	1	1	1	1	115.39
NP_004159.2	NP_004159.2	10	10	10	>gi|156416003|ref|NP_004159.2| succinate dehydrogenase [ubiquinone] flavoprotein subunit, mitochondrial [Homo sapiens]	1	10	10	10	0	0	1	3	2	0	0	0	0	10	10	9	0	0	1	3	2	0	0	0	0	10	10	9	0	0	1	3	2	0	0	0	0	10	10	9	23.2	23.2	23.2	72.691
NP_004166.1	NP_004166.1	2	2	2	>gi|4759160|ref|NP_004166.1| small nuclear ribonucleoprotein Sm D3 [Homo sapiens]	1	2	2	2	1	0	0	0	0	0	2	1	2	0	0	0	1	0	0	0	0	0	2	1	2	0	0	0	1	0	0	0	0	0	2	1	2	0	0	0	13.5	13.5	13.5	13.916
NP_004175.2;NP_776049.1;NP_998810.1;NP_998811.1	NP_004175.2;NP_776049.1;NP_998810.1;NP_998811.1	2;2;2;2	2;2;2;2	2;2;2;2	>gi|47419914|ref|NP_004175.2| tryptophan--tRNA ligase, cytoplasmic isoform a [Homo sapiens];>gi|47419916|ref|NP_776049.1| tryptophan--tRNA ligase, cytoplasmic isoform a [Homo sapiens];>gi|47419918|ref|NP_998810.1| tryptophan--tRNA ligase, cytoplasmic isofo	4	2	2	2	0	1	0	1	1	1	0	0	0	2	1	2	0	1	0	1	1	1	0	0	0	2	1	2	0	1	0	1	1	1	0	0	0	2	1	2	7	7	7	53.165
NP_004199.1;NP_665811.1;NP_665812.1;NP_001124319.1;NP_001124318.1	NP_004199.1;NP_665811.1;NP_665812.1;NP_001124319.1	4;4;2;2;1	4;4;2;2;1	4;4;2;2;1	>gi|4757732|ref|NP_004199.1| apoptosis-inducing factor 1, mitochondrial isoform 1 precursor [Homo sapiens];>gi|22202629|ref|NP_665811.1| apoptosis-inducing factor 1, mitochondrial isoform 2 precursor [Homo sapiens];>gi|22202631|ref|NP_665812.1| apoptosis-i	5	4	4	4	1	0	0	2	2	1	2	2	2	4	2	3	1	0	0	2	2	1	2	2	2	4	2	3	1	0	0	2	2	1	2	2	2	4	2	3	8.3	8.3	8.3	66.9
NP_963925.2;NP_004236.1	NP_963925.2;NP_004236.1	1;1	1;1	1;1	>gi|94981556|ref|NP_963925.2| protein-glutamine gamma-glutamyltransferase 5 isoform 1 [Homo sapiens];>gi|4759230|ref|NP_004236.1| protein-glutamine gamma-glutamyltransferase 5 isoform 2 [Homo sapiens]	2	1	1	1	0	0	0	0	1	1	0	0	0	0	0	0	0	0	0	0	1	1	0	0	0	0	0	0	0	0	0	0	1	1	0	0	0	0	0	0	2.1	2.1	2.1	80.777
NP_004270.2	NP_004270.2	5	5	5	>gi|94538354|ref|NP_004270.2| mitochondrial-processing peptidase subunit beta precursor [Homo sapiens]	1	5	5	5	1	0	0	4	3	3	1	1	1	5	5	5	1	0	0	4	3	3	1	1	1	5	5	5	1	0	0	4	3	3	1	1	1	5	5	5	13.5	13.5	13.5	54.366
NP_004332.2	NP_004332.2	12	12	12	>gi|18105007|ref|NP_004332.2| CAD protein [Homo sapiens]	1	12	12	12	4	4	5	2	1	0	3	5	4	10	11	11	4	4	5	2	1	0	3	5	4	10	11	11	4	4	5	2	1	0	3	5	4	10	11	11	7.1	7.1	7.1	242.98
NP_543157.1;NP_004386.2	NP_543157.1;NP_004386.2	3;3	3;3	3;3	>gi|18426913|ref|NP_543157.1| drebrin isoform b [Homo sapiens];>gi|18426915|ref|NP_004386.2| drebrin isoform a [Homo sapiens]	2	3	3	3	0	0	0	1	1	0	0	0	0	2	3	3	0	0	0	1	1	0	0	0	0	2	3	3	0	0	0	1	1	0	0	0	0	2	3	3	8.3	8.3	8.3	71.608
NP_004387.1	NP_004387.1	4	1	1	>gi|4758138|ref|NP_004387.1| probable ATP-dependent RNA helicase DDX5 [Homo sapiens]	1	4	1	1	1	1	2	2	1	0	4	4	4	4	3	4	0	0	1	1	1	0	1	1	1	1	0	1	0	0	1	1	1	0	1	1	1	1	0	1	6.8	1.3	1.3	69.147
NP_015568.2;NP_060049.2;NP_004397.2	NP_015568.2;NP_060049.2;NP_004397.2	1;1;1	1;1;1	1;1;1	>gi|148539842|ref|NP_015568.2| deleted in malignant brain tumors 1 protein isoform b precursor [Homo sapiens];>gi|148539844|ref|NP_060049.2| deleted in malignant brain tumors 1 protein isoform c precursor [Homo sapiens];>gi|148539840|ref|NP_004397.2| delet	3	1	1	1	1	1	0	0	0	0	1	1	1	0	0	0	1	1	0	0	0	0	1	1	1	0	0	0	1	1	0	0	0	0	1	1	1	0	0	0	7	7	7	260.73
NP_004406.2;NP_001008844.1	NP_004406.2;NP_001008844.1	34;26	34;26	34;26	>gi|58530840|ref|NP_004406.2| desmoplakin isoform I [Homo sapiens];>gi|58530842|ref|NP_001008844.1| desmoplakin isoform II [Homo sapiens]	2	34	34	34	21	21	14	32	31	30	28	26	25	26	26	25	21	21	14	32	31	30	28	26	25	26	26	25	21	21	14	32	31	30	28	26	25	26	26	25	15.9	15.9	15.9	331.77
NP_004437.2	NP_004437.2	11	11	11	>gi|62241042|ref|NP_004437.2| bifunctional glutamate/proline--tRNA ligase [Homo sapiens]	1	11	11	11	1	1	0	3	3	0	4	5	4	10	7	7	1	1	0	3	3	0	4	5	4	10	7	7	1	1	0	3	3	0	4	5	4	10	7	7	10.2	10.2	10.2	170.59
NP_004441.1	NP_004441.1	2	2	2	>gi|4758302|ref|NP_004441.1| enhancer of rudimentary homolog [Homo sapiens]	1	2	2	2	2	2	0	0	0	0	2	2	1	1	1	1	2	2	0	0	0	0	2	2	1	1	1	1	2	2	0	0	0	0	2	2	1	1	1	1	15.4	15.4	15.4	12.259
NP_004444.2	NP_004444.2	4	4	4	>gi|119703746|ref|NP_004444.2| electron transfer flavoprotein-ubiquinone oxidoreductase, mitochondrial precursor [Homo sapiens]	1	4	4	4	1	1	1	1	1	0	0	0	0	4	4	3	1	1	1	1	1	0	0	0	0	4	4	3	1	1	1	1	1	0	0	0	0	4	4	3	7.5	7.5	7.5	68.495
NP_004452.1	NP_004452.1	1	1	1	>gi|4758340|ref|NP_004452.1| phenylalanine--tRNA ligase alpha subunit [Homo sapiens]	1	1	1	1	0	0	0	0	0	0	0	0	0	1	1	1	0	0	0	0	0	0	0	0	0	1	1	1	0	0	0	0	0	0	0	0	0	1	1	1	2.8	2.8	2.8	57.563
NP_004484.1;NP_001032900.1	NP_004484.1;NP_001032900.1	15;13	15;13	15;13	>gi|4758504|ref|NP_004484.1| 3-hydroxyacyl-CoA dehydrogenase type-2 isoform 1 [Homo sapiens];>gi|83715985|ref|NP_001032900.1| 3-hydroxyacyl-CoA dehydrogenase type-2 isoform 2 [Homo sapiens]	2	15	15	15	0	0	0	6	4	5	1	1	1	15	14	14	0	0	0	6	4	5	1	1	1	15	14	14	0	0	0	6	4	5	1	1	1	15	14	14	78.9	78.9	78.9	26.923
NP_112556.2;NP_004490.2	NP_112556.2;NP_004490.2	3;3	3;3	2;2	>gi|55956919|ref|NP_112556.2| heterogeneous nuclear ribonucleoprotein A/B isoform a [Homo sapiens];>gi|55956921|ref|NP_004490.2| heterogeneous nuclear ribonucleoprotein A/B isoform b [Homo sapiens]	2	3	3	2	0	1	0	1	1	1	3	3	0	3	3	3	0	1	0	1	1	1	3	3	0	3	3	3	0	0	0	0	0	0	2	2	0	2	2	2	11.1	11.1	8.1	35.967
NP_114032.2;NP_004492.2	NP_114032.2;NP_004492.2	13;13	13;13	13;13	>gi|74136883|ref|NP_114032.2| heterogeneous nuclear ribonucleoprotein U isoform a [Homo sapiens];>gi|14141161|ref|NP_004492.2| heterogeneous nuclear ribonucleoprotein U isoform b [Homo sapiens]	2	13	13	13	10	10	9	4	2	1	12	12	11	5	5	5	10	10	9	4	2	1	12	12	11	5	5	5	10	10	9	4	2	1	12	12	11	5	5	5	14.5	14.5	14.5	90.583
NP_004512.1;NP_004975.2;NP_004513.1	NP_004512.1;NP_004975.2;NP_004513.1	8;4;4	8;4;4	8;4;4	>gi|4758648|ref|NP_004512.1| kinesin-1 heavy chain [Homo sapiens];>gi|45446749|ref|NP_004975.2| kinesin heavy chain isoform 5A [Homo sapiens];>gi|4758650|ref|NP_004513.1| kinesin heavy chain isoform 5C [Homo sapiens]	3	8	8	8	2	2	2	3	3	0	2	0	1	6	6	7	2	2	2	3	3	0	2	0	1	6	6	7	2	2	2	3	3	0	2	0	1	6	6	7	10	10	10	109.68
NP_004514.2	NP_004514.2	61	61	61	>gi|13699824|ref|NP_004514.2| kinesin-like protein KIF11 [Homo sapiens]	1	61	61	61	54	53	53	17	18	1	46	48	47	35	35	29	54	53	53	17	18	1	46	48	47	35	35	29	54	53	53	17	18	1	46	48	47	35	35	29	51.5	51.5	51.5	119.16
NP_004517.2	NP_004517.2	2	2	2	>gi|33356547|ref|NP_004517.2| DNA replication licensing factor MCM2 [Homo sapiens]	1	2	2	2	0	0	0	0	0	0	0	1	1	1	2	1	0	0	0	0	0	0	0	1	1	1	2	1	0	0	0	0	0	0	0	1	1	1	2	1	3.3	3.3	3.3	101.89
NP_004519.1	NP_004519.1	1	1	1	>gi|4758714|ref|NP_004519.1| microsomal glutathione S-transferase 3 [Homo sapiens]	1	1	1	1	0	0	1	0	0	0	0	0	0	0	0	0	0	0	1	0	0	0	0	0	0	0	0	0	0	0	1	0	0	0	0	0	0	0	0	0	16.4	16.4	16.4	16.516
NP_004528.1;NP_631946.1;NP_005960.1	NP_004528.1;NP_631946.1;NP_005960.1	2;2;1	2;2;1	2;2;1	>gi|4758756|ref|NP_004528.1| nucleosome assembly protein 1-like 1 [Homo sapiens];>gi|21327708|ref|NP_631946.1| nucleosome assembly protein 1-like 1 [Homo sapiens];>gi|5174613|ref|NP_005960.1| nucleosome assembly protein 1-like 4 [Homo sapiens]	3	2	2	2	0	0	0	0	0	0	0	0	0	2	0	1	0	0	0	0	0	0	0	0	0	2	0	1	0	0	0	0	0	0	0	0	0	2	0	1	6.9	6.9	6.9	45.374
NP_004535.1	NP_004535.1	1	1	1	>gi|4758768|ref|NP_004535.1| NADH dehydrogenase [ubiquinone] 1 alpha subcomplex subunit 10, mitochondrial precursor [Homo sapiens]	1	1	1	1	0	0	0	0	0	0	0	0	0	1	1	1	0	0	0	0	0	0	0	0	0	1	1	1	0	0	0	0	0	0	0	0	0	1	1	1	3.4	3.4	3.4	40.75
NP_004542.1	NP_004542.1	2	2	2	>gi|4758788|ref|NP_004542.1| NADH dehydrogenase [ubiquinone] iron-sulfur protein 3, mitochondrial precursor [Homo sapiens]	1	2	2	2	0	0	0	1	2	2	1	1	0	2	2	1	0	0	0	1	2	2	1	1	0	2	2	1	0	0	0	1	2	2	1	1	0	2	2	1	9.8	9.8	9.8	30.241
NP_004554.2;NP_001018083.1;NP_002582.3	NP_004554.2;NP_001018083.1	10;6;1	10;6;1	10;6;1	>gi|66346721|ref|NP_004554.2| phosphoenolpyruvate carboxykinase [GTP], mitochondrial isoform 1 precursor [Homo sapiens];>gi|66346723|ref|NP_001018083.1| phosphoenolpyruvate carboxykinase [GTP], mitochondrial isoform 2 precursor [Homo sapiens]	3	10	10	10	0	0	0	6	6	0	0	0	0	10	10	10	0	0	0	6	6	0	0	0	0	10	10	10	0	0	0	6	6	0	0	0	0	10	10	10	20.8	20.8	20.8	70.729
NP_004566.2	NP_004566.2	2	2	2	>gi|110347455|ref|NP_004566.2| POU domain, class 4, transcription factor 2 [Homo sapiens]	1	2	2	2	1	1	1	1	1	1	2	2	1	2	2	2	1	1	1	1	1	1	2	2	1	2	2	2	1	1	1	1	1	1	2	2	1	2	2	2	2.2	2.2	2.2	43.086
NP_004588.1;NP_808210.2	NP_004588.1;NP_808210.2	3;2	3;2	3;2	>gi|4759158|ref|NP_004588.1| small nuclear ribonucleoprotein Sm D2 isoform 1 [Homo sapiens];>gi|237649049|ref|NP_808210.2| small nuclear ribonucleoprotein Sm D2 isoform 2 [Homo sapiens]	2	3	3	3	1	1	0	0	0	0	3	3	2	3	3	3	1	1	0	0	0	0	3	3	2	3	3	3	1	1	0	0	0	0	3	3	2	3	3	3	33.1	33.1	33.1	13.527
NP_004631.1;NP_542165.1;NP_005795.2	NP_004631.1;NP_542165.1;NP_005795.2	2;2;2	2;2;2	2;2;2	>gi|4758112|ref|NP_004631.1| spliceosome RNA helicase DDX39B [Homo sapiens];>gi|18375623|ref|NP_542165.1| spliceosome RNA helicase DDX39B [Homo sapiens];>gi|21040371|ref|NP_005795.2| ATP-dependent RNA helicase DDX39A [Homo sapiens]	3	2	2	2	0	0	0	1	0	0	2	2	1	2	2	2	0	0	0	1	0	0	2	2	1	2	2	2	0	0	0	1	0	0	2	2	1	2	2	2	5.6	5.6	5.6	48.991
NP_004635.2	NP_004635.2	2	2	2	>gi|34482047|ref|NP_004635.2| AP-3 complex subunit beta-2 [Homo sapiens]	1	2	2	2	2	2	1	0	0	0	1	1	1	1	0	0	2	2	1	0	0	0	1	1	1	1	0	0	2	2	1	0	0	0	1	1	1	1	0	0	2.6	2.6	2.6	119.06
NP_004640.3;NP_937798.3	NP_004640.3;NP_937798.3	2;2	2;2	2;2	>gi|296531406|ref|NP_004640.3| ES1 protein homolog, mitochondrial isoform Ia precursor [Homo sapiens];>gi|296531408|ref|NP_937798.3| ES1 protein homolog, mitochondrial isoform Ib precursor [Homo sapiens]	2	2	2	2	0	0	0	1	0	1	0	0	0	2	2	2	0	0	0	1	0	1	0	0	0	2	2	2	0	0	0	1	0	1	0	0	0	2	2	2	17.5	17.5	17.5	28.142
NP_004699.1	NP_004699.1	1	1	1	>gi|4759224|ref|NP_004699.1| programmed cell death protein 5 [Homo sapiens]	1	1	1	1	0	0	0	0	0	0	0	0	0	0	0	1	0	0	0	0	0	0	0	0	0	0	0	1	0	0	0	0	0	0	0	0	0	0	0	1	10.4	10.4	10.4	14.285
NP_004757.1	NP_004757.1	1	1	1	>gi|4758032|ref|NP_004757.1| coatomer subunit beta [Homo sapiens]	1	1	1	1	0	1	1	1	1	0	1	1	1	1	1	1	0	1	1	1	1	0	1	1	1	1	1	1	0	1	1	1	1	0	1	1	1	1	1	1	1	1	1	102.49
NP_004784.2	NP_004784.2	32	32	32	>gi|21396489|ref|NP_004784.2| lon protease homolog, mitochondrial [Homo sapiens]	1	32	32	32	3	3	3	16	15	2	6	7	7	32	30	30	3	3	3	16	15	2	6	7	7	32	30	30	3	3	3	16	15	2	6	7	7	32	30	30	32.3	32.3	32.3	106.49
NP_004850.1;NP_009029.3;NP_001826.3	NP_004850.1	19;5;5	19;5;5	19;5;5	>gi|4758012|ref|NP_004850.1| clathrin heavy chain 1 [Homo sapiens]	3	19	19	19	6	4	7	5	6	0	10	8	6	18	17	17	6	4	7	5	6	0	10	8	6	18	17	17	6	4	7	5	6	0	10	8	6	18	17	17	16.5	16.5	16.5	191.61
NP_004896.1	NP_004896.1	5	5	5	>gi|4758638|ref|NP_004896.1| peroxiredoxin-6 [Homo sapiens]	1	5	5	5	0	1	0	2	2	3	1	1	1	4	4	5	0	1	0	2	2	3	1	1	1	4	4	5	0	1	0	2	2	3	1	1	1	4	4	5	27.2	27.2	27.2	25.035
NP_004902.1	NP_004902.1	2	2	2	>gi|4758304|ref|NP_004902.1| protein disulfide-isomerase A4 precursor [Homo sapiens]	1	2	2	2	0	0	0	0	0	0	0	0	0	1	1	2	0	0	0	0	0	0	0	0	0	1	1	2	0	0	0	0	0	0	0	0	0	1	1	2	5	5	5	72.932
NP_004913.2;NP_940999.1	NP_004913.2;NP_940999.1	1;1	1;1	1;1	>gi|38373669|ref|NP_004913.2| protein transport protein Sec24C [Homo sapiens];>gi|38373671|ref|NP_940999.1| protein transport protein Sec24C [Homo sapiens]	2	1	1	1	0	0	0	0	0	0	0	0	0	1	1	0	0	0	0	0	0	0	0	0	0	1	1	0	0	0	0	0	0	0	0	0	0	1	1	0	1.2	1.2	1.2	118.32
NP_004915.2;NP_001094.1;NP_066022.2	NP_004915.2	18;3;1	18;3;1	12;1;1	>gi|12025678|ref|NP_004915.2| alpha-actinin-4 [Homo sapiens]	3	18	18	12	1	0	1	10	9	0	4	3	4	15	17	16	1	0	1	10	9	0	4	3	4	15	17	16	0	0	0	7	6	0	2	2	2	11	12	10	25.7	25.7	17.8	104.85
NP_077739.1;NP_004939.1	NP_077739.1;NP_004939.1	8;8	8;8	8;8	>gi|13435361|ref|NP_077739.1| desmocollin-1 isoform Dsc1a preproprotein [Homo sapiens];>gi|4826702|ref|NP_004939.1| desmocollin-1 isoform Dsc1b preproprotein [Homo sapiens]	2	8	8	8	4	4	5	5	5	4	5	5	2	7	7	7	4	4	5	5	5	4	5	5	2	7	7	7	4	4	5	5	5	4	5	5	2	7	7	7	13.1	13.1	13.1	99.986
NP_004960.2	NP_004960.2	4	4	4	>gi|155969707|ref|NP_004960.2| insulin-degrading enzyme isoform 1 [Homo sapiens]	1	4	4	4	0	0	0	2	1	1	0	0	0	4	4	4	0	0	0	2	1	1	0	0	0	4	4	4	0	0	0	2	1	1	0	0	0	4	4	4	5.4	5.4	5.4	117.97
NP_004981.2	NP_004981.2	3	3	3	>gi|14043022|ref|NP_004981.2| methionine--tRNA ligase, cytoplasmic [Homo sapiens]	1	3	3	3	0	0	0	1	2	0	0	0	0	3	3	3	0	0	0	1	2	0	0	0	0	3	3	3	0	0	0	1	2	0	0	0	0	3	3	3	4.9	4.9	4.9	101.11
NP_004996.1	NP_004996.1	1	1	1	>gi|6274550|ref|NP_004996.1| NADH dehydrogenase [ubiquinone] 1 beta subcomplex subunit 9 [Homo sapiens]	1	1	1	1	0	0	0	0	0	0	0	0	0	1	1	1	0	0	0	0	0	0	0	0	0	1	1	1	0	0	0	0	0	0	0	0	0	1	1	1	7.8	7.8	7.8	21.831
NP_005026.3	NP_005026.3	5	5	5	>gi|110618253|ref|NP_005026.3| DNA-directed RNA polymerase, mitochondrial precursor [Homo sapiens]	1	5	5	5	0	1	1	1	2	0	1	1	0	5	3	5	0	1	1	1	2	0	1	1	0	5	3	5	0	1	1	1	2	0	1	1	0	5	3	5	5.8	5.8	5.8	138.62
NP_005057.1	NP_005057.1	3	3	3	>gi|4826998|ref|NP_005057.1| splicing factor, proline- and glutamine-rich [Homo sapiens]	1	3	3	3	2	2	2	0	1	0	1	2	1	1	2	2	2	2	2	0	1	0	1	2	1	1	2	2	2	2	2	0	1	0	1	2	1	1	2	2	6.2	6.2	6.2	76.149
NP_005091.2;NP_653080.1	NP_005091.2;NP_653080.1	2;2	2;2	2;2	>gi|21493022|ref|NP_005091.2| A-kinase anchor protein 12 isoform 1 [Homo sapiens];>gi|21493024|ref|NP_653080.1| A-kinase anchor protein 12 isoform 2 [Homo sapiens]	2	2	2	2	1	1	1	0	0	0	0	0	0	1	1	1	1	1	1	0	0	0	0	0	0	1	1	1	1	1	1	0	0	0	0	0	0	1	1	1	1.8	1.8	1.8	191.48
NP_005110.2	NP_005110.2	4	4	4	>gi|167234419|ref|NP_005110.2| thyroid hormone receptor-associated protein 3 [Homo sapiens]	1	4	4	4	3	3	2	0	0	0	1	2	1	0	0	0	3	3	2	0	0	0	1	2	1	0	0	0	3	3	2	0	0	0	1	2	1	0	0	0	5.9	5.9	5.9	108.66
NP_005204.1	NP_005204.1	1	1	1	>gi|4885165|ref|NP_005204.1| cystatin-A [Homo sapiens]	1	1	1	1	1	1	1	1	1	1	1	1	1	1	1	1	1	1	1	1	1	1	1	1	1	1	1	1	1	1	1	1	1	1	1	1	1	1	1	1	12.2	12.2	12.2	11.006
NP_005207.2	NP_005207.2	2	2	2	>gi|20070197|ref|NP_005207.2| dolichyl-diphosphooligosaccharide--protein glycosyltransferase 48 kDa subunit precursor [Homo sapiens]	1	2	2	2	1	1	1	0	1	2	1	1	1	1	2	1	1	1	1	0	1	2	1	1	1	1	2	1	1	1	1	0	1	2	1	1	1	1	2	1	7	7	7	50.701
NP_005262.1;NP_036216.2	NP_005262.1;NP_036216.2	15;8	15;8	15;8	>gi|4885281|ref|NP_005262.1| glutamate dehydrogenase 1, mitochondrial precursor [Homo sapiens];>gi|31377775|ref|NP_036216.2| glutamate dehydrogenase 2, mitochondrial precursor [Homo sapiens]	2	15	15	15	1	0	0	7	8	4	2	2	2	15	15	15	1	0	0	7	8	4	2	2	2	15	15	15	1	0	0	7	8	4	2	2	2	15	15	15	34.4	34.4	34.4	61.397
NP_005304.3	NP_005304.3	2	2	2	>gi|21361657|ref|NP_005304.3| protein disulfide-isomerase A3 precursor [Homo sapiens]	1	2	2	2	0	0	0	2	1	0	0	1	0	2	2	2	0	0	0	2	1	0	0	1	0	2	2	2	0	0	0	2	1	0	0	1	0	2	2	2	4.6	4.6	4.6	56.782
NP_005310.1	NP_005310.1	6	6	2	>gi|4885375|ref|NP_005310.1| histone H1.2 [Homo sapiens]	1	6	6	2	6	5	5	1	1	0	6	6	6	4	5	4	6	5	5	1	1	0	6	6	6	4	5	4	2	2	2	0	0	0	2	2	2	2	2	1	23	23	9.9	21.364
NP_005312.1;NP_005311.1;NP_005316.1;NP_005314.2	NP_005312.1;NP_005311.1	6;4;2;2	2;0;0;0	2;0;0;0	>gi|4885379|ref|NP_005312.1| histone H1.4 [Homo sapiens];>gi|4885377|ref|NP_005311.1| histone H1.3 [Homo sapiens]	4	6	2	2	5	4	4	1	1	0	6	6	6	3	4	4	1	1	1	0	0	0	2	2	2	1	1	1	1	1	1	0	0	0	2	2	2	1	1	1	21.9	9.1	9.1	21.865
NP_005327.1;NP_976221.1;NP_001230829.1	NP_005327.1;NP_976221.1;NP_001230829.1	3;3;3	3;3;3	3;3;3	>gi|4885409|ref|NP_005327.1| vigilin isoform a [Homo sapiens];>gi|42716280|ref|NP_976221.1| vigilin isoform a [Homo sapiens];>gi|345199283|ref|NP_001230829.1| vigilin isoform b [Homo sapiens]	3	3	3	3	0	0	0	0	0	0	0	0	0	2	1	1	0	0	0	0	0	0	0	0	0	2	1	1	0	0	0	0	0	0	0	0	0	2	1	1	3.5	3.5	3.5	141.44
NP_005336.3;NP_005337.2	NP_005336.3;NP_005337.2	19;19	17;17	10;10	>gi|194248072|ref|NP_005336.3| heat shock 70 kDa protein 1A/1B [Homo sapiens];>gi|167466173|ref|NP_005337.2| heat shock 70 kDa protein 1A/1B [Homo sapiens]	2	19	17	10	13	14	13	14	13	5	15	14	15	18	18	19	12	12	12	12	11	3	13	12	13	16	16	17	7	7	7	7	6	2	8	7	8	10	10	10	29	25.3	12.6	70.051
NP_005338.1;NP_068835.1;NP_006777.1	NP_005338.1	17;1;1	15;1;1	15;1;1	>gi|16507237|ref|NP_005338.1| 78 kDa glucose-regulated protein precursor [Homo sapiens]	3	17	15	15	11	13	11	12	10	3	10	12	9	16	17	17	10	11	10	10	9	2	8	10	7	14	15	15	10	11	10	10	9	2	8	10	7	14	15	15	33.8	32.1	32.1	72.332
NP_005372.2	NP_005372.2	4	4	4	>gi|55956788|ref|NP_005372.2| nucleolin [Homo sapiens]	1	4	4	4	3	3	3	1	1	0	2	2	1	4	4	4	3	3	3	1	1	0	2	2	1	4	4	4	3	3	3	1	1	0	2	2	1	4	4	4	7.9	7.9	7.9	76.613
NP_005484.2	NP_005484.2	1	1	1	>gi|39812378|ref|NP_005484.2| ran-binding protein 9 [Homo sapiens]	1	1	1	1	1	1	1	0	0	0	1	1	0	1	0	0	1	1	1	0	0	0	1	1	0	1	0	0	1	1	1	0	0	0	1	1	0	1	0	0	1.9	1.9	1.9	77.846
NP_005490.1	NP_005490.1	1	1	1	>gi|4885649|ref|NP_005490.1| SUMO-activating enzyme subunit 2 [Homo sapiens]	1	1	1	1	0	0	0	0	0	0	0	0	0	1	1	1	0	0	0	0	0	0	0	0	0	1	1	1	0	0	0	0	0	0	0	0	0	1	1	1	2.3	2.3	2.3	71.223
NP_005498.1;NP_068733.1;NP_619579.1;NP_001230574.1	NP_005498.1	3;1;1;1	3;1;1;1	3;1;1;1	>gi|5031635|ref|NP_005498.1| cofilin-1 [Homo sapiens]	4	3	3	3	1	1	0	2	2	0	2	2	2	2	3	2	1	1	0	2	2	0	2	2	2	2	3	2	1	1	0	2	2	0	2	2	2	2	3	2	22.3	22.3	22.3	18.502
NP_005521.1	NP_005521.1	6	6	6	>gi|5031777|ref|NP_005521.1| isocitrate dehydrogenase [NAD] subunit alpha, mitochondrial precursor [Homo sapiens]	1	6	6	6	0	0	0	3	3	3	1	1	1	6	6	6	0	0	0	3	3	3	1	1	1	6	6	6	0	0	0	3	3	3	1	1	1	6	6	6	18	18	18	39.591
NP_005539.1;NP_001123561.1	NP_005539.1;NP_001123561.1	4;3	4;3	4;3	>gi|5031815|ref|NP_005539.1| lysine--tRNA ligase isoform 2 [Homo sapiens];>gi|194272210|ref|NP_001123561.1| lysine--tRNA ligase isoform 1 [Homo sapiens]	2	4	4	4	0	2	0	2	1	0	0	0	0	4	4	4	0	2	0	2	1	0	0	0	0	4	4	4	0	2	0	2	1	0	0	0	0	4	4	4	9.5	9.5	9.5	68.047
NP_005546.2	NP_005546.2	32	1	1	>gi|119703753|ref|NP_005546.2| keratin, type II cytoskeletal 6B [Homo sapiens]	1	32	1	1	23	24	21	24	27	27	28	28	30	25	26	25	1	1	0	0	1	1	0	0	1	1	1	1	1	1	0	0	1	1	0	0	1	1	1	1	51.6	1.6	1.6	60.066
NP_005558.1	NP_005558.1	2	2	2	>gi|5031863|ref|NP_005558.1| galectin-3-binding protein precursor [Homo sapiens]	1	2	2	2	0	0	0	0	0	0	2	2	2	0	0	0	0	0	0	0	0	0	2	2	2	0	0	0	0	0	0	0	0	0	2	2	2	0	0	0	5	5	5	65.33
NP_733821.1;NP_733822.1;NP_005563.1;NP_001244303.1	NP_733821.1;NP_733822.1;NP_005563.1;NP_001244303.1	2;2;2;1	2;2;2;1	2;2;2;1	>gi|27436946|ref|NP_733821.1| lamin isoform A [Homo sapiens];>gi|27436948|ref|NP_733822.1| lamin isoform A delta10 [Homo sapiens];>gi|5031875|ref|NP_005563.1| lamin isoform C [Homo sapiens];>gi|383792150|ref|NP_001244303.1| lamin isoform D [Homo sapiens]	4	2	2	2	0	0	0	0	1	0	1	1	0	1	0	1	0	0	0	0	1	0	1	1	0	1	0	1	0	0	0	0	1	0	1	1	0	1	0	1	4.1	4.1	4.1	74.139
NP_005580.1	NP_005580.1	4	4	4	>gi|11095441|ref|NP_005580.1| methylmalonate-semialdehyde dehydrogenase [acylating], mitochondrial precursor [Homo sapiens]	1	4	4	4	0	0	0	2	2	1	0	0	0	4	4	3	0	0	0	2	2	1	0	0	0	4	4	3	0	0	0	2	2	1	0	0	0	4	4	3	12.7	12.7	12.7	57.839
NP_005678.3	NP_005678.3	3	3	3	>gi|124028525|ref|NP_005678.3| phenylalanine--tRNA ligase beta subunit [Homo sapiens]	1	3	3	3	0	0	0	0	0	0	0	0	0	1	1	3	0	0	0	0	0	0	0	0	0	1	1	3	0	0	0	0	0	0	0	0	0	1	1	3	5.8	5.8	5.8	66.115
NP_005693.1	NP_005693.1	2	2	2	>gi|24307899|ref|NP_005693.1| GTPase Era, mitochondrial [Homo sapiens]	1	2	2	2	0	0	0	0	0	0	0	0	0	2	2	2	0	0	0	0	0	0	0	0	0	2	2	2	0	0	0	0	0	0	0	0	0	2	2	2	5.9	5.9	5.9	48.349
NP_005712.1	NP_005712.1	1	1	1	>gi|5031573|ref|NP_005712.1| actin-related protein 3 [Homo sapiens]	1	1	1	1	0	0	0	0	0	0	0	0	0	1	1	1	0	0	0	0	0	0	0	0	0	1	1	1	0	0	0	0	0	0	0	0	0	1	1	1	2.9	2.9	2.9	47.371
NP_001166167.1;NP_005717.3;NP_001166168.1;NP_001166166.1	NP_001166167.1;NP_005717.3	5;5;2;1	5;5;2;1	5;5;2;1	>gi|291084500|ref|NP_001166167.1| elongation factor Ts, mitochondrial isoform 1 precursor [Homo sapiens];>gi|171846268|ref|NP_005717.3| elongation factor Ts, mitochondrial isoform 2 precursor [Homo sapiens]	4	5	5	5	0	0	0	0	1	0	0	0	0	5	5	5	0	0	0	0	1	0	0	0	0	5	5	5	0	0	0	0	1	0	0	0	0	5	5	5	23.1	23.1	23.1	37.656
NP_005720.1	NP_005720.1	2	2	2	>gi|5031987|ref|NP_005720.1| peptidyl-prolyl cis-trans isomerase F, mitochondrial precursor [Homo sapiens]	1	2	2	2	0	0	0	1	1	0	0	0	0	2	2	2	0	0	0	1	1	0	0	0	0	2	2	2	0	0	0	1	1	0	0	0	0	2	2	2	19.8	19.8	19.8	22.04
NP_005723.2	NP_005723.2	1	1	1	>gi|19924129|ref|NP_005723.2| DNA repair protein RAD50 [Homo sapiens]	1	1	1	1	0	0	0	0	0	0	0	1	0	0	0	0	0	0	0	0	0	0	0	1	0	0	0	0	0	0	0	0	0	0	0	1	0	0	0	0	0.8	0.8	0.8	153.89
NP_005733.1	NP_005733.1	5	5	5	>gi|5031973|ref|NP_005733.1| protein disulfide-isomerase A6 precursor [Homo sapiens]	1	5	5	5	0	0	0	4	3	3	0	1	1	5	4	5	0	0	0	4	3	3	0	1	1	5	4	5	0	0	0	4	3	3	0	1	1	5	4	5	15.9	15.9	15.9	48.121
NP_005753.1	NP_005753.1	5	5	5	>gi|5032179|ref|NP_005753.1| transcription intermediary factor 1-beta [Homo sapiens]	1	5	5	5	0	0	0	0	0	0	4	4	4	4	4	3	0	0	0	0	0	0	4	4	4	4	4	3	0	0	0	0	0	0	4	4	4	4	4	3	11.3	11.3	11.3	88.549
NP_005754.2	NP_005754.2	7	7	7	>gi|13027640|ref|NP_005754.2| alpha-aminoadipic semialdehyde synthase, mitochondrial [Homo sapiens]	1	7	7	7	1	2	1	2	1	2	1	2	1	6	6	6	1	2	1	2	1	2	1	2	1	6	6	6	1	2	1	2	1	2	1	2	1	6	6	6	9.5	9.5	9.5	102.13
NP_005796.1	NP_005796.1	1	1	1	>gi|5031981|ref|NP_005796.1| 26S proteasome non-ATPase regulatory subunit 14 [Homo sapiens]	1	1	1	1	0	0	0	0	0	0	0	0	0	1	1	1	0	0	0	0	0	0	0	0	0	1	1	1	0	0	0	0	0	0	0	0	0	1	1	1	4.2	4.2	4.2	34.577
NP_005821.2	NP_005821.2	2	2	2	>gi|186928854|ref|NP_005821.2| 28S ribosomal protein S31, mitochondrial [Homo sapiens]	1	2	2	2	0	0	0	0	0	0	0	0	0	2	2	2	0	0	0	0	0	0	0	0	0	2	2	2	0	0	0	0	0	0	0	0	0	2	2	2	6.6	6.6	6.6	45.318
NP_005852.2	NP_005852.2	1	1	1	>gi|56181387|ref|NP_005852.2| E3 ubiquitin-protein ligase CHIP [Homo sapiens]	1	1	1	1	0	0	0	0	0	0	0	0	0	1	1	1	0	0	0	0	0	0	0	0	0	1	1	1	0	0	0	0	0	0	0	0	0	1	1	1	3.6	3.6	3.6	34.856
NP_005868.1	NP_005868.1	1	1	1	>gi|5032087|ref|NP_005868.1| splicing factor 3A subunit 1 isoform 1 [Homo sapiens]	1	1	1	1	0	0	0	0	0	0	1	1	1	1	1	1	0	0	0	0	0	0	1	1	1	1	1	1	0	0	0	0	0	0	1	1	1	1	1	1	1.6	1.6	1.6	88.885
NP_005900.2;NP_002364.5	NP_005900.2	48;1	48;1	48;1	>gi|153945728|ref|NP_005900.2| microtubule-associated protein 1B [Homo sapiens]	2	48	48	48	34	32	32	23	22	1	26	26	23	46	45	43	34	32	32	23	22	1	26	26	23	46	45	43	34	32	32	23	22	1	26	26	23	46	45	43	29.3	29.3	29.3	270.63
NP_005902.1;NP_000420.1	NP_005902.1	6;1	6;1	6;1	>gi|5174529|ref|NP_005902.1| S-adenosylmethionine synthase isoform type-2 [Homo sapiens]	2	6	6	6	0	0	0	5	5	5	2	2	1	6	6	6	0	0	0	5	5	5	2	2	1	6	6	6	0	0	0	5	5	5	2	2	1	6	6	6	16.7	16.7	16.7	43.66
NP_005906.2	NP_005906.2	2	2	2	>gi|7427519|ref|NP_005906.2| DNA replication licensing factor MCM6 [Homo sapiens]	1	2	2	2	0	0	0	0	0	0	0	0	0	1	1	2	0	0	0	0	0	0	0	0	0	1	1	2	0	0	0	0	0	0	0	0	0	1	1	2	2.8	2.8	2.8	92.888
NP_005907.3;NP_877577.1	NP_005907.3;NP_877577.1	4;4	4;4	4;4	>gi|33469968|ref|NP_005907.3| DNA replication licensing factor MCM7 isoform 1 [Homo sapiens];>gi|33469922|ref|NP_877577.1| DNA replication licensing factor MCM7 isoform 2 [Homo sapiens]	2	4	4	4	0	1	0	0	0	0	0	0	0	2	3	3	0	1	0	0	0	0	0	0	0	2	3	3	0	1	0	0	0	0	0	0	0	2	3	3	8.8	8.8	8.8	81.307
NP_005909.2	NP_005909.2	18	18	18	>gi|21735621|ref|NP_005909.2| malate dehydrogenase, mitochondrial precursor [Homo sapiens]	1	18	18	18	2	2	2	13	13	13	3	3	2	17	16	18	2	2	2	13	13	13	3	3	2	17	16	18	2	2	2	13	13	13	3	3	2	17	16	18	63.3	63.3	63.3	35.503
NP_005923.2	NP_005923.2	4	4	4	>gi|156105687|ref|NP_005923.2| mitochondrial intermediate peptidase [Homo sapiens]	1	4	4	4	0	0	0	0	0	0	0	0	0	4	4	3	0	0	0	0	0	0	0	0	0	4	4	3	0	0	0	0	0	0	0	0	0	4	4	3	6.7	6.7	6.7	80.61
NP_005947.3	NP_005947.3	21	20	20	>gi|222136639|ref|NP_005947.3| C-1-tetrahydrofolate synthase, cytoplasmic [Homo sapiens]	1	21	20	20	2	2	2	13	12	3	7	5	2	20	21	20	2	2	2	12	11	3	7	5	2	19	20	19	2	2	2	12	11	3	7	5	2	19	20	19	27.7	26.6	26.6	101.53
NP_005959.2;NP_112480.2	NP_005959.2;NP_112480.2	4;4	4;4	4;4	>gi|14141152|ref|NP_005959.2| heterogeneous nuclear ribonucleoprotein M isoform a [Homo sapiens];>gi|157412270|ref|NP_112480.2| heterogeneous nuclear ribonucleoprotein M isoform b [Homo sapiens]	2	4	4	4	2	3	3	1	0	0	2	3	3	3	2	2	2	3	3	1	0	0	2	3	3	3	2	2	2	3	3	1	0	0	2	3	3	3	2	2	9.5	9.5	9.5	77.515
NP_005989.3;NP_001008800.1;NP_001792.2	NP_005989.3;NP_001008800.1	11;10;1	11;10;1	11;10;1	>gi|63162572|ref|NP_005989.3| T-complex protein 1 subunit gamma isoform a [Homo sapiens];>gi|58761484|ref|NP_001008800.1| T-complex protein 1 subunit gamma isoform c [Homo sapiens]	3	11	11	11	0	1	1	3	3	2	6	4	4	11	11	9	0	1	1	3	3	2	6	4	4	11	11	9	0	1	1	3	3	2	6	4	4	11	11	9	25.5	25.5	25.5	60.533
NP_006003.1	NP_006003.1	5	5	5	>gi|5174419|ref|NP_006003.1| putative ATP-dependent Clp protease proteolytic subunit, mitochondrial precursor [Homo sapiens]	1	5	5	5	1	1	0	1	2	3	1	1	0	5	5	5	1	1	0	1	2	3	1	1	0	5	5	5	1	1	0	1	2	3	1	1	0	5	5	5	20.6	20.6	20.6	30.18
NP_006077.2;NP_001184110.1	NP_006077.2;NP_001184110.1	14;11	1;1	1;1	>gi|50592996|ref|NP_006077.2| tubulin beta-3 chain isoform 1 [Homo sapiens];>gi|308235963|ref|NP_001184110.1| tubulin beta-3 chain isoform 2 [Homo sapiens]	2	14	1	1	12	13	5	8	10	7	11	11	11	12	12	14	0	1	0	0	0	0	0	0	1	0	1	1	0	1	0	0	0	0	0	0	1	0	1	1	31.8	4	4	50.432
NP_006078.2	NP_006078.2	15	1	1	>gi|21361322|ref|NP_006078.2| tubulin beta-4A chain [Homo sapiens]	1	15	1	1	14	14	7	10	12	8	13	13	12	15	13	14	1	1	0	1	1	0	0	0	0	1	1	1	1	1	0	1	1	0	0	0	0	1	1	1	38.7	4.1	4.1	49.585
NP_006079.1;NP_817124.1	NP_006079.1	21;5	5;1	1;0	>gi|5174735|ref|NP_006079.1| tubulin beta-4B chain [Homo sapiens]	2	21	5	1	19	18	7	14	16	11	16	16	16	20	18	20	5	4	1	4	4	2	3	3	4	5	5	5	1	1	0	1	1	1	1	1	1	1	1	1	49.2	13.5	2.7	49.83
NP_006100.2;NP_001034708.1	NP_006100.2;NP_001034708.1	28;26	28;26	28;26	>gi|20070220|ref|NP_006100.2| protein arginine N-methyltransferase 5 isoform a [Homo sapiens];>gi|88900507|ref|NP_001034708.1| protein arginine N-methyltransferase 5 isoform b [Homo sapiens]	2	28	28	28	25	22	23	13	13	5	19	20	21	19	19	19	25	22	23	13	13	5	19	20	21	19	19	19	25	22	23	13	13	5	19	20	21	19	19	19	40	40	40	72.683
NP_006102.2	NP_006102.2	17	17	17	>gi|167614485|ref|NP_006102.2| 3-ketoacyl-CoA thiolase, mitochondrial [Homo sapiens]	1	17	17	17	0	0	0	6	5	4	1	1	0	15	15	15	0	0	0	6	5	4	1	1	0	15	15	15	0	0	0	6	5	4	1	1	0	15	15	15	54.4	54.4	54.4	41.924
NP_006107.1;NP_705717.1	NP_006107.1;NP_705717.1	6;6	6;6	6;6	>gi|5174703|ref|NP_006107.1| TGF-beta-activated kinase 1 and MAP3K7-binding protein 1 isoform alpha [Homo sapiens];>gi|41281798|ref|NP_705717.1| TGF-beta-activated kinase 1 and MAP3K7-binding protein 1 isoform beta [Homo sapiens]	2	6	6	6	3	4	3	1	1	0	4	5	4	1	2	2	3	4	3	1	1	0	4	5	4	1	2	2	3	4	3	1	1	0	4	5	4	1	2	2	18.3	18.3	18.3	54.643
NP_006112.3;CON__P04264;NP_001229305.1;NP_002046.1;NP_001124491.1;CON__H-INV:HIT000016045	NP_006112.3;CON__P04264	55;54;1;1;1;1	55;54;1;1;1;1	43;42;0;0;0;0	>gi|119395750|ref|NP_006112.3| keratin, type II cytoskeletal 1 [Homo sapiens];>P04264 SWISS-PROT:P04264 Tax_Id=9606 Gene_Symbol=KRT1 Keratin, type II cytoskeletal 1	6	55	55	43	43	43	43	50	50	51	49	51	48	46	46	48	43	43	43	50	50	51	49	51	48	46	46	48	32	32	32	38	38	39	37	39	36	34	34	36	67.4	67.4	56.2	66.038
NP_006126.1	NP_006126.1	4	4	3	>gi|5453597|ref|NP_006126.1| F-actin-capping protein subunit alpha-1 [Homo sapiens]	1	4	4	3	2	2	1	1	2	1	1	1	0	4	4	4	2	2	1	1	2	1	1	1	0	4	4	4	1	1	1	0	1	0	0	0	0	3	3	3	19.6	19.6	16.1	32.922
NP_006127.1	NP_006127.1	2	1	1	>gi|5453599|ref|NP_006127.1| F-actin-capping protein subunit alpha-2 [Homo sapiens]	1	2	1	1	1	1	0	1	1	1	1	1	0	1	2	1	0	0	0	0	0	0	0	0	0	0	1	0	0	0	0	0	0	0	0	0	0	0	1	0	8.4	4.9	4.9	32.949
NP_006169.2	NP_006169.2	3	3	3	>gi|156564401|ref|NP_006169.2| vesicle-fusing ATPase [Homo sapiens]	1	3	3	3	0	1	1	1	1	1	0	0	0	3	3	3	0	1	1	1	1	1	0	0	0	3	3	3	0	1	1	1	1	1	0	0	0	3	3	3	4.4	4.4	4.4	82.593
NP_006187.2	NP_006187.2	5	5	3	>gi|222352151|ref|NP_006187.2| poly(rC)-binding protein 1 [Homo sapiens]	1	5	5	3	0	1	0	2	2	2	1	1	0	4	5	3	0	1	0	2	2	2	1	1	0	4	5	3	0	1	0	2	2	2	1	1	0	3	3	3	20.8	20.8	12.1	37.497
NP_006280.3	NP_006280.3	9	9	9	>gi|223029410|ref|NP_006280.3| talin-1 [Homo sapiens]	1	9	9	9	2	2	0	2	1	1	4	3	2	6	6	8	2	2	0	2	1	1	4	3	2	6	6	8	2	2	0	2	1	1	4	3	2	6	6	8	4.5	4.5	4.5	269.76
NP_006286.1	NP_006286.1	4	4	4	>gi|5454158|ref|NP_006286.1| valine--tRNA ligase [Homo sapiens]	1	4	4	4	0	0	0	0	0	0	0	0	1	4	3	3	0	0	0	0	0	0	0	0	1	4	3	3	0	0	0	0	0	0	0	0	1	4	3	3	4.8	4.8	4.8	140.47
NP_006297.2	NP_006297.2	2	2	2	>gi|30581135|ref|NP_006297.2| structural maintenance of chromosomes protein 1A [Homo sapiens]	1	2	2	2	1	1	0	0	0	0	1	1	1	1	2	1	1	1	0	0	0	0	1	1	1	1	2	1	1	1	0	0	0	0	1	1	1	1	2	1	1.7	1.7	1.7	143.23
NP_006301.3	NP_006301.3	5	5	5	>gi|158937236|ref|NP_006301.3| puromycin-sensitive aminopeptidase [Homo sapiens]	1	5	5	5	0	0	0	2	1	1	0	0	0	4	4	3	0	0	0	2	1	1	0	0	0	4	4	3	0	0	0	2	1	1	0	0	0	4	4	3	5.3	5.3	5.3	103.28
NP_006316.1	NP_006316.1	4	4	4	>gi|5453555|ref|NP_006316.1| GTP-binding nuclear protein Ran [Homo sapiens]	1	4	4	4	0	0	0	3	3	3	2	2	1	4	4	4	0	0	0	3	3	3	2	2	1	4	4	4	0	0	0	3	3	3	2	2	1	4	4	4	20.8	20.8	20.8	24.423
NP_006319.1	NP_006319.1	1	1	1	>gi|5454064|ref|NP_006319.1| RNA-binding protein 14 isoform 1 [Homo sapiens]	1	1	1	1	0	0	0	0	0	0	1	1	1	0	0	0	0	0	0	0	0	0	1	1	1	0	0	0	0	0	0	0	0	0	1	1	1	0	0	0	2.2	2.2	2.2	69.491
NP_006342.2	NP_006342.2	6	6	6	>gi|33636719|ref|NP_006342.2| mitochondrial import inner membrane translocase subunit TIM44 [Homo sapiens]	1	6	6	6	1	1	0	3	4	4	0	1	0	6	6	5	1	1	0	3	4	4	0	1	0	6	6	5	1	1	0	3	4	4	0	1	0	6	6	5	17	17	17	51.355
NP_006357.1	NP_006357.1	3	3	3	>gi|5453593|ref|NP_006357.1| adenylyl cyclase-associated protein 2 [Homo sapiens]	1	3	3	3	1	1	0	3	3	0	2	2	2	3	3	3	1	1	0	3	3	0	2	2	2	3	3	3	1	1	0	3	3	0	2	2	2	3	3	3	7.3	7.3	7.3	52.823
NP_006381.2	NP_006381.2	2	2	2	>gi|53759103|ref|NP_006381.2| importin-8 isoform 1 [Homo sapiens]	1	2	2	2	0	0	0	0	0	0	0	1	1	2	1	1	0	0	0	0	0	0	0	1	1	2	1	1	0	0	0	0	0	0	0	1	1	2	1	1	2.1	2.1	2.1	119.94
NP_006397.1	NP_006397.1	3	2	2	>gi|5453549|ref|NP_006397.1| peroxiredoxin-4 precursor [Homo sapiens]	1	3	2	2	1	1	0	2	2	2	2	1	1	3	2	3	0	0	0	1	1	1	2	1	0	2	2	2	0	0	0	1	1	1	2	1	0	2	2	2	12.2	7.7	7.7	30.54
NP_006420.1;NP_001159757.1;NP_001159756.1;NP_001009570.1	NP_006420.1;NP_001159757.1;NP_001159756.1;NP_001009570.1	14;13;10;7	14;13;10;7	14;13;10;7	>gi|5453607|ref|NP_006420.1| T-complex protein 1 subunit eta isoform a [Homo sapiens];>gi|261399877|ref|NP_001159757.1| T-complex protein 1 subunit eta isoform d [Homo sapiens];>gi|261399875|ref|NP_001159756.1| T-complex protein 1 subunit eta isoform c [Ho	4	14	14	14	1	1	0	4	3	0	5	6	5	12	13	13	1	1	0	4	3	0	5	6	5	12	13	13	1	1	0	4	3	0	5	6	5	12	13	13	30.9	30.9	30.9	59.366
NP_006421.2;NP_001243650.1	NP_006421.2;NP_001243650.1	5;4	5;4	5;4	>gi|38455427|ref|NP_006421.2| T-complex protein 1 subunit delta isoform a [Homo sapiens];>gi|375477430|ref|NP_001243650.1| T-complex protein 1 subunit delta isoform b [Homo sapiens]	2	5	5	5	0	0	0	2	2	0	2	1	2	5	5	5	0	0	0	2	2	0	2	1	2	5	5	5	0	0	0	2	2	0	2	1	2	5	5	5	13.5	13.5	13.5	57.924
NP_006422.1;NP_001185771.1	NP_006422.1;NP_001185771.1	14;13	14;13	14;13	>gi|5453603|ref|NP_006422.1| T-complex protein 1 subunit beta isoform 1 [Homo sapiens];>gi|311771535|ref|NP_001185771.1| T-complex protein 1 subunit beta isoform 2 [Homo sapiens]	2	14	14	14	6	6	0	8	8	1	5	5	5	14	14	14	6	6	0	8	8	1	5	5	5	14	14	14	6	6	0	8	8	1	5	5	5	14	14	14	42.2	42.2	42.2	57.488
NP_006431.2	NP_006431.2	4	4	4	>gi|22035672|ref|NP_006431.2| thioredoxin reductase 2, mitochondrial precursor [Homo sapiens]	1	4	4	4	1	0	1	0	0	0	0	0	0	4	4	4	1	0	1	0	0	0	0	0	0	4	4	4	1	0	1	0	0	0	0	0	0	4	4	4	9.2	9.2	9.2	56.524
NP_006537.3;NP_001153895.1;NP_006539.3;NP_006538.2;NP_001007226.1	NP_006537.3;NP_001153895.1	3;2;1;1;1	3;2;1;1;1	3;2;1;1;1	>gi|56237027|ref|NP_006537.3| insulin-like growth factor 2 mRNA-binding protein 1 isoform 1 [Homo sapiens];>gi|238624257|ref|NP_001153895.1| insulin-like growth factor 2 mRNA-binding protein 1 isoform 2 [Homo sapiens]	5	3	3	3	2	2	2	1	1	0	2	2	2	3	3	3	2	2	2	1	1	0	2	2	2	3	3	3	2	2	2	1	1	0	2	2	2	3	3	3	6.9	6.9	6.9	63.48
NP_006576.2	NP_006576.2	16	16	16	>gi|48762932|ref|NP_006576.2| T-complex protein 1 subunit theta [Homo sapiens]	1	16	16	16	4	4	4	6	7	1	7	7	6	14	15	15	4	4	4	6	7	1	7	7	6	14	15	15	4	4	4	6	7	1	7	7	6	14	15	15	34.9	34.9	34.9	59.62
NP_006588.1;NP_694881.1;NP_068814.2	NP_006588.1;NP_694881.1	25;24;8	25;24;8	21;20;4	>gi|5729877|ref|NP_006588.1| heat shock cognate 71 kDa protein isoform 1 [Homo sapiens];>gi|24234686|ref|NP_694881.1| heat shock cognate 71 kDa protein isoform 2 [Homo sapiens]	3	25	25	21	20	20	18	20	18	7	19	19	19	23	23	24	20	20	18	20	18	7	19	19	19	23	23	24	17	16	15	17	16	5	16	16	16	19	19	20	42.3	42.3	36.5	70.897
NP_006614.2	NP_006614.2	7	7	7	>gi|23308577|ref|NP_006614.2| D-3-phosphoglycerate dehydrogenase [Homo sapiens]	1	7	7	7	5	5	1	5	5	2	4	3	1	7	7	7	5	5	1	5	5	2	4	3	1	7	7	7	5	5	1	5	5	2	4	3	1	7	7	7	16.7	16.7	16.7	56.65
NP_006627.2	NP_006627.2	2	2	2	>gi|94721354|ref|NP_006627.2| bifunctional methylenetetrahydrofolate dehydrogenase/cyclohydrolase, mitochondrial precursor [Homo sapiens]	1	2	2	2	1	0	0	2	2	2	1	1	1	2	2	2	1	0	0	2	2	2	1	1	1	2	2	2	1	0	0	2	2	2	1	1	1	2	2	2	6.6	6.6	6.6	37.895
NP_006635.2	NP_006635.2	4	4	4	>gi|42544159|ref|NP_006635.2| heat shock protein 105 kDa [Homo sapiens]	1	4	4	4	1	1	1	1	1	0	1	1	1	4	4	4	1	1	1	1	1	0	1	1	1	4	4	4	1	1	1	1	1	0	1	1	1	4	4	4	5.6	5.6	5.6	96.864
NP_006651.2	NP_006651.2	18	18	18	>gi|7242140|ref|NP_006651.2| ATP-dependent Clp protease ATP-binding subunit clpX-like, mitochondrial precursor [Homo sapiens]	1	18	18	18	1	1	1	8	6	1	7	7	7	16	18	17	1	1	1	8	6	1	7	7	7	16	18	17	1	1	1	8	6	1	7	7	7	16	18	17	34.4	34.4	34.4	69.223
NP_006657.1	NP_006657.1	6	6	6	>gi|5730023|ref|NP_006657.1| ruvB-like 2 [Homo sapiens]	1	6	6	6	1	1	0	2	2	1	3	4	5	6	6	5	1	1	0	2	2	1	3	4	5	6	6	5	1	1	0	2	2	1	3	4	5	6	6	5	14.9	14.9	14.9	51.156
NP_006708.2;NP_001010862.2	NP_006708.2	3;1	3;1	3;1	>gi|112293285|ref|NP_006708.2| spindlin-1 [Homo sapiens]	2	3	3	3	2	3	0	0	0	0	2	2	0	2	2	2	2	3	0	0	0	0	2	2	0	2	2	2	2	3	0	0	0	0	2	2	0	2	2	2	19.8	19.8	19.8	29.6
NP_006730.2	NP_006730.2	2	2	2	>gi|23510448|ref|NP_006730.2| DNA replication licensing factor MCM5 [Homo sapiens]	1	2	2	2	1	1	1	0	0	0	1	1	1	2	1	2	1	1	1	0	0	0	1	1	1	2	1	2	1	1	1	0	0	0	1	1	1	2	1	2	3.5	3.5	3.5	82.285
NP_006752.1	NP_006752.1	5	5	5	>gi|5803225|ref|NP_006752.1| 14-3-3 protein epsilon [Homo sapiens]	1	5	5	5	2	2	0	2	2	2	3	3	0	5	5	5	2	2	0	2	2	2	3	3	0	5	5	5	2	2	0	2	2	2	3	3	0	5	5	5	23.1	23.1	23.1	29.174
NP_006784.1;NP_054817.2	NP_006784.1;NP_054817.2	5;5	5;5	5;5	>gi|5802974|ref|NP_006784.1| thioredoxin-dependent peroxide reductase, mitochondrial isoform a precursor [Homo sapiens];>gi|32483377|ref|NP_054817.2| thioredoxin-dependent peroxide reductase, mitochondrial isoform b [Homo sapiens]	2	5	5	5	1	1	1	4	4	4	1	1	1	5	5	5	1	1	1	4	4	4	1	1	1	5	5	5	1	1	1	4	4	4	1	1	1	5	5	5	28.9	28.9	28.9	27.692
NP_006787.2	NP_006787.2	7	7	7	>gi|300192933|ref|NP_006787.2| AFG3-like protein 2 [Homo sapiens]	1	7	7	7	0	0	0	3	3	0	0	0	0	6	6	6	0	0	0	3	3	0	0	0	0	6	6	6	0	0	0	3	3	0	0	0	0	6	6	6	12.9	12.9	12.9	88.583
NP_006810.1	NP_006810.1	3	3	3	>gi|5803181|ref|NP_006810.1| stress-induced-phosphoprotein 1 [Homo sapiens]	1	3	3	3	0	0	0	2	2	0	0	0	0	3	3	3	0	0	0	2	2	0	0	0	0	3	3	3	0	0	0	2	2	0	0	0	0	3	3	3	5.9	5.9	5.9	62.639
NP_006817.1	NP_006817.1	2	2	2	>gi|5803227|ref|NP_006817.1| 14-3-3 protein theta [Homo sapiens]	1	2	2	2	0	0	0	1	1	1	1	1	0	2	2	2	0	0	0	1	1	1	1	1	0	2	2	2	0	0	0	1	1	1	1	1	0	2	2	2	13.5	13.5	13.5	27.764
NP_006827.1	NP_006827.1	3	3	3	>gi|54607053|ref|NP_006827.1| translational activator GCN1 [Homo sapiens]	1	3	3	3	0	0	0	0	0	0	0	0	0	3	1	2	0	0	0	0	0	0	0	0	0	3	1	2	0	0	0	0	0	0	0	0	0	3	1	2	1.3	1.3	1.3	292.71
NP_006833.2	NP_006833.2	1	1	1	>gi|55749531|ref|NP_006833.2| splicing factor 3B subunit 2 [Homo sapiens]	1	1	1	1	1	1	1	0	0	0	0	0	0	1	1	1	1	1	1	0	0	0	0	0	0	1	1	1	1	1	1	0	0	0	0	0	0	1	1	1	2	2	2	100.23
NP_008830.2;NP_777280.1;NP_001245313.1	NP_008830.2;NP_777280.1;NP_001245313.1	4;3;3	4;3;3	4;3;3	>gi|28178821|ref|NP_008830.2| isocitrate dehydrogenase [NAD] subunit beta, mitochondrial isoform a precursor [Homo sapiens];>gi|28178816|ref|NP_777280.1| isocitrate dehydrogenase [NAD] subunit beta, mitochondrial isoform b precursor [Homo sapiens];>gi|3856	3	4	4	4	0	0	0	2	2	2	0	0	0	4	4	4	0	0	0	2	2	2	0	0	0	4	4	4	0	0	0	2	2	2	0	0	0	4	4	4	14.5	14.5	14.5	42.183
NP_789845.1;NP_008834.3;NP_789842.2	NP_789845.1;NP_008834.3;NP_789842.2	2;2;1	1;1;1	1;1;1	>gi|29171702|ref|NP_789845.1| inorganic pyrophosphatase 2, mitochondrial isoform 1 precursor [Homo sapiens];>gi|77812678|ref|NP_008834.3| inorganic pyrophosphatase 2, mitochondrial isoform 2 precursor [Homo sapiens];>gi|77812680|ref|NP_789842.2| inorganic	3	2	1	1	1	1	1	1	1	0	1	1	0	2	2	2	1	1	1	1	1	0	1	1	0	1	1	1	1	1	1	1	1	0	1	1	0	1	1	1	6.6	3.9	3.9	37.92
NP_008838.2;NP_722546.1	NP_008838.2;NP_722546.1	3;3	2;2	2;2	>gi|24797097|ref|NP_008838.2| pyrroline-5-carboxylate reductase 1, mitochondrial isoform 1 [Homo sapiens];>gi|24797095|ref|NP_722546.1| pyrroline-5-carboxylate reductase 1, mitochondrial isoform 2 [Homo sapiens]	2	3	2	2	1	1	1	0	0	0	0	0	0	2	3	3	1	1	1	0	0	0	0	0	0	1	2	2	1	1	1	0	0	0	0	0	0	1	2	2	14.7	10.7	10.7	33.36
NP_008869.1	NP_008869.1	3	3	3	>gi|5902102|ref|NP_008869.1| small nuclear ribonucleoprotein Sm D1 [Homo sapiens]	1	3	3	3	1	1	0	0	0	0	2	2	3	0	1	0	1	1	0	0	0	0	2	2	3	0	1	0	1	1	0	0	0	0	2	2	3	0	1	0	27.7	27.7	27.7	13.281
NP_065393.1;NP_997404.1;NP_997403.1;NP_722550.1;NP_008939.1	NP_065393.1;NP_997404.1;NP_997403.1;NP_722550.1;NP_008939.1	1;1;1;1;1	1;1;1;1;1	1;1;1;1;1	>gi|24431935|ref|NP_065393.1| reticulon-4 isoform A [Homo sapiens];>gi|47519562|ref|NP_997404.1| reticulon-4 isoform E [Homo sapiens];>gi|47519490|ref|NP_997403.1| reticulon-4 isoform D [Homo sapiens];>gi|24431933|ref|NP_722550.1| reticulon-4 isoform B [Ho	5	1	1	1	1	1	1	0	0	0	1	1	1	0	0	0	1	1	1	0	0	0	1	1	1	0	0	0	1	1	1	0	0	0	1	1	1	0	0	0	1.3	1.3	1.3	129.93
NP_008971.2;NP_653333.1	NP_008971.2;NP_653333.1	1;1	1;1	1;1	>gi|21536326|ref|NP_008971.2| heterogeneous nuclear ribonucleoprotein U-like protein 1 isoform a [Homo sapiens];>gi|21536320|ref|NP_653333.1| heterogeneous nuclear ribonucleoprotein U-like protein 1 isoform d [Homo sapiens]	2	1	1	1	0	0	0	0	0	0	1	1	1	1	1	0	0	0	0	0	0	0	1	1	1	1	1	0	0	0	0	0	0	0	1	1	1	1	1	0	1.8	1.8	1.8	95.737
NP_009057.1;NP_112593.2	NP_009057.1	15;1	15;1	15;1	>gi|6005942|ref|NP_009057.1| transitional endoplasmic reticulum ATPase [Homo sapiens]	2	15	15	15	1	2	1	8	7	0	6	6	5	14	12	13	1	2	1	8	7	0	6	6	5	14	12	13	1	2	1	8	7	0	6	6	5	14	12	13	23.4	23.4	23.4	89.321
NP_009123.1	NP_009123.1	4	4	4	>gi|6005757|ref|NP_009123.1| FACT complex subunit SPT16 [Homo sapiens]	1	4	4	4	1	2	1	1	1	1	4	4	2	3	2	2	1	2	1	1	1	1	4	4	2	3	2	2	1	2	1	1	1	1	4	4	2	3	2	2	5.2	5.2	5.2	119.91
NP_009202.1	NP_009202.1	12	10	10	>gi|6005814|ref|NP_009202.1| serine/threonine-protein kinase 38 [Homo sapiens]	1	12	10	10	11	10	10	8	7	3	10	10	10	11	11	11	9	8	8	6	5	2	8	8	8	9	9	9	9	8	8	6	5	2	8	8	8	9	9	9	28	25.4	25.4	54.19
NP_863654.1;NP_009205.3;NP_863655.1;NP_863656.1	NP_863654.1;NP_009205.3;NP_863655.1;NP_863656.1	1;1;1;1	1;1;1;1	1;1;1;1	>gi|32528282|ref|NP_863654.1| cytosolic acyl coenzyme A thioester hydrolase isoform hBACHb [Homo sapiens];>gi|75709208|ref|NP_009205.3| cytosolic acyl coenzyme A thioester hydrolase isoform hBACHa [Homo sapiens];>gi|32528284|ref|NP_863655.1| cytosolic acyl	4	1	1	1	0	1	0	1	1	1	0	0	0	1	1	1	0	1	0	1	1	1	0	0	0	1	1	1	0	1	0	1	1	1	0	0	0	1	1	1	3.2	3.2	3.2	41.796
NP_031381.2	NP_031381.2	30	17	15	>gi|20149594|ref|NP_031381.2| heat shock protein HSP 90-beta [Homo sapiens]	1	30	17	15	8	11	7	18	18	6	10	11	9	30	29	27	4	4	2	11	10	2	6	7	5	17	17	15	4	3	1	9	8	1	5	6	4	15	15	13	33.7	21.3	19.3	83.263
NP_036205.1	NP_036205.1	12	12	12	>gi|24307939|ref|NP_036205.1| T-complex protein 1 subunit epsilon [Homo sapiens]	1	12	12	12	3	2	1	5	5	1	3	4	3	12	11	12	3	2	1	5	5	1	3	4	3	12	11	12	3	2	1	5	5	1	3	4	3	12	11	12	28.3	28.3	28.3	59.67
NP_036226.1;NP_857634.1;NP_857635.1	NP_036226.1;NP_857634.1;NP_857635.1	1;1;1	1;1;1	1;1;1	>gi|6912238|ref|NP_036226.1| peroxiredoxin-5, mitochondrial isoform a precursor [Homo sapiens];>gi|32455260|ref|NP_857634.1| peroxiredoxin-5, mitochondrial isoform b [Homo sapiens];>gi|32455262|ref|NP_857635.1| peroxiredoxin-5, mitochondrial isoform c [Hom	3	1	1	1	0	0	0	1	1	0	0	0	0	1	0	0	0	0	0	1	1	0	0	0	0	1	0	0	0	0	0	1	1	0	0	0	0	1	0	0	5.1	5.1	5.1	22.026
NP_036335.1	NP_036335.1	1	1	1	>gi|6912396|ref|NP_036335.1| glyoxylate reductase/hydroxypyruvate reductase [Homo sapiens]	1	1	1	1	0	0	0	0	0	0	0	0	0	1	1	1	0	0	0	0	0	0	0	0	0	1	1	1	0	0	0	0	0	0	0	0	0	1	1	1	7.3	7.3	7.3	35.668
NP_036340.1;NP_002100.2;NP_001244970.1;NP_001244969.1;NP_001244971.1	NP_036340.1;NP_002100.2;NP_001244970.1;NP_001244969.1;NP_001244971.1	2;1;1;1;1	2;1;1;1;1	2;1;1;1;1	>gi|15029520|ref|NP_036340.1| probable histidine--tRNA ligase, mitochondrial precursor [Homo sapiens];>gi|6996014|ref|NP_002100.2| histidine--tRNA ligase, cytoplasmic isoform 1 [Homo sapiens];>gi|384475554|ref|NP_001244970.1| histidine--tRNA ligase, cytopl	5	2	2	2	0	0	0	0	0	0	0	0	0	2	2	2	0	0	0	0	0	0	0	0	0	2	2	2	0	0	0	0	0	0	0	0	0	2	2	2	4.3	4.3	4.3	56.888
NP_036439.2	NP_036439.2	5	5	5	>gi|32490572|ref|NP_036439.2| band 4.1-like protein 3 [Homo sapiens]	1	5	5	5	2	2	2	0	0	0	4	3	4	2	3	2	2	2	2	0	0	0	4	3	4	2	3	2	2	2	2	0	0	0	4	3	4	2	3	2	6.8	6.8	6.8	120.68
NP_036450.1	NP_036450.1	5	5	5	>gi|6912482|ref|NP_036450.1| LETM1 and EF-hand domain-containing protein 1, mitochondrial precursor [Homo sapiens]	1	5	5	5	0	0	0	1	0	0	0	0	0	5	5	5	0	0	0	1	0	0	0	0	0	5	5	5	0	0	0	1	0	0	0	0	0	5	5	5	8.8	8.8	8.8	83.353
NP_036465.2	NP_036465.2	3	3	3	>gi|57242777|ref|NP_036465.2| C-Myc-binding protein [Homo sapiens]	1	3	3	3	0	0	0	0	0	0	3	2	3	1	0	1	0	0	0	0	0	0	3	2	3	1	0	1	0	0	0	0	0	0	3	2	3	1	0	1	46.6	46.6	46.6	11.967
NP_036475.3;NP_892022.2	NP_036475.3;NP_892022.2	10;10	10;10	10;10	>gi|122939155|ref|NP_036475.3| NAD(P) transhydrogenase, mitochondrial [Homo sapiens];>gi|122939153|ref|NP_892022.2| NAD(P) transhydrogenase, mitochondrial [Homo sapiens]	2	10	10	10	0	0	0	0	0	0	0	0	0	8	6	7	0	0	0	0	0	0	0	0	0	8	6	7	0	0	0	0	0	0	0	0	0	8	6	7	13.3	13.3	13.3	113.89
NP_036526.2	NP_036526.2	2	2	2	>gi|12408675|ref|NP_036526.2| prefoldin subunit 2 [Homo sapiens]	1	2	2	2	0	0	0	1	1	0	0	0	0	2	2	2	0	0	0	1	1	0	0	0	0	2	2	2	0	0	0	1	1	0	0	0	0	2	2	2	16.9	16.9	16.9	16.648
NP_036558.3	NP_036558.3	5	5	5	>gi|54112121|ref|NP_036558.3| splicing factor 3B subunit 3 [Homo sapiens]	1	5	5	5	3	3	3	0	0	0	2	2	2	3	3	3	3	3	3	0	0	0	2	2	2	3	3	3	3	3	3	0	0	0	2	2	2	3	3	3	5.8	5.8	5.8	135.58
NP_036565.2	NP_036565.2	1	1	1	>gi|54112117|ref|NP_036565.2| splicing factor 3B subunit 1 isoform 1 [Homo sapiens]	1	1	1	1	0	0	0	0	0	0	1	1	1	1	1	0	0	0	0	0	0	0	1	1	1	1	1	0	0	0	0	0	0	0	1	1	1	1	1	0	0.7	0.7	0.7	145.83
NP_036611.2	NP_036611.2	1	1	1	>gi|21464101|ref|NP_036611.2| 14-3-3 protein gamma [Homo sapiens]	1	1	1	1	0	0	0	0	0	0	0	0	0	1	1	1	0	0	0	0	0	0	0	0	0	1	1	1	0	0	0	0	0	0	0	0	0	1	1	1	5.7	5.7	5.7	28.302
NP_037415.1;NP_877725.1	NP_037415.1;NP_877725.1	1;1	1;1	1;1	>gi|11034825|ref|NP_037415.1| methionine adenosyltransferase 2 subunit beta isoform 1 [Homo sapiens];>gi|33519455|ref|NP_877725.1| methionine adenosyltransferase 2 subunit beta isoform 2 [Homo sapiens]	2	1	1	1	0	0	0	0	0	0	0	0	0	1	1	1	0	0	0	0	0	0	0	0	0	1	1	1	0	0	0	0	0	0	0	0	0	1	1	1	3.6	3.6	3.6	37.551
NP_037460.2	NP_037460.2	10	10	9	>gi|21361454|ref|NP_037460.2| pyrroline-5-carboxylate reductase 2 [Homo sapiens]	1	10	10	9	0	0	0	0	0	0	1	0	1	10	10	10	0	0	0	0	0	0	1	0	1	10	10	10	0	0	0	0	0	0	1	0	1	9	9	9	34.7	34.7	30.6	33.637
NP_038470.1	NP_038470.1	1	1	1	>gi|7305503|ref|NP_038470.1| stomatin-like protein 2 [Homo sapiens]	1	1	1	1	0	0	0	1	1	1	0	1	0	1	1	1	0	0	0	1	1	1	0	1	0	1	1	1	0	0	0	1	1	1	0	1	0	1	1	1	4.5	4.5	4.5	38.534
NP_054765.1	NP_054765.1	2	2	2	>gi|7662645|ref|NP_054765.1| 28S ribosomal protein S18b, mitochondrial [Homo sapiens]	1	2	2	2	0	0	0	0	1	1	0	0	0	2	2	2	0	0	0	0	1	1	0	0	0	2	2	2	0	0	0	0	1	1	0	0	0	2	2	2	11.2	11.2	11.2	29.395
NP_054894.1	NP_054894.1	3	3	3	>gi|7661806|ref|NP_054894.1| 39S ribosomal protein L15, mitochondrial [Homo sapiens]	1	3	3	3	0	0	1	0	1	1	2	2	2	2	2	2	0	0	1	0	1	1	2	2	2	2	2	2	0	0	1	0	1	1	2	2	2	2	2	2	16.2	16.2	16.2	33.419
NP_055040.2;NP_859050.1;NP_002707.3;NP_001171033.1;NP_001171034.1	NP_055040.2;NP_859050.1;NP_002707.3;NP_001171033.1;NP_001171034.1	2;1;1;1;1	2;1;1;1;1	2;1;1;1;1	>gi|21361399|ref|NP_055040.2| serine/threonine-protein phosphatase 2A 65 kDa regulatory subunit A alpha isoform [Homo sapiens];>gi|32455244|ref|NP_859050.1| serine/threonine-protein phosphatase 2A 65 kDa regulatory subunit A beta isoform isoform b [Homo sa	5	2	2	2	0	2	0	0	0	0	1	1	1	2	2	2	0	2	0	0	0	0	1	1	1	2	2	2	0	2	0	0	0	0	1	1	1	2	2	2	5.4	5.4	5.4	65.308
NP_055049.1	NP_055049.1	2	2	2	>gi|15277342|ref|NP_055049.1| estradiol 17-beta-dehydrogenase 8 [Homo sapiens]	1	2	2	2	0	0	0	0	0	0	0	0	0	1	1	2	0	0	0	0	0	0	0	0	0	1	1	2	0	0	0	0	0	0	0	0	0	1	1	2	11.5	11.5	11.5	26.973
NP_055093.2	NP_055093.2	1	1	1	>gi|31541941|ref|NP_055093.2| heat shock 70 kDa protein 4L [Homo sapiens]	1	1	1	1	0	0	0	1	0	0	0	0	0	1	1	1	0	0	0	1	0	0	0	0	0	1	1	1	0	0	0	1	0	0	0	0	0	1	1	1	1.5	1.5	1.5	94.511
NP_055177.2;NP_932164.1	NP_055177.2;NP_932164.1	5;5	5;5	5;5	>gi|37594471|ref|NP_055177.2| 3-hydroxyisobutyryl-CoA hydrolase, mitochondrial isoform 1 precursor [Homo sapiens];>gi|37594469|ref|NP_932164.1| 3-hydroxyisobutyryl-CoA hydrolase, mitochondrial isoform 2 precursor [Homo sapiens]	2	5	5	5	0	1	0	2	1	2	1	1	0	5	5	5	0	1	0	2	1	2	1	1	0	5	5	5	0	1	0	2	1	2	1	1	0	5	5	5	14.8	14.8	14.8	43.482
NP_055205.2	NP_055205.2	8	8	8	>gi|77404397|ref|NP_055205.2| staphylococcal nuclease domain-containing protein 1 [Homo sapiens]	1	8	8	8	1	1	1	1	3	0	1	0	1	8	5	4	1	1	1	1	3	0	1	0	1	8	5	4	1	1	1	1	3	0	1	0	1	8	5	4	10.9	10.9	10.9	102
NP_055227.1;NP_001007215.1	NP_055227.1;NP_001007215.1	2;1	2;1	2;1	>gi|7656952|ref|NP_055227.1| calcyclin-binding protein isoform 1 [Homo sapiens];>gi|60218913|ref|NP_001007215.1| calcyclin-binding protein isoform 2 [Homo sapiens]	2	2	2	2	0	0	0	1	1	1	0	0	0	1	2	2	0	0	0	1	1	1	0	0	0	1	2	2	0	0	0	1	1	1	0	0	0	1	2	2	16.2	16.2	16.2	26.21
NP_055362.1	NP_055362.1	1	1	1	>gi|7657649|ref|NP_055362.1| tropomodulin-3 [Homo sapiens]	1	1	1	1	0	0	0	0	0	0	0	0	0	1	1	1	0	0	0	0	0	0	0	0	0	1	1	1	0	0	0	0	0	0	0	0	0	1	1	1	3.1	3.1	3.1	39.594
NP_055524.3	NP_055524.3	2	2	2	>gi|110347427|ref|NP_055524.3| ubiquitin carboxyl-terminal hydrolase 34 [Homo sapiens]	1	2	2	2	1	1	1	2	2	1	1	1	1	2	2	2	1	1	1	2	2	1	1	1	1	2	2	2	1	1	1	2	2	1	1	1	1	2	2	2	0.6	0.6	0.6	404.23
NP_055527.1	NP_055527.1	1	1	1	>gi|55741677|ref|NP_055527.1| histone-lysine N-methyltransferase SETD1A [Homo sapiens]	1	1	1	1	0	0	0	0	0	0	0	0	1	0	0	0	0	0	0	0	0	0	0	0	1	0	0	0	0	0	0	0	0	0	0	0	1	0	0	0	1	1	1	186.03
NP_055635.3	NP_055635.3	1	1	1	>gi|54607135|ref|NP_055635.3| mitochondrial import receptor subunit TOM70 [Homo sapiens]	1	1	1	1	0	0	0	0	0	0	0	0	0	1	0	0	0	0	0	0	0	0	0	0	0	1	0	0	0	0	0	0	0	0	0	0	0	1	0	0	1.8	1.8	1.8	67.454
NP_619520.1;NP_055781.2	NP_619520.1;NP_055781.2	9;9	9;9	9;9	>gi|20336294|ref|NP_619520.1| putative ATP-dependent RNA helicase DHX30 isoform 1 [Homo sapiens];>gi|20336290|ref|NP_055781.2| putative ATP-dependent RNA helicase DHX30 isoform 2 [Homo sapiens]	2	9	9	9	1	1	0	3	3	0	0	0	0	8	8	8	1	1	0	3	3	0	0	0	0	8	8	8	1	1	0	3	3	0	0	0	0	8	8	8	9.7	9.7	9.7	133.94
NP_055815.1	NP_055815.1	14	14	12	>gi|24307971|ref|NP_055815.1| serine/threonine-protein kinase 38-like [Homo sapiens]	1	14	14	12	9	10	10	9	8	3	11	12	13	13	13	13	9	10	10	9	8	3	11	12	13	13	13	13	7	8	8	7	6	2	9	10	11	11	11	11	33.2	33.2	30.6	54.002
NP_055873.1;NP_001009814.1	NP_055873.1;NP_001009814.1	53;38	53;38	53;38	>gi|57863271|ref|NP_055873.1| uncharacterized protein KIAA0564 isoform a precursor [Homo sapiens];>gi|57863273|ref|NP_001009814.1| uncharacterized protein KIAA0564 isoform b precursor [Homo sapiens]	2	53	53	53	4	4	2	7	8	3	13	13	11	52	49	50	4	4	2	7	8	3	13	13	11	52	49	50	4	4	2	7	8	3	13	13	11	52	49	50	32.8	32.8	32.8	214.82
NP_055899.2	NP_055899.2	3	3	3	>gi|186928850|ref|NP_055899.2| 28S ribosomal protein S27, mitochondrial [Homo sapiens]	1	3	3	3	0	0	0	1	2	2	0	0	0	3	3	3	0	0	0	1	2	2	0	0	0	3	3	3	0	0	0	1	2	2	0	0	0	3	3	3	8.9	8.9	8.9	47.611
NP_055912.2;NP_001193973.1	NP_055912.2;NP_001193973.1	2;1	2;1	2;1	>gi|333440449|ref|NP_055912.2| CLIP-associating protein 2 isoform 1 [Homo sapiens];>gi|333440451|ref|NP_001193973.1| CLIP-associating protein 2 isoform 2 [Homo sapiens]	2	2	2	2	0	0	0	0	0	0	2	2	2	0	0	0	0	0	0	0	0	0	2	2	2	0	0	0	0	0	0	0	0	0	2	2	2	0	0	0	2.1	2.1	2.1	165.85
NP_055955.1	NP_055955.1	1	1	1	>gi|11056036|ref|NP_055955.1| tubulin--tyrosine ligase-like protein 12 [Homo sapiens]	1	1	1	1	0	0	0	0	0	0	0	0	0	0	1	0	0	0	0	0	0	0	0	0	0	0	1	0	0	0	0	0	0	0	0	0	0	0	1	0	2	2	2	74.403
NP_055975.1	NP_055975.1	8	8	8	>gi|24308013|ref|NP_055975.1| mitochondrial-processing peptidase subunit alpha precursor [Homo sapiens]	1	8	8	8	1	0	0	1	2	2	1	1	1	7	6	7	1	0	0	1	2	2	1	1	1	7	6	7	1	0	0	1	2	2	1	1	1	7	6	7	19	19	19	58.252
NP_056130.2	NP_056130.2	2	2	2	>gi|39725634|ref|NP_056130.2| la-related protein 1 isoform 1 [Homo sapiens]	1	2	2	2	1	1	1	0	0	0	2	2	2	1	0	2	1	1	1	0	0	0	2	2	2	1	0	2	1	1	1	0	0	0	2	2	2	1	0	2	2.4	2.4	2.4	116.46
NP_056155.1;NP_848561.2;NP_001035904.1	NP_056155.1	8;1;1	8;1;1	8;1;1	>gi|7661872|ref|NP_056155.1| probable leucine--tRNA ligase, mitochondrial [Homo sapiens]	3	8	8	8	0	2	0	3	3	0	1	0	0	8	8	8	0	2	0	3	3	0	1	0	0	8	8	8	0	2	0	3	3	0	1	0	0	8	8	8	10.6	10.6	10.6	101.97
NP_056193.2;NP_060626.2	NP_056193.2;NP_060626.2	2;2	2;2	2;2	>gi|54607139|ref|NP_056193.2| vacuolar protein sorting-associated protein 13D isoform 1 [Homo sapiens];>gi|54607141|ref|NP_060626.2| vacuolar protein sorting-associated protein 13D isoform 2 [Homo sapiens]	2	2	2	2	0	0	0	0	0	2	0	0	0	0	0	0	0	0	0	0	0	2	0	0	0	0	0	0	0	0	0	0	0	2	0	0	0	0	0	0	0.8	0.8	0.8	491.91
NP_056399.1	NP_056399.1	6	6	6	>gi|7661672|ref|NP_056399.1| polymerase delta-interacting protein 2 [Homo sapiens]	1	6	6	6	0	0	0	3	2	2	1	2	0	6	6	6	0	0	0	3	2	2	1	2	0	6	6	6	0	0	0	3	2	2	1	2	0	6	6	6	19	19	19	42.033
NP_056444.3	NP_056444.3	10	10	10	>gi|221136939|ref|NP_056444.3| U4/U6 small nuclear ribonucleoprotein Prp31 [Homo sapiens]	1	10	10	10	7	8	6	0	2	1	6	8	7	5	4	6	7	8	6	0	2	1	6	8	7	5	4	6	7	8	6	0	2	1	6	8	7	5	4	6	28.9	28.9	28.9	55.455
NP_056651.1	NP_056651.1	3	3	3	>gi|7710154|ref|NP_056651.1| tryptophan--tRNA ligase, mitochondrial isoform 1 precursor [Homo sapiens]	1	3	3	3	1	1	1	1	1	1	1	1	1	3	3	2	1	1	1	1	1	1	1	1	1	3	3	2	1	1	1	1	1	1	1	1	1	3	3	2	10.3	10.3	10.3	40.146
NP_056932.2;CON__Q01546	NP_056932.2;CON__Q01546	11;10	1;1	1;1	>gi|153791670|ref|NP_056932.2| keratin, type II cytoskeletal 2 oral [Homo sapiens];>Q01546 SWISS-PROT:Q01546 Tax_Id=9606 Gene_Symbol=KRT76 Keratin, type II cytoskeletal 2 oral	2	11	1	1	10	10	7	8	10	8	10	8	9	8	8	9	1	1	0	1	1	1	1	0	0	0	0	1	1	1	0	1	1	1	1	0	0	0	0	1	12.4	2.4	2.4	65.84
NP_056986.2	NP_056986.2	6	6	6	>gi|15147337|ref|NP_056986.2| E3 ubiquitin-protein ligase UBR5 [Homo sapiens]	1	6	6	6	0	0	0	1	0	1	6	5	4	1	1	0	0	0	0	1	0	1	6	5	4	1	1	0	0	0	0	1	0	1	6	5	4	1	1	0	2.7	2.7	2.7	309.35
NP_056988.3	NP_056988.3	1	1	1	>gi|84043963|ref|NP_056988.3| eukaryotic translation initiation factor 5B [Homo sapiens]	1	1	1	1	0	0	0	0	0	0	0	0	0	1	0	0	0	0	0	0	0	0	0	0	0	1	0	0	0	0	0	0	0	0	0	0	0	1	0	0	0.9	0.9	0.9	138.83
NP_056991.2	NP_056991.2	3	3	3	>gi|41393561|ref|NP_056991.2| cytosol aminopeptidase [Homo sapiens]	1	3	3	3	0	0	0	2	2	1	0	1	0	3	3	3	0	0	0	2	2	1	0	1	0	3	3	3	0	0	0	2	2	1	0	1	0	3	3	3	6.9	6.9	6.9	56.166
NP_057055.2	NP_057055.2	4	4	4	>gi|186928852|ref|NP_057055.2| 28S ribosomal protein S7, mitochondrial [Homo sapiens]	1	4	4	4	1	0	0	0	0	0	0	0	0	4	4	3	1	0	0	0	0	0	0	0	0	4	4	3	1	0	0	0	0	0	0	0	0	4	4	3	20.7	20.7	20.7	28.134
NP_057128.2;NP_955368.1	NP_057128.2;NP_955368.1	1;1	1;1	1;1	>gi|156231349|ref|NP_057128.2| fumarylacetoacetate hydrolase domain-containing protein 2A [Homo sapiens];>gi|40786394|ref|NP_955368.1| fumarylacetoacetate hydrolase domain-containing protein 2B [Homo sapiens]	2	1	1	1	0	0	0	0	0	0	0	0	0	1	1	1	0	0	0	0	0	0	0	0	0	1	1	1	0	0	0	0	0	0	0	0	0	1	1	1	4.8	4.8	4.8	34.596
NP_057139.1	NP_057139.1	1	1	1	>gi|7706333|ref|NP_057139.1| 39S ribosomal protein L48, mitochondrial [Homo sapiens]	1	1	1	1	0	0	0	0	0	0	0	0	0	1	1	1	0	0	0	0	0	0	0	0	0	1	1	1	0	0	0	0	0	0	0	0	0	1	1	1	6.1	6.1	6.1	23.934
NP_057154.2	NP_057154.2	1	1	1	>gi|16554604|ref|NP_057154.2| 28S ribosomal protein S23, mitochondrial [Homo sapiens]	1	1	1	1	0	0	0	0	0	0	0	0	0	1	1	1	0	0	0	0	0	0	0	0	0	1	1	1	0	0	0	0	0	0	0	0	0	1	1	1	5.3	5.3	5.3	21.77
NP_057376.2	NP_057376.2	29	28	28	>gi|155722983|ref|NP_057376.2| heat shock protein 75 kDa, mitochondrial precursor [Homo sapiens]	1	29	28	28	3	4	3	19	19	9	6	4	4	29	29	29	2	3	2	18	18	8	5	3	3	28	28	28	2	3	2	18	18	8	5	3	3	28	28	28	41.5	39.5	39.5	80.109
NP_057444.2	NP_057444.2	2	2	2	>gi|27545315|ref|NP_057444.2| translational activator of cytochrome c oxidase 1 [Homo sapiens]	1	2	2	2	0	0	0	0	0	0	0	0	0	1	1	2	0	0	0	0	0	0	0	0	0	1	1	2	0	0	0	0	0	0	0	0	0	1	1	2	9.8	9.8	9.8	32.477
NP_057460.3;NP_001244928.1	NP_057460.3;NP_001244928.1	3;2	3;2	3;2	>gi|110815813|ref|NP_057460.3| ankyrin repeat and FYVE domain-containing protein 1 isoform 1 [Homo sapiens];>gi|384367970|ref|NP_001244928.1| ankyrin repeat and FYVE domain-containing protein 1 isoform 3 [Homo sapiens]	2	3	3	3	2	2	1	1	1	1	2	1	0	0	0	1	2	2	1	1	1	1	2	1	0	0	0	1	2	2	1	1	1	1	2	1	0	0	0	1	3.5	3.5	3.5	128.48
NP_057575.2	NP_057575.2	2	2	2	>gi|22547134|ref|NP_057575.2| 39S ribosomal protein L37, mitochondrial [Homo sapiens]	1	2	2	2	0	0	0	1	0	1	0	0	0	2	2	2	0	0	0	1	0	1	0	0	0	2	2	2	0	0	0	1	0	1	0	0	0	2	2	2	7.3	7.3	7.3	48.117
NP_059118.2	NP_059118.2	2	2	2	>gi|223278387|ref|NP_059118.2| calmodulin-like protein 5 [Homo sapiens]	1	2	2	2	2	1	1	2	2	2	2	2	2	2	2	2	2	1	1	2	2	2	2	2	2	2	2	2	2	1	1	2	2	2	2	2	2	2	2	2	25.3	25.3	25.3	15.892
NP_059830.1	NP_059830.1	1	1	1	>gi|9257257|ref|NP_059830.1| WD repeat-containing protein 1 isoform 1 [Homo sapiens]	1	1	1	1	0	0	0	0	1	0	0	0	0	0	1	0	0	0	0	0	1	0	0	0	0	0	1	0	0	0	0	0	1	0	0	0	0	0	1	0	2.6	2.6	2.6	66.193
NP_060282.1	NP_060282.1	1	1	1	>gi|8923390|ref|NP_060282.1| coiled-coil-helix-coiled-coil-helix domain-containing protein 3, mitochondrial precursor [Homo sapiens]	1	1	1	1	0	0	0	0	0	0	0	0	0	0	1	1	0	0	0	0	0	0	0	0	0	0	1	1	0	0	0	0	0	0	0	0	0	0	1	1	6.6	6.6	6.6	26.152
NP_060289.2	NP_060289.2	4	4	4	>gi|117647226|ref|NP_060289.2| mitochondrial ribonuclease P protein 1 [Homo sapiens]	1	4	4	4	1	1	0	1	1	0	1	1	1	3	1	2	1	1	0	1	1	0	1	1	1	3	1	2	1	1	0	1	1	0	1	1	1	3	1	2	12.9	12.9	12.9	47.346
NP_060297.1;NP_001139373.1	NP_060297.1;NP_001139373.1	11;10	11;10	11;10	>gi|8923421|ref|NP_060297.1| serine--tRNA ligase, mitochondrial isoform b precursor [Homo sapiens];>gi|225579074|ref|NP_001139373.1| serine--tRNA ligase, mitochondrial isoform a precursor [Homo sapiens]	2	11	11	11	0	0	0	3	4	1	0	1	0	11	11	10	0	0	0	3	4	1	0	1	0	11	11	10	0	0	0	3	4	1	0	1	0	11	11	10	30.9	30.9	30.9	58.282
NP_149061.1;NP_060299.4	NP_149061.1;NP_060299.4	6;6	6;6	6;6	>gi|14861834|ref|NP_149061.1| cat eye syndrome critical region protein 5 isoform 2 precursor [Homo sapiens];>gi|21914862|ref|NP_060299.4| cat eye syndrome critical region protein 5 isoform 1 [Homo sapiens]	2	6	6	6	0	0	0	2	2	1	0	1	0	4	5	6	0	0	0	2	2	1	0	1	0	4	5	6	0	0	0	2	2	1	0	1	0	4	5	6	23.9	23.9	23.9	46.321
NP_060422.4	NP_060422.4	8	8	8	>gi|38683855|ref|NP_060422.4| pentatricopeptide repeat-containing protein 3, mitochondrial precursor [Homo sapiens]	1	8	8	8	1	0	0	3	2	0	1	1	0	7	8	7	1	0	0	3	2	0	1	1	0	7	8	7	1	0	0	3	2	0	1	1	0	7	8	7	14.2	14.2	14.2	78.549
NP_060458.3	NP_060458.3	6	6	6	>gi|47604944|ref|NP_060458.3| SCY1-like protein 2 [Homo sapiens]	1	6	6	6	1	0	0	3	3	0	1	3	1	6	6	6	1	0	0	3	3	0	1	3	1	6	6	6	1	0	0	3	3	0	1	3	1	6	6	6	9.5	9.5	9.5	103.71
NP_060460.4	NP_060460.4	3	3	3	>gi|194306651|ref|NP_060460.4| pyruvate dehydrogenase phosphatase regulatory subunit, mitochondrial precursor [Homo sapiens]	1	3	3	3	0	0	0	0	0	0	0	0	0	3	2	2	0	0	0	0	0	0	0	0	0	3	2	2	0	0	0	0	0	0	0	0	0	3	2	2	4.6	4.6	4.6	99.363
NP_060530.3	NP_060530.3	19	19	19	>gi|46852147|ref|NP_060530.3| isoleucine--tRNA ligase, mitochondrial precursor [Homo sapiens]	1	19	19	19	0	1	1	7	7	0	3	4	3	18	18	18	0	1	1	7	7	0	3	4	3	18	18	18	0	1	1	7	7	0	3	4	3	18	18	18	23.2	23.2	23.2	113.79
NP_060579.3	NP_060579.3	4	4	4	>gi|190194365|ref|NP_060579.3| poly(A) RNA polymerase, mitochondrial precursor [Homo sapiens]	1	4	4	4	0	0	0	0	0	0	0	0	0	3	4	3	0	0	0	0	0	0	0	0	0	3	4	3	0	0	0	0	0	0	0	0	0	3	4	3	10.8	10.8	10.8	66.171
NP_060592.2	NP_060592.2	17	17	17	>gi|40789249|ref|NP_060592.2| aspartate--tRNA ligase, mitochondrial [Homo sapiens]	1	17	17	17	0	2	0	9	10	3	1	1	1	15	17	15	0	2	0	9	10	3	1	1	1	15	17	15	0	2	0	9	10	3	1	1	1	15	17	15	34.7	34.7	34.7	73.562
NP_060616.1	NP_060616.1	1	1	1	>gi|8922534|ref|NP_060616.1| RNA methyltransferase-like protein 1 [Homo sapiens]	1	1	1	1	0	0	0	1	0	1	0	0	0	1	1	1	0	0	0	1	0	1	0	0	0	1	1	1	0	0	0	1	0	1	0	0	0	1	1	1	2.9	2.9	2.9	47.019
NP_060676.2	NP_060676.2	1	1	1	>gi|17999541|ref|NP_060676.2| vacuolar protein sorting-associated protein 35 [Homo sapiens]	1	1	1	1	1	1	1	1	0	0	1	1	1	1	1	1	1	1	1	1	0	0	1	1	1	1	1	1	1	1	1	1	0	0	1	1	1	1	1	1	1.4	1.4	1.4	91.706
NP_060705.2;NP_001161971.1	NP_060705.2;NP_001161971.1	2;1	2;1	2;1	>gi|271398239|ref|NP_060705.2| cytosolic non-specific dipeptidase isoform 1 [Homo sapiens];>gi|271398277|ref|NP_001161971.1| cytosolic non-specific dipeptidase isoform 2 [Homo sapiens]	2	2	2	2	0	0	0	0	0	0	0	0	0	2	1	1	0	0	0	0	0	0	0	0	0	2	1	1	0	0	0	0	0	0	0	0	0	2	1	1	4.4	4.4	4.4	52.878
NP_060713.1	NP_060713.1	1	1	1	>gi|8922712|ref|NP_060713.1| septin-11 [Homo sapiens]	1	1	1	1	0	0	0	0	0	0	0	0	0	1	1	0	0	0	0	0	0	0	0	0	0	1	1	0	0	0	0	0	0	0	0	0	0	1	1	0	3	3	3	49.398
NP_060918.2	NP_060918.2	2	2	2	>gi|21361794|ref|NP_060918.2| cullin-associated NEDD8-dissociated protein 1 [Homo sapiens]	1	2	2	2	0	0	0	0	1	0	0	1	0	2	2	2	0	0	0	0	1	0	0	1	0	2	2	2	0	0	0	0	1	0	0	1	0	2	2	2	2	2	2	136.37
NP_061870.1;NP_114107.1	NP_061870.1;NP_114107.1	1;1	1;1	1;1	>gi|16950593|ref|NP_061870.1| 28S ribosomal protein S21, mitochondrial [Homo sapiens];>gi|13994257|ref|NP_114107.1| 28S ribosomal protein S21, mitochondrial [Homo sapiens]	2	1	1	1	0	0	0	0	0	0	0	0	0	1	0	0	0	0	0	0	0	0	0	0	0	1	0	0	0	0	0	0	0	0	0	0	0	1	0	0	16.1	16.1	16.1	10.741
NP_064502.9	NP_064502.9	8	8	8	>gi|108773810|ref|NP_064502.9| leucine--tRNA ligase, cytoplasmic [Homo sapiens]	1	8	8	8	2	2	1	2	2	0	2	2	1	8	8	8	2	2	1	2	2	0	2	2	1	8	8	8	2	2	1	2	2	0	2	2	1	8	8	8	9.2	9.2	9.2	134.46
NP_064551.3	NP_064551.3	6	6	6	>gi|116805327|ref|NP_064551.3| methylcrotonoyl-CoA carboxylase subunit alpha, mitochondrial precursor [Homo sapiens]	1	6	6	6	1	1	0	1	1	0	0	0	0	5	5	5	1	1	0	1	1	0	0	0	0	5	5	5	1	1	0	1	1	0	0	0	0	5	5	5	11.9	11.9	11.9	80.472
NP_064576.1	NP_064576.1	4	4	4	>gi|9910244|ref|NP_064576.1| 28S ribosomal protein S22, mitochondrial [Homo sapiens]	1	4	4	4	1	0	0	3	3	3	2	2	2	3	3	3	1	0	0	3	3	3	2	2	2	3	3	3	1	0	0	3	3	3	2	2	2	3	3	3	16.7	16.7	16.7	41.28
NP_064587.1	NP_064587.1	3	3	3	>gi|9910460|ref|NP_064587.1| omega-amidase NIT2 [Homo sapiens]	1	3	3	3	0	0	0	0	0	0	0	0	0	2	2	2	0	0	0	0	0	0	0	0	0	2	2	2	0	0	0	0	0	0	0	0	0	2	2	2	14.9	14.9	14.9	30.608
NP_064621.3	NP_064621.3	1	1	1	>gi|143770802|ref|NP_064621.3| 39S ribosomal protein L1, mitochondrial precursor [Homo sapiens]	1	1	1	1	0	0	0	0	1	1	1	1	0	1	1	1	0	0	0	0	1	1	1	1	0	1	1	1	0	0	0	0	1	1	1	1	0	1	1	1	3.7	3.7	3.7	36.908
NP_064628.1	NP_064628.1	1	1	1	>gi|9910382|ref|NP_064628.1| mitochondrial import receptor subunit TOM22 homolog [Homo sapiens]	1	1	1	1	1	1	1	0	0	1	1	1	1	0	0	0	1	1	1	0	0	1	1	1	1	0	0	0	1	1	1	0	0	1	1	1	1	0	0	0	11.3	11.3	11.3	15.521
NP_064632.2	NP_064632.2	5	5	5	>gi|34147522|ref|NP_064632.2| chaperone activity of bc1 complex-like, mitochondrial [Homo sapiens]	1	5	5	5	0	0	0	2	2	0	0	0	0	5	5	5	0	0	0	2	2	0	0	0	0	5	5	5	0	0	0	2	2	0	0	0	0	5	5	5	10.5	10.5	10.5	71.949
NP_064716.2	NP_064716.2	4	4	4	>gi|197100773|ref|NP_064716.2| probable arginine--tRNA ligase, mitochondrial precursor [Homo sapiens]	1	4	4	4	0	0	0	0	0	0	0	0	0	3	4	3	0	0	0	0	0	0	0	0	0	3	4	3	0	0	0	0	0	0	0	0	0	3	4	3	8.1	8.1	8.1	65.505
NP_065761.1	NP_065761.1	2	2	2	>gi|24308207|ref|NP_065761.1| leucine-rich repeat-containing protein 47 [Homo sapiens]	1	2	2	2	0	0	0	1	0	0	0	0	0	2	2	2	0	0	0	1	0	0	0	0	0	2	2	2	0	0	0	1	0	0	0	0	0	2	2	2	5.1	5.1	5.1	63.472
NP_065777.1	NP_065777.1	1	1	1	>gi|14149738|ref|NP_065777.1| neurolysin, mitochondrial [Homo sapiens]	1	1	1	1	0	0	0	0	0	0	0	0	0	1	1	0	0	0	0	0	0	0	0	0	0	1	1	0	0	0	0	0	0	0	0	0	0	1	1	0	1.6	1.6	1.6	80.651
NP_065796.1	NP_065796.1	12	12	12	>gi|38569417|ref|NP_065796.1| alanine--tRNA ligase, mitochondrial [Homo sapiens]	1	12	12	12	0	0	0	8	7	1	0	0	0	11	11	12	0	0	0	8	7	1	0	0	0	11	11	12	0	0	0	8	7	1	0	0	0	11	11	12	15.7	15.7	15.7	107.33
NP_065897.1	NP_065897.1	1	1	1	>gi|149588928|ref|NP_065897.1| SLAIN motif-containing protein 2 [Homo sapiens]	1	1	1	1	0	0	0	0	0	0	1	1	1	1	1	1	0	0	0	0	0	0	1	1	1	1	1	1	0	0	0	0	0	0	1	1	1	1	1	1	2.9	2.9	2.9	62.543
NP_065953.1;NP_001073898.1	NP_065953.1;NP_001073898.1	8;7	8;7	8;7	>gi|130502140|ref|NP_065953.1| calmodulin-regulated spectrin-associated protein 3 isoform 2 [Homo sapiens];>gi|122937255|ref|NP_001073898.1| calmodulin-regulated spectrin-associated protein 3 isoform 1 [Homo sapiens]	2	8	8	8	6	4	6	2	2	1	7	8	6	4	3	4	6	4	6	2	2	1	7	8	6	4	3	4	6	4	6	2	2	1	7	8	6	4	3	4	8.1	8.1	8.1	134.75
NP_066272.1	NP_066272.1	1	1	1	>gi|13994151|ref|NP_066272.1| PDZ and LIM domain protein 1 [Homo sapiens]	1	1	1	1	0	0	0	0	0	0	0	0	0	1	1	1	0	0	0	0	0	0	0	0	0	1	1	1	0	0	0	0	0	0	0	0	0	1	1	1	4.9	4.9	4.9	36.071
NP_808821.2;NP_066283.1;NP_808820.1	NP_808821.2;NP_066283.1;NP_808820.1	4;4;3	2;2;1	2;2;1	>gi|193211600|ref|NP_808821.2| protein phosphatase 1A isoform 3 [Homo sapiens];>gi|10337595|ref|NP_066283.1| protein phosphatase 1A isoform 1 [Homo sapiens];>gi|29557855|ref|NP_808820.1| protein phosphatase 1A isoform 2 [Homo sapiens]	3	4	2	2	4	4	2	3	3	3	4	4	3	4	4	4	2	2	0	2	2	2	2	2	1	2	2	2	2	2	0	2	2	2	2	2	1	2	2	2	10.8	5.9	5.9	51.366
NP_066552.2	NP_066552.2	1	1	1	>gi|222080062|ref|NP_066552.2| NADH dehydrogenase [ubiquinone] flavoprotein 2, mitochondrial precursor [Homo sapiens]	1	1	1	1	0	0	0	1	1	1	0	0	0	1	1	1	0	0	0	1	1	1	0	0	0	1	1	1	0	0	0	1	1	1	0	0	0	1	1	1	5.2	5.2	5.2	27.391
NP_066553.3	NP_066553.3	5	5	5	>gi|48255924|ref|NP_066553.3| NADH dehydrogenase [ubiquinone] flavoprotein 3, mitochondrial isoform a precursor [Homo sapiens]	1	5	5	5	0	0	0	4	3	1	0	0	1	5	5	5	0	0	0	4	3	1	0	0	1	5	5	5	0	0	0	4	3	1	0	0	1	5	5	5	14.4	14.4	14.4	50.983
NP_066565.1	NP_066565.1	1	1	1	>gi|10835073|ref|NP_066565.1| glycylpeptide N-tetradecanoyltransferase 1 [Homo sapiens]	1	1	1	1	0	0	0	0	0	0	0	0	0	1	1	1	0	0	0	0	0	0	0	0	0	1	1	1	0	0	0	0	0	0	0	0	0	1	1	1	2.6	2.6	2.6	56.806
NP_066923.3;NP_001185918.1	NP_066923.3;NP_001185918.1	6;5	6;5	6;5	>gi|32307132|ref|NP_066923.3| cysteine desulfurase, mitochondrial isoform a [Homo sapiens];>gi|312222769|ref|NP_001185918.1| cysteine desulfurase, mitochondrial isoform b precursor [Homo sapiens]	2	6	6	6	1	2	0	1	2	1	1	1	1	6	5	5	1	2	0	1	2	1	1	1	1	6	5	5	1	2	0	1	2	1	1	1	1	6	5	5	16.4	16.4	16.4	50.195
NP_066952.1	NP_066952.1	3	3	2	>gi|11056044|ref|NP_066952.1| inorganic pyrophosphatase [Homo sapiens]	1	3	3	2	1	1	1	1	1	1	1	1	0	3	3	3	1	1	1	1	1	1	1	1	0	3	3	3	1	1	1	1	1	1	1	1	0	2	2	2	13.8	13.8	10.7	32.66
NP_066957.3	NP_066957.3	2	2	2	>gi|223468571|ref|NP_066957.3| 39S ribosomal protein L23, mitochondrial [Homo sapiens]	1	2	2	2	0	0	0	2	0	0	1	1	1	1	1	1	0	0	0	2	0	0	1	1	1	1	1	1	0	0	0	2	0	0	1	1	1	1	1	1	15	15	15	17.781
NP_066964.1	NP_066964.1	2	2	2	>gi|10863945|ref|NP_066964.1| X-ray repair cross-complementing protein 5 [Homo sapiens]	1	2	2	2	2	2	1	0	0	0	2	2	2	2	2	2	2	2	1	0	0	0	2	2	2	2	2	2	2	2	1	0	0	0	2	2	2	2	2	2	2.5	2.5	2.5	82.704
NP_066997.3	NP_066997.3	2	2	2	>gi|24432106|ref|NP_066997.3| DBIRD complex subunit KIAA1967 [Homo sapiens]	1	2	2	2	2	1	1	1	1	1	1	1	1	2	2	2	2	1	1	1	1	1	1	1	1	2	2	2	2	1	1	1	1	1	1	1	1	2	2	2	2.7	2.7	2.7	102.9
NP_067013.1	NP_067013.1	2	2	2	>gi|10863997|ref|NP_067013.1| polypyrimidine tract-binding protein 2 [Homo sapiens]	1	2	2	2	0	0	0	0	0	0	0	0	0	1	0	1	0	0	0	0	0	0	0	0	0	1	0	1	0	0	0	0	0	0	0	0	0	1	0	1	5.8	5.8	5.8	57.49
NP_068593.2;NP_001177793.1	NP_068593.2;NP_001177793.1	2;1	2;1	2;1	>gi|16950603|ref|NP_068593.2| 28S ribosomal protein S35, mitochondrial isoform 1 [Homo sapiens];>gi|300068923|ref|NP_001177793.1| 28S ribosomal protein S35, mitochondrial isoform 2 [Homo sapiens]	2	2	2	2	0	0	0	1	1	1	0	0	0	1	1	2	0	0	0	1	1	1	0	0	0	1	1	2	0	0	0	1	1	1	0	0	0	1	1	2	11.8	11.8	11.8	36.844
NP_068602.2;NP_001157284.1;NP_001157285.1;NP_001157286.1	NP_068602.2;NP_001157284.1	44;35;15;6	44;35;15;6	44;35;15;6	>gi|39725942|ref|NP_068602.2| twinkle protein, mitochondrial isoform A [Homo sapiens];>gi|255304946|ref|NP_001157284.1| twinkle protein, mitochondrial isoform B [Homo sapiens]	4	44	44	44	4	3	3	2	2	0	34	33	36	44	44	44	4	3	3	2	2	0	34	33	36	44	44	44	4	3	3	2	2	0	34	33	36	44	44	44	57.6	57.6	57.6	77.153
NP_068746.2	NP_068746.2	1	1	1	>gi|157426893|ref|NP_068746.2| translation factor GUF1, mitochondrial [Homo sapiens]	1	1	1	1	0	0	0	0	0	0	0	0	0	1	1	1	0	0	0	0	0	0	0	0	0	1	1	1	0	0	0	0	0	0	0	0	0	1	1	1	2.8	2.8	2.8	74.327
NP_071381.1	NP_071381.1	3	2	2	>gi|11559925|ref|NP_071381.1| probable Xaa-Pro aminopeptidase 3 isoform 1 [Homo sapiens]	1	3	2	2	0	0	0	1	1	0	1	1	0	3	3	3	0	0	0	0	0	0	0	0	0	2	2	2	0	0	0	0	0	0	0	0	0	2	2	2	5.1	3.7	3.7	57.033
NP_071383.1	NP_071383.1	1	1	1	>gi|11559927|ref|NP_071383.1| 28S ribosomal protein S14, mitochondrial [Homo sapiens]	1	1	1	1	0	0	0	0	0	0	0	0	0	0	1	1	0	0	0	0	0	0	0	0	0	0	1	1	0	0	0	0	0	0	0	0	0	0	1	1	11.7	11.7	11.7	15.139
NP_071415.1	NP_071415.1	10	10	10	>gi|11545863|ref|NP_071415.1| methylcrotonoyl-CoA carboxylase beta chain, mitochondrial [Homo sapiens]	1	10	10	10	1	1	0	5	8	2	0	0	0	10	10	10	1	1	0	5	8	2	0	0	0	10	10	10	1	1	0	5	8	2	0	0	0	10	10	10	24	24	24	61.332
NP_071446.2	NP_071446.2	2	2	2	>gi|26667177|ref|NP_071446.2| 39S ribosomal protein L46, mitochondrial [Homo sapiens]	1	2	2	2	0	0	0	0	0	0	0	0	0	2	2	2	0	0	0	0	0	0	0	0	0	2	2	2	0	0	0	0	0	0	0	0	0	2	2	2	9.7	9.7	9.7	31.705
NP_071496.1;NP_114381.1	NP_071496.1;NP_114381.1	1;1	1;1	1;1	>gi|11559923|ref|NP_071496.1| eukaryotic translation initiation factor 4H isoform 1 [Homo sapiens];>gi|14702180|ref|NP_114381.1| eukaryotic translation initiation factor 4H isoform 2 [Homo sapiens]	2	1	1	1	0	0	0	0	0	0	0	0	0	1	1	0	0	0	0	0	0	0	0	0	0	1	1	0	0	0	0	0	0	0	0	0	0	1	1	0	9.3	9.3	9.3	27.385
NP_072045.1	NP_072045.1	2	2	2	>gi|11968182|ref|NP_072045.1| 40S ribosomal protein S18 [Homo sapiens]	1	2	2	2	0	0	0	0	0	0	2	2	1	1	1	1	0	0	0	0	0	0	2	2	1	1	1	1	0	0	0	0	0	0	2	2	1	1	1	1	15.1	15.1	15.1	17.718
NP_073153.1	NP_073153.1	2	2	2	>gi|12056971|ref|NP_073153.1| anaphase-promoting complex subunit 1 [Homo sapiens]	1	2	2	2	2	1	1	1	0	1	0	0	0	0	0	0	2	1	1	1	0	1	0	0	0	0	0	0	2	1	1	1	0	1	0	0	0	0	0	0	1.4	1.4	1.4	216.5
NP_073750.2;NP_789775.1	NP_073750.2;NP_789775.1	2;1	2;1	2;1	>gi|16554609|ref|NP_073750.2| 28S ribosomal protein S11, mitochondrial isoform a [Homo sapiens];>gi|28872740|ref|NP_789775.1| 28S ribosomal protein S11, mitochondrial isoform b [Homo sapiens]	2	2	2	2	0	0	0	0	0	0	1	0	1	1	2	2	0	0	0	0	0	0	1	0	1	1	2	2	0	0	0	0	0	0	1	0	1	1	2	2	16	16	16	20.616
NP_077007.1	NP_077007.1	9	9	9	>gi|13129110|ref|NP_077007.1| methylosome protein 50 [Homo sapiens]	1	9	9	9	9	9	3	4	3	4	8	7	6	5	5	6	9	9	3	4	3	4	8	7	6	5	5	6	9	9	3	4	3	4	8	7	6	5	5	6	28.7	28.7	28.7	36.724
NP_078813.1	NP_078813.1	9	9	9	>gi|13375695|ref|NP_078813.1| probable cysteine--tRNA ligase, mitochondrial [Homo sapiens]	1	9	9	9	1	1	1	4	4	1	1	0	0	8	9	9	1	1	1	4	4	1	1	0	0	8	9	9	1	1	1	4	4	1	1	0	0	8	9	9	16.8	16.8	16.8	62.223
NP_078824.2	NP_078824.2	3	3	3	>gi|31377705|ref|NP_078824.2| centrosomal protein of 97 kDa [Homo sapiens]	1	3	3	3	0	0	0	0	0	0	2	3	2	1	1	1	0	0	0	0	0	0	2	3	2	1	1	1	0	0	0	0	0	0	2	3	2	1	1	1	4.3	4.3	4.3	96.98
NP_078934.3	NP_078934.3	1	1	1	>gi|62460637|ref|NP_078934.3| importin-4 [Homo sapiens]	1	1	1	1	0	0	0	0	0	0	0	0	0	1	1	1	0	0	0	0	0	0	0	0	0	1	1	1	0	0	0	0	0	0	0	0	0	1	1	1	1	1	1	118.71
NP_079114.3	NP_079114.3	6	6	6	>gi|153792148|ref|NP_079114.3| threonine synthase-like 1 [Homo sapiens]	1	6	6	6	0	0	0	0	0	0	0	0	0	5	6	5	0	0	0	0	0	0	0	0	0	5	6	5	0	0	0	0	0	0	0	0	0	5	6	5	10.8	10.8	10.8	83.069
NP_079197.3	NP_079197.3	2	2	2	>gi|193794853|ref|NP_079197.3| protein POF1B [Homo sapiens]	1	2	2	2	1	1	1	1	1	1	2	2	2	2	2	2	1	1	1	1	1	1	2	2	2	2	2	2	1	1	1	1	1	1	2	2	2	2	2	2	3.6	3.6	3.6	68.064
NP_079272.4	NP_079272.4	7	7	7	>gi|18390331|ref|NP_079272.4| elongation factor G, mitochondrial [Homo sapiens]	1	7	7	7	1	0	1	3	2	0	0	0	0	7	7	7	1	0	1	3	2	0	0	0	0	7	7	7	1	0	1	3	2	0	0	0	0	7	7	7	11.5	11.5	11.5	83.471
NP_079425.3	NP_079425.3	4	4	4	>gi|156151445|ref|NP_079425.3| acyl-CoA synthetase family member 2, mitochondrial precursor [Homo sapiens]	1	4	4	4	0	0	0	1	1	0	0	0	0	4	3	4	0	0	0	1	1	0	0	0	0	4	3	4	0	0	0	1	1	0	0	0	0	4	3	4	9.6	9.6	9.6	68.124
NP_079426.2	NP_079426.2	8	8	8	>gi|20070344|ref|NP_079426.2| threonine--tRNA ligase, mitochondrial [Homo sapiens]	1	8	8	8	1	0	0	2	2	0	1	1	1	8	7	6	1	0	0	2	2	0	1	1	1	8	7	6	1	0	0	2	2	0	1	1	1	8	7	6	13.8	13.8	13.8	81.035
NP_079472.1	NP_079472.1	4	4	4	>gi|24308295|ref|NP_079472.1| grpE protein homolog 1, mitochondrial precursor [Homo sapiens]	1	4	4	4	0	0	0	2	2	1	0	1	0	4	3	4	0	0	0	2	2	1	0	1	0	4	3	4	0	0	0	2	2	1	0	1	0	4	3	4	19.4	19.4	19.4	24.279
NP_110379.2;NP_001008897.1	NP_110379.2;NP_001008897.1	15;9	15;9	15;9	>gi|57863257|ref|NP_110379.2| T-complex protein 1 subunit alpha isoform a [Homo sapiens];>gi|57863259|ref|NP_001008897.1| T-complex protein 1 subunit alpha isoform b [Homo sapiens]	2	15	15	15	2	1	2	6	6	2	4	6	6	13	13	13	2	1	2	6	6	2	4	6	6	13	13	13	2	1	2	6	6	2	4	6	6	13	13	13	34.5	34.5	34.5	60.343
NP_110438.1	NP_110438.1	2	2	2	>gi|14269586|ref|NP_110438.1| 28S ribosomal protein S26, mitochondrial [Homo sapiens]	1	2	2	2	0	0	0	1	2	1	0	0	0	2	2	2	0	0	0	1	2	1	0	0	0	2	2	2	0	0	0	1	2	1	0	0	0	2	2	2	9.3	9.3	9.3	24.211
NP_112533.1;NP_002128.1	NP_112533.1;NP_002128.1	5;4	5;4	5;4	>gi|14043072|ref|NP_112533.1| heterogeneous nuclear ribonucleoproteins A2/B1 isoform B1 [Homo sapiens];>gi|4504447|ref|NP_002128.1| heterogeneous nuclear ribonucleoproteins A2/B1 isoform A2 [Homo sapiens]	2	5	5	5	3	3	0	2	2	2	5	5	3	5	5	5	3	3	0	2	2	2	5	5	3	5	5	5	3	3	0	2	2	2	5	5	3	5	5	5	19.5	19.5	19.5	37.429
NP_112598.2;NP_958782.1;NP_000436.2;NP_958785.1;NP_958784.1;NP_958786.1;NP_958780.1;NP_958781.1;NP_958783.1	NP_112598.2	5;2;2;2;2;2;2;2;2	5;2;2;2;2;2;2;2;2	5;2;2;2;2;2;2;2;2	>gi|207452735|ref|NP_112598.2| epiplakin [Homo sapiens]	9	5	5	5	2	2	2	2	2	0	2	2	1	5	3	3	2	2	2	2	2	0	2	2	1	5	3	3	2	2	2	2	2	0	2	2	1	5	3	3	6.2	6.2	6.2	555.61
NP_112600.1	NP_112600.1	1	1	1	>gi|13775238|ref|NP_112600.1| plasmalemma vesicle-associated protein [Homo sapiens]	1	1	1	1	0	0	0	1	1	0	0	0	0	0	0	0	0	0	0	1	1	0	0	0	0	0	0	0	0	0	0	1	1	0	0	0	0	0	0	0	2.9	2.9	2.9	50.594
NP_113642.1	NP_113642.1	1	1	1	>gi|32880229|ref|NP_113642.1| selenoprotein O [Homo sapiens]	1	1	1	1	0	0	0	0	0	0	0	0	0	0	0	1	0	0	0	0	0	0	0	0	0	0	0	1	0	0	0	0	0	0	0	0	0	0	0	1	1.9	1.9	1.9	73.506
NP_113668.2;NP_694550.1	NP_113668.2;NP_694550.1	8;6	8;6	8;6	>gi|23510356|ref|NP_113668.2| serine/threonine-protein kinase RIO1 isoform 1 [Homo sapiens];>gi|23510358|ref|NP_694550.1| serine/threonine-protein kinase RIO1 isoform 2 [Homo sapiens]	2	8	8	8	7	7	7	0	0	0	3	3	5	0	0	0	7	7	7	0	0	0	3	3	5	0	0	0	7	7	7	0	0	0	3	3	5	0	0	0	22.4	22.4	22.4	65.582
NP_115689.1	NP_115689.1	2	2	2	>gi|14150078|ref|NP_115689.1| nitric oxide-associated protein 1 [Homo sapiens]	1	2	2	2	0	0	0	0	0	0	0	0	0	0	2	0	0	0	0	0	0	0	0	0	0	0	2	0	0	0	0	0	0	0	0	0	0	0	2	0	3.7	3.7	3.7	78.457
NP_115700.1	NP_115700.1	2	2	2	>gi|14150100|ref|NP_115700.1| cancer-related nucleoside-triphosphatase [Homo sapiens]	1	2	2	2	0	0	0	0	0	0	0	0	0	2	2	2	0	0	0	0	0	0	0	0	0	2	2	2	0	0	0	0	0	0	0	0	0	2	2	2	12.6	12.6	12.6	20.713
NP_115756.2;NP_733792.1;NP_733781.1	NP_115756.2;NP_733792.1;NP_733781.1	9;9;5	9;9;5	9;9;5	>gi|19923640|ref|NP_115756.2| ribosome-releasing factor 2, mitochondrial isoform 1 [Homo sapiens];>gi|25306287|ref|NP_733792.1| ribosome-releasing factor 2, mitochondrial isoform 2 [Homo sapiens];>gi|25306283|ref|NP_733781.1| ribosome-releasing factor 2, m	3	9	9	9	1	1	0	1	3	0	0	2	0	9	9	9	1	1	0	1	3	0	0	2	0	9	9	9	1	1	0	1	3	0	0	2	0	9	9	9	13.5	13.5	13.5	86.6
NP_115867.2	NP_115867.2	2	2	2	>gi|169636418|ref|NP_115867.2| 39S ribosomal protein L38, mitochondrial [Homo sapiens]	1	2	2	2	0	0	0	1	0	0	1	0	0	1	2	2	0	0	0	1	0	0	1	0	0	1	2	2	0	0	0	1	0	0	1	0	0	1	2	2	5	5	5	44.596
NP_115914.1	NP_115914.1	7	1	1	>gi|14210536|ref|NP_115914.1| tubulin beta-6 chain [Homo sapiens]	1	7	1	1	6	6	3	4	5	4	6	6	6	7	5	7	1	1	0	1	1	1	1	1	1	1	1	1	1	1	0	1	1	1	1	1	1	1	1	1	16.4	2.7	2.7	49.857
NP_115927.1	NP_115927.1	2	2	2	>gi|58761548|ref|NP_115927.1| tau-tubulin kinase 1 [Homo sapiens]	1	2	2	2	0	0	0	0	0	0	0	1	1	0	2	1	0	0	0	0	0	0	0	1	1	0	2	1	0	0	0	0	0	0	0	1	1	0	2	1	1.5	1.5	1.5	142.74
NP_115982.1	NP_115982.1	1	1	1	>gi|14211923|ref|NP_115982.1| histidine triad nucleotide-binding protein 2, mitochondrial precursor [Homo sapiens]	1	1	1	1	0	0	0	1	1	0	0	0	0	1	1	1	0	0	0	1	1	0	0	0	0	1	1	1	0	0	0	1	1	0	0	0	0	1	1	1	9.8	9.8	9.8	17.162
NP_116093.1	NP_116093.1	14	1	1	>gi|14389309|ref|NP_116093.1| tubulin alpha-1C chain [Homo sapiens]	1	14	1	1	11	12	7	10	11	7	12	11	12	14	13	13	0	1	0	0	0	0	0	0	0	1	0	0	0	1	0	0	0	0	0	0	0	1	0	0	43.2	5.3	5.3	49.895
NP_116172.2	NP_116172.2	1	1	1	>gi|40254992|ref|NP_116172.2| carbonyl reductase family member 4 [Homo sapiens]	1	1	1	1	0	0	0	1	1	1	0	0	0	1	1	1	0	0	0	1	1	1	0	0	0	1	1	1	0	0	0	1	1	1	0	0	0	1	1	1	5.1	5.1	5.1	25.301
NP_149098.2	NP_149098.2	1	1	1	>gi|111955139|ref|NP_149098.2| GTP-binding protein 10 isoform 2 [Homo sapiens]	1	1	1	1	0	0	0	0	0	0	0	0	0	1	0	0	0	0	0	0	0	0	0	0	0	1	0	0	0	0	0	0	0	0	0	0	0	1	0	0	3.9	3.9	3.9	42.932
NP_149100.2	NP_149100.2	23	23	23	>gi|188528628|ref|NP_149100.2| polyribonucleotide nucleotidyltransferase 1, mitochondrial precursor [Homo sapiens]	1	23	23	23	1	1	0	8	10	3	2	0	1	23	22	23	1	1	0	8	10	3	2	0	1	23	22	23	1	1	0	8	10	3	2	0	1	23	22	23	31.2	31.2	31.2	85.95
NP_443077.1	NP_443077.1	2	2	2	>gi|16418349|ref|NP_443077.1| cob(I)yrinic acid a,c-diamide adenosyltransferase, mitochondrial precursor [Homo sapiens]	1	2	2	2	0	0	0	0	0	0	0	0	0	2	2	2	0	0	0	0	0	0	0	0	0	2	2	2	0	0	0	0	0	0	0	0	0	2	2	2	12	12	12	27.388
NP_444504.1	NP_444504.1	1	1	1	>gi|16933537|ref|NP_444504.1| glomulin [Homo sapiens]	1	1	1	1	0	0	0	0	0	0	0	0	0	1	1	0	0	0	0	0	0	0	0	0	0	1	1	0	0	0	0	0	0	0	0	0	0	1	1	0	1.9	1.9	1.9	68.207
NP_444513.1	NP_444513.1	3	3	3	>gi|16751921|ref|NP_444513.1| dermcidin preproprotein [Homo sapiens]	1	3	3	3	3	3	3	3	3	3	3	3	3	3	3	3	3	3	3	3	3	3	3	3	3	3	3	3	3	3	3	3	3	3	3	3	3	3	3	3	25.5	25.5	25.5	11.284
NP_536722.1	NP_536722.1	3	3	3	>gi|17998551|ref|NP_536722.1| serpin B12 [Homo sapiens]	1	3	3	3	1	1	1	1	2	2	2	2	2	1	2	1	1	1	1	1	2	2	2	2	2	1	2	1	1	1	1	1	2	2	2	2	2	1	2	1	11.9	11.9	11.9	46.276
NP_543010.3	NP_543010.3	1	1	1	>gi|30795227|ref|NP_543010.3| D-tyrosyl-tRNA(Tyr) deacylase 1 [Homo sapiens]	1	1	1	1	0	0	0	0	0	0	0	0	0	1	1	1	0	0	0	0	0	0	0	0	0	1	1	1	0	0	0	0	0	0	0	0	0	1	1	1	7.7	7.7	7.7	23.423
NP_573566.2	NP_573566.2	52	52	52	>gi|31621305|ref|NP_573566.2| leucine-rich PPR motif-containing protein, mitochondrial precursor [Homo sapiens]	1	52	52	52	8	10	8	25	29	6	13	11	10	50	50	48	8	10	8	25	29	6	13	11	10	50	50	48	8	10	8	25	29	6	13	11	10	50	50	48	42.3	42.3	42.3	157.9
NP_573573.2	NP_573573.2	2	2	2	>gi|254911082|ref|NP_573573.2| SH3 and multiple ankyrin repeat domains protein 2 isoform 2 [Homo sapiens]	1	2	2	2	0	1	0	1	1	1	0	0	0	0	1	0	0	1	0	1	1	1	0	0	0	0	1	0	0	1	0	1	1	1	0	0	0	0	1	0	2	2	2	135.73
NP_612453.1	NP_612453.1	2	2	2	>gi|19923973|ref|NP_612453.1| BTB/POZ domain-containing protein KCTD12 [Homo sapiens]	1	2	2	2	0	0	0	1	1	1	0	0	0	2	2	2	0	0	0	1	1	1	0	0	0	2	2	2	0	0	0	1	1	1	0	0	0	2	2	2	6.5	6.5	6.5	35.7
NP_612480.1	NP_612480.1	3	3	3	>gi|39930523|ref|NP_612480.1| uncharacterized protein C11orf84 [Homo sapiens]	1	3	3	3	2	3	1	1	2	0	1	1	1	1	1	1	2	3	1	1	2	0	1	1	1	1	1	1	2	3	1	1	2	0	1	1	1	1	1	1	12.3	12.3	12.3	41.036
NP_631908.1	NP_631908.1	2	2	2	>gi|21040257|ref|NP_631908.1| probable tRNA pseudouridine synthase 1 [Homo sapiens]	1	2	2	2	0	0	0	0	0	0	0	0	0	2	1	1	0	0	0	0	0	0	0	0	0	2	1	1	0	0	0	0	0	0	0	0	0	2	1	1	6.3	6.3	6.3	37.252
NP_660295.2	NP_660295.2	1	1	1	>gi|94536866|ref|NP_660295.2| zymogen granule protein 16 homolog B precursor [Homo sapiens]	1	1	1	1	1	1	0	1	1	1	1	1	1	1	1	1	1	1	0	1	1	1	1	1	1	1	1	1	1	1	0	1	1	1	1	1	1	1	1	1	7.7	7.7	7.7	22.739
NP_660304.1	NP_660304.1	1	1	1	>gi|21687102|ref|NP_660304.1| mitochondrial import inner membrane translocase subunit TIM14 isoform 1 [Homo sapiens]	1	1	1	1	1	1	1	1	0	1	1	1	1	1	0	0	1	1	1	1	0	1	1	1	1	1	0	0	1	1	1	1	0	1	1	1	1	1	0	0	16.4	16.4	16.4	12.498
NP_665906.1;NP_665908.1	NP_665906.1;NP_665908.1	1;1	1;1	1;1	>gi|22208967|ref|NP_665906.1| high mobility group protein HMG-I/HMG-Y isoform a [Homo sapiens];>gi|22208971|ref|NP_665908.1| high mobility group protein HMG-I/HMG-Y isoform a [Homo sapiens]	2	1	1	1	0	0	0	0	0	0	1	1	0	0	0	0	0	0	0	0	0	0	1	1	0	0	0	0	0	0	0	0	0	0	1	1	0	0	0	0	23.4	23.4	23.4	11.676
NP_689953.1	NP_689953.1	5	5	5	>gi|23308751|ref|NP_689953.1| 3-hydroxyisobutyrate dehydrogenase, mitochondrial precursor [Homo sapiens]	1	5	5	5	0	0	0	0	0	0	0	0	0	5	5	5	0	0	0	0	0	0	0	0	0	5	5	5	0	0	0	0	0	0	0	0	0	5	5	5	23.2	23.2	23.2	35.329
NP_705694.2;CON__P13646-1;CON__ENSEMBL:ENSP00000377550;NP_002265.2	NP_705694.2;CON__P13646-1;CON__ENSEMBL:ENSP00000377550;NP_002265.2	19;18;18;18	12;12;11;11	8;8;7;7	>gi|131412225|ref|NP_705694.2| keratin, type I cytoskeletal 13 isoform a [Homo sapiens];>P13646-1 SWISS-PROT:P13646-1 Tax_Id=9606 Gene_Symbol=KRT13 Isoform 1 of Keratin, type I cytoskeletal 13;>ENSEMBL:ENSP00000377550 Tax_Id=9606 Gene_Symbol=KRT13 46 kDa p	4	19	12	8	14	13	12	15	15	14	19	19	19	7	8	9	8	7	6	9	9	8	12	12	12	1	2	3	5	4	4	6	6	5	8	8	8	0	0	0	41.7	32.1	22.5	49.558
NP_775738.3	NP_775738.3	3	3	3	>gi|51243059|ref|NP_775738.3| malonyl-CoA-acyl carrier protein transacylase, mitochondrial isoform a precursor [Homo sapiens]	1	3	3	3	0	0	0	1	0	0	0	0	0	2	3	3	0	0	0	1	0	0	0	0	0	2	3	3	0	0	0	1	0	0	0	0	0	2	3	3	9.5	9.5	9.5	42.961
NP_787103.1	NP_787103.1	1	1	1	>gi|28557745|ref|NP_787103.1| zinc-binding alcohol dehydrogenase domain-containing protein 2 [Homo sapiens]	1	1	1	1	0	0	0	0	0	0	0	0	0	1	1	0	0	0	0	0	0	0	0	0	0	1	1	0	0	0	0	0	0	0	0	0	0	1	1	0	4	4	4	40.14
NP_808881.3	NP_808881.3	4	4	4	>gi|189027129|ref|NP_808881.3| 2,5-phosphodiesterase 12 [Homo sapiens]	1	4	4	4	0	0	1	1	1	1	0	0	0	4	4	3	0	0	1	1	1	1	0	0	0	4	4	3	0	0	1	1	1	1	0	0	0	4	4	3	8	8	8	67.351
NP_821080.1	NP_821080.1	21	4	1	>gi|29788768|ref|NP_821080.1| tubulin beta-2B chain [Homo sapiens]	1	21	4	1	17	17	6	12	14	10	14	14	14	20	17	19	2	3	0	2	2	2	2	2	2	4	3	3	1	1	0	1	1	0	1	1	1	1	1	1	50.1	11.7	3.6	49.953
NP_821133.1;CON__ENSEMBL:ENSBTAP00000025008;NP_110400.1	NP_821133.1	21;3;3	21;3;3	4;0;0	>gi|29788785|ref|NP_821133.1| tubulin beta chain [Homo sapiens]	3	21	21	4	19	19	8	14	16	13	16	17	17	20	18	20	19	19	8	14	16	13	16	17	17	20	18	20	4	4	1	3	3	3	2	3	4	4	4	4	49.3	49.3	10.1	49.67
NP_872416.1	NP_872416.1	1	1	1	>gi|32699038|ref|NP_872416.1| sterile alpha motif domain-containing protein 7 [Homo sapiens]	1	1	1	1	0	0	0	0	0	0	1	1	1	1	1	1	0	0	0	0	0	0	1	1	1	1	1	1	0	0	0	0	0	0	1	1	1	1	1	1	2.5	2.5	2.5	49.112
NP_872578.1	NP_872578.1	4	4	4	>gi|33188463|ref|NP_872578.1| 28S ribosomal protein S9, mitochondrial [Homo sapiens]	1	4	4	4	0	1	0	1	1	1	1	1	1	3	3	4	0	1	0	1	1	1	1	1	1	3	3	4	0	1	0	1	1	1	1	1	1	3	3	4	11.9	11.9	11.9	45.834
NP_892021.1	NP_892021.1	3	3	3	>gi|33946297|ref|NP_892021.1| DBIRD complex subunit ZNF326 isoform 1 [Homo sapiens]	1	3	3	3	0	0	0	0	0	0	2	2	1	0	0	0	0	0	0	0	0	0	2	2	1	0	0	0	0	0	0	0	0	0	2	2	1	0	0	0	6.7	6.7	6.7	65.653
NP_919223.1	NP_919223.1	2	2	2	>gi|34740329|ref|NP_919223.1| heterogeneous nuclear ribonucleoprotein A3 [Homo sapiens]	1	2	2	2	0	0	0	1	1	1	2	2	0	1	1	2	0	0	0	1	1	1	2	2	0	1	1	2	0	0	0	1	1	1	2	2	0	1	1	2	8.5	8.5	8.5	39.594
NP_954592.1	NP_954592.1	1	1	1	>gi|40288288|ref|NP_954592.1| histone-arginine methyltransferase CARM1 [Homo sapiens]	1	1	1	1	0	0	0	0	0	0	0	0	0	1	1	1	0	0	0	0	0	0	0	0	0	1	1	1	0	0	0	0	0	0	0	0	0	1	1	1	2.1	2.1	2.1	65.853
REV__NP_001004136.1;REV__NP_001001827.1	REV__NP_001004136.1;REV__NP_001001827.1	1;1	1;1	1;1	>gi|51921381|ref|NP_001004136.1| olfactory receptor 2T2 [Homo sapiens];>gi|49226830|ref|NP_001001827.1| olfactory receptor 2T35 [Homo sapiens]	2	1	1	1	0	0	0	1	1	1	0	0	0	0	0	0	0	0	0	1	1	1	0	0	0	0	0	0	0	0	0	1	1	1	0	0	0	0	0	0	2.5	2.5	2.5	36.228
REV__NP_001093112.1;REV__NP_060818.4	REV__NP_001093112.1;REV__NP_060818.4	1;1	1;1	1;1	>gi|153792086|ref|NP_001093112.1| ftsJ methyltransferase domain-containing protein 1 [Homo sapiens];>gi|153791865|ref|NP_060818.4| ftsJ methyltransferase domain-containing protein 1 [Homo sapiens]	2	1	1	1	1	1	1	0	0	0	1	1	1	1	1	1	1	1	1	0	0	0	1	1	1	1	1	1	1	1	1	0	0	0	1	1	1	1	1	1	1.4	1.4	1.4	88.119
REV__NP_001135865.1;REV__NP_006394.1;REV__NP_001257962.1	REV__NP_001135865.1;REV__NP_006394.1;REV__NP_001257962.1	1;1;1	1;1;1	1;1;1	>gi|215422375|ref|NP_001135865.1| enhancer of filamentation 1 isoform 3 [Homo sapiens];>gi|5453680|ref|NP_006394.1| enhancer of filamentation 1 isoform 1 [Homo sapiens];>gi|402691666|ref|NP_001257962.1| enhancer of filamentation 1 isoform 4 [Homo sapiens]	3	1	1	1	0	0	0	1	0	0	1	1	1	1	1	1	0	0	0	1	0	0	1	1	1	1	1	1	0	0	0	1	0	0	1	1	1	1	1	1	1.3	1.3	1.3	92.884
REV__NP_002697.1;REV__NP_808908.1	REV__NP_002697.1;REV__NP_808908.1	1;1	1;1	1;1	>gi|4505995|ref|NP_002697.1| protein phosphatase 1B isoform 1 [Homo sapiens];>gi|29558099|ref|NP_808908.1| protein phosphatase 1B isoform 3 [Homo sapiens]	2	1	1	1	0	0	0	0	0	0	0	0	0	1	1	1	0	0	0	0	0	0	0	0	0	1	1	1	0	0	0	0	0	0	0	0	0	1	1	1	2.3	2.3	2.3	52.642
REV__NP_003119.2;REV__NP_842565.2	REV__NP_003119.2;REV__NP_842565.2	1;1	1;1	1;1	>gi|112382250|ref|NP_003119.2| spectrin beta chain, non-erythrocytic 1 isoform 1 [Homo sapiens];>gi|112382252|ref|NP_842565.2| spectrin beta chain, non-erythrocytic 1 isoform 2 [Homo sapiens]	2	1	1	1	0	0	0	0	0	0	0	0	0	1	1	1	0	0	0	0	0	0	0	0	0	1	1	1	0	0	0	0	0	0	0	0	0	1	1	1	0.6	0.6	0.6	274.61
REV__NP_036601.2	REV__NP_036601.2	1	1	1	>gi|40807485|ref|NP_036601.2| pre-mRNA-processing factor 6 [Homo sapiens]	1	1	1	1	0	0	0	0	0	0	0	0	0	1	1	1	0	0	0	0	0	0	0	0	0	1	1	1	0	0	0	0	0	0	0	0	0	1	1	1	1.3	1.3	1.3	106.92
REV__NP_065186.3	REV__NP_065186.3	1	1	1	>gi|222352161|ref|NP_065186.3| probable phospholipid-transporting ATPase VD [Homo sapiens]	1	1	1	1	1	1	1	1	1	0	1	1	1	1	1	1	1	1	1	1	1	0	1	1	1	1	1	1	1	1	1	1	1	0	1	1	1	1	1	1	0.7	0.7	0.7	160.27
REV__NP_065713.1	REV__NP_065713.1	1	1	1	>gi|10190702|ref|NP_065713.1| magnesium transporter MRS2 homolog, mitochondrial precursor [Homo sapiens]	1	1	1	1	0	0	0	0	0	0	0	0	0	0	1	1	0	0	0	0	0	0	0	0	0	0	1	1	0	0	0	0	0	0	0	0	0	0	1	1	2.7	2.7	2.7	50.317
REV__NP_065934.1	REV__NP_065934.1	1	1	1	>gi|149944451|ref|NP_065934.1| zinc finger SWIM domain-containing protein 5 [Homo sapiens]	1	1	1	1	1	1	0	1	1	1	1	1	1	1	1	1	1	1	0	1	1	1	1	1	1	1	1	1	1	1	0	1	1	1	1	1	1	1	1	1	0.9	0.9	0.9	130.63
REV__NP_079279.3	REV__NP_079279.3	1	1	1	>gi|124430557|ref|NP_079279.3| A disintegrin and metalloproteinase with thrombospondin motifs 20 preproprotein [Homo sapiens]	1	1	1	1	0	0	0	0	0	0	0	0	0	1	0	1	0	0	0	0	0	0	0	0	0	1	0	1	0	0	0	0	0	0	0	0	0	1	0	1	0.7	0.7	0.7	214.72
REV__NP_689705.2	REV__NP_689705.2	1	1	1	>gi|217035164|ref|NP_689705.2| coiled-coil domain-containing protein 27 [Homo sapiens]	1	1	1	1	0	0	0	0	0	0	0	0	0	0	0	1	0	0	0	0	0	0	0	0	0	0	0	1	0	0	0	0	0	0	0	0	0	0	0	1	1.2	1.2	1.2	75.354
YP_003024029.1	YP_003024029.1	1	1	1	>gi|251831110|ref|YP_003024029.1| cytochrome c oxidase subunit II [Homo sapiens]	1	1	1	1	1	0	0	0	0	1	0	0	0	1	1	1	1	0	0	0	0	1	0	0	0	1	1	1	1	0	0	0	0	1	0	0	0	1	1	1	4.4	4.4	4.4	25.565
[truncated: 93 more columns]

## Sheet: Peptides
			Peptides
GI	GENE Official symbol	PROTEIN DESC	mtLucFLAG nonXL #1	mtLucFLAG nonXL #2	mtLucFLAG nonXL #3	mtLucFLAG XL #1	mtLucFLAG XL #2	mtLucFLAG XL #3	TwinkleFLAG nonXL #1	TwinkleFLAG nonXL #2	TwinkleFLAG nonXL #3	TwinkleFLAG XL #1	TwinkleFLAG XL #2	TwinkleFLAG XL #3
>gi|4504523	HSPE1	10 kDa heat shock protein, mitochondrial	2	1	0	2	2	2	1	2	2	2	2	2
>gi|7242140	CLPX	ATP-dependent Clp protease ATP-binding subunit clpX-like, mitochondrial precursor	1	1	1	8	6	1	7	7	7	16	18	17
>gi|31543667	SUPV3L1	ATP-dependent RNA helicase SUPV3L1, mitochondrial precursor	0	0	0	0	1	0	0	0	0	9	9	10
>gi|187171277	POLG	DNA polymerase subunit gamma-1	0	0	0	0	0	0	0	0	0	12	10	11
>gi|110618253	POLRMT	DNA-directed RNA polymerase, mitochondrial precursor	0	1	1	1	2	0	1	1	0	5	3	5
>gi|205360838	DNAJA3	dnaJ homolog subfamily A member 3, mitochondrial isoform 1	0	0	0	1	1	1	0	0	0	2	2	2
>gi|31621305	LRPPRC	leucine-rich PPR motif-containing protein, mitochondrial precursor	8	10	8	25	29	6	13	11	10	50	50	48
>gi|21396489	LONP1	lon protease homolog, mitochondrial isoform 1 precursor	3	3	3	16	15	2	6	7	7	32	30	30
>gi|12667788	MYH9	myosin-9	8	5	6	12	13	2	2	4	3	34	32	34
>gi|38683855	PTCD3	pentatricopeptide repeat domain-containing protein 3, mitochondrial precursor	1	0	0	3	2	0	1	1	0	7	8	7
>gi|7661672	POLDIP2	polymerase delta-interacting protein 2 isoform 1	0	0	0	3	2	2	1	2	0	6	6	6
>gi|19923315	SHMT2	serine hydroxymethyltransferase, mitochondrial isoform 1 precursor	3	4	3	12	12	9	4	7	6	19	19	19
>gi|374671775	SSBP1	single-stranded DNA-binding protein, mitochondrial precursor	0	0	0	1	3	0	4	4	4	3	3	3
>gi|24234688	HSPA9	stress-70 protein, mitochondrial precursor	23	24	21	31	33	15	33	32	32	39	39	39
>gi|4507401	TFAM	transcription factor A, mitochondrial isoform 1 precursor	1	0	0	1	1	1	1	0	0	2	2	2
>gi|20127408	HADHA	trifunctional enzyme subunit alpha, mitochondrial precursor	3	3	1	8	8	1	5	6	4	19	19	17
>gi|171906589	BCKDK	[3-methyl-2-oxobutanoate dehydrogenase [lipoamide]] kinase, mitochondrial isoform a precursor	0	0	0	1	0	1	0	0	0	3	3	3
>gi|4505689	PDK1	[Pyruvate dehydrogenase (acetyl-transferring)] kinase isozyme 1, mitochondrial isoform 2 precursor	0	0	0	1	0	0	0	0	0	4	4	4
>gi|5803227	YWHAQ	14-3-3 protein theta	0	0	0	1	1	1	1	1	0	2	2	2
>gi|189027129	PDE12	2',5'-phosphodiesterase 12	0	0	1	1	1	1	0	0	0	4	4	3
>gi|195539395	PSMC6	26S protease regulatory subunit 10B	0	1	0	1	0	0	1	1	0	2	2	2
>gi|25777600	PSMD1	26S proteasome non-ATPase regulatory subunit 1 isoform 1	1	1	2	1	1	0	1	1	1	3	2	3
>gi|394953908	PSMD11	26S proteasome non-ATPase regulatory subunit 11	0	0	0	0	0	1	0	0	0	2	2	3
>gi|25777612	PSMD3	26S proteasome non-ATPase regulatory subunit 3	0	0	0	0	0	0	1	0	1	3	3	3
>gi|25777615	PSMD7	26S proteasome non-ATPase regulatory subunit 7	0	0	0	0	0	0	0	0	0	2	2	2
>gi|7662645	MRPS18B	28S ribosomal protein S18b, mitochondrial	0	0	0	0	1	1	0	0	0	2	2	2
>gi|14269586	MRPS26	28S ribosomal protein S26, mitochondrial	0	0	0	1	2	1	0	0	0	2	2	2
>gi|186928854	MRPS31	28S ribosomal protein S31, mitochondrial	0	0	0	0	0	0	0	0	0	2	2	2
>gi|186928852	MRPS7	28S ribosomal protein S7, mitochondrial	1	0	0	0	0	0	0	0	0	4	4	3
>gi|33188463	MRPS9	28S ribosomal protein S9, mitochondrial	0	1	0	1	1	1	1	1	1	3	3	4
>gi|26667177	MRPL46	39S ribosomal protein L46, mitochondrial	0	0	0	0	0	0	0	0	0	2	2	2
>gi|4758504	HSD17B10	3-hydroxyacyl-CoA dehydrogenase type-2 isoform 1	0	0	0	6	4	5	1	1	1	15	14	14
>gi|23308751	HIBADH	3-hydroxyisobutyrate dehydrogenase, mitochondrial precursor	0	0	0	0	0	0	0	0	0	5	5	5
>gi|167614485	ACAA2	3-ketoacyl-CoA thiolase, mitochondrial	0	0	0	6	5	4	1	1	0	15	15	15
>gi|4506685	RPS13	40S ribosomal protein S13	1	1	0	2	1	0	3	2	1	3	3	3
>gi|31542947	HSPD1	60 kDa heat shock protein, mitochondrial	16	16	17	33	36	20	34	34	33	47	47	48
>gi|15431290	RPL11	60S ribosomal protein L11 isoform 1	2	2	1	2	2	1	3	3	3	3	3	3
>gi|11321601	PFKP	6-phosphofructokinase type C isoform 1	0	0	0	0	0	0	0	0	0	6	4	7
>gi|40068518	PGD	6-phosphogluconate dehydrogenase, decarboxylating	0	0	0	1	1	1	0	0	0	3	3	3
>gi|4557237	ACAT1	acetyl-CoA acetyltransferase, mitochondrial precursor	1	1	0	14	13	12	0	0	0	19	17	19
>gi|28416953	ACSS1	acetyl-coenzyme A synthetase 2-like, mitochondrial isoform 1 precursor	0	0	0	0	0	0	0	0	0	7	5	5
>gi|4501867	ACO2	aconitate hydratase, mitochondrial precursor	1	1	0	4	3	0	1	1	1	14	12	14
>gi|156151445	ACSF2	acyl-CoA synthetase family member 2, mitochondrial isoform 2 precursor	0	0	0	1	1	0	0	0	0	4	3	4
>gi|187761345	ACSF3	acyl-CoA synthetase family member 3, mitochondrial isoform 1 precursor	0	0	0	0	0	0	0	0	0	3	3	3
>gi|148727286	ACOT2	acyl-coenzyme A thioesterase 2, mitochondrial	0	0	0	0	0	0	0	0	0	4	5	4
>gi|66348062	FAHD1	acylpyruvase FAHD1, mitochondrial isoform 1	0	0	0	0	0	1	0	0	0	2	2	2
>gi|9951915	AHCY	adenosylhomocysteinase isoform 1	0	0	0	4	4	4	3	3	1	6	5	5
>gi|157649073	CAP1	adenylyl cyclase-associated protein 1	0	0	0	1	1	0	0	0	0	4	4	4
>gi|41327764	AKR7A2	aflatoxin B1 aldehyde reductase member 2	0	1	0	3	2	3	1	1	2	4	5	5
>gi|38569417	AARS2	alanine--tRNA ligase, mitochondrial	0	0	0	8	7	1	0	0	0	11	11	12
>gi|29826321	ADD1	alpha-adducin isoform b	0	0	0	0	0	0	0	0	0	2	2	2
>gi|4502215	ARG2	arginase-2, mitochondrial precursor	0	0	0	0	0	0	0	0	0	4	4	4
>gi|73486658	GOT2	aspartate aminotransferase, mitochondrial isoform 1 precursor	0	0	0	10	8	9	2	4	3	16	16	16
>gi|40789249	DARS2	aspartate--tRNA ligase, mitochondrial	0	2	0	9	10	3	1	1	1	15	17	15
>gi|21361565	ATP5F1	ATP synthase F(0) complex subunit B1, mitochondrial precursor	0	0	0	0	1	0	0	0	0	3	3	3
>gi|50345984	ATP5A1	ATP synthase subunit alpha, mitochondrial isoform a precursor	10	10	4	19	17	11	12	11	11	22	22	23
>gi|32189394	ATP5B	ATP synthase subunit beta, mitochondrial precursor	7	3	6	15	15	13	4	7	5	17	18	17
>gi|4502303	ATP5O	ATP synthase subunit O, mitochondrial precursor	0	0	0	3	3	2	1	1	1	4	4	4
>gi|311893396	ATP5J2-PTCD1	ATP5J2-PTCD1 fusion protein	0	0	0	0	0	0	0	0	0	4	5	5
>gi|38569421	ACLY	ATP-citrate synthase isoform 1	0	0	0	0	0	0	1	0	0	4	4	4
>gi|62241042	EPRS	bifunctional glutamate/proline--tRNA ligase	1	1	0	3	3	0	4	5	4	10	7	7
>gi|20127454	ATIC	bifunctional purine biosynthesis protein PURH	0	0	0	1	1	0	0	0	0	3	3	3
>gi|19923973	KCTD12	BTB/POZ domain-containing protein KCTD12	0	0	0	1	1	1	0	0	0	2	2	2
>gi|222136639	MTHFD1	C-1-tetrahydrofolate synthase, cytoplasmic	2	2	2	13	12	3	7	5	2	20	21	20
>gi|18105007	CAD	CAD protein	4	4	5	2	1	0	3	5	4	10	11	11
>gi|14861834	CECR5	cat eye syndrome critical region protein 5 isoform 2 precursor	0	0	0	2	2	1	0	1	0	4	5	6
>gi|24432106	KIAA1967,CCAR2	cell cycle and apoptosis regulator protein 2	2	1	1	1	1	1	1	1	1	2	2	2
>gi|38327625	CS	citrate synthase, mitochondrial precursor	1	1	0	8	7	6	1	1	2	10	9	10
>gi|16418349	MMAB	cob(I)yrinic acid a,c-diamide adenosyltransferase, mitochondrial precursor	0	0	0	0	0	0	0	0	0	2	2	2
>gi|5031635	CFL1	cofilin-1	1	1	0	2	2	0	2	2	2	2	3	2
>gi|38373690	COPS4	COP9 signalosome complex subunit 4 isoform 1	0	0	0	0	0	0	0	0	0	2	2	2
>gi|21361794	CAND1	cullin-associated NEDD8-dissociated protein 1	0	0	0	0	1	0	0	1	0	2	2	2
>gi|4502709	CDK1	cyclin-dependent kinase 1 isoform 1	1	2	1	1	2	1	1	2	1	3	2	3
>gi|32307132	NFS1	cysteine desulfurase, mitochondrial isoform a precursor	1	2	0	1	2	1	1	1	1	6	5	5
>gi|50592988	UQCRC2	cytochrome b-c1 complex subunit 2, mitochondrial precursor	1	0	0	2	2	2	1	1	1	4	5	5
>gi|33350932	DYNC1H1	cytoplasmic dynein 1 heavy chain 1	3	0	0	0	0	0	4	0	1	6	5	6
>gi|70995211	ECH1	delta(3,5)-Delta(2,4)-dienoyl-CoA isomerase, mitochondrial precursor	1	2	1	4	3	4	2	2	2	8	8	8
>gi|21361368	ALDH18A1	delta-1-pyrroline-5-carboxylate synthase isoform 1	2	2	3	17	20	7	2	3	2	23	23	23
>gi|91199540	DLD	dihydrolipoyl dehydrogenase, mitochondrial isoform 1 precursor	0	0	0	6	6	2	2	2	3	10	10	10
>gi|19923748	DLST	dihydrolipoyllysine-residue succinyltransferase component of 2-oxoglutarate dehydrogenase complex, mitochondrial isoform 1 precursor	1	2	0	5	5	4	6	6	7	7	7	7
>gi|308818200	DPYSL3	dihydropyrimidinase-related protein 3 isoform 1	0	0	0	0	0	0	0	0	0	2	2	2
>gi|13654237	PRKDC	DNA-dependent protein kinase catalytic subunit isoform 1	1	2	1	1	2	2	0	1	0	5	4	5
>gi|18426913	DBN1	drebrin isoform b	0	0	0	1	1	0	0	0	0	2	3	3
>gi|4503607	ETFA	electron transfer flavoprotein subunit alpha, mitochondrial isoform a	0	0	0	4	3	3	0	0	0	9	9	9
>gi|119703746	ETFDH	electron transfer flavoprotein-ubiquinone oxidoreductase, mitochondrial isoform 1 precursor	1	1	1	1	1	0	0	0	0	4	4	3
>gi|4503483	EEF2	elongation factor 2	1	1	2	6	4	2	4	3	3	14	13	14
>gi|18390331	GFM1	elongation factor G, mitochondrial	1	0	1	3	2	0	0	0	0	7	7	7
>gi|291084500	TSFM	elongation factor Ts, mitochondrial isoform 1 precursor	0	0	0	0	1	0	0	0	0	5	5	5
>gi|260274832	ECI2	enoyl-CoA delta isomerase 2, mitochondrial isoform 2	0	0	0	0	0	0	0	0	0	2	2	2
>gi|194097323	ECHS1	enoyl-CoA hydratase, mitochondrial	1	1	0	3	2	3	1	0	0	7	7	7
>gi|296531406	C21orf33	ES1 protein homolog, mitochondrial isoform Ia precursor	0	0	0	1	0	1	0	0	0	2	2	2
>gi|4758256	EIF2S1	eukaryotic translation initiation factor 2 subunit 1	0	0	0	1	0	1	1	0	0	2	2	2
>gi|4503509	EIF3A	eukaryotic translation initiation factor 3 subunit A	1	0	0	0	0	0	1	2	1	8	8	8
>gi|302699245	EIF4G1	eukaryotic translation initiation factor 4 gamma 1 isoform 6	0	0	0	0	0	0	0	0	0	3	3	3
>gi|29029559	CSE1L	exportin-2 isoform 1	0	0	0	1	1	1	1	1	1	4	3	3
>gi|330864679	CAPZB	F-actin-capping protein subunit beta isoform 2	0	0	0	0	0	0	0	0	0	2	2	2
>gi|41872631	FASN	fatty acid synthase	1	3	1	12	11	0	9	7	4	33	30	34
>gi|4885281	GLUD1	glutamate dehydrogenase 1, mitochondrial precursor	1	0	0	7	8	4	2	2	2	15	15	15
>gi|373251164	GLS	glutaminase kidney isoform, mitochondrial isoform 2	1	1	1	1	0	1	0	0	0	7	7	8
>gi|50301238	GSR	glutathione reductase, mitochondrial isoform 1 precursor	2	2	0	1	1	0	0	0	0	2	2	3
>gi|219842317	GSTK1	glutathione S-transferase kappa 1 isoform b	0	0	0	1	1	1	0	0	0	2	2	2
>gi|24307899	ERAL1	GTPase Era, mitochondrial	0	0	0	0	0	0	0	0	0	2	2	2
>gi|42544159	HSPH1	heat shock protein 105 kDa isoform 1	1	1	1	1	1	0	1	1	1	4	4	4
>gi|155722983	TRAP1	heat shock protein 75 kDa, mitochondrial isoform 1 precursor	3	4	3	19	19	9	6	4	4	29	29	29
>gi|153792590	HSP90AA1	heat shock protein HSP 90-alpha isoform 1	7	10	9	19	22	7	9	9	8	30	29	28
>gi|20149594	HSP90AB1	heat shock protein HSP 90-beta isoform a	8	11	7	18	18	6	10	11	9	30	29	27
>gi|296179427	HADH	hydroxyacyl-coenzyme A dehydrogenase, mitochondrial isoform 1 precursor	0	0	0	1	1	1	0	0	0	4	4	4
>gi|40254986	HSDL2	hydroxysteroid dehydrogenase-like protein 2 isoform 1	0	0	0	0	0	0	0	0	0	4	4	3
>gi|11056044	PPA1	inorganic pyrophosphatase	1	1	1	1	1	1	1	1	0	3	3	3
>gi|66933016	IMPDH2	inosine-5'-monophosphate dehydrogenase 2	0	0	0	1	1	1	0	0	0	3	3	3
>gi|157384956	NUBPL	iron-sulfur protein NUBPL isoform 1 precursor	0	0	0	0	0	0	1	0	0	2	2	2
>gi|5031777	IDH3A	isocitrate dehydrogenase [NAD] subunit alpha, mitochondrial precursor	0	0	0	3	3	3	1	1	1	6	6	6
>gi|28178821	IDH3B	isocitrate dehydrogenase [NAD] subunit beta, mitochondrial isoform a precursor	0	0	0	2	2	2	0	0	0	4	4	4
>gi|94721241	IARS	isoleucine--tRNA ligase, cytoplasmic	1	1	1	2	2	0	2	2	1	9	8	9
>gi|46852147	IARS2	isoleucine--tRNA ligase, mitochondrial precursor	0	1	1	7	7	0	3	4	3	18	18	18
>gi|226958412	IVD	isovaleryl-CoA dehydrogenase, mitochondrial isoform 1 precursor	0	0	0	0	0	0	0	0	0	2	2	2
>gi|6912482	LETM1	LETM1 and EF-hand domain-containing protein 1, mitochondrial precursor	0	0	0	1	0	0	0	0	0	5	5	5
>gi|24308207	LRRC47	leucine-rich repeat-containing protein 47	0	0	0	1	0	0	0	0	0	2	2	2
>gi|291575128	LDHB	L-lactate dehydrogenase B chain	0	0	0	1	1	1	1	1	1	6	6	6
>gi|21735621	MDH2	malate dehydrogenase, mitochondrial isoform 1 precursor	2	2	2	13	13	13	3	3	2	17	16	18
>gi|51243059	MCAT	malonyl-CoA-acyl carrier protein transacylase, mitochondrial isoform a precursor	0	0	0	1	0	0	0	0	0	2	3	3
>gi|14043022	MARS	methionine--tRNA ligase, cytoplasmic	0	0	0	1	2	0	0	0	0	3	3	3
>gi|11545863	MCCC2	methylcrotonoyl-CoA carboxylase beta chain, mitochondrial	1	1	0	5	8	2	0	0	0	10	10	10
>gi|116805327	MCCC1	methylcrotonoyl-CoA carboxylase subunit alpha, mitochondrial precursor	1	1	0	1	1	0	0	0	0	5	5	5
>gi|47519639	MAP4	microtubule-associated protein 4 isoform 1	0	0	0	1	1	1	1	0	0	3	3	3
>gi|156105687	MIPEP	mitochondrial intermediate peptidase	0	0	0	0	0	0	0	0	0	4	4	3
>gi|24308013	PMPCA	mitochondrial-processing peptidase subunit alpha isoform 1 precursor	1	0	0	1	2	2	1	1	1	7	6	7
>gi|94538354	PMPCB	mitochondrial-processing peptidase subunit beta precursor	1	0	0	4	3	3	1	1	1	5	5	5
>gi|337756501	MTHFD1L	monofunctional C1-tetrahydrofolate synthase, mitochondrial isoform 1 precursor	1	1	1	11	13	0	2	2	1	19	21	20
>gi|146134341	NADK2,NADKD1	NAD kinase 2, mitochondrial isoform 1	0	0	0	0	0	1	0	0	0	4	3	3
>gi|122939155	NNT	NAD(P) transhydrogenase, mitochondrial	0	0	0	0	0	0	0	0	0	8	6	7
>gi|4505145	ME2	NAD-dependent malic enzyme, mitochondrial isoform 1 precursor	1	2	1	5	5	2	3	1	2	13	13	12
>gi|21396487	NDUFAF7	NADH dehydrogenase [ubiquinone] complex I, assembly factor 7 isoform 1	0	0	0	0	0	0	0	0	0	3	3	3
>gi|316983160	NDUFS1	NADH-ubiquinone oxidoreductase 75 kDa subunit, mitochondrial isoform 5	0	1	0	5	6	0	0	1	0	16	18	17
>gi|384381462	FDXR	NADPH:adrenodoxin oxidoreductase, mitochondrial isoform 3 precursor	1	1	0	1	1	1	0	0	0	3	3	4
>gi|66392203	NME1-NME2	NME1-NME2 protein	0	0	0	1	1	0	1	1	0	2	2	2
>gi|157739940	NUDT19	nucleoside diphosphate-linked moiety X motif 19, mitochondrial precursor	0	0	0	0	0	0	0	0	0	3	3	3
>gi|5031987	PPIF	peptidyl-prolyl cis-trans isomerase F, mitochondrial precursor	0	0	0	1	1	0	0	0	0	2	2	2
>gi|4503729	FKBP4	peptidyl-prolyl cis-trans isomerase FKBP4	1	1	0	2	3	1	1	0	0	6	6	6
>gi|4505763	PGK1	phosphoglycerate kinase 1	0	0	0	1	1	1	0	0	0	4	3	4
>gi|209862851	PLS3	plastin-3 isoform 1	0	0	0	0	1	0	0	0	0	3	4	3
>gi|190194365	MTPAP	poly(A) RNA polymerase, mitochondrial precursor	0	0	0	0	0	0	0	0	0	3	4	3
>gi|188528628	PNPT1	polyribonucleotide nucleotidyltransferase 1, mitochondrial precursor	1	1	0	8	10	3	2	0	1	23	22	23
>gi|12408675	PFDN2	prefoldin subunit 2	0	0	0	1	1	0	0	0	0	2	2	2
>gi|334085248	PITRM1	presequence protease, mitochondrial isoform 1 precursor	1	2	0	5	3	0	0	0	0	13	12	15
>gi|197100773	RARS2	probable arginine--tRNA ligase, mitochondrial precursor	0	0	0	0	0	0	0	0	0	3	4	3
>gi|15029520	HARS2	probable histidine--tRNA ligase, mitochondrial isoform 1 precursor	0	0	0	0	0	0	0	0	0	2	2	2
>gi|7661872	LARS2	probable leucine--tRNA ligase, mitochondrial	0	2	0	3	3	0	1	0	0	8	8	8
>gi|11559925	XPNPEP3	probable Xaa-Pro aminopeptidase 3 isoform 1	0	0	0	1	1	0	1	1	0	3	3	3
>gi|241982780	PDCD6IP	programmed cell death 6-interacting protein isoform 2	0	0	0	2	2	0	0	1	0	7	6	6
>gi|295821216	PCCB	propionyl-CoA carboxylase beta chain, mitochondrial isoform 2 precursor	0	0	0	0	0	0	0	0	0	6	6	7
>gi|4503937	GBAS	protein NipSnap homolog 2 isoform 1	0	0	0	0	0	0	0	0	0	2	2	2
>gi|387912543	TBRG4	protein TBRG4 isoform 3	0	0	0	0	0	0	0	0	0	4	3	3
>gi|5174419	CLPP	putative ATP-dependent Clp protease proteolytic subunit, mitochondrial precursor	1	1	0	1	2	3	1	1	0	5	5	5
>gi|58197556	IBA57	putative transferase CAF17, mitochondrial precursor	0	0	0	1	1	1	0	0	0	3	4	5
>gi|21361454	PYCR2	pyrroline-5-carboxylate reductase 2 isoform 1	0	0	0	0	0	0	1	0	1	10	10	10
>gi|4506787	IQGAP1	ras GTPase-activating-like protein IQGAP1	0	0	0	1	0	0	1	0	0	2	2	2
>gi|19923640	GFM2	ribosome-releasing factor 2, mitochondrial isoform 1	1	1	0	1	3	0	0	2	0	9	9	9
>gi|24638454	ATP2A2	sarcoplasmic/endoplasmic reticulum calcium ATPase 2 isoform b	0	0	0	0	0	0	0	0	0	3	4	4
>gi|21361399	PPP2R1A	serine/threonine-protein phosphatase 2A 65 kDa regulatory subunit A alpha isoform	0	2	0	0	0	0	1	1	1	2	2	2
>gi|8923421	SARS2	serine--tRNA ligase, mitochondrial isoform b precursor	0	0	0	3	4	1	0	1	0	11	11	10
>gi|4501859	ACADSB	short/branched chain specific acyl-CoA dehydrogenase, mitochondrial precursor	0	0	0	0	0	0	0	0	1	3	3	3
>gi|13654278	SLIRP	SRA stem-loop-interacting RNA-binding protein, mitochondrial isoform 1 precursor	0	0	0	1	1	0	0	1	1	2	2	2
>gi|77404397	SND1	staphylococcal nuclease domain-containing protein 1	1	1	1	1	3	0	1	0	1	8	5	4
>gi|50658063	SMC4	structural maintenance of chromosomes protein 4 isoform 1	0	0	0	1	1	1	1	1	0	2	3	2
>gi|156416003	SDHA	succinate dehydrogenase [ubiquinone] flavoprotein subunit, mitochondrial	0	0	1	3	2	0	0	0	0	10	10	9
>gi|115387094	SDHB	succinate dehydrogenase [ubiquinone] iron-sulfur subunit, mitochondrial precursor	0	0	0	1	1	1	0	0	0	2	2	2
>gi|25777721	ALDH5A1	succinate-semialdehyde dehydrogenase, mitochondrial isoform 1 precursor	0	0	0	2	3	1	0	0	1	5	5	5
>gi|109452591	SUCLG1	succinyl-CoA ligase [ADP/GDP-forming] subunit alpha, mitochondrial precursor	0	0	0	0	0	0	0	0	0	3	3	3
>gi|11321583	SUCLA2	succinyl-CoA ligase [ADP-forming] subunit beta, mitochondrial precursor	1	1	1	2	2	3	0	0	1	6	5	6
>gi|4557817	OXCT1	succinyl-CoA:3-ketoacid coenzyme A transferase 1, mitochondrial precursor	0	0	0	4	4	0	0	0	0	8	8	8
>gi|57863257	TCP1	T-complex protein 1 subunit alpha isoform a	2	1	2	6	6	2	4	6	6	13	13	13
>gi|5453603	CCT2	T-complex protein 1 subunit beta isoform 1	6	6	0	8	8	1	5	5	5	14	14	14
>gi|24307939	CCT5	T-complex protein 1 subunit epsilon	3	2	1	5	5	1	3	4	3	12	11	12
>gi|5453607	CCT7	T-complex protein 1 subunit eta isoform a	1	1	0	4	3	0	5	6	5	12	13	13
>gi|63162572	CCT3	T-complex protein 1 subunit gamma isoform a	0	1	1	3	3	2	6	4	4	11	11	9
>gi|22035672	TXNRD2	thioredoxin reductase 2, mitochondrial isoform 1 precursor	1	0	1	0	0	0	0	0	0	4	4	4
>gi|5802974	PRDX3	thioredoxin-dependent peroxide reductase, mitochondrial isoform a precursor	1	1	1	4	4	4	1	1	1	5	5	5
>gi|153792148	THNSL1	threonine synthase-like 1	0	0	0	0	0	0	0	0	0	5	6	5
>gi|20070344	TARS2	threonine--tRNA ligase, mitochondrial isoform a	1	0	0	2	2	0	1	1	1	8	7	6
>gi|384475521	TKT	transketolase isoform 2	0	0	0	0	0	0	0	0	0	3	3	4
>gi|226529917	TPI1	triosephosphate isomerase isoform 2	1	0	0	1	1	1	1	0	0	2	2	2
>gi|39995082	NSUN2	tRNA (cytosine(34)-C(5))-methyltransferase isoform 1	0	0	0	0	0	0	0	0	0	3	3	3
>gi|7710154	WARS2	tryptophan--tRNA ligase, mitochondrial isoform 1 precursor	1	1	1	1	1	1	1	1	1	3	3	2
>gi|94681057	YARS2	tyrosine--tRNA ligase, mitochondrial precursor	1	0	0	0	0	0	1	1	1	3	3	4
>gi|23510338	UBA1	ubiquitin-like modifier-activating enzyme 1	2	1	1	1	2	0	2	2	1	13	13	13
>gi|5454158	VARS	valine--tRNA ligase	0	0	0	0	0	0	0	0	1	4	3	3
>gi|268370297	VARS2	valine--tRNA ligase, mitochondrial isoform 1	1	2	0	2	2	1	1	2	1	10	11	8
>gi|156564401	NSF	vesicle-fusing ATPase	0	1	1	1	1	1	0	0	0	3	3	3
>gi|7669550	VCL	vinculin isoform meta-VCL	0	0	0	3	3	1	4	1	1	7	8	8
>gi|57863271	VWA8	von Willebrand factor A domain-containing protein 8 isoform a precursor	4	4	2	7	8	3	13	13	11	52	49	50
>gi|145553959	ELAC2	zinc phosphodiesterase ELAC protein 2 isoform 1	0	0	0	0	0	0	0	0	0	2	2	2
No ≥ 2fold increase in TwinkleFLAG XL vs. nonXL
>gi|194248072	HSPA1A,HSPA1B	heat shock 70 kDa protein 1A/1B	13	14	13	14	13	5	15	14	15	18	18	19
>gi|39725942	C10orf2	twinkle protein, mitochondrial isoform A	4	3	3	2	2	0	34	33	36	44	44	44
>gi|24430151	PSMC1	26S protease regulatory subunit 4	1	2	0	1	1	0	2	1	1	2	2	2
>gi|4506681	RPS11	40S ribosomal protein S11	2	3	0	1	0	0	5	5	5	2	3	3
>gi|197116386	NT5DC2	5'-nucleotidase domain-containing protein 2 isoform 1	1	1	1	0	0	0	1	1	2	7	6	7
>gi|4506667	RPLP0	60S acidic ribosomal protein P0	1	2	0	1	1	1	1	3	0	4	4	4
>gi|4506625	RPL27A	60S ribosomal protein L27a	2	3	2	1	1	1	3	3	3	2	2	2
>gi|15431301	RPL7	60S ribosomal protein L7	1	1	0	1	1	1	2	2	0	2	2	2
>gi|4506331	PTS	6-pyruvoyl tetrahydrobiopterin synthase	2	2	0	2	2	0	3	3	3	3	3	3
>gi|100913206	DHX9	ATP-dependent RNA helicase A	2	2	2	1	1	0	6	7	6	4	3	4
>gi|32490572	EPB41L3	band 4.1-like protein 3 isoform 1	2	2	2	0	0	0	4	3	4	2	3	2
>gi|148536855	COPA	coatomer subunit alpha isoform 1	1	1	1	0	0	0	1	2	0	5	5	4
>gi|19913406	TOP2A	DNA topoisomerase 2-alpha	1	1	1	0	0	0	4	5	4	3	3	2
>gi|4506675	RPN1	dolichyl-diphosphooligosaccharide--protein glycosyltransferase subunit 1 precursor	2	2	1	1	0	1	2	1	1	3	4	3
>gi|13259510	DCTN1	dynactin subunit 1 isoform 1	0	0	0	1	1	0	2	1	2	4	6	4
>gi|207452735	EPPK1	Epiplakin	2	2	2	2	2	0	2	2	1	5	3	3
>gi|153791492	EIF3CL	eukaryotic translation initiation factor 3 subunit C-like protein	0	0	0	0	2	0	2	1	1	6	6	7
>gi|4503521	EIF3E	eukaryotic translation initiation factor 3 subunit E	0	1	0	0	0	0	2	2	2	2	2	2
>gi|4503519	EIF3F	eukaryotic translation initiation factor 3 subunit F	0	1	0	1	0	1	2	1	1	3	3	3
>gi|6005757	SUPT16H	FACT complex subunit SPT16	1	2	1	1	1	1	4	4	2	3	2	2
>gi|160420317	FLNA	filamin-A isoform 2	32	31	30	19	17	1	35	33	32	49	49	47
>gi|55956919	HNRNPAB	heterogeneous nuclear ribonucleoprotein A/B isoform a	0	1	0	1	1	1	3	3	0	3	3	3
>gi|14043070	HNRNPA1	heterogeneous nuclear ribonucleoprotein A1 isoform b	1	1	0	1	1	1	3	3	1	2	3	2
>gi|381342476	HNRNPH1	heterogeneous nuclear ribonucleoprotein H	6	8	0	0	0	0	7	7	5	2	3	2
>gi|14165439	HNRNPK	heterogeneous nuclear ribonucleoprotein K isoform a	4	5	3	1	0	0	5	5	5	7	8	8
>gi|14141152	HNRNPM	heterogeneous nuclear ribonucleoprotein M isoform a	2	3	3	1	0	0	2	3	3	3	2	2
>gi|156151394	HNRNPR	heterogeneous nuclear ribonucleoprotein R isoform 1	2	2	2	1	1	0	3	2	3	2	2	2
>gi|117190192	HNRNPC	heterogeneous nuclear ribonucleoproteins C1/C2 isoform a	3	3	0	1	0	1	3	3	2	3	3	3
>gi|4885375	HIST1H1C	histone H1.2	6	5	5	1	1	0	6	6	6	4	5	4
>gi|106775678	HIST2H2AA3,HIST2H2AA4	histone H2A type 2-A	5	5	1	2	3	0	7	7	7	3	4	4
>gi|77539758	HIST1H4L,HIST4H4,HIST1H4K,HIST2H4A,HIST2H4B,HIST1H4A,HIST1H4B,HIST1H4E,HIST1H4F,HIST1H4C,HIST1H4D,HIST1H4I,HIST1H4J,HIST1H4H	histone H4	8	8	6	7	7	2	11	10	10	7	6	6
>gi|56237027	IGF2BP1	insulin-like growth factor 2 mRNA-binding protein 1 isoform 1	2	2	2	1	1	0	2	2	2	3	3	3
>gi|24234747	ILF2	interleukin enhancer-binding factor 2 isoform 1	2	1	0	0	0	1	3	3	2	3	3	3
>gi|212549553	ILF3	interleukin enhancer-binding factor 3 isoform d	1	0	2	0	0	0	3	3	3	2	2	2
>gi|55956788	NCL	nucleolin	3	3	3	1	1	0	2	2	1	4	4	4
>gi|5453549	PRDX4	peroxiredoxin-4 precursor	1	1	0	2	2	2	2	1	1	3	2	3
>gi|14141168	PCBP2	poly(rC)-binding protein 2 isoform a	1	1	0	1	1	1	2	1	0	3	4	2
>gi|148613856	DDX17	probable ATP-dependent RNA helicase DDX17 isoform 3	1	2	2	1	0	0	5	5	5	5	5	5
>gi|20070220	PRMT5	protein arginine N-methyltransferase 5 isoform a	25	22	23	13	13	5	19	20	21	19	19	19
>gi|193794853	POF1B	protein POF1B	1	1	1	1	1	1	2	2	2	2	2	2
>gi|153791910	ALG13	putative bifunctional UDP-N-acetylglucosamine transferase and deubiquitinase ALG13 isoform 1	5	5	5	2	2	1	9	9	6	3	4	4
>gi|325120986	RBM10	RNA-binding protein 10 isoform 5	21	21	22	10	6	3	28	27	27	13	13	15
>gi|5730023	RUVBL2	ruvB-like 2	1	1	0	2	2	1	3	4	5	6	6	5
>gi|24307971	STK38L	serine/threonine-protein kinase 38-like	9	10	10	9	8	3	11	12	13	13	13	13
>gi|4759158	SNRPD2	small nuclear ribonucleoprotein Sm D2 isoform 1	1	1	0	0	0	0	3	3	2	3	3	3
>gi|112293285	SPIN1	spindlin-1	2	3	0	0	0	0	2	2	0	2	2	2
>gi|4758112	DDX39B	spliceosome RNA helicase DDX39B	0	0	0	1	0	0	2	2	1	2	2	2
>gi|54112121	SF3B3	splicing factor 3B subunit 3	3	3	3	0	0	0	2	2	2	3	3	3
>gi|110832843	TAF4	transcription initiation factor TFIID subunit 4	6	6	6	1	1	0	10	10	11	5	5	6
>gi|5032179	TRIM28	transcription intermediary factor 1-beta	0	0	0	0	0	0	4	4	4	4	4	3
>gi|102469034	JAK1	tyrosine-protein kinase JAK1	3	2	1	0	0	0	3	3	3	3	3	2
>gi|10863945	XRCC5	X-ray repair cross-complementing protein 5	2	2	1	0	0	0	2	2	2	2	2	2
No ≥ 2fold increase in TwinkleFLAG vs. mtLucFLAG with XL
>gi|300192933	AFG3L2	AFG3-like protein 2	0	0	0	3	3	0	0	0	0	6	6	6
>gi|283436222	ATAD3A	ATPase family AAA domain-containing protein 3A isoform 2	0	0	0	2	2	0	4	4	3	5	4	4
>gi|31711992	DLAT	dihydrolipoyllysine-residue acetyltransferase component of pyruvate dehydrogenase complex, mitochondrial precursor	3	1	3	4	4	0	2	1	2	5	5	5
>gi|34147630	TUFM	elongation factor Tu, mitochondrial precursor	10	11	1	15	16	15	11	12	9	18	19	18
>gi|4505773	PHB	prohibitin isoform 1	6	7	6	7	7	7	6	6	5	10	9	10
>gi|221307584	PHB2	prohibitin-2 isoform 1	6	6	3	8	8	9	7	6	4	11	11	11
>gi|20336294	DHX30	putative ATP-dependent RNA helicase DHX30 isoform 1	1	1	0	3	3	0	0	0	0	8	8	8
>gi|4504327	HADHB	trifunctional enzyme subunit beta, mitochondrial isoform 1 precursor	2	1	1	3	4	3	1	0	1	4	4	4
>gi|5803225	YWHAE	14-3-3 protein epsilon	2	2	0	2	2	2	3	3	0	5	5	5
>gi|208973238	YWHAZ	14-3-3 protein zeta/delta	2	1	0	3	1	3	3	3	2	3	3	3
>gi|9910244	MRPS22	28S ribosomal protein S22, mitochondrial	1	0	0	3	3	3	2	2	2	3	3	3
>gi|186928850	MRPS27	28S ribosomal protein S27, mitochondrial isoform 2	0	0	0	1	2	2	0	0	0	3	3	3
>gi|51873036	OGDH	2-oxoglutarate dehydrogenase, mitochondrial isoform 1 precursor	1	0	1	2	4	0	2	2	2	8	7	8
>gi|11386135	BCKDHA	2-oxoisovalerate dehydrogenase subunit alpha, mitochondrial isoform 1 precursor	0	0	0	2	2	1	0	1	0	5	6	5
>gi|37594471	HIBCH	3-hydroxyisobutyryl-CoA hydrolase, mitochondrial isoform 1 precursor	0	1	0	2	1	2	1	1	0	5	5	5
>gi|15718687	RPS3	40S ribosomal protein S3 isoform 1	7	7	0	2	3	1	6	6	2	4	6	5
>gi|4506743	RPS8	40S ribosomal protein S8	2	2	0	2	2	1	0	0	0	3	2	3
>gi|59859885	RPSA	40S ribosomal protein SA	1	1	0	2	3	3	1	1	0	3	4	5
>gi|72534692	NT5DC3	5'-nucleotidase domain-containing protein 3	0	0	0	1	2	0	0	0	0	2	2	2
>gi|4758900	PFKFB3	6-phosphofructo-2-kinase/fructose-2,6-bisphosphatase 3 isoform 1	15	15	10	7	6	3	15	14	15	8	10	9
>gi|16507237	HSPA5	78 kDa glucose-regulated protein precursor	11	13	11	12	10	3	10	12	9	16	17	17
>gi|81295407	ACOT9	acyl-coenzyme A thioesterase 9, mitochondrial isoform a precursor	1	0	1	1	1	2	0	0	0	3	2	3
>gi|53832003	AK4,LOC100507855	adenylate kinase 4, mitochondrial	0	1	0	2	1	0	0	0	0	2	2	2
>gi|5453593	CAP2	adenylyl cyclase-associated protein 2	1	1	0	3	3	0	2	2	2	3	3	3
>gi|25777730	ALDH1B1	aldehyde dehydrogenase X, mitochondrial precursor	1	1	1	4	4	3	1	1	1	9	8	8
>gi|25777732	ALDH2	aldehyde dehydrogenase, mitochondrial isoform 1 precursor	2	2	1	10	12	6	3	2	1	16	18	16
>gi|12025678	ACTN4	alpha-actinin-4	1	0	1	10	9	0	4	3	4	15	17	16
>gi|188035924	ALDH7A1	alpha-aminoadipic semialdehyde dehydrogenase isoform 1 precursor	1	0	0	2	2	1	1	0	0	4	5	4
>gi|13027640	AASS	alpha-aminoadipic semialdehyde synthase, mitochondrial	1	2	1	2	1	2	1	2	1	6	6	6
>gi|4503571	ENO1	alpha-enolase isoform 1	2	2	1	8	10	8	2	3	2	13	11	12
>gi|50845388	ANXA2	annexin A2 isoform 1	6	7	4	7	6	7	8	9	8	9	8	8
>gi|4757732	AIFM1	apoptosis-inducing factor 1, mitochondrial isoform 1 precursor	1	0	0	2	2	1	2	2	2	4	2	3
>gi|15149476	RARS	arginine--tRNA ligase, cytoplasmic	2	2	2	2	2	1	2	1	0	4	5	5
>gi|168229250	ASNS	asparagine synthetase [glutamine-hydrolyzing] isoform a	0	0	0	2	2	0	0	0	1	5	5	6
>gi|45439306	DARS	aspartate--tRNA ligase, cytoplasmic	1	1	0	2	2	0	1	0	0	4	3	2
>gi|50345988	ATP5C1	ATP synthase subunit gamma, mitochondrial isoform L (liver) precursor	2	1	0	4	2	3	1	2	1	5	5	5
>gi|87196351	DDX3X	ATP-dependent RNA helicase DDX3X isoform 1	4	4	4	4	3	0	4	5	4	6	5	4
>gi|94721354	MTHFD2	bifunctional methylenetetrahydrofolate dehydrogenase/cyclohydrolase, mitochondrial precursor	1	0	0	2	2	2	1	1	1	2	2	2
>gi|223278387	CALML5	calmodulin-like protein 5	2	1	1	2	2	2	2	2	2	2	2	2
>gi|130502140	CAMSAP3	calmodulin-regulated spectrin-associated protein 3 isoform 2	6	4	6	2	2	1	7	8	6	4	3	4
>gi|34147522	ADCK3	chaperone activity of bc1 complex-like, mitochondrial	0	0	0	2	2	0	0	0	0	5	5	5
>gi|4758012	CLTC	clathrin heavy chain 1 isoform 1	6	4	7	5	6	0	10	8	6	18	17	17
>gi|21536286	CKB	creatine kinase B-type	1	2	0	6	6	6	1	2	1	6	6	6
>gi|46593007	UQCRC1	cytochrome b-c1 complex subunit 1, mitochondrial precursor	1	1	1	2	2	2	1	1	1	6	6	6
>gi|41393561	LAP3	cytosol aminopeptidase	0	0	0	2	2	1	0	1	0	3	3	3
>gi|197276664	NT5C2	cytosolic purine 5'-nucleotidase	1	1	1	1	2	0	1	1	1	5	5	5
>gi|23308577	PHGDH	D-3-phosphoglycerate dehydrogenase	5	5	1	5	5	2	4	3	1	7	7	7
>gi|16751921	DCD	dermcidin preproprotein	3	3	3	3	3	3	3	3	3	3	3	3
>gi|13435361	DSC1	desmocollin-1 isoform Dsc1a preproprotein	4	4	5	5	5	4	5	5	2	7	7	7
>gi|119703744	DSG1	desmoglein-1 preproprotein	12	13	11	13	14	14	13	13	12	11	10	11
>gi|58530840	DSP	desmoplakin isoform I	21	21	14	32	31	30	28	26	25	26	26	25
>gi|62420877	ETFB	electron transfer flavoprotein subunit beta isoform 2	0	0	1	3	2	3	0	0	0	8	7	8
>gi|4503471	EEF1A1	elongation factor 1-alpha 1	5	4	3	5	5	5	5	5	5	5	5	5
>gi|304555583	EEF1D	elongation factor 1-delta isoform 1	2	2	0	2	3	3	4	4	0	4	4	4
>gi|4503481	EEF1G	elongation factor 1-gamma	1	1	0	2	5	3	3	4	1	6	6	7
>gi|4507677	HSP90B1	endoplasmin precursor	5	4	5	9	8	3	5	5	5	9	9	8
>gi|62530384	ECI1	enoyl-CoA delta isomerase 1, mitochondrial isoform 1 precursor	1	1	1	3	3	3	1	1	1	3	3	3
>gi|4503529	EIF4A1	eukaryotic initiation factor 4A-I isoform 1	2	2	0	5	5	4	3	3	2	6	6	6
>gi|83367072	EIF3B	eukaryotic translation initiation factor 3 subunit B	1	3	0	4	4	0	2	3	2	6	4	6
>gi|50053795	EIF4B	eukaryotic translation initiation factor 4B	3	3	3	3	3	1	3	3	3	3	3	3
>gi|161702986	EZR	ezrin	1	1	1	2	3	1	1	1	1	3	3	3
>gi|5453597	CAPZA1	F-actin-capping protein subunit alpha-1	2	2	1	1	2	1	1	1	0	4	4	4
>gi|4507115	FSCN1	fascin	0	0	0	2	2	1	0	1	1	2	2	2
>gi|60499025	FECH	ferrochelatase, mitochondrial isoform a precursor	1	1	0	1	2	1	1	0	1	4	4	4
>gi|342187211	ALDOA	fructose-bisphosphate aldolase A isoform 2	0	1	1	4	3	4	1	2	2	9	9	9
>gi|19743875	FH	fumarate hydratase, mitochondrial	2	2	1	2	2	4	0	1	0	5	5	5
>gi|109948279	LGALS7B,LGALS7	galectin-7	4	4	4	3	4	3	4	4	4	4	4	4
>gi|7669492	GAPDH	glyceraldehyde-3-phosphate dehydrogenase isoform 1	4	4	3	5	5	5	3	5	2	6	6	5
>gi|108773801	GLDC	glycine dehydrogenase (decarboxylating), mitochondrial precursor	1	0	0	1	2	2	0	1	0	6	7	7
>gi|116805340	GARS	glycine--tRNA ligase precursor	1	0	0	2	2	0	0	0	0	3	4	3
>gi|24308295	GRPEL1	grpE protein homolog 1, mitochondrial precursor	0	0	0	2	2	1	0	1	0	4	3	4
>gi|5453555	RAN	GTP-binding nuclear protein Ran	0	0	0	3	3	3	2	2	1	4	4	4
>gi|38327039	HSPA4	heat shock 70 kDa protein 4	2	1	1	2	3	0	3	2	1	7	7	7
>gi|5729877	HSPA8	heat shock cognate 71 kDa protein isoform 1	20	20	18	20	18	7	19	19	19	23	23	24
>gi|4504345	HBA2,HBA1	hemoglobin subunit alpha	3	3	2	3	3	2	4	4	4	4	4	4
>gi|4504349	HBB	hemoglobin subunit beta	2	2	2	2	2	2	4	4	3	3	3	3
>gi|74136883	HNRNPU	heterogeneous nuclear ribonucleoprotein U isoform a	10	10	9	4	2	1	12	12	11	5	5	5
>gi|14043072	HNRNPA2B1	heterogeneous nuclear ribonucleoproteins A2/B1 isoform B1	3	3	0	2	2	2	5	5	3	5	5	5
>gi|238624110	HIST2H2BF	histone H2B type 2-F isoform b	4	4	4	4	4	2	3	4	4	4	4	4
>gi|19923193	ST13	hsc70-interacting protein isoform 1	0	0	0	2	1	2	0	0	0	2	2	2
>gi|19923142	KPNB1	importin subunit beta-1 isoform 1	0	0	0	2	1	0	1	1	1	5	5	5
>gi|4504733	IRS4	insulin receptor substrate 4	3	2	2	1	2	0	4	4	4	4	4	3
>gi|155969707	IDE	insulin-degrading enzyme isoform 1	0	0	0	2	1	1	0	0	0	4	4	4
>gi|28178832	IDH2	isocitrate dehydrogenase [NADP], mitochondrial isoform 1 precursor	0	0	0	3	1	2	0	0	0	5	6	7
>gi|4504811	JUP	junction plakoglobin	11	10	9	14	13	12	14	14	14	13	12	12
>gi|47132620	KRT2	keratin, type II cytoskeletal 2 epidermal	41	42	40	40	43	36	47	46	47	42	43	43
>gi|68563515	KPRP	keratinocyte proline-rich protein	7	6	3	7	7	5	7	6	7	7	6	6
>gi|4758648	KIF5B	kinesin-1 heavy chain	2	2	2	3	3	0	2	0	1	6	6	7
>gi|13699824	KIF11	kinesin-like protein KIF11	54	53	53	17	18	1	46	48	47	35	35	29
>gi|108773810	LARS	leucine--tRNA ligase, cytoplasmic	2	2	1	2	2	0	2	2	1	8	8	8
>gi|260099723	LDHA	L-lactate dehydrogenase A chain isoform 3	1	0	0	1	1	2	2	2	2	3	3	3
>gi|5031815	KARS	lysine--tRNA ligase isoform 2	0	2	0	2	1	0	0	0	0	4	4	4
>gi|187960098	ACADM	medium-chain specific acyl-CoA dehydrogenase, mitochondrial isoform b precursor	0	0	0	5	2	2	0	0	0	7	7	7
>gi|11095441	ALDH6A1	methylmalonate-semialdehyde dehydrogenase [acylating], mitochondrial isoform 1 precursor	0	0	0	2	2	1	0	0	0	4	4	3
>gi|156105689	MUT	methylmalonyl-CoA mutase, mitochondrial precursor	1	0	1	8	8	0	0	0	0	12	12	13
>gi|13129110	WDR77	methylosome protein 50	9	9	3	4	3	4	8	7	6	5	5	6
>gi|153945728	MAP1B	microtubule-associated protein 1B	34	32	32	23	22	1	26	26	23	46	45	43
>gi|33636719	TIMM44	mitochondrial import inner membrane translocase subunit TIM44	1	1	0	3	4	4	0	1	0	6	6	5
>gi|288557345	MOB2	MOB kinase activator 2 isoform 1	2	2	2	2	2	2	2	2	1	2	2	2
>gi|119220559	PAICS	multifunctional protein ADE2 isoform 1	0	0	0	1	2	1	0	0	0	4	5	5
>gi|365192532	MYH10	myosin-10 isoform 1	3	2	3	4	6	0	0	0	0	19	17	19
>gi|48255924	NDUFV3	NADH dehydrogenase [ubiquinone] flavoprotein 3, mitochondrial isoform a precursor	0	0	0	4	3	1	0	0	1	5	5	5
>gi|27262628	NASP	nuclear autoantigenic sperm protein isoform 2	1	1	0	2	1	0	0	1	0	4	3	4
>gi|4557809	OAT	ornithine aminotransferase, mitochondrial isoform 1 precursor	0	0	0	5	5	5	1	1	0	12	13	13
>gi|320461711	PRDX1	peroxiredoxin-1	4	4	3	5	5	5	4	5	5	5	4	6
>gi|4758638	PRDX6	peroxiredoxin-6	0	1	0	2	2	3	1	1	1	4	4	5
>gi|6031192	SLC25A3	phosphate carrier protein, mitochondrial isoform a precursor	2	2	2	3	2	3	2	2	1	2	2	2
>gi|66346721	PCK2	phosphoenolpyruvate carboxykinase [GTP], mitochondrial isoform 1 precursor	0	0	0	6	6	0	0	0	0	10	10	10
>gi|156523968	PARP1	poly [ADP-ribose] polymerase 1	9	9	9	7	7	1	11	11	11	10	11	10
>gi|222352151	PCBP1	poly(rC)-binding protein 1	0	1	0	2	2	2	1	1	0	4	5	3
>gi|46367787	PABPC1	polyadenylate-binding protein 1	2	2	3	2	2	1	2	2	1	3	3	2
>gi|67191208	UBC	polyubiquitin-C	3	3	3	3	3	1	3	3	3	3	3	4
>gi|13375695	CARS2	probable cysteine--tRNA ligase, mitochondrial	1	1	1	4	4	1	1	0	0	8	9	9
>gi|65506442	PCCA	propionyl-CoA carboxylase alpha chain, mitochondrial isoform a precursor	0	0	0	2	3	0	1	1	1	7	7	7
>gi|21361657	PDIA3	protein disulfide-isomerase A3 precursor	0	0	0	2	1	0	0	1	0	2	2	2
>gi|5031973	PDIA6	protein disulfide-isomerase A6 isoform d precursor	0	0	0	4	3	3	0	1	1	5	4	5
>gi|20070125	P4HB	protein disulfide-isomerase precursor	1	0	0	5	6	0	0	0	0	5	6	6
>gi|193211600	PPM1A	protein phosphatase 1A isoform 3	4	4	2	3	3	3	4	4	3	4	4	4
>gi|4505995	PPM1B	protein phosphatase 1B isoform 1	17	17	16	14	15	14	19	20	18	20	21	21
>gi|115298657	S100A7	protein S100-A7	3	3	3	3	2	2	3	3	3	4	4	4
>gi|4506773	S100A9	protein S100-A9	2	2	2	2	2	2	2	2	2	2	2	2
>gi|4507475	TGM1	protein-glutamine gamma-glutamyltransferase K	1	2	2	3	2	2	2	2	2	2	2	2
>gi|158937236	NPEPPS	puromycin-sensitive aminopeptidase	0	0	0	2	1	1	0	0	0	4	4	3
>gi|106049295	PC	pyruvate carboxylase, mitochondrial precursor	1	0	0	3	3	0	1	1	0	11	13	13
>gi|291084742	PDHA1	pyruvate dehydrogenase E1 component subunit alpha, somatic form, mitochondrial isoform 2 precursor	0	0	0	2	2	1	0	0	0	4	3	3
>gi|156564403	PDHB	pyruvate dehydrogenase E1 component subunit beta, mitochondrial isoform 1 precursor	0	0	0	3	3	3	0	0	0	4	4	3
>gi|33286418	PKM	pyruvate kinase PKM isoform a	4	4	4	18	17	9	5	5	6	22	22	22
>gi|4506753	RUVBL1	ruvB-like 1	1	1	0	3	4	1	6	6	6	9	8	8
>gi|5174529	MAT2A	S-adenosylmethionine synthase isoform type-2	0	0	0	5	5	5	2	2	1	6	6	6
>gi|47604944	SCYL2	SCY1-like protein 2	1	0	0	3	3	0	1	3	1	6	6	6
>gi|6005814	STK38	serine/threonine-protein kinase 38	11	10	10	8	7	3	10	10	10	11	11	11
>gi|67003568	C1orf68	skin-specific protein 32	1	1	1	2	1	1	2	2	2	3	3	3
>gi|154759259	SPTAN1	spectrin alpha chain, non-erythrocytic 1 isoform 2	13	13	12	5	4	0	8	10	10	16	15	17
>gi|112382250	SPTBN1	spectrin beta chain, non-erythrocytic 1 isoform 1	10	12	12	3	5	2	9	6	6	10	10	12
>gi|5803181	STIP1	stress-induced-phosphoprotein 1 isoform b	0	0	0	2	2	0	0	0	0	3	3	3
>gi|157779135	SUCLG2	succinyl-CoA ligase [GDP-forming] subunit beta, mitochondrial isoform 2 precursor	0	0	0	2	2	2	0	0	0	5	5	5
>gi|223029410	TLN1	talin-1	2	2	0	2	1	1	4	3	2	6	6	8
>gi|38455427	CCT4	T-complex protein 1 subunit delta isoform a	0	0	0	2	2	0	2	1	2	5	5	5
>gi|48762932	CCT8	T-complex protein 1 subunit theta isoform 1	4	4	4	6	7	1	7	7	6	14	15	15
>gi|4502643	CCT6A	T-complex protein 1 subunit zeta isoform a	2	1	1	7	8	2	9	6	6	11	10	12
>gi|6005942	VCP	transitional endoplasmic reticulum ATPase	1	2	1	8	7	0	6	6	5	14	12	13
>gi|4503915	GART	trifunctional purine biosynthetic protein adenosine-3 isoform 1	1	2	2	2	2	0	1	1	2	7	7	8
>gi|70166645	PUS1	tRNA pseudouridine synthase A, mitochondrial isoform 1	1	2	1	3	4	2	0	0	0	6	6	6
>gi|29788785	TUBB	tubulin beta chain	19	19	8	14	16	13	16	17	17	20	18	20
>gi|29788768	TUBB2B	tubulin beta-2B chain	17	17	6	12	14	10	14	14	14	20	17	19
>gi|5174735	TUBB4B	tubulin beta-4B chain	19	18	7	14	16	11	16	16	16	20	18	20
>gi|221136939	PRPF31	U4/U6 small nuclear ribonucleoprotein Prp31	7	8	6	0	2	1	6	8	7	5	4	6
>gi|4827050	USP14	ubiquitin carboxyl-terminal hydrolase 14 isoform a	1	1	1	2	2	0	0	1	1	2	2	2
>gi|110347427	USP34	ubiquitin carboxyl-terminal hydrolase 34	1	1	1	2	2	1	1	1	1	2	2	2
>gi|122937345	MYO5B	unconventional myosin-Vb	7	7	8	7	9	1	7	9	9	15	15	15
>gi|394025723	ACADVL	very long-chain specific acyl-CoA dehydrogenase, mitochondrial isoform 3	0	0	0	2	2	0	2	0	1	6	5	5
>gi|62414289	VIM	vimentin	9	10	4	6	5	3	16	17	17	9	8	7
>gi|4507879	VDAC1	voltage-dependent anion-selective channel protein 1	2	1	2	1	1	2	3	3	2	3	3	3
>gi|296317337	VDAC2	voltage-dependent anion-selective channel protein 2 isoform 1	2	2	1	2	2	1	1	2	1	3	3	3
>gi|4503841	XRCC6	X-ray repair cross-complementing protein 6 isoform 1	3	3	2	2	2	0	2	2	3	3	3	3
Only measured 2x in TwinkleFLAG XL
>gi|156071459	SLC25A5	ADP/ATP translocase 2	3	3	3	2	2	3	3	3	2	3	2	3
>gi|16554609	MRPS11	28S ribosomal protein S11, mitochondrial isoform a	0	0	0	0	0	0	1	0	1	1	2	2
>gi|315434212	DAP3	28S ribosomal protein S29, mitochondrial isoform 1	0	0	0	0	0	0	0	0	0	3	3	3
>gi|109148542	AARS	alanine--tRNA ligase, cytoplasmic	0	0	0	1	0	0	0	0	0	3	3	3
>gi|29570798	PPAT	amidophosphoribosyltransferase proprotein	0	0	0	0	0	0	0	0	0	2	2	1
>gi|205277394	COASY	bifunctional coenzyme A synthase isoform c	0	0	0	1	1	0	1	1	0	2	2	2
>gi|237649019	SLC25A13	calcium-binding mitochondrial carrier protein Aralar2 isoform 1	0	0	0	0	0	0	1	1	0	2	2	2
>gi|7656952	CACYBP	calcyclin-binding protein isoform 1	0	0	0	1	1	1	0	0	0	1	2	2
>gi|14150100	NTPCR	cancer-related nucleoside-triphosphatase	0	0	0	0	0	0	0	0	0	2	2	2
>gi|93141018	H2AFY	core histone macro-H2A.1 isoform 3	3	3	1	1	1	1	3	3	3	2	1	2
>gi|25777734	ALDH4A1	delta-1-pyrroline-5-carboxylate dehydrogenase, mitochondrial isoform a precursor	0	0	0	1	0	0	0	0	0	1	3	2
>gi|33469968	MCM7	DNA replication licensing factor MCM7 isoform 1	0	1	0	0	0	0	0	0	0	2	3	3
>gi|19923437	AK3	GTP:AMP phosphotransferase AK3, mitochondrial isoform a	1	1	1	1	1	1	0	0	0	2	1	2
>gi|16306566	HIST1H2BO	histone H2B type 1-O	3	3	2	2	2	1	3	4	4	4	4	3
>gi|4504483	HPRT1	hypoxanthine-guanine phosphoribosyltransferase	0	0	0	0	0	0	0	0	0	1	3	2
>gi|24797086	IPO5	importin-5	1	1	1	1	1	1	1	1	1	1	4	4
>gi|7705925	DCXR	L-xylulose reductase isoform 1	0	1	0	2	1	2	0	0	0	2	2	2
>gi|4502891	CLNS1A	methylosome subunit pICln	4	5	1	2	2	1	4	4	4	1	2	3
>gi|4758788	NDUFS3	NADH dehydrogenase [ubiquinone] iron-sulfur protein 3, mitochondrial precursor	0	0	0	1	2	2	1	1	0	2	2	1
>gi|224028244	NONO	non-POU domain-containing octamer-binding protein isoform 1	0	0	0	0	0	0	1	2	1	2	1	2
>gi|145309309	USP9X	probable ubiquitin carboxyl-terminal hydrolase FAF-X isoform 3	0	0	0	0	0	0	1	1	0	1	3	2
>gi|183227703	MTO1	protein MTO1 homolog, mitochondrial isoform c	1	1	0	1	1	0	1	1	1	1	2	2
>gi|215422338	PDK3	pyruvate dehydrogenase kinase, isozyme 3 isoform 1 precursor	0	0	0	1	1	1	0	0	0	2	3	3
>gi|4502023	AKT2	RAC-beta serine/threonine-protein kinase isoform 1	0	0	0	1	1	0	0	0	0	3	2	1
>gi|4506127	PRPS1	ribose-phosphate pyrophosphokinase 1 isoform 1	0	0	0	0	1	0	0	0	0	2	2	2
>gi|371940940	ATP1A3	sodium/potassium-transporting ATPase subunit alpha-3 isoform 3	0	0	0	0	0	0	1	2	1	1	2	2
>gi|4826998	SFPQ	splicing factor, proline- and glutamine-rich	2	2	2	0	1	0	1	2	1	1	2	2
>gi|296080746	CTTN	src substrate cortactin isoform c	0	0	0	0	0	0	1	1	1	2	1	2
>gi|195963398	SUGT1	suppressor of G2 allele of SKP1 homolog isoform SGT1B	0	0	0	0	1	0	0	0	0	2	2	2
>gi|54607053	GCN1L1	translational activator GCN1	0	0	0	0	0	0	0	0	0	3	1	2
>gi|47419914	WARS	tryptophan--tRNA ligase, cytoplasmic isoform a	0	1	0	1	1	1	0	0	0	2	1	2
>gi|355330276	USP15	ubiquitin carboxyl-terminal hydrolase 15 isoform 1	1	1	1	1	0	0	4	4	5	4	2	3
>gi|208879465	VDAC3	voltage-dependent anion-selective channel protein 3 isoform 2	1	0	0	1	1	1	1	0	0	2	1	2
>gi|19913424	ATP6V1A	V-type proton ATPase catalytic subunit A	0	0	0	0	0	0	0	0	0	1	2	2
>gi|259490318	ZNF268	zinc finger protein 268 isoform a	2	2	0	2	2	0	2	2	2	2	2	2
>gi|4502337	AZGP1	zinc-alpha-2-glycoprotein precursor	1	3	2	2	3	1	2	2	2	1	2	2
Only measured 1x in TwinkleFLAG XL
>gi|14150078	NOA1	nitric oxide-associated protein 1	0	0	0	0	0	0	0	0	0	0	2	0
>gi|4557657	ICT1	peptidyl-tRNA hydrolase ICT1, mitochondrial precursor	0	0	0	0	0	0	1	0	0	1	1	1
>gi|193211616	NIPSNAP1	protein NipSnap homolog 1 isoform 1	0	0	0	1	1	1	1	0	0	1	2	1
>gi|281604136	PGAM5	serine/threonine-protein phosphatase PGAM5, mitochondrial isoform 1	0	0	0	0	0	0	0	0	0	0	0	1
>gi|385298678	EFTUD2	116 kDa U5 small nuclear ribonucleoprotein component isoform a	1	1	1	1	1	1	4	4	4	2	2	2
>gi|4507949	YWHAB	14-3-3 protein beta/alpha	0	0	0	0	0	0	0	0	0	1	1	1
>gi|21464101	YWHAG	14-3-3 protein gamma	0	0	0	0	0	0	0	0	0	1	1	1
>gi|5031981	PSMD14	26S proteasome non-ATPase regulatory subunit 14	0	0	0	0	0	0	0	0	0	1	1	1
>gi|11559927	MRPS14	28S ribosomal protein S14, mitochondrial	0	0	0	0	0	0	0	0	0	0	1	1
>gi|16554604	MRPS23	28S ribosomal protein S23, mitochondrial	0	0	0	0	0	0	0	0	0	1	1	1
>gi|16950603	MRPS35	28S ribosomal protein S35, mitochondrial isoform 1 precursor	0	0	0	1	1	1	0	0	0	1	1	2
>gi|4557353	BCKDHB	2-oxoisovalerate dehydrogenase subunit beta, mitochondrial precursor	0	0	0	0	0	0	0	0	0	1	1	1
>gi|143770802	MRPL1	39S ribosomal protein L1, mitochondrial precursor	0	0	0	0	1	1	1	1	0	1	1	1
>gi|27436901	MRPL12	39S ribosomal protein L12, mitochondrial	0	0	0	1	1	1	0	0	0	1	1	1
>gi|7661806	MRPL15	39S ribosomal protein L15, mitochondrial	0	0	1	0	1	1	2	2	2	2	2	2
>gi|223468571	MRPL23	39S ribosomal protein L23, mitochondrial	0	0	0	2	0	0	1	1	1	1	1	1
>gi|22547134	MRPL37	39S ribosomal protein L37, mitochondrial	0	0	0	1	0	1	0	0	0	2	2	2
>gi|169636418	MRPL38	39S ribosomal protein L38, mitochondrial	0	0	0	1	0	0	1	0	0	1	2	2
>gi|7706333	MRPL48	39S ribosomal protein L48, mitochondrial	0	0	0	0	0	0	0	0	0	1	1	1
>gi|68160915	RPS14	40S ribosomal protein S14	0	0	0	0	0	0	1	1	1	1	1	1
>gi|11968182	RPS18	40S ribosomal protein S18	0	0	0	0	0	0	2	2	1	1	1	1
>gi|4506695	RPS19	40S ribosomal protein S19	0	0	0	0	0	0	1	1	1	1	1	1
>gi|4506701	RPS23	40S ribosomal protein S23	1	1	0	1	0	0	1	1	1	1	1	1
>gi|4506707	RPS25	40S ribosomal protein S25	1	0	0	1	1	1	1	1	1	1	1	1
>gi|4506711	RPS27	40S ribosomal protein S27	1	1	0	0	0	0	1	1	1	1	1	1
>gi|115387104	ALDH9A1	4-trimethylaminobutyraldehyde dehydrogenase	0	0	0	0	1	0	0	0	0	1	1	2
>gi|4506671	RPLP2	60S acidic ribosomal protein P2	1	1	0	1	1	0	1	1	1	1	1	1
>gi|4506597	RPL12	60S ribosomal protein L12	1	1	0	1	1	0	2	2	2	1	2	2
>gi|78000183	RPL14	60S ribosomal protein L14	1	1	0	1	0	0	1	1	0	1	1	1
>gi|4506613	RPL22	60S ribosomal protein L22 proprotein	1	1	0	1	1	0	1	1	1	1	1	1
>gi|4506605	RPL23	60S ribosomal protein L23	1	1	0	0	0	0	2	2	2	2	1	2
>gi|17105394	RPL23A	60S ribosomal protein L23a	1	1	0	1	1	1	1	1	1	1	1	1
>gi|4506619	RPL24	60S ribosomal protein L24	1	1	1	1	0	0	1	1	1	1	1	1
>gi|148746199	RPL31	60S ribosomal protein L31 isoform 2	0	0	0	0	0	0	0	1	1	0	0	0
>gi|64762406	PFKFB2	6-phosphofructo-2-kinase/fructose-2,6-bisphosphatase 2 isoform a	5	5	1	1	1	0	4	4	4	2	3	2
>gi|48762920	PFKL	6-phosphofructokinase, liver type isoform b	0	0	0	1	1	0	0	0	0	2	2	2
>gi|316659409	ACTG1	actin, cytoplasmic 2	10	10	7	16	15	16	11	11	10	18	18	18
>gi|5031573	ACTR3	actin-related protein 3 isoform 1	0	0	0	0	0	0	0	0	0	1	1	1
>gi|8923812	ACOT13	acyl-coenzyme A thioesterase 13 isoform 1	0	0	0	0	1	0	0	0	0	1	1	1
>gi|34577063	ADSS	adenylosuccinate synthetase isozyme 2	0	0	0	1	1	0	0	0	0	1	1	1
>gi|333108224	MLLT4	afadin isoform 1	0	0	0	0	0	0	0	0	0	1	1	0
>gi|201860300	AIP	AH receptor-interacting protein	0	0	0	0	0	0	0	0	0	1	1	1
>gi|21493022	AKAP12	A-kinase anchor protein 12 isoform 1	1	1	1	0	0	0	0	0	0	1	1	1
>gi|194097350	ACTN1	alpha-actinin-1 isoform a	1	0	1	3	3	0	2	1	2	5	6	9
>gi|12056971	ANAPC1	anaphase-promoting complex subunit 1	2	1	1	1	0	1	0	0	0	0	0	0
>gi|110815813	ANKFY1	ankyrin repeat and FYVE domain-containing protein 1 isoform 1	2	2	1	1	1	1	2	1	0	0	0	1
>gi|4502101	ANXA1	annexin A1	1	1	1	1	1	1	9	9	8	1	0	0
>gi|71773329	ANXA6	annexin A6 isoform 1	0	0	0	0	0	0	1	0	0	1	1	1
>gi|260436864	AP1B1	AP-1 complex subunit beta-1 isoform c	0	0	0	0	0	0	0	1	1	0	0	0
>gi|32484979	AP3B1	AP-3 complex subunit beta-1 isoform 1	0	0	0	0	0	0	0	0	0	1	1	1
>gi|34482047	AP3B2	AP-3 complex subunit beta-2 isoform 2	2	2	1	0	0	0	1	1	1	1	0	0
>gi|4502163	APOD	apolipoprotein D precursor	2	1	1	1	1	0	2	2	0	0	0	0
>gi|7662238	ACIN1	apoptotic chromatin condensation inducer in the nucleus isoform 1	0	0	0	0	0	0	0	1	0	0	0	0
>gi|346986435	ARG1	arginase-1 isoform 1	4	4	2	6	5	5	2	3	2	2	2	2
>gi|344179096	ATPAF1	ATP synthase mitochondrial F1 complex assembly factor 1 isoform 1 precursor	0	0	0	0	0	0	0	0	0	1	1	1
>gi|7661958	BCLAF1	bcl-2-associated transcription factor 1 isoform 1	1	1	1	0	0	0	1	1	1	0	1	0
>gi|11024698	MGEA5	bifunctional protein NCOAT isoform a	0	0	0	0	0	0	0	0	0	0	1	0
>gi|50658084	BCAT2	branched-chain-amino-acid aminotransferase, mitochondrial isoform a precursor	0	0	0	0	1	1	0	0	0	2	1	1
>gi|14249338	BUD13	BUD13 homolog isoform 1	0	0	0	0	0	0	0	0	0	0	1	1
>gi|66933005	CANX	calnexin precursor	0	0	0	0	0	0	0	0	0	1	0	1
>gi|40254992	CBR4	carbonyl reductase family member 4	0	0	0	1	1	1	0	0	0	1	1	1
>gi|4557014	CAT	catalase	2	2	1	2	2	2	2	2	2	2	1	1
>gi|4503143	CTSD	cathepsin D preproprotein	2	2	1	2	2	1	2	2	1	1	1	1
>gi|31377705	CEP97	centrosomal protein of 97 kDa	0	0	0	0	0	0	2	3	2	1	1	1
>gi|187960037	CBX1	chromobox protein homolog 1	0	0	0	0	0	0	1	1	1	0	0	0
>gi|24308089	CHD5	chromodomain-helicase-DNA-binding protein 5	0	1	0	0	0	0	0	0	0	1	1	1
>gi|333440449	CLASP2	CLIP-associating protein 2 isoform 1	0	0	0	0	0	0	2	2	2	0	0	0
>gi|355594753	CLU	clusterin preproprotein	0	0	0	0	0	0	1	1	0	0	0	1
>gi|57242777	MYCBP	C-Myc-binding protein	0	0	0	0	0	0	3	2	3	1	0	1
>gi|4758032	COPB2	coatomer subunit beta'	0	1	1	1	1	0	1	1	1	1	1	1
>gi|256542279	CCDC175	coiled-coil domain-containing protein 175	0	1	0	1	1	0	1	1	1	1	1	1
>gi|8923390	CHCHD3	coiled-coil-helix-coiled-coil-helix domain-containing protein 3, mitochondrial precursor	0	0	0	0	0	0	0	0	0	0	1	1
>gi|4502491	C1QBP	complement component 1 Q subcomponent-binding protein, mitochondrial precursor	0	0	0	0	0	0	0	0	0	1	1	1
>gi|41393599	CPOX	coproporphyrinogen-III oxidase, mitochondrial precursor	0	0	0	0	0	0	0	0	0	1	1	1
>gi|67782356	CDSN	corneodesmosin precursor	1	1	1	2	2	2	1	1	1	1	1	1
>gi|148491070	CTPS1	CTP synthase 1	0	0	0	1	1	0	1	0	1	4	3	3
>gi|4885165	CSTA	cystatin-A	1	1	1	1	1	1	1	1	1	1	1	1
>gi|251831110	COX2	Cytochrome c oxidase subunit 2	1	0	0	0	0	1	0	0	0	1	1	1
>gi|24307879	DYNC1I2	cytoplasmic dynein 1 intermediate chain 2 isoform 1	0	0	0	0	0	0	0	0	0	2	0	0
>gi|116805788	CYFIP2	cytoplasmic FMR1-interacting protein 2	0	0	0	0	0	0	0	0	0	1	1	1
>gi|57164942	CKAP5	cytoskeleton-associated protein 5 isoform a	0	0	0	0	0	0	0	0	0	1	1	0
>gi|32528282	ACOT7	cytosolic acyl coenzyme A thioester hydrolase isoform hBACHb	0	1	0	1	1	1	0	0	0	1	1	1
>gi|271398239	CNDP2	cytosolic non-specific dipeptidase isoform 1	0	0	0	0	0	0	0	0	0	2	1	1
>gi|33946297	ZNF326	DBIRD complex subunit ZNF326 isoform 1	0	0	0	0	0	0	2	2	1	0	0	0
>gi|148539842	DMBT1	deleted in malignant brain tumors 1 protein isoform b precursor	1	1	0	0	0	0	1	1	1	0	0	0
>gi|148539846	DSC3	desmocollin-3 isoform Dsc3a preproprotein	1	1	1	2	1	1	1	0	1	1	1	1
>gi|308818195	DPYSL2	dihydropyrimidinase-related protein 2 isoform 1	0	0	0	1	1	0	0	0	0	1	2	1
>gi|19924129	RAD50	DNA repair protein RAD50	0	0	0	0	0	0	0	1	0	0	0	0
>gi|33356547	MCM2	DNA replication licensing factor MCM2	0	0	0	0	0	0	0	1	1	1	2	1
>gi|23510448	MCM5	DNA replication licensing factor MCM5	1	1	1	0	0	0	1	1	1	2	1	2
>gi|7427519	MCM6	DNA replication licensing factor MCM6	0	0	0	0	0	0	0	0	0	1	1	2
>gi|19913408	TOP2B	DNA topoisomerase 2-beta	0	0	0	0	0	0	3	2	1	2	1	1
>gi|20070197	DDOST	dolichyl-diphosphooligosaccharide--protein glycosyltransferase 48 kDa subunit precursor	1	1	1	0	1	2	1	1	1	1	2	1
>gi|35493916	RPN2	dolichyl-diphosphooligosaccharide--protein glycosyltransferase subunit 2 isoform 1 precursor	0	0	0	0	0	0	1	1	1	0	0	0
>gi|30795227	DTD1	D-tyrosyl-tRNA(Tyr) deacylase 1	0	0	0	0	0	0	0	0	0	1	1	1
>gi|194353966	DNAH6	dynein heavy chain 6, axonemal	0	0	0	1	1	0	0	0	0	1	1	1
>gi|56181387	STUB1	E3 ubiquitin-protein ligase CHIP	0	0	0	0	0	0	0	0	0	1	1	1
>gi|15147337	UBR5	E3 ubiquitin-protein ligase UBR5 isoform 1	0	0	0	1	0	1	6	5	4	1	1	0
>gi|19923497	EML4	echinoderm microtubule-associated protein-like 4 isoform a	0	0	0	0	0	0	0	0	0	1	0	0
>gi|38201714	ELAVL1	ELAV-like protein 1	1	3	2	1	1	1	3	3	1	1	1	1
>gi|4758302	ERH	enhancer of rudimentary homolog	2	2	0	0	0	0	2	2	1	1	1	1
>gi|154800489	ERLIN1	erlin-1	0	1	0	1	1	0	1	0	0	1	1	1
>gi|15277342	HSD17B8	estradiol 17-beta-dehydrogenase 8	0	0	0	0	0	0	0	0	0	1	1	2
>gi|29826335	EIF2S2	eukaryotic translation initiation factor 2 subunit 2	0	0	0	0	0	0	0	0	0	0	1	0
>gi|4503507	EIF2S3	eukaryotic translation initiation factor 2 subunit 3	0	0	0	1	1	0	1	1	0	1	1	1
>gi|7705433	EIF3L	eukaryotic translation initiation factor 3 subunit L isoform 1	0	0	0	0	0	0	0	0	0	1	1	1
>gi|11559923	EIF4H	eukaryotic translation initiation factor 4H isoform 1	0	0	0	0	0	0	0	0	0	1	1	0
>gi|84043963	EIF5B	eukaryotic translation initiation factor 5B	0	0	0	0	0	0	0	0	0	1	0	0
>gi|392494084	EIF6	eukaryotic translation initiation factor 6 isoform a	1	1	0	1	1	1	1	1	1	1	1	1
>gi|296317244	ESYT1	extended synaptotagmin-1 isoform 1	0	0	0	0	0	0	0	0	0	1	1	1
>gi|322302700	ECM1	extracellular matrix protein 1 isoform 3 precursor	0	0	0	1	0	0	1	1	1	1	1	1
>gi|5453599	CAPZA2	F-actin-capping protein subunit alpha-2	1	1	0	1	1	1	1	1	0	1	2	1
>gi|154355000	KHSRP	far upstream element-binding protein 2	0	1	1	0	1	0	1	2	1	1	2	1
>gi|4557581	FABP5	fatty acid-binding protein, epidermal	2	1	1	2	1	1	2	2	2	1	1	0
>gi|47825361	NCCRP1	F-box only protein 50	0	1	0	1	1	1	1	1	1	1	0	0
>gi|256222411	FLNB	filamin-B isoform 1	0	0	0	0	0	0	0	0	0	1	2	3
>gi|156231349	FAHD2A	fumarylacetoacetate hydrolase domain-containing protein 2A	0	0	0	0	0	0	0	0	0	1	1	1
>gi|4503895	GALK1	galactokinase	0	0	0	0	0	0	0	0	0	0	1	0
>gi|5031863	LGALS3BP	galectin-3-binding protein precursor	0	0	0	0	0	0	2	2	2	0	0	0
>gi|10880983	GPHN	gephyrin isoform 1	0	0	0	0	0	0	0	0	0	2	1	1
>gi|16933537	GLMN	glomulin	0	0	0	0	0	0	0	0	0	1	1	0
>gi|347659028	GFPT1	glutamine--fructose-6-phosphate aminotransferase [isomerizing] 1 isoform 1	0	0	0	0	0	0	0	0	0	1	1	1
>gi|4758484	GSTO1	glutathione S-transferase omega-1 isoform 1	1	1	0	2	1	2	0	0	0	1	2	1
>gi|4504183	GSTP1	glutathione S-transferase P	1	1	1	1	1	1	1	1	2	0	0	1
>gi|71037379	PYGL	glycogen phosphorylase, liver form isoform 1	0	0	0	1	1	0	0	0	0	2	2	1
>gi|10835073	NMT1	glycylpeptide N-tetradecanoyltransferase 1	0	0	0	0	0	0	0	0	0	1	1	1
>gi|6912396	GRHPR	glyoxylate reductase/hydroxypyruvate reductase	0	0	0	0	0	0	0	0	0	1	1	1
>gi|149193321	GRSF1	G-rich sequence factor 1 isoform 1	0	0	0	1	1	0	1	0	0	1	1	1
>gi|111955139	GTPBP10	GTP-binding protein 10 isoform 2	0	0	0	0	0	0	0	0	0	1	0	0
>gi|31541941	HSPA4L	heat shock 70 kDa protein 4L	0	0	0	1	0	0	0	0	0	1	1	1
>gi|4504517	HSPB1	heat shock protein beta-1	2	2	1	2	2	1	2	2	2	1	1	1
>gi|34740329	HNRNPA3	heterogeneous nuclear ribonucleoprotein A3	0	0	0	1	1	1	2	2	0	1	1	2
>gi|14110420	HNRNPD	heterogeneous nuclear ribonucleoprotein D0 isoform a	1	2	0	2	2	2	2	2	1	2	2	2
>gi|52632383	HNRNPL	heterogeneous nuclear ribonucleoprotein L isoform a	1	1	1	0	0	0	1	1	1	0	1	1
>gi|228008291	SYNCRIP	heterogeneous nuclear ribonucleoprotein Q isoform 1	1	1	1	1	1	0	1	2	2	2	2	2
>gi|21536326	HNRNPUL1	heterogeneous nuclear ribonucleoprotein U-like protein 1 isoform a	0	0	0	0	0	0	1	1	1	1	1	0
>gi|118601081	HNRNPUL2	heterogeneous nuclear ribonucleoprotein U-like protein 2	1	1	0	0	0	0	1	1	1	0	0	0
>gi|15991829	HK1	hexokinase-1 isoform HKI-ta/tb	0	0	0	0	0	0	0	0	0	3	2	2
>gi|22208967	HMGA1	high mobility group protein HMG-I/HMG-Y isoform a	0	0	0	0	0	0	1	1	0	0	0	0
>gi|4504333	HAL	histidine ammonia-lyase isoform 1	1	1	0	1	1	1	1	1	1	1	1	1
>gi|14211923	HINT2	histidine triad nucleotide-binding protein 2, mitochondrial precursor	0	0	0	1	1	0	0	0	0	1	1	1
>gi|50345997	EP300	histone acetyltransferase p300	0	0	0	1	0	0	0	0	0	1	1	1
>gi|4885379	HIST1H1E	histone H1.4	5	4	4	1	1	0	6	6	6	3	4	4
>gi|4504245	HIST1H2AC	histone H2A type 1-C	4	4	1	2	2	0	6	6	6	3	3	3
>gi|4504255	H2AFZ	histone H2A.Z	1	1	0	1	1	0	4	4	4	2	2	2
>gi|53793688	HIST2H3A,HIST2H3C,HIST2H3D	histone H3.2	2	2	1	1	1	0	1	1	2	1	1	1
>gi|40288288	CARM1	histone-arginine methyltransferase CARM1	0	0	0	0	0	0	0	0	0	1	1	1
>gi|55741677	SETD1A	histone-lysine N-methyltransferase SETD1A	0	0	0	0	0	0	0	0	1	0	0	0
>gi|62198232	HMGCL	hydroxymethylglutaryl-CoA lyase, mitochondrial isoform 1 precursor	0	0	0	0	0	0	0	0	0	1	1	1
>gi|4504897	KPNA2	importin subunit alpha-1	0	0	0	0	0	0	0	0	0	1	1	1
>gi|62460637	IPO4	importin-4	0	0	0	0	0	0	0	0	0	1	1	1
>gi|53759103	IPO8	importin-8 isoform 1	0	0	0	0	0	0	0	1	1	2	1	1
>gi|29171702	PPA2	inorganic pyrophosphatase 2, mitochondrial isoform 1 precursor	1	1	1	1	1	0	1	1	0	2	2	2
>gi|7705558	ISYNA1	inositol-3-phosphate synthase 1 isoform 1	0	0	0	0	0	0	0	0	0	1	1	1
>gi|27894324	IL1RL1	interleukin-1 receptor-like 1 isoform 1 precursor	0	0	0	0	0	0	1	0	0	1	0	1
>gi|4557888	KRT18	keratin, type I cytoskeletal 18	1	2	1	2	2	2	2	2	2	2	2	2
>gi|56713254	CCBL2	kynurenine--oxoglutarate transaminase 3 isoform 1	0	0	0	0	0	0	0	0	0	1	1	1
>gi|54607120	LTF	lactotransferrin isoform 1 precursor	4	2	0	1	0	0	0	1	0	0	1	1
>gi|27436946	LMNA	lamin isoform A	0	0	0	0	1	0	1	1	0	1	0	1
>gi|37595750	LBR	lamin-B receptor	0	0	0	0	0	0	0	0	0	0	1	1
>gi|39725634	LARP1	la-related protein 1	1	1	1	0	0	0	2	2	2	1	0	2
>gi|62912476	LLGL1	lethal(2) giant larvae protein homolog 1	0	0	0	0	0	0	0	0	0	0	0	1
>gi|126635329		luciferase	21	20	21	18	18	13	1	1	0	1	1	2
>gi|4557894	LYZ	lysozyme C precursor	1	1	1	1	1	1	1	1	1	1	1	1
>gi|4505185	MIF	macrophage migration inhibitory factor	0	0	0	1	1	0	0	0	0	1	1	1
>gi|312283701	MDH1	malate dehydrogenase, cytoplasmic isoform 1	0	0	0	0	0	0	0	0	0	1	1	1
>gi|303227924	MATR3	matrin-3 isoform a	0	0	0	0	0	0	1	1	1	1	1	0
>gi|56549145	STEAP3	metalloreductase STEAP3 isoform a	1	1	1	0	0	0	0	1	0	1	1	1
>gi|11034825	MAT2B	methionine adenosyltransferase 2 subunit beta isoform 1	0	0	0	0	0	0	0	0	0	1	1	1
>gi|21687102	DNAJC19	mitochondrial import inner membrane translocase subunit TIM14 isoform 1	1	1	1	1	0	1	1	1	1	1	0	0
>gi|9910382	TOMM22	mitochondrial import receptor subunit TOM22 homolog	1	1	1	0	0	1	1	1	1	0	0	0
>gi|54607135	TOMM70A	mitochondrial import receptor subunit TOM70	0	0	0	0	0	0	0	0	0	1	0	0
>gi|154354964	IMMT	mitochondrial inner membrane protein isoform 1	2	2	2	1	1	1	2	1	2	1	2	1
>gi|117647226	TRMT10C	mitochondrial ribonuclease P protein 1 precursor	1	1	0	1	1	0	1	1	1	3	1	2
>gi|66932916	MAPK1	mitogen-activated protein kinase 1	0	0	0	0	0	0	1	1	0	1	1	0
>gi|117938270	MTMR14	myotubularin-related protein 14 isoform 2	0	0	0	0	0	0	0	0	0	1	1	1
>gi|4758768	NDUFA10	NADH dehydrogenase [ubiquinone] 1 alpha subcomplex subunit 10, mitochondrial precursor	0	0	0	0	0	0	0	0	0	1	1	1
>gi|6274550	NDUFB9	NADH dehydrogenase [ubiquinone] 1 beta subcomplex subunit 9 isoform 1	0	0	0	0	0	0	0	0	0	1	1	1
>gi|222080062	NDUFV2	NADH dehydrogenase [ubiquinone] flavoprotein 2, mitochondrial precursor	0	0	0	1	1	1	0	0	0	1	1	1
>gi|4758786	NDUFS2	NADH dehydrogenase [ubiquinone] iron-sulfur protein 2, mitochondrial isoform 1 precursor	0	0	0	0	0	0	0	0	0	1	1	1
>gi|333033787	NACA	nascent polypeptide-associated complex subunit alpha isoform a	0	0	0	0	1	1	0	0	0	1	1	1
>gi|14149738	NLN	neurolysin, mitochondrial	0	0	0	0	0	0	0	0	0	1	1	0
>gi|51317376	NHP2L1	NHP2-like protein 1	0	0	0	0	0	0	0	1	1	1	1	1
>gi|50659095	DDX21	nucleolar RNA helicase 2 isoform 1	1	0	1	0	0	0	2	1	1	0	0	0
>gi|4758756	NAP1L1	nucleosome assembly protein 1-like 1	0	0	0	0	0	0	0	0	0	2	0	1
>gi|404211881	OBSCN	obscurin isoform IC	0	0	0	0	0	0	0	0	0	1	0	0
>gi|9910460	NIT2	omega-amidase NIT2	0	0	0	0	0	0	0	0	0	2	2	2
>gi|156630992	OTUD4	OTU domain-containing protein 4 isoform 3	1	2	2	0	0	0	5	6	6	2	1	1
>gi|4507173	SPG7	paraplegin isoform 1 precursor	0	0	0	0	0	0	1	0	1	1	1	0
>gi|13994151	PDLIM1	PDZ and LIM domain protein 1	0	0	0	0	0	0	0	0	0	1	1	1
>gi|4758340	FARSA	phenylalanine--tRNA ligase alpha subunit	0	0	0	0	0	0	0	0	0	1	1	1
>gi|124028525	FARSB	phenylalanine--tRNA ligase beta subunit	0	0	0	0	0	0	0	0	0	1	1	3
>gi|53729346	PKP1	plakophilin-1 isoform 1b	2	2	1	4	4	3	1	3	2	0	2	1
>gi|239787764	POC1A	POC1 centriolar protein homolog A isoform 3	0	0	0	1	1	1	1	1	1	1	1	0
>gi|208431833	PABPC4	polyadenylate-binding protein 4 isoform 1	2	2	3	2	2	2	2	2	1	3	2	2
>gi|10863997	PTBP2	polypyrimidine tract-binding protein 2	0	0	0	0	0	0	0	0	0	1	0	1
>gi|110347455	POU4F2	POU domain, class 4, transcription factor 2	1	1	1	1	1	1	2	2	1	2	2	2
>gi|397137909		PREDICTED: peptidyl-prolyl cis-trans isomerase A-like	0	0	0	1	1	0	0	0	0	1	1	1
>gi|134288884	EARS2	probable glutamate--tRNA ligase, mitochondrial	0	0	0	0	0	0	0	0	0	1	1	1
>gi|21040257	TRUB1	probable tRNA pseudouridine synthase 1	0	0	0	0	0	0	0	0	0	2	1	1
>gi|4759224	PDCD5	programmed cell death protein 5	0	0	0	0	0	0	0	0	0	0	0	1
>gi|4505821	PIP	prolactin-inducible protein precursor	1	1	1	1	1	1	1	1	1	1	1	1
>gi|4505641	PCNA	proliferating cell nuclear antigen	0	0	0	0	0	0	0	1	0	1	1	0
>gi|30410796	PSME3	proteasome activator complex subunit 3 isoform 2	1	1	0	0	1	0	1	1	0	1	1	1
>gi|4505023	PSMG1	proteasome assembly chaperone 1 isoform a	0	0	0	0	0	0	0	0	0	1	1	1
>gi|23110942	PSMA5	proteasome subunit alpha type-5 isoform 1	0	0	0	0	0	0	0	0	0	1	1	1
>gi|4506189	PSMA7	proteasome subunit alpha type-7	0	0	0	1	1	1	0	0	0	1	2	2
>gi|154759421	PRMT1	protein arginine N-methyltransferase 1 isoform 1	1	1	0	1	1	1	1	1	1	1	1	1
>gi|148762940	CCDC88C	protein Daple	2	2	2	0	0	0	1	1	1	0	1	1
>gi|4758304	PDIA4	protein disulfide-isomerase A4 precursor	0	0	0	0	0	0	0	0	0	1	1	2
>gi|21614544	S100A8	protein S100-A8	1	1	0	2	1	0	2	2	1	1	2	1
>gi|38373669	SEC24C	protein transport protein Sec24C	0	0	0	0	0	0	0	0	0	1	1	0
>gi|94981556	TGM5	protein-glutamine gamma-glutamyltransferase 5 isoform 1	0	0	0	0	1	1	0	0	0	0	0	0
>gi|189458821	TGM3	protein-glutamine gamma-glutamyltransferase E	1	1	1	0	1	0	1	2	2	0	1	1
>gi|24797097	PYCR1	pyrroline-5-carboxylate reductase 1, mitochondrial isoform 1	1	1	1	0	0	0	0	0	0	2	3	3
>gi|194306651	PDPR	pyruvate dehydrogenase phosphatase regulatory subunit, mitochondrial precursor	0	0	0	0	0	0	0	0	0	3	2	2
>gi|4506411	RANGAP1	ran GTPase-activating protein 1	0	0	0	0	0	0	0	0	0	1	2	0
>gi|39812378	RANBP9	ran-binding protein 9	1	1	1	0	0	0	1	1	0	1	0	0
>gi|301897977	REST	RE1-silencing transcription factor	1	1	1	0	0	0	0	0	0	0	0	0
>gi|24431935	RTN4	reticulon-4 isoform A	1	1	1	0	0	0	1	1	1	0	0	0
>gi|297374782	ARHGDIA	rho GDP-dissociation inhibitor 1 isoform a	0	0	0	0	0	0	0	0	0	0	1	0
>gi|8922534	RNMTL1	RNA methyltransferase-like protein 1	0	0	0	1	0	1	0	0	0	1	1	1
>gi|56699409	RBMX	RNA-binding motif protein, X chromosome isoform 1	2	1	0	0	0	0	1	1	1	0	0	0
>gi|5454064	RBM14	RNA-binding protein 14 isoform 1	0	0	0	0	0	0	1	1	1	0	0	0
>gi|12056465	FBL	rRNA 2'-O-methyltransferase fibrillarin	1	1	1	1	1	1	1	2	0	1	0	1
>gi|32880229	SELO	selenoprotein O	0	0	0	0	0	0	0	0	0	0	0	1
>gi|4507185	SPR	sepiapterin reductase	0	0	0	0	0	0	0	0	0	1	1	1
>gi|8922712	2011-09-01	septin-11	0	0	0	0	0	0	0	0	0	1	1	0
>gi|4506901	SRSF3	serine/arginine-rich splicing factor 3	1	1	0	1	1	0	1	1	1	1	1	1
>gi|23510356	RIOK1	serine/threonine-protein kinase RIO1 isoform 1	7	7	7	0	0	0	3	3	5	0	0	0
>gi|294832006	PPP2R2A	serine/threonine-protein phosphatase 2A 55 kDa regulatory subunit B alpha isoform isoform 2	1	1	0	0	0	0	1	1	1	0	1	1
>gi|5453958	PPP5C	serine/threonine-protein phosphatase 5 isoform 1	0	0	0	0	0	0	0	0	0	0	1	1
>gi|350276247	PPP1CC	serine/threonine-protein phosphatase PP1-gamma catalytic subunit isoform 2	0	0	0	0	0	0	1	0	0	1	1	1
>gi|17998551	SERPINB12	serpin B12	1	1	1	1	2	2	2	2	2	1	2	1
>gi|333360851	SERPINH1	serpin H1 precursor	0	0	0	0	0	1	0	0	0	0	0	0
>gi|33413400	ESD	S-formylglutathione hydrolase	0	0	0	0	1	0	0	0	0	1	1	1
>gi|254911082	SHANK2	SH3 and multiple ankyrin repeat domains protein 2 isoform 2	0	1	0	1	1	1	0	0	0	0	1	0
>gi|149999611	SRP14	signal recognition particle 14 kDa protein	0	0	0	0	0	0	1	0	0	0	0	0
>gi|24497620	SRP68	signal recognition particle subunit SRP68 isoform 1	0	0	0	0	0	0	0	0	0	0	1	1
>gi|149588928	SLAIN2	SLAIN motif-containing protein 2	0	0	0	0	0	0	1	1	1	1	1	1
>gi|4507129	SNRPE	small nuclear ribonucleoprotein E	1	1	0	0	0	0	1	1	1	1	1	1
>gi|5902102	SNRPD1	small nuclear ribonucleoprotein Sm D1	1	1	0	0	0	0	2	2	3	0	1	0
>gi|4759160	SNRPD3	small nuclear ribonucleoprotein Sm D3	1	0	0	0	0	0	2	1	2	0	0	0
>gi|62122851	SPRR2G	small proline-rich protein 2G	0	1	0	0	1	0	1	1	1	1	1	1
>gi|48928058	SUMO3	small ubiquitin-related modifier 3 isoform 1 precursor	0	0	0	0	0	0	0	0	0	1	1	1
>gi|156627571	SORD	sorbitol dehydrogenase	0	0	0	0	0	0	0	0	0	1	1	1
>gi|339409190	SNX1	sorting nexin-1 isoform d	0	0	0	1	1	0	0	0	0	1	1	0
>gi|23111038	SNX2	sorting nexin-2 isoform 1	0	0	0	1	1	0	0	0	0	1	1	1
>gi|5032087	SF3A1	splicing factor 3A subunit 1 isoform 1	0	0	0	0	0	0	1	1	1	1	1	1
>gi|54112117	SF3B1	splicing factor 3B subunit 1 isoform 1	0	0	0	0	0	0	1	1	1	1	1	0
>gi|55749531	SF3B2	splicing factor 3B subunit 2	1	1	1	0	0	0	0	0	0	1	1	1
>gi|7305503	STOML2	stomatin-like protein 2, mitochondrial isoform a	0	0	0	1	1	1	0	1	0	1	1	1
>gi|30581135	SMC1A	structural maintenance of chromosomes protein 1A isoform 1	1	1	0	0	0	0	1	1	1	1	2	1
>gi|110347420	SMC2	structural maintenance of chromosomes protein 2	0	0	0	0	0	0	0	0	0	1	0	2
>gi|4885649	UBA2	SUMO-activating enzyme subunit 2	0	0	0	0	0	0	0	0	0	1	1	1
>gi|67782305	SOD2	superoxide dismutase [Mn], mitochondrial isoform A precursor	1	1	1	0	0	1	1	0	0	1	1	1
>gi|260436922	SBSN	suprabasin isoform 1 precursor	0	0	0	0	0	0	1	1	1	1	1	1
>gi|58761548	TTBK1	tau-tubulin kinase 1	0	0	0	0	0	0	0	1	1	0	2	1
>gi|5174703	TAB1	TGF-beta-activated kinase 1 and MAP3K7-binding protein 1 isoform alpha	3	4	3	1	1	0	4	5	4	1	2	2
>gi|386642862	TARS	threonine--tRNA ligase, cytoplasmic isoform 2	0	0	0	0	0	0	0	0	0	2	2	1
>gi|4507555	TMPO	thymopoietin isoform alpha	1	1	1	1	1	0	1	1	1	1	1	1
>gi|167234419	THRAP3	thyroid hormone receptor-associated protein 3	3	3	2	0	0	0	1	2	1	0	0	0
>gi|347360922	TRRAP	transformation/transcription domain-associated protein isoform 1	0	0	0	0	0	0	1	0	0	1	0	0
>gi|4507357	TAGLN2	transgelin-2 isoform b	1	1	0	0	1	0	0	0	0	1	2	1
>gi|157426893	GUF1	translation factor GUF1, mitochondrial	0	0	0	0	0	0	0	0	0	1	1	1
>gi|53729339	MTIF2	translation initiation factor IF-2, mitochondrial precursor	0	0	0	0	0	0	0	0	0	2	0	2
>gi|27545315	TACO1	translational activator of cytochrome c oxidase 1	0	0	0	0	0	0	0	0	0	1	1	2
>gi|133925811	TNPO1	transportin-1 isoform 1	0	0	0	1	0	0	0	0	0	1	1	1
>gi|186972143	TPP2	tripeptidyl-peptidase 2	0	0	0	0	0	0	0	0	0	2	2	0
>gi|7657649	TMOD3	tropomodulin-3	0	0	0	0	0	0	0	0	0	1	1	1
>gi|114155144	TPM3	tropomyosin alpha-3 chain isoform 4	0	0	0	1	1	1	0	0	0	0	0	1
>gi|170296790	PRSS3	trypsin-3 isoform 1 preproprotein	1	1	1	1	1	1	1	1	1	1	1	1
>gi|393715091	TUBA1A	tubulin alpha-1A chain isoform 1	12	12	7	11	12	7	11	11	12	14	14	14
>gi|14389309	TUBA1C	tubulin alpha-1C chain	11	12	7	10	11	7	12	11	12	14	13	13
>gi|4507729	TUBB2A	tubulin beta-2A chain	17	17	6	12	13	10	14	14	13	20	17	19
>gi|21361322	TUBB4A	tubulin beta-4A chain isoform 3	14	14	7	10	12	8	13	13	12	15	13	14
>gi|14210536	TUBB6	tubulin beta-6 chain	6	6	3	4	5	4	6	6	6	7	5	7
>gi|50428925	TBCB	tubulin-folding cofactor B	0	0	0	1	1	1	0	0	0	1	1	1
>gi|11056036	TTLL12	tubulin--tyrosine ligase-like protein 12	0	0	0	0	0	0	0	0	0	0	1	0
>gi|40805864	TPD52L2	tumor protein D54 isoform a	0	0	0	0	0	0	0	0	0	1	1	1
>gi|4507947	YARS	tyrosine--tRNA ligase, cytoplasmic	0	0	0	1	0	0	0	0	0	1	1	1
>gi|50593002	SNRPA1	U2 small nuclear ribonucleoprotein A'	0	0	0	0	0	0	1	1	0	1	1	1
>gi|122937227	U2SURP	U2 snRNP-associated SURP motif-containing protein	0	0	0	0	0	0	0	0	0	1	0	0
>gi|39930523	C11orf84	uncharacterized protein C11orf84	2	3	1	1	2	0	1	1	1	1	1	1
>gi|156139135	C14orf159	UPF0317 protein C14orf159, mitochondrial isoform b precursor	0	0	0	0	0	0	0	0	0	0	1	1
>gi|54607139	VPS13D	vacuolar protein sorting-associated protein 13D isoform 1	0	0	0	0	0	2	0	0	0	0	0	0
>gi|17999541	VPS35	vacuolar protein sorting-associated protein 35	1	1	1	1	0	0	1	1	1	1	1	1
>gi|4885409	HDLBP	vigilin isoform a	0	0	0	0	0	0	0	0	0	2	1	1
>gi|9257257	WDR1	WD repeat-containing protein 1 isoform 1	0	0	0	0	1	0	0	0	0	0	1	0
>gi|28557745	ZADH2	zinc-binding alcohol dehydrogenase domain-containing protein 2	0	0	0	0	0	0	0	0	0	1	1	0
>gi|94536866	ZG16B	zymogen granule protein 16 homolog B precursor	1	1	0	1	1	1	1	1	1	1	1	1

## Sheet: LFQ ratio
			Averages LFQ values				Calculated ratio
GI	GENE Official symbol	PROTEIN DESC	mtLucFLAG nonXl	mtLucFLAG +Xl	TwinkleFLAG nonXl	TwinkleFLAG +Xl	mtLucFLAG XL vs. nonXL	TwinkleFLAG vs. mtLucFLAG nonXL	TwinkleFLAG XL vs. nonXL	TwinkleFLAG vs. mtLucFLAG +XL
>gi|4504523	HSPE1	10 kDa heat shock protein, mitochondrial	229000	2.51111e+06	280900	5.93579e+07	10.9655	1.22664	211.313	23.6381
>gi|7242140	CLPX	ATP-dependent Clp protease ATP-binding subunit clpX-like, mitochondrial precursor	NA	11111000	5.81043e+06	46046000	1.1111e+19	5.81043e+18	7.92471	4.14418
>gi|31543667	SUPV3L1	ATP-dependent RNA helicase SUPV3L1, mitochondrial precursor	NA	NA	NA	9.28523e+06	NA	NA	9.28523e+18	9.28523e+18
>gi|187171277	POLG	DNA polymerase subunit gamma-1	NA	NA	NA	6584500	NA	NA	6.5845e+18	6.5845e+18
>gi|110618253	POLRMT	DNA-directed RNA polymerase, mitochondrial precursor	NA	NA	NA	1.68287e+06	NA	NA	1.68287e+18	1.68287e+18
>gi|205360838	DNAJA3	dnaJ homolog subfamily A member 3, mitochondrial isoform 1	NA	NA	NA	2.07727e+06	NA	NA	2.07727e+18	2.07727e+18
>gi|31621305	LRPPRC	leucine-rich PPR motif-containing protein, mitochondrial precursor	5.36987e+07	95395000	4.91497e+07	6.45417e+08	1.77649	0.915287	13.1317	6.76573
>gi|21396489	LONP1	lon protease homolog, mitochondrial isoform 1 precursor	2.46617e+06	14689450	2326400	196510000	5.95639	0.943326	84.4696	13.3776
>gi|12667788	MYH9	myosin-9	6.92463e+06	1.15761e+07	2169700	46931000	1.67173	0.313331	21.6302	4.05412
>gi|38683855	PTCD3	pentatricopeptide repeat domain-containing protein 3, mitochondrial precursor	NA	4159200	NA	1.03654e+07	4.1592e+18	NA	1.03654e+19	2.49215
>gi|7661672	POLDIP2	polymerase delta-interacting protein 2 isoform 1	NA	1.32404e+06	925710	6518700	1.32404e+18	9.2571e+17	7.04184	4.92333
>gi|19923315	SHMT2	serine hydroxymethyltransferase, mitochondrial isoform 1 precursor	8.39533e+06	1.74318e+07	3.20053e+06	2.36833e+08	2.07637	0.381228	73.9981	13.5863
>gi|374671775	SSBP1	single-stranded DNA-binding protein, mitochondrial precursor	NA	8981800	8.40457e+06	5.71497e+07	8.9818e+18	8.40457e+18	6.79984	6.36283
>gi|24234688	HSPA9	stress-70 protein, mitochondrial precursor	86742000	2.56118e+08	273490000	684440000	2.95265	3.15291	2.50261	2.67236
>gi|4507401	TFAM	transcription factor A, mitochondrial isoform 1 precursor	NA	NA	NA	3.35073e+07	NA	NA	3.35073e+19	3.35073e+19
>gi|20127408	HADHA	trifunctional enzyme subunit alpha, mitochondrial precursor	13526000	13113000	6.07947e+06	2.96647e+07	0.969466	0.449465	4.87949	2.26223
>gi|171906589	BCKDK	[3-methyl-2-oxobutanoate dehydrogenase [lipoamide]] kinase, mitochondrial isoform a precursor	NA	NA	NA	1.44223e+06	NA	NA	1.44223e+18	1.44223e+18
>gi|4505689	PDK1	[Pyruvate dehydrogenase (acetyl-transferring)] kinase isozyme 1, mitochondrial isoform 2 precursor	NA	NA	NA	1131900	NA	NA	1.1319e+18	1.1319e+18
>gi|5803227	YWHAQ	14-3-3 protein theta	NA	NA	NA	874590	NA	NA	8.7459e+17	8.7459e+17
>gi|189027129	PDE12	2',5'-phosphodiesterase 12	NA	NA	NA	4073200	NA	NA	4.0732e+18	4.0732e+18
>gi|195539395	PSMC6	26S protease regulatory subunit 10B	NA	NA	NA	359830	NA	NA	3.5983e+17	3.5983e+17
>gi|25777600	PSMD1	26S proteasome non-ATPase regulatory subunit 1 isoform 1	1166100	NA	NA	1.01689e+06	8.57559e-19	8.57559e-19	1.01689e+18	1.01689e+18
>gi|394953908	PSMD11	26S proteasome non-ATPase regulatory subunit 11	NA	NA	NA	1094040	NA	NA	1.09404e+18	1.09404e+18
>gi|25777612	PSMD3	26S proteasome non-ATPase regulatory subunit 3	NA	NA	NA	1022040	NA	NA	1.02204e+18	1.02204e+18
>gi|25777615	PSMD7	26S proteasome non-ATPase regulatory subunit 7	NA	NA	NA	279770	NA	NA	2.7977e+17	2.7977e+17
>gi|7662645	MRPS18B	28S ribosomal protein S18b, mitochondrial	NA	NA	NA	374393	NA	NA	3.74393e+17	3.74393e+17
>gi|14269586	MRPS26	28S ribosomal protein S26, mitochondrial	NA	661660	NA	1733000	6.6166e+17	NA	1.733e+18	2.61917
>gi|186928854	MRPS31	28S ribosomal protein S31, mitochondrial	NA	NA	NA	649990	NA	NA	6.4999e+17	6.4999e+17
>gi|186928852	MRPS7	28S ribosomal protein S7, mitochondrial	NA	NA	NA	1.09013e+06	NA	NA	1.09013e+18	1.09013e+18
>gi|33188463	MRPS9	28S ribosomal protein S9, mitochondrial	NA	NA	NA	845883	NA	NA	8.45883e+17	8.45883e+17
>gi|26667177	MRPL46	39S ribosomal protein L46, mitochondrial	NA	NA	NA	603247	NA	NA	6.03247e+17	6.03247e+17
>gi|4758504	HSD17B10	3-hydroxyacyl-CoA dehydrogenase type-2 isoform 1	NA	6.68703e+06	NA	3.78417e+07	6.68703e+18	NA	3.78417e+19	5.65896
>gi|23308751	HIBADH	3-hydroxyisobutyrate dehydrogenase, mitochondrial precursor	NA	NA	NA	2.13757e+06	NA	NA	2.13757e+18	2.13757e+18
>gi|167614485	ACAA2	3-ketoacyl-CoA thiolase, mitochondrial	NA	11344200	NA	30714000	1.13442e+19	NA	3.0714e+19	2.70746
>gi|4506685	RPS13	40S ribosomal protein S13	NA	1469800	2288400	4.67867e+06	1.4698e+18	2.2884e+18	2.04451	3.1832
>gi|31542947	HSPD1	60 kDa heat shock protein, mitochondrial	89965000	7.52507e+08	3.97533e+08	3188000000	8.36444	4.41876	8.01945	4.23651
>gi|15431290	RPL11	60S ribosomal protein L11 isoform 1	3631000	4318300	9.92577e+06	2.57437e+07	1.18929	2.73362	2.59362	5.96153
>gi|11321601	PFKP	6-phosphofructokinase type C isoform 1	NA	NA	NA	2887600	NA	NA	2.8876e+18	2.8876e+18
>gi|40068518	PGD	6-phosphogluconate dehydrogenase, decarboxylating	NA	NA	NA	1.19537e+06	NA	NA	1.19537e+18	1.19537e+18
>gi|4557237	ACAT1	acetyl-CoA acetyltransferase, mitochondrial precursor	NA	2.94243e+07	NA	72391000	2.94243e+19	NA	7.2391e+19	2.46024
>gi|28416953	ACSS1	acetyl-coenzyme A synthetase 2-like, mitochondrial isoform 1 precursor	NA	NA	NA	3490000	NA	NA	3.49e+18	3.49e+18
>gi|4501867	ACO2	aconitate hydratase, mitochondrial precursor	NA	9580200	NA	2.43237e+07	9.5802e+18	NA	2.43237e+19	2.53895
>gi|156151445	ACSF2	acyl-CoA synthetase family member 2, mitochondrial isoform 2 precursor	NA	NA	NA	1.62943e+06	NA	NA	1.62943e+18	1.62943e+18
>gi|187761345	ACSF3	acyl-CoA synthetase family member 3, mitochondrial isoform 1 precursor	NA	NA	NA	1.40927e+06	NA	NA	1.40927e+18	1.40927e+18
>gi|148727286	ACOT2	acyl-coenzyme A thioesterase 2, mitochondrial	NA	NA	NA	6.95433e+06	NA	NA	6.95433e+18	6.95433e+18
>gi|66348062	FAHD1	acylpyruvase FAHD1, mitochondrial isoform 1	NA	NA	NA	839763	NA	NA	8.39763e+17	8.39763e+17
>gi|9951915	AHCY	adenosylhomocysteinase isoform 1	NA	4.05113e+06	1069300	10126100	4.05113e+18	1.0693e+18	9.46984	2.49957
>gi|157649073	CAP1	adenylyl cyclase-associated protein 1	NA	NA	NA	5.55053e+06	NA	NA	5.55053e+18	5.55053e+18
>gi|41327764	AKR7A2	aflatoxin B1 aldehyde reductase member 2	NA	3.09737e+06	1793500	6.42407e+06	3.09737e+18	1.7935e+18	3.58186	2.07404
>gi|38569417	AARS2	alanine--tRNA ligase, mitochondrial	NA	7539400	NA	2.42357e+07	7.5394e+18	NA	2.42357e+19	3.21454
>gi|29826321	ADD1	alpha-adducin isoform b	NA	NA	NA	575763	NA	NA	5.75763e+17	5.75763e+17
>gi|4502215	ARG2	arginase-2, mitochondrial precursor	NA	NA	NA	2.01947e+06	NA	NA	2.01947e+18	2.01947e+18
>gi|73486658	GOT2	aspartate aminotransferase, mitochondrial isoform 1 precursor	NA	17207000	3.99687e+06	7.59487e+07	1.7207e+19	3.99687e+18	19.0021	4.41382
>gi|40789249	DARS2	aspartate--tRNA ligase, mitochondrial	2611500	16559000	NA	51883000	6.3408	3.82922e-19	5.1883e+19	3.13322
>gi|21361565	ATP5F1	ATP synthase F(0) complex subunit B1, mitochondrial precursor	NA	NA	NA	5.38197e+06	NA	NA	5.38197e+18	5.38197e+18
>gi|50345984	ATP5A1	ATP synthase subunit alpha, mitochondrial isoform a precursor	9.96603e+06	6.79927e+07	16276000	187910000	6.82244	1.63315	11.5452	2.76368
>gi|32189394	ATP5B	ATP synthase subunit beta, mitochondrial precursor	4810900	67093000	1.10017e+07	1.67063e+08	13.946	2.28682	15.1853	2.49003
>gi|4502303	ATP5O	ATP synthase subunit O, mitochondrial precursor	NA	3614900	NA	1.63467e+07	3.6149e+18	NA	1.63467e+19	4.52202
>gi|311893396	ATP5J2-PTCD1	ATP5J2-PTCD1 fusion protein	NA	NA	NA	2.52007e+06	NA	NA	2.52007e+18	2.52007e+18
>gi|38569421	ACLY	ATP-citrate synthase isoform 1	NA	NA	NA	3.12167e+06	NA	NA	3.12167e+18	3.12167e+18
>gi|62241042	EPRS	bifunctional glutamate/proline--tRNA ligase	NA	2756200	3312100	6737800	2.7562e+18	3.3121e+18	2.0343	2.4446
>gi|20127454	ATIC	bifunctional purine biosynthesis protein PURH	NA	NA	NA	986067	NA	NA	9.86067e+17	9.86067e+17
>gi|19923973	KCTD12	BTB/POZ domain-containing protein KCTD12	NA	NA	NA	889870	NA	NA	8.8987e+17	8.8987e+17
>gi|222136639	MTHFD1	C-1-tetrahydrofolate synthase, cytoplasmic	1825500	11736300	2.33927e+06	37034000	6.42909	1.28144	15.8315	3.15551
>gi|18105007	CAD	CAD protein	5953700	1403600	2618500	6.52417e+06	0.235753	0.439811	2.49157	4.64817
>gi|14861834	CECR5	cat eye syndrome critical region protein 5 isoform 2 precursor	NA	NA	NA	2022000	NA	NA	2.022e+18	2.022e+18
>gi|24432106	KIAA1967,CCAR2	cell cycle and apoptosis regulator protein 2	NA	NA	NA	533683	NA	NA	5.33683e+17	5.33683e+17
>gi|38327625	CS	citrate synthase, mitochondrial precursor	NA	1.26418e+07	NA	4.42747e+07	1.26418e+19	NA	4.42747e+19	3.50223
>gi|16418349	MMAB	cob(I)yrinic acid a,c-diamide adenosyltransferase, mitochondrial precursor	NA	NA	NA	471847	NA	NA	4.71847e+17	4.71847e+17
>gi|5031635	CFL1	cofilin-1	NA	11154000	3.76977e+06	2.53727e+07	1.1154e+19	3.76977e+18	6.73057	2.27476
>gi|38373690	COPS4	COP9 signalosome complex subunit 4 isoform 1	NA	NA	NA	144977	NA	NA	1.44977e+17	1.44977e+17
>gi|21361794	CAND1	cullin-associated NEDD8-dissociated protein 1	NA	NA	NA	983923	NA	NA	9.83923e+17	9.83923e+17
>gi|4502709	CDK1	cyclin-dependent kinase 1 isoform 1	879520	512970	912570	2.02263e+06	0.583239	1.03758	2.21641	3.94299
>gi|32307132	NFS1	cysteine desulfurase, mitochondrial isoform a precursor	1813700	NA	NA	2.27553e+06	5.51359e-19	5.51359e-19	2.27553e+18	2.27553e+18
>gi|50592988	UQCRC2	cytochrome b-c1 complex subunit 2, mitochondrial precursor	NA	841283	NA	3.02567e+06	8.41283e+17	NA	3.02567e+18	3.59649
>gi|33350932	DYNC1H1	cytoplasmic dynein 1 heavy chain 1	1053500	NA	848730	2.74417e+06	9.49217e-19	0.805629	3.23326	2.74417e+18
>gi|70995211	ECH1	delta(3,5)-Delta(2,4)-dienoyl-CoA isomerase, mitochondrial precursor	1153900	4794100	1.61973e+06	2.35093e+07	4.15469	1.4037	14.5143	4.90381
>gi|21361368	ALDH18A1	delta-1-pyrroline-5-carboxylate synthase isoform 1	1.36647e+06	1.24172e+07	1.69119e+06	1.91757e+08	9.08702	1.23763	113.386	15.4429
>gi|91199540	DLD	dihydrolipoyl dehydrogenase, mitochondrial isoform 1 precursor	NA	5.90513e+06	3405300	3.96347e+07	5.90513e+18	3.4053e+18	11.6391	6.7119
>gi|19923748	DLST	dihydrolipoyllysine-residue succinyltransferase component of 2-oxoglutarate dehydrogenase complex, mitochondrial isoform 1 precursor	1707600	1.01854e+07	4153100	2.86597e+07	5.96477	2.43213	6.90079	2.81379
>gi|308818200	DPYSL3	dihydropyrimidinase-related protein 3 isoform 1	NA	NA	NA	600000	NA	NA	6e+17	6e+17
>gi|13654237	PRKDC	DNA-dependent protein kinase catalytic subunit isoform 1	NA	NA	NA	1979500	NA	NA	1.9795e+18	1.9795e+18
>gi|18426913	DBN1	drebrin isoform b	NA	NA	NA	1815500	NA	NA	1.8155e+18	1.8155e+18
>gi|4503607	ETFA	electron transfer flavoprotein subunit alpha, mitochondrial isoform a	NA	3.62623e+06	NA	13659000	3.62623e+18	NA	1.3659e+19	3.76672
>gi|119703746	ETFDH	electron transfer flavoprotein-ubiquinone oxidoreductase, mitochondrial isoform 1 precursor	NA	NA	NA	2.01303e+06	NA	NA	2.01303e+18	2.01303e+18
>gi|4503483	EEF2	elongation factor 2	1002800	4.45872e+06	3.78743e+06	4.48277e+07	4.44627	3.77686	11.8359	10.0539
>gi|18390331	GFM1	elongation factor G, mitochondrial	NA	7226500	NA	1.52943e+07	7.2265e+18	NA	1.52943e+19	2.11642
>gi|291084500	TSFM	elongation factor Ts, mitochondrial isoform 1 precursor	NA	NA	NA	2.99867e+06	NA	NA	2.99867e+18	2.99867e+18
>gi|260274832	ECI2	enoyl-CoA delta isomerase 2, mitochondrial isoform 2	NA	NA	NA	681490	NA	NA	6.8149e+17	6.8149e+17
>gi|194097323	ECHS1	enoyl-CoA hydratase, mitochondrial	NA	2515800	NA	7012100	2.5158e+18	NA	7.0121e+18	2.78722
>gi|296531406	C21orf33	ES1 protein homolog, mitochondrial isoform Ia precursor	NA	NA	NA	1.06356e+06	NA	NA	1.06356e+18	1.06356e+18
>gi|4758256	EIF2S1	eukaryotic translation initiation factor 2 subunit 1	NA	NA	NA	809337	NA	NA	8.09337e+17	8.09337e+17
>gi|4503509	EIF3A	eukaryotic translation initiation factor 3 subunit A	NA	NA	NA	4.97473e+06	NA	NA	4.97473e+18	4.97473e+18
>gi|302699245	EIF4G1	eukaryotic translation initiation factor 4 gamma 1 isoform 6	NA	NA	NA	1655200	NA	NA	1.6552e+18	1.6552e+18
>gi|29029559	CSE1L	exportin-2 isoform 1	NA	NA	NA	2.61543e+07	NA	NA	2.61543e+19	2.61543e+19
>gi|330864679	CAPZB	F-actin-capping protein subunit beta isoform 2	NA	NA	NA	1.05955e+06	NA	NA	1.05955e+18	1.05955e+18
>gi|41872631	FASN	fatty acid synthase	1515300	19589000	3122500	47534000	12.9275	2.06065	15.2231	2.42657
>gi|4885281	GLUD1	glutamate dehydrogenase 1, mitochondrial precursor	NA	1.86146e+07	677843	8.47827e+07	1.86146e+19	6.77843e+17	125.077	4.55462
>gi|373251164	GLS	glutaminase kidney isoform, mitochondrial isoform 2	NA	NA	NA	9.39647e+06	NA	NA	9.39647e+18	9.39647e+18
>gi|50301238	GSR	glutathione reductase, mitochondrial isoform 1 precursor	1243700	NA	NA	3020300	8.04052e-19	8.04052e-19	3.0203e+18	3.0203e+18
>gi|219842317	GSTK1	glutathione S-transferase kappa 1 isoform b	NA	NA	NA	1.0096e+06	NA	NA	1.0096e+18	1.0096e+18
>gi|24307899	ERAL1	GTPase Era, mitochondrial	NA	NA	NA	1.10263e+06	NA	NA	1.10263e+18	1.10263e+18
>gi|42544159	HSPH1	heat shock protein 105 kDa isoform 1	NA	NA	NA	1.41307e+06	NA	NA	1.41307e+18	1.41307e+18
>gi|155722983	TRAP1	heat shock protein 75 kDa, mitochondrial isoform 1 precursor	1498140	62532000	1006080	403600000	41.7398	0.671553	401.161	6.4543
>gi|153792590	HSP90AA1	heat shock protein HSP 90-alpha isoform 1	1.28883e+07	1.03925e+08	4.51693e+07	3.04887e+08	8.06347	3.50467	6.74986	2.93373
>gi|20149594	HSP90AB1	heat shock protein HSP 90-beta isoform a	3859400	31735400	6.73553e+06	8.71917e+07	8.22288	1.74523	12.945	2.74746
>gi|296179427	HADH	hydroxyacyl-coenzyme A dehydrogenase, mitochondrial isoform 1 precursor	NA	NA	NA	4423200	NA	NA	4.4232e+18	4.4232e+18
>gi|40254986	HSDL2	hydroxysteroid dehydrogenase-like protein 2 isoform 1	NA	NA	NA	1.28807e+06	NA	NA	1.28807e+18	1.28807e+18
>gi|11056044	PPA1	inorganic pyrophosphatase	NA	NA	NA	2.57083e+06	NA	NA	2.57083e+18	2.57083e+18
>gi|66933016	IMPDH2	inosine-5'-monophosphate dehydrogenase 2	NA	NA	NA	2.22683e+06	NA	NA	2.22683e+18	2.22683e+18
>gi|157384956	NUBPL	iron-sulfur protein NUBPL isoform 1 precursor	NA	NA	NA	419380	NA	NA	4.1938e+17	4.1938e+17
>gi|5031777	IDH3A	isocitrate dehydrogenase [NAD] subunit alpha, mitochondrial precursor	NA	2.71313e+06	NA	9.72853e+06	2.71313e+18	NA	9.72853e+18	3.58572
>gi|28178821	IDH3B	isocitrate dehydrogenase [NAD] subunit beta, mitochondrial isoform a precursor	NA	1611400	NA	3648300	1.6114e+18	NA	3.6483e+18	2.26406
>gi|94721241	IARS	isoleucine--tRNA ligase, cytoplasmic	NA	NA	NA	7622700	NA	NA	7.6227e+18	7.6227e+18
>gi|46852147	IARS2	isoleucine--tRNA ligase, mitochondrial precursor	NA	8914300	6816800	4.61467e+07	8.9143e+18	6.8168e+18	6.76955	5.1767
>gi|226958412	IVD	isovaleryl-CoA dehydrogenase, mitochondrial isoform 1 precursor	NA	NA	NA	4.00357e+06	NA	NA	4.00357e+18	4.00357e+18
>gi|6912482	LETM1	LETM1 and EF-hand domain-containing protein 1, mitochondrial precursor	NA	NA	NA	1093050	NA	NA	1.09305e+18	1.09305e+18
>gi|24308207	LRRC47	leucine-rich repeat-containing protein 47	NA	NA	NA	603670	NA	NA	6.0367e+17	6.0367e+17
>gi|291575128	LDHB	L-lactate dehydrogenase B chain	NA	NA	NA	7.33587e+06	NA	NA	7.33587e+18	7.33587e+18
>gi|21735621	MDH2	malate dehydrogenase, mitochondrial isoform 1 precursor	661163	22009000	1.02429e+06	1.48383e+08	33.2883	1.54922	144.865	6.74194
>gi|51243059	MCAT	malonyl-CoA-acyl carrier protein transacylase, mitochondrial isoform a precursor	NA	NA	NA	1215060	NA	NA	1.21506e+18	1.21506e+18
>gi|14043022	MARS	methionine--tRNA ligase, cytoplasmic	NA	1217000	NA	2474800	1.217e+18	NA	2.4748e+18	2.03353
>gi|11545863	MCCC2	methylcrotonoyl-CoA carboxylase beta chain, mitochondrial	NA	6.78937e+06	NA	2.32707e+07	6.78937e+18	NA	2.32707e+19	3.42752
>gi|116805327	MCCC1	methylcrotonoyl-CoA carboxylase subunit alpha, mitochondrial precursor	NA	NA	NA	5.23393e+06	NA	NA	5.23393e+18	5.23393e+18
>gi|47519639	MAP4	microtubule-associated protein 4 isoform 1	NA	NA	NA	1.44883e+06	NA	NA	1.44883e+18	1.44883e+18
>gi|156105687	MIPEP	mitochondrial intermediate peptidase	NA	NA	NA	2.66257e+06	NA	NA	2.66257e+18	2.66257e+18
>gi|24308013	PMPCA	mitochondrial-processing peptidase subunit alpha isoform 1 precursor	NA	2467000	NA	1.27503e+07	2.467e+18	NA	1.27503e+19	5.16836
>gi|94538354	PMPCB	mitochondrial-processing peptidase subunit beta precursor	NA	4.30233e+06	NA	13985000	4.30233e+18	NA	1.3985e+19	3.25056
>gi|337756501	MTHFD1L	monofunctional C1-tetrahydrofolate synthase, mitochondrial isoform 1 precursor	NA	18342000	728910	7.83673e+07	1.8342e+19	7.2891e+17	107.513	4.27256
>gi|146134341	NADK2,NADKD1	NAD kinase 2, mitochondrial isoform 1	NA	NA	NA	2308100	NA	NA	2.3081e+18	2.3081e+18
>gi|122939155	NNT	NAD(P) transhydrogenase, mitochondrial	NA	NA	NA	2894200	NA	NA	2.8942e+18	2.8942e+18
>gi|4505145	ME2	NAD-dependent malic enzyme, mitochondrial isoform 1 precursor	4718800	5.89577e+06	3334100	3.64257e+07	1.24942	0.706557	10.9252	6.17827
>gi|21396487	NDUFAF7	NADH dehydrogenase [ubiquinone] complex I, assembly factor 7 isoform 1	NA	NA	NA	1489600	NA	NA	1.4896e+18	1.4896e+18
>gi|316983160	NDUFS1	NADH-ubiquinone oxidoreductase 75 kDa subunit, mitochondrial isoform 5	NA	10976000	NA	2.27203e+07	1.0976e+19	NA	2.27203e+19	2.07
>gi|384381462	FDXR	NADPH:adrenodoxin oxidoreductase, mitochondrial isoform 3 precursor	NA	NA	NA	1.56407e+06	NA	NA	1.56407e+18	1.56407e+18
>gi|66392203	NME1-NME2	NME1-NME2 protein	NA	NA	NA	9.90917e+06	NA	NA	9.90917e+18	9.90917e+18
>gi|157739940	NUDT19	nucleoside diphosphate-linked moiety X motif 19, mitochondrial precursor	NA	NA	NA	5.25557e+06	NA	NA	5.25557e+18	5.25557e+18
>gi|5031987	PPIF	peptidyl-prolyl cis-trans isomerase F, mitochondrial precursor	NA	NA	NA	6.16267e+06	NA	NA	6.16267e+18	6.16267e+18
>gi|4503729	FKBP4	peptidyl-prolyl cis-trans isomerase FKBP4	NA	2763100	NA	7.21163e+06	2.7631e+18	NA	7.21163e+18	2.60998
>gi|4505763	PGK1	phosphoglycerate kinase 1	NA	NA	NA	2.19993e+06	NA	NA	2.19993e+18	2.19993e+18
>gi|209862851	PLS3	plastin-3 isoform 1	NA	NA	NA	935057	NA	NA	9.35057e+17	9.35057e+17
>gi|190194365	MTPAP	poly(A) RNA polymerase, mitochondrial precursor	NA	NA	NA	2.00403e+06	NA	NA	2.00403e+18	2.00403e+18
>gi|188528628	PNPT1	polyribonucleotide nucleotidyltransferase 1, mitochondrial precursor	NA	1.10219e+07	2372400	6.45863e+07	1.10219e+19	2.3724e+18	27.224	5.85984
>gi|12408675	PFDN2	prefoldin subunit 2	NA	NA	NA	2109200	NA	NA	2.1092e+18	2.1092e+18
>gi|334085248	PITRM1	presequence protease, mitochondrial isoform 1 precursor	1580400	8013800	NA	2.07857e+07	5.07074	6.32751e-19	2.07857e+19	2.59373
>gi|197100773	RARS2	probable arginine--tRNA ligase, mitochondrial precursor	NA	NA	NA	1739200	NA	NA	1.7392e+18	1.7392e+18
>gi|15029520	HARS2	probable histidine--tRNA ligase, mitochondrial isoform 1 precursor	NA	NA	NA	5.38443e+06	NA	NA	5.38443e+18	5.38443e+18
>gi|7661872	LARS2	probable leucine--tRNA ligase, mitochondrial	2673000	3590600	NA	12365000	1.34328	3.74111e-19	1.2365e+19	3.44371
>gi|11559925	XPNPEP3	probable Xaa-Pro aminopeptidase 3 isoform 1	NA	NA	NA	1.01936e+06	NA	NA	1.01936e+18	1.01936e+18
>gi|241982780	PDCD6IP	programmed cell death 6-interacting protein isoform 2	NA	NA	NA	3.05653e+06	NA	NA	3.05653e+18	3.05653e+18
>gi|295821216	PCCB	propionyl-CoA carboxylase beta chain, mitochondrial isoform 2 precursor	NA	NA	NA	3300600	NA	NA	3.3006e+18	3.3006e+18
>gi|4503937	GBAS	protein NipSnap homolog 2 isoform 1	NA	NA	NA	5052800	NA	NA	5.0528e+18	5.0528e+18
>gi|387912543	TBRG4	protein TBRG4 isoform 3	NA	NA	NA	2.32607e+06	NA	NA	2.32607e+18	2.32607e+18
>gi|5174419	CLPP	putative ATP-dependent Clp protease proteolytic subunit, mitochondrial precursor	NA	1808200	NA	5854000	1.8082e+18	NA	5.854e+18	3.23747
>gi|58197556	IBA57	putative transferase CAF17, mitochondrial precursor	NA	NA	NA	2455800	NA	NA	2.4558e+18	2.4558e+18
>gi|21361454	PYCR2	pyrroline-5-carboxylate reductase 2 isoform 1	NA	NA	NA	6.79407e+06	NA	NA	6.79407e+18	6.79407e+18
>gi|4506787	IQGAP1	ras GTPase-activating-like protein IQGAP1	NA	NA	NA	1.11014e+06	NA	NA	1.11014e+18	1.11014e+18
>gi|19923640	GFM2	ribosome-releasing factor 2, mitochondrial isoform 1	NA	1586500	NA	7.22943e+06	1.5865e+18	NA	7.22943e+18	4.55684
>gi|24638454	ATP2A2	sarcoplasmic/endoplasmic reticulum calcium ATPase 2 isoform b	NA	NA	NA	805843	NA	NA	8.05843e+17	8.05843e+17
>gi|21361399	PPP2R1A	serine/threonine-protein phosphatase 2A 65 kDa regulatory subunit A alpha isoform	727680	NA	NA	1.22037e+06	1.37423e-18	1.37423e-18	1.22037e+18	1.22037e+18
>gi|8923421	SARS2	serine--tRNA ligase, mitochondrial isoform b precursor	NA	7323100	NA	1.53237e+07	7.3231e+18	NA	1.53237e+19	2.09251
>gi|4501859	ACADSB	short/branched chain specific acyl-CoA dehydrogenase, mitochondrial precursor	NA	NA	NA	2502600	NA	NA	2.5026e+18	2.5026e+18
>gi|13654278	SLIRP	SRA stem-loop-interacting RNA-binding protein, mitochondrial isoform 1 precursor	NA	NA	NA	1.08756e+07	NA	NA	1.08756e+19	1.08756e+19
>gi|77404397	SND1	staphylococcal nuclease domain-containing protein 1	NA	2249700	NA	4.76213e+06	2.2497e+18	NA	4.76213e+18	2.11679
>gi|50658063	SMC4	structural maintenance of chromosomes protein 4 isoform 1	NA	NA	NA	808880	NA	NA	8.0888e+17	8.0888e+17
>gi|156416003	SDHA	succinate dehydrogenase [ubiquinone] flavoprotein subunit, mitochondrial	NA	4647800	NA	1.02865e+07	4.6478e+18	NA	1.02865e+19	2.21319
>gi|115387094	SDHB	succinate dehydrogenase [ubiquinone] iron-sulfur subunit, mitochondrial precursor	NA	NA	NA	510803	NA	NA	5.10803e+17	5.10803e+17
>gi|25777721	ALDH5A1	succinate-semialdehyde dehydrogenase, mitochondrial isoform 1 precursor	NA	4654400	NA	9674400	4.6544e+18	NA	9.6744e+18	2.07855
>gi|109452591	SUCLG1	succinyl-CoA ligase [ADP/GDP-forming] subunit alpha, mitochondrial precursor	NA	NA	NA	3158200	NA	NA	3.1582e+18	3.1582e+18
>gi|11321583	SUCLA2	succinyl-CoA ligase [ADP-forming] subunit beta, mitochondrial precursor	NA	3.45647e+06	NA	11527000	3.45647e+18	NA	1.1527e+19	3.33491
>gi|4557817	OXCT1	succinyl-CoA:3-ketoacid coenzyme A transferase 1, mitochondrial precursor	NA	4830700	NA	1.78267e+07	4.8307e+18	NA	1.78267e+19	3.69029
>gi|57863257	TCP1	T-complex protein 1 subunit alpha isoform a	1459700	8.25743e+06	7158100	1.94717e+07	5.65694	4.90382	2.72023	2.35808
>gi|5453603	CCT2	T-complex protein 1 subunit beta isoform 1	5314000	9145000	5728800	2.17607e+07	1.72093	1.07806	3.79847	2.37952
>gi|24307939	CCT5	T-complex protein 1 subunit epsilon	2633700	4424800	1.94953e+06	1.67603e+07	1.68007	0.740226	8.5971	3.78782
>gi|5453607	CCT7	T-complex protein 1 subunit eta isoform a	NA	2995600	2.29807e+06	1.35637e+07	2.9956e+18	2.29807e+18	5.90221	4.52786
>gi|63162572	CCT3	T-complex protein 1 subunit gamma isoform a	NA	4572000	3.79067e+06	13648000	4.572e+18	3.79067e+18	3.60042	2.98513
>gi|22035672	TXNRD2	thioredoxin reductase 2, mitochondrial isoform 1 precursor	NA	NA	NA	1.12747e+06	NA	NA	1.12747e+18	1.12747e+18
>gi|5802974	PRDX3	thioredoxin-dependent peroxide reductase, mitochondrial isoform a precursor	NA	1.66143e+07	NA	7.04923e+07	1.66143e+19	NA	7.04923e+19	4.24286
>gi|153792148	THNSL1	threonine synthase-like 1	NA	NA	NA	2629000	NA	NA	2.629e+18	2.629e+18
>gi|20070344	TARS2	threonine--tRNA ligase, mitochondrial isoform a	NA	5041700	NA	11502000	5.0417e+18	NA	1.1502e+19	2.28137
>gi|384475521	TKT	transketolase isoform 2	NA	NA	NA	1476900	NA	NA	1.4769e+18	1.4769e+18
>gi|226529917	TPI1	triosephosphate isomerase isoform 2	NA	NA	NA	579860	NA	NA	5.7986e+17	5.7986e+17
>gi|39995082	NSUN2	tRNA (cytosine(34)-C(5))-methyltransferase isoform 1	NA	NA	NA	1.1524e+06	NA	NA	1.1524e+18	1.1524e+18
>gi|7710154	WARS2	tryptophan--tRNA ligase, mitochondrial isoform 1 precursor	NA	NA	NA	2309700	NA	NA	2.3097e+18	2.3097e+18
>gi|94681057	YARS2	tyrosine--tRNA ligase, mitochondrial precursor	NA	NA	NA	1145170	NA	NA	1.14517e+18	1.14517e+18
>gi|23510338	UBA1	ubiquitin-like modifier-activating enzyme 1	692130	1078700	647250	5.55263e+06	1.55852	0.935157	8.57881	5.14752
>gi|5454158	VARS	valine--tRNA ligase	NA	NA	NA	1.02254e+06	NA	NA	1.02254e+18	1.02254e+18
>gi|268370297	VARS2	valine--tRNA ligase, mitochondrial isoform 1	854880	1174200	1330800	4.21087e+06	1.37353	1.55671	3.16416	3.58616
>gi|156564401	NSF	vesicle-fusing ATPase	NA	NA	NA	961087	NA	NA	9.61087e+17	9.61087e+17
>gi|7669550	VCL	vinculin isoform meta-VCL	NA	2270300	693370	5679900	2.2703e+18	6.9337e+17	8.19173	2.50183
>gi|57863271	VWA8	von Willebrand factor A domain-containing protein 8 isoform a precursor	2777100	2.90983e+06	4630000	9.75783e+07	1.0478	1.66721	21.0752	33.534
>gi|145553959	ELAC2	zinc phosphodiesterase ELAC protein 2 isoform 1	NA	NA	NA	771083	NA	NA	7.71083e+17	7.71083e+17
No ≥ 2fold increase in TwinkleFLAG XL vs. nonXL
>gi|194248072	HSPA1A,HSPA1B	heat shock 70 kDa protein 1A/1B	8.96193e+07	3.60252e+07	7.19147e+07	7.46123e+07	0.40198	0.802446	1.03751	2.07112
>gi|39725942	C10orf2	twinkle protein, mitochondrial isoform A	1458300	1070100	1.15888e+09	2.28377e+09	0.7338	794.681	1.97066	2134.16
>gi|24430151	PSMC1	26S protease regulatory subunit 4	499970	NA	922410	1629700	2.00012e-18	1.84493	1.76678	1.6297e+18
>gi|4506681	RPS11	40S ribosomal protein S11	2056900	NA	4.97197e+06	3.30957e+06	4.86169e-19	2.41721	0.665645	3.30957e+18
>gi|197116386	NT5DC2	5'-nucleotidase domain-containing protein 2 isoform 1	NA	NA	2192000	3811400	NA	2.192e+18	1.73878	3.8114e+18
>gi|4506667	RPLP0	60S acidic ribosomal protein P0	2548700	NA	2456700	2.03613e+06	3.92357e-19	0.963903	0.828808	2.03613e+18
>gi|4506625	RPL27A	60S ribosomal protein L27a	24267800	NA	21232000	4.91307e+06	4.12069e-20	0.874904	0.231399	4.91307e+18
>gi|15431301	RPL7	60S ribosomal protein L7	NA	NA	1028300	778920	NA	1.0283e+18	0.757483	7.7892e+17
>gi|4506331	PTS	6-pyruvoyl tetrahydrobiopterin synthase	NA	5657800	6167600	1.15863e+07	5.6578e+18	6.1676e+18	1.87858	2.04785
>gi|100913206	DHX9	ATP-dependent RNA helicase A	2625700	NA	8.31003e+06	1728600	3.80851e-19	3.16488	0.208014	1.7286e+18
>gi|32490572	EPB41L3	band 4.1-like protein 3 isoform 1	717520	NA	2.96437e+06	457037	1.39369e-18	4.13141	0.154177	4.57037e+17
>gi|148536855	COPA	coatomer subunit alpha isoform 1	NA	NA	2151100	3.40823e+06	NA	2.1511e+18	1.58441	3.40823e+18
>gi|19913406	TOP2A	DNA topoisomerase 2-alpha	NA	NA	5880300	1.43977e+06	NA	5.8803e+18	0.244846	1.43977e+18
>gi|4506675	RPN1	dolichyl-diphosphooligosaccharide--protein glycosyltransferase subunit 1 precursor	2089200	NA	1644800	1.28977e+06	4.78652e-19	0.787287	0.784148	1.28977e+18
>gi|13259510	DCTN1	dynactin subunit 1 isoform 1	NA	NA	1118400	1.25247e+06	NA	1.1184e+18	1.11987	1.25247e+18
>gi|207452735	EPPK1	Epiplakin	1.64257e+06	848500	2580600	3.98623e+06	0.51657	1.57108	1.54469	4.69798
>gi|153791492	EIF3CL	eukaryotic translation initiation factor 3 subunit C-like protein	NA	1132000	1325700	2.64843e+06	1.132e+18	1.3257e+18	1.99776	2.33961
>gi|4503521	EIF3E	eukaryotic translation initiation factor 3 subunit E	NA	NA	867580	660397	NA	8.6758e+17	0.761194	6.60397e+17
>gi|4503519	EIF3F	eukaryotic translation initiation factor 3 subunit F	NA	NA	803590	654663	NA	8.0359e+17	0.814673	6.54663e+17
>gi|6005757	SUPT16H	FACT complex subunit SPT16	NA	NA	3.86317e+06	2.05357e+06	NA	3.86317e+18	0.531576	2.05357e+18
>gi|160420317	FLNA	filamin-A isoform 2	4.03457e+07	28250000	4.69217e+07	7.13957e+07	0.700199	1.16299	1.52159	2.52728
>gi|55956919	HNRNPAB	heterogeneous nuclear ribonucleoprotein A/B isoform a	NA	NA	3906200	497167	NA	3.9062e+18	0.127276	4.97167e+17
>gi|14043070	HNRNPA1	heterogeneous nuclear ribonucleoprotein A1 isoform b	NA	NA	9891200	1888800	NA	9.8912e+18	0.190958	1.8888e+18
>gi|381342476	HNRNPH1	heterogeneous nuclear ribonucleoprotein H	13466000	NA	1.33951e+07	768580	7.42611e-20	0.994737	0.0573776	7.6858e+17
>gi|14165439	HNRNPK	heterogeneous nuclear ribonucleoprotein K isoform a	7.41403e+06	NA	17949000	3484200	1.34879e-19	2.42095	0.194117	3.4842e+18
>gi|14141152	HNRNPM	heterogeneous nuclear ribonucleoprotein M isoform a	1375000	NA	1.69913e+06	1.66947e+06	7.27273e-19	1.23573	0.98254	1.66947e+18
>gi|156151394	HNRNPR	heterogeneous nuclear ribonucleoprotein R isoform 1	3.11317e+06	NA	2731700	1798600	3.21216e-19	0.877467	0.658418	1.7986e+18
>gi|117190192	HNRNPC	heterogeneous nuclear ribonucleoproteins C1/C2 isoform a	15015000	NA	1.24661e+07	1223700	6.66001e-20	0.830241	0.0981625	1.2237e+18
>gi|4885375	HIST1H1C	histone H1.2	1.12483e+07	NA	7.66917e+07	3450900	8.89026e-20	6.81809	0.0449971	3.4509e+18
>gi|106775678	HIST2H2AA3,HIST2H2AA4	histone H2A type 2-A	238260000	8743900	633460000	19035000	0.036699	2.65869	0.0300493	2.17695
>gi|77539758	HIST1H4L,HIST4H4,HIST1H4K,HIST2H4A,HIST2H4B,HIST1H4A,HIST1H4B,HIST1H4E,HIST1H4F,HIST1H4C,HIST1H4D,HIST1H4I,HIST1H4J,HIST1H4H	histone H4	119425000	1.11985e+07	862440000	36092000	0.0937699	7.2216	0.0418487	3.22294
>gi|56237027	IGF2BP1	insulin-like growth factor 2 mRNA-binding protein 1 isoform 1	1163800	NA	1286430	793293	8.59254e-19	1.10537	0.616663	7.93293e+17
>gi|24234747	ILF2	interleukin enhancer-binding factor 2 isoform 1	795890	NA	3.50758e+06	263727	1.25646e-18	4.40712	0.0751876	2.63727e+17
>gi|212549553	ILF3	interleukin enhancer-binding factor 3 isoform d	808370	NA	3.27517e+06	677600	1.23706e-18	4.05157	0.20689	6.776e+17
>gi|55956788	NCL	nucleolin	4.01267e+06	NA	4252600	1.65627e+06	2.49211e-19	1.05979	0.389472	1.65627e+18
>gi|5453549	PRDX4	peroxiredoxin-4 precursor	NA	NA	1033900	1.13765e+06	NA	1.0339e+18	1.10034	1.13765e+18
>gi|14141168	PCBP2	poly(rC)-binding protein 2 isoform a	NA	NA	862500	1.46453e+06	NA	8.625e+17	1.69801	1.46453e+18
>gi|148613856	DDX17	probable ATP-dependent RNA helicase DDX17 isoform 3	NA	NA	4331900	1.17337e+06	NA	4.3319e+18	0.270867	1.17337e+18
>gi|20070220	PRMT5	protein arginine N-methyltransferase 5 isoform a	2.09873e+09	4.95704e+07	1088170000	1.03134e+08	0.0236192	0.518489	0.0947772	2.08055
>gi|193794853	POF1B	protein POF1B	NA	NA	2.82693e+06	1.34713e+06	NA	2.82693e+18	0.476535	1.34713e+18
>gi|153791910	ALG13	putative bifunctional UDP-N-acetylglucosamine transferase and deubiquitinase ALG13 isoform 1	6.83913e+06	NA	28096000	470760	1.46217e-19	4.10812	0.0167554	4.7076e+17
>gi|325120986	RBM10	RNA-binding protein 10 isoform 5	2.70273e+08	6.71254e+06	439370000	1.50913e+07	0.0248361	1.62565	0.0343477	2.24823
>gi|5730023	RUVBL2	ruvB-like 2	NA	NA	2.65143e+06	2.19173e+06	NA	2.65143e+18	0.826622	2.19173e+18
>gi|24307971	STK38L	serine/threonine-protein kinase 38-like	171110000	81371000	2.58153e+08	1.95587e+08	0.475548	1.5087	0.757638	2.40364
>gi|4759158	SNRPD2	small nuclear ribonucleoprotein Sm D2 isoform 1	NA	NA	3072600	1.54947e+06	NA	3.0726e+18	0.504285	1.54947e+18
>gi|112293285	SPIN1	spindlin-1	11386000	NA	3422500	774250	8.78272e-20	0.300588	0.226224	7.7425e+17
>gi|4758112	DDX39B	spliceosome RNA helicase DDX39B	NA	NA	2051300	1.56953e+06	NA	2.0513e+18	0.765141	1.56953e+18
>gi|54112121	SF3B3	splicing factor 3B subunit 3	1534700	NA	1519600	1.26183e+06	6.51593e-19	0.990161	0.830372	1.26183e+18
>gi|110832843	TAF4	transcription initiation factor TFIID subunit 4	2.30027e+07	NA	3.98107e+07	3.90917e+06	4.34732e-20	1.7307	0.098194	3.90917e+18
>gi|5032179	TRIM28	transcription intermediary factor 1-beta	NA	NA	2785400	2.78127e+06	NA	2.7854e+18	0.998516	2.78127e+18
>gi|102469034	JAK1	tyrosine-protein kinase JAK1	627200	NA	4.65753e+06	408197	1.59439e-18	7.42591	0.0876422	4.08197e+17
>gi|10863945	XRCC5	X-ray repair cross-complementing protein 5	3113000	NA	4.89403e+06	1.41943e+06	3.21234e-19	1.57213	0.290033	1.41943e+18
No ≥ 2fold increase in TwinkleFLAG vs. mtLucFLAG with XL
>gi|300192933	AFG3L2	AFG3-like protein 2	NA	2391600	NA	4180900	2.3916e+18	NA	4.1809e+18	1.74816
>gi|283436222	ATAD3A	ATPase family AAA domain-containing protein 3A isoform 2	NA	5180600	3.10923e+06	3574100	5.1806e+18	3.10923e+18	1.14951	0.689901
>gi|31711992	DLAT	dihydrolipoyllysine-residue acetyltransferase component of pyruvate dehydrogenase complex, mitochondrial precursor	3125000	6606300	2506300	1.07397e+07	2.11402	0.802016	4.28507	1.62567
>gi|34147630	TUFM	elongation factor Tu, mitochondrial precursor	15024000	1.22069e+08	13259300	2.32683e+08	8.12491	0.882541	17.5487	1.90617
>gi|4505773	PHB	prohibitin isoform 1	3.09347e+07	18379000	40162000	1.67013e+07	0.594123	1.29828	0.415849	0.908718
>gi|221307584	PHB2	prohibitin-2 isoform 1	181934000	90621000	4.31067e+07	66487000	0.498098	0.236936	1.54238	0.733682
>gi|20336294	DHX30	putative ATP-dependent RNA helicase DHX30 isoform 1	NA	1960400	NA	3237700	1.9604e+18	NA	3.2377e+18	1.65155
>gi|4504327	HADHB	trifunctional enzyme subunit beta, mitochondrial isoform 1 precursor	NA	4.59483e+06	NA	7202700	4.59483e+18	NA	7.2027e+18	1.56757
>gi|5803225	YWHAE	14-3-3 protein epsilon	1331100	5561300	3535000	5678700	4.17797	2.6557	1.60642	1.02111
>gi|208973238	YWHAZ	14-3-3 protein zeta/delta	909950	4584100	1.38646e+06	1.36183e+06	5.03775	1.52367	0.982235	0.297078
>gi|9910244	MRPS22	28S ribosomal protein S22, mitochondrial	NA	2.88667e+06	NA	2590600	2.88667e+18	NA	2.5906e+18	0.897436
>gi|186928850	MRPS27	28S ribosomal protein S27, mitochondrial isoform 2	NA	2346200	NA	1667200	2.3462e+18	NA	1.6672e+18	0.710596
>gi|51873036	OGDH	2-oxoglutarate dehydrogenase, mitochondrial isoform 1 precursor	NA	3964100	2530500	6.02157e+06	3.9641e+18	2.5305e+18	2.3796	1.51902
>gi|11386135	BCKDHA	2-oxoisovalerate dehydrogenase subunit alpha, mitochondrial isoform 1 precursor	NA	719960	NA	1.33383e+06	7.1996e+17	NA	1.33383e+18	1.85265
>gi|37594471	HIBCH	3-hydroxyisobutyryl-CoA hydrolase, mitochondrial isoform 1 precursor	NA	1498300	NA	1.75457e+06	1.4983e+18	NA	1.75457e+18	1.17104
>gi|15718687	RPS3	40S ribosomal protein S3 isoform 1	5627200	1405900	6.51943e+06	1.97757e+06	0.24984	1.15856	0.303334	1.40662
>gi|4506743	RPS8	40S ribosomal protein S8	3018400	2179100	NA	1229770	0.721939	3.31301e-19	1.22977e+18	0.564348
>gi|59859885	RPSA	40S ribosomal protein SA	NA	2.30013e+06	NA	4.01827e+06	2.30013e+18	NA	4.01827e+18	1.74697
>gi|72534692	NT5DC3	5'-nucleotidase domain-containing protein 3	NA	1205300	NA	1177800	1.2053e+18	NA	1.1778e+18	0.977184
>gi|4758900	PFKFB3	6-phosphofructo-2-kinase/fructose-2,6-bisphosphatase 3 isoform 1	81955000	2.57827e+06	1.81783e+08	4433100	0.0314595	2.21809	0.0243867	1.71941
>gi|16507237	HSPA5	78 kDa glucose-regulated protein precursor	9.41227e+06	24062000	11293700	1.82963e+07	2.55645	1.19989	1.62005	0.760383
>gi|81295407	ACOT9	acyl-coenzyme A thioesterase 9, mitochondrial isoform a precursor	NA	1418000	NA	1.49687e+06	1.418e+18	NA	1.49687e+18	1.05562
>gi|53832003	AK4,LOC100507855	adenylate kinase 4, mitochondrial	NA	489460	NA	666100	4.8946e+17	NA	6.661e+17	1.36089
>gi|5453593	CAP2	adenylyl cyclase-associated protein 2	NA	5363100	2045200	4250900	5.3631e+18	2.0452e+18	2.07848	0.79262
>gi|25777730	ALDH1B1	aldehyde dehydrogenase X, mitochondrial precursor	NA	5543500	NA	6.12127e+06	5.5435e+18	NA	6.12127e+18	1.10422
>gi|25777732	ALDH2	aldehyde dehydrogenase, mitochondrial isoform 1 precursor	6293100	1.95795e+07	2463700	3.83227e+07	3.11127	0.391492	15.5549	1.95728
>gi|12025678	ACTN4	alpha-actinin-4	NA	21738000	1.98363e+06	1.76453e+07	2.1738e+19	1.98363e+18	8.89546	0.811728
>gi|188035924	ALDH7A1	alpha-aminoadipic semialdehyde dehydrogenase isoform 1 precursor	NA	2749200	NA	5.28003e+06	2.7492e+18	NA	5.28003e+18	1.92057
>gi|13027640	AASS	alpha-aminoadipic semialdehyde synthase, mitochondrial	4546000	1867500	2491400	3.50213e+06	0.410801	0.548042	1.40569	1.87531
>gi|4503571	ENO1	alpha-enolase isoform 1	4420700	2.15093e+07	6.47777e+06	3.02923e+07	4.86559	1.46533	4.67635	1.40833
>gi|50845388	ANXA2	annexin A2 isoform 1	1.45095e+07	16895000	12466000	7.82023e+06	1.16441	0.859159	0.627325	0.462873
>gi|4757732	AIFM1	apoptosis-inducing factor 1, mitochondrial isoform 1 precursor	NA	920410	773357	1.78767e+06	9.2041e+17	7.73357e+17	2.31157	1.94225
>gi|15149476	RARS	arginine--tRNA ligase, cytoplasmic	2.75333e+06	3437700	1381800	4.79007e+06	1.24856	0.501864	3.46654	1.39339
>gi|168229250	ASNS	asparagine synthetase [glutamine-hydrolyzing] isoform a	NA	1987400	NA	2.72937e+06	1.9874e+18	NA	2.72937e+18	1.37334
>gi|45439306	DARS	aspartate--tRNA ligase, cytoplasmic	NA	1622900	NA	1009070	1.6229e+18	NA	1.00907e+18	0.62177
>gi|50345988	ATP5C1	ATP synthase subunit gamma, mitochondrial isoform L (liver) precursor	3233100	2.52087e+06	1052700	4.53023e+06	0.779706	0.325601	4.30344	1.79709
>gi|87196351	DDX3X	ATP-dependent RNA helicase DDX3X isoform 1	2.68457e+06	3863800	6255400	5721900	1.43926	2.33013	0.914714	1.4809
>gi|94721354	MTHFD2	bifunctional methylenetetrahydrofolate dehydrogenase/cyclohydrolase, mitochondrial precursor	NA	2.09217e+06	NA	3.70247e+06	2.09217e+18	NA	3.70247e+18	1.76968
>gi|223278387	CALML5	calmodulin-like protein 5	9943500	15968000	15689000	4279300	1.60587	1.57781	0.272758	0.267992
>gi|130502140	CAMSAP3	calmodulin-regulated spectrin-associated protein 3 isoform 2	10712600	2373200	1.17637e+07	1810800	0.221534	1.09811	0.153932	0.76302
>gi|34147522	ADCK3	chaperone activity of bc1 complex-like, mitochondrial	NA	2721800	NA	4.02817e+06	2.7218e+18	NA	4.02817e+18	1.47996
>gi|4758012	CLTC	clathrin heavy chain 1 isoform 1	6.58567e+06	13274000	7862700	1.49617e+07	2.01559	1.19391	1.90287	1.12714
>gi|21536286	CKB	creatine kinase B-type	1376500	2.71873e+07	NA	12186000	19.7511	7.2648e-19	1.2186e+19	0.448223
>gi|46593007	UQCRC1	cytochrome b-c1 complex subunit 1, mitochondrial precursor	NA	2389900	NA	3.20477e+06	2.3899e+18	NA	3.20477e+18	1.34096
>gi|41393561	LAP3	cytosol aminopeptidase	NA	2984200	NA	4.22423e+06	2.9842e+18	NA	4.22423e+18	1.41553
>gi|197276664	NT5C2	cytosolic purine 5'-nucleotidase	NA	1854700	NA	3230300	1.8547e+18	NA	3.2303e+18	1.74168
>gi|23308577	PHGDH	D-3-phosphoglycerate dehydrogenase	3677000	1.13306e+07	1841200	1.35353e+07	3.08149	0.500734	7.35137	1.19458
>gi|16751921	DCD	dermcidin preproprotein	9.35887e+07	4.03623e+07	3.34043e+07	1.46153e+07	0.431274	0.356927	0.437528	0.362103
>gi|13435361	DSC1	desmocollin-1 isoform Dsc1a preproprotein	1.44283e+07	2.81447e+07	9.76337e+06	1.46833e+07	1.95065	0.67668	1.50392	0.521709
>gi|119703744	DSG1	desmoglein-1 preproprotein	49431000	1.18577e+08	29691000	2.32963e+07	2.39885	0.600655	0.784626	0.196465
>gi|58530840	DSP	desmoplakin isoform I	7.24847e+07	205040000	6.05093e+07	3.84927e+07	2.82874	0.834788	0.636144	0.187732
>gi|62420877	ETFB	electron transfer flavoprotein subunit beta isoform 2	NA	4.69373e+06	NA	7903500	4.69373e+18	NA	7.9035e+18	1.68384
>gi|4503471	EEF1A1	elongation factor 1-alpha 1	1.70409e+07	59267000	3.08967e+07	6.66283e+07	3.47793	1.81309	2.15649	1.12421
>gi|304555583	EEF1D	elongation factor 1-delta isoform 1	2519800	2.31983e+06	2514500	1.37977e+06	0.920642	0.997897	0.548724	0.59477
>gi|4503481	EEF1G	elongation factor 1-gamma	NA	6916000	1416000	2.28403e+06	6.916e+18	1.416e+18	1.61302	0.330254
>gi|4507677	HSP90B1	endoplasmin precursor	5.54963e+06	1.57083e+07	4.62433e+06	6.58287e+06	2.83052	0.833268	1.42353	0.419068
>gi|62530384	ECI1	enoyl-CoA delta isomerase 1, mitochondrial isoform 1 precursor	NA	3786600	NA	4219200	3.7866e+18	NA	4.2192e+18	1.11424
>gi|4503529	EIF4A1	eukaryotic initiation factor 4A-I isoform 1	2862500	1.55633e+07	2.63857e+06	12008000	5.43697	0.92177	4.55096	0.771557
>gi|83367072	EIF3B	eukaryotic translation initiation factor 3 subunit B	1820500	3226000	1.61913e+06	2.65287e+06	1.77204	0.889389	1.63845	0.822339
>gi|50053795	EIF4B	eukaryotic translation initiation factor 4B	195430000	23936000	212420000	2.14377e+07	0.122479	1.08694	0.100921	0.895624
>gi|161702986	EZR	ezrin	NA	7607600	NA	3.10763e+06	7.6076e+18	NA	3.10763e+18	0.408491
>gi|5453597	CAPZA1	F-actin-capping protein subunit alpha-1	5273700	2580100	NA	4333400	0.489239	1.8962e-19	4.3334e+18	1.67955
>gi|4507115	FSCN1	fascin	NA	3109900	NA	1254030	3.1099e+18	NA	1.25403e+18	0.403238
>gi|60499025	FECH	ferrochelatase, mitochondrial isoform a precursor	NA	1519200	NA	2.03217e+06	1.5192e+18	NA	2.03217e+18	1.33766
>gi|342187211	ALDOA	fructose-bisphosphate aldolase A isoform 2	NA	9.30123e+06	5751200	6.67817e+06	9.30123e+18	5.7512e+18	1.16118	0.717987
>gi|19743875	FH	fumarate hydratase, mitochondrial	NA	4.62667e+06	NA	7.92287e+06	4.62667e+18	NA	7.92287e+18	1.71244
>gi|109948279	LGALS7B,LGALS7	galectin-7	1.59337e+07	1.99194e+07	17492000	7.62587e+06	1.25015	1.0978	0.435963	0.382836
>gi|7669492	GAPDH	glyceraldehyde-3-phosphate dehydrogenase isoform 1	1.29863e+07	1.60683e+07	12656000	1.72187e+07	1.23733	0.974563	1.36051	1.07159
>gi|108773801	GLDC	glycine dehydrogenase (decarboxylating), mitochondrial precursor	NA	5791500	NA	3.56413e+06	5.7915e+18	NA	3.56413e+18	0.615408
>gi|116805340	GARS	glycine--tRNA ligase precursor	NA	1142000	NA	1.94833e+06	1.142e+18	NA	1.94833e+18	1.70607
>gi|24308295	GRPEL1	grpE protein homolog 1, mitochondrial precursor	NA	4977200	NA	8.71257e+06	4.9772e+18	NA	8.71257e+18	1.7505
>gi|5453555	RAN	GTP-binding nuclear protein Ran	NA	3362500	2694000	6380100	3.3625e+18	2.694e+18	2.36826	1.89743
>gi|38327039	HSPA4	heat shock 70 kDa protein 4	1095600	1558300	2398700	3.06053e+06	1.42233	2.18939	1.27591	1.96402
>gi|5729877	HSPA8	heat shock cognate 71 kDa protein isoform 1	1.17583e+08	6.95845e+07	135090000	138120000	0.591789	1.14889	1.02243	1.98493
>gi|4504345	HBA2,HBA1	hemoglobin subunit alpha	1.63078e+07	1.25474e+07	1.82513e+07	9956100	0.769415	1.11918	0.5455	0.793477
>gi|4504349	HBB	hemoglobin subunit beta	5.85153e+07	6.13257e+07	8.26683e+07	53295000	1.04803	1.41276	0.644685	0.869049
>gi|74136883	HNRNPU	heterogeneous nuclear ribonucleoprotein U isoform a	3.17237e+07	8227300	6.21477e+07	7184200	0.259343	1.95903	0.115599	0.873215
>gi|14043072	HNRNPA2B1	heterogeneous nuclear ribonucleoproteins A2/B1 isoform B1	5826700	3451100	2.3398e+07	2.18513e+06	0.592291	4.01565	0.0933899	0.63317
>gi|238624110	HIST2H2BF	histone H2B type 2-F isoform b	4.42708e+07	1.99614e+06	4.52263e+08	3.94493e+06	0.0450894	10.2158	0.00872265	1.97628
>gi|19923193	ST13	hsc70-interacting protein isoform 1	NA	729140	NA	705887	7.2914e+17	NA	7.05887e+17	0.968109
>gi|19923142	KPNB1	importin subunit beta-1 isoform 1	NA	2242100	NA	2.29493e+06	2.2421e+18	NA	2.29493e+18	1.02356
>gi|4504733	IRS4	insulin receptor substrate 4	5813600	6824200	11567000	3.26477e+06	1.17383	1.98964	0.282248	0.47841
>gi|155969707	IDE	insulin-degrading enzyme isoform 1	NA	1007600	NA	1.61067e+06	1.0076e+18	NA	1.61067e+18	1.59852
>gi|28178832	IDH2	isocitrate dehydrogenase [NADP], mitochondrial isoform 1 precursor	NA	1743000	NA	1638000	1.743e+18	NA	1.638e+18	0.939759
>gi|4504811	JUP	junction plakoglobin	57782000	152100000	4.39013e+07	2.61567e+07	2.63231	0.759775	0.595806	0.17197
>gi|47132620	KRT2	keratin, type II cytoskeletal 2 epidermal	2.47063e+09	2606430000	1.70433e+09	1.08377e+09	1.05496	0.689837	0.635889	0.415805
>gi|68563515	KPRP	keratinocyte proline-rich protein	9.27883e+06	1.92498e+07	2.01133e+07	14276000	2.07459	2.16766	0.709778	0.741619
>gi|4758648	KIF5B	kinesin-1 heavy chain	1.14109e+06	2585300	1911400	3773300	2.26563	1.67506	1.9741	1.45952
>gi|13699824	KIF11	kinesin-like protein KIF11	2.21633e+09	56362000	1792300000	4.37473e+07	0.0254303	0.808678	0.0244085	0.776185
>gi|108773810	LARS	leucine--tRNA ligase, cytoplasmic	1226800	3938100	1781900	3.87593e+06	3.21006	1.45248	2.17517	0.984214
>gi|260099723	LDHA	L-lactate dehydrogenase A chain isoform 3	NA	830620	NA	1.43377e+06	8.3062e+17	NA	1.43377e+18	1.72614
>gi|5031815	KARS	lysine--tRNA ligase isoform 2	906920	1746500	NA	1.80187e+06	1.92575	1.10263e-18	1.80187e+18	1.0317
>gi|187960098	ACADM	medium-chain specific acyl-CoA dehydrogenase, mitochondrial isoform b precursor	NA	6.11497e+06	NA	9.69673e+06	6.11497e+18	NA	9.69673e+18	1.58574
>gi|11095441	ALDH6A1	methylmalonate-semialdehyde dehydrogenase [acylating], mitochondrial isoform 1 precursor	NA	3511700	NA	3.95033e+06	3.5117e+18	NA	3.95033e+18	1.12491
>gi|156105689	MUT	methylmalonyl-CoA mutase, mitochondrial precursor	NA	9161800	NA	1.70797e+07	9.1618e+18	NA	1.70797e+19	1.86423
>gi|13129110	WDR77	methylosome protein 50	2.66299e+08	1.14493e+07	204471000	10721000	0.0429941	0.767826	0.0524329	0.936392
>gi|153945728	MAP1B	microtubule-associated protein 1B	1.10767e+08	58893000	4.32167e+07	9.29093e+07	0.531685	0.390159	2.14985	1.5776
>gi|33636719	TIMM44	mitochondrial import inner membrane translocase subunit TIM44	NA	3.56857e+06	NA	1.94287e+06	3.56857e+18	NA	1.94287e+18	0.544439
>gi|288557345	MOB2	MOB kinase activator 2 isoform 1	13570220	4.53027e+06	17902000	2415200	0.333839	1.31921	0.134912	0.533125
>gi|119220559	PAICS	multifunctional protein ADE2 isoform 1	NA	4639300	NA	2533200	4.6393e+18	NA	2.5332e+18	0.546031
>gi|365192532	MYH10	myosin-10 isoform 1	NA	4046100	NA	7.82283e+06	4.0461e+18	NA	7.82283e+18	1.93343
>gi|48255924	NDUFV3	NADH dehydrogenase [ubiquinone] flavoprotein 3, mitochondrial isoform a precursor	NA	3290300	NA	5.42003e+06	3.2903e+18	NA	5.42003e+18	1.64728
>gi|27262628	NASP	nuclear autoantigenic sperm protein isoform 2	NA	557940	NA	1072530	5.5794e+17	NA	1.07253e+18	1.9223
>gi|4557809	OAT	ornithine aminotransferase, mitochondrial isoform 1 precursor	NA	15396600	NA	2.12457e+07	1.53966e+19	NA	2.12457e+19	1.37989
>gi|320461711	PRDX1	peroxiredoxin-1	11093900	31413000	2.05717e+07	51053000	2.83156	1.85432	2.48171	1.62522
>gi|4758638	PRDX6	peroxiredoxin-6	NA	3775400	NA	3.21507e+06	3.7754e+18	NA	3.21507e+18	0.851583
>gi|6031192	SLC25A3	phosphate carrier protein, mitochondrial isoform a precursor	3.57817e+07	4.48607e+07	21352000	15590000	1.25373	0.59673	0.730142	0.34752
>gi|66346721	PCK2	phosphoenolpyruvate carboxykinase [GTP], mitochondrial isoform 1 precursor	NA	14154000	NA	6.74017e+06	1.4154e+19	NA	6.74017e+18	0.476202
>gi|156523968	PARP1	poly [ADP-ribose] polymerase 1	2.40847e+07	6713400	8.00407e+07	1.29913e+07	0.278742	3.3233	0.162309	1.93513
>gi|222352151	PCBP1	poly(rC)-binding protein 1	NA	1.07521e+06	NA	1764600	1.07521e+18	NA	1.7646e+18	1.64116
>gi|46367787	PABPC1	polyadenylate-binding protein 1	12001000	9377000	NA	1.7204e+06	0.781352	8.33264e-20	1.7204e+18	0.18347
>gi|67191208	UBC	polyubiquitin-C	2.08473e+07	22410000	25917000	2.31957e+07	1.07496	1.24318	0.894998	1.03506
>gi|13375695	CARS2	probable cysteine--tRNA ligase, mitochondrial	NA	8235800	NA	1.56743e+07	8.2358e+18	NA	1.56743e+19	1.90319
>gi|65506442	PCCA	propionyl-CoA carboxylase alpha chain, mitochondrial isoform a precursor	NA	4779400	NA	3.47447e+06	4.7794e+18	NA	3.47447e+18	0.726967
>gi|21361657	PDIA3	protein disulfide-isomerase A3 precursor	NA	1338100	NA	1.05673e+06	1.3381e+18	NA	1.05673e+18	0.789722
>gi|5031973	PDIA6	protein disulfide-isomerase A6 isoform d precursor	NA	4.68763e+06	NA	1735600	4.68763e+18	NA	1.7356e+18	0.370251
>gi|20070125	P4HB	protein disulfide-isomerase precursor	NA	8672500	NA	5.25423e+06	8.6725e+18	NA	5.25423e+18	0.60585
>gi|193211600	PPM1A	protein phosphatase 1A isoform 3	9277100	4.02123e+06	5250300	1205200	0.433458	0.565942	0.229549	0.299709
>gi|4505995	PPM1B	protein phosphatase 1B isoform 1	543420000	2.30693e+08	730940000	3.08287e+08	0.424521	1.34507	0.421767	1.33635
>gi|115298657	S100A7	protein S100-A7	23743600	9378500	1.78763e+07	14588000	0.394991	0.752891	0.816051	1.55547
>gi|4506773	S100A9	protein S100-A9	1.28817e+07	6266100	2.05087e+07	3.75067e+06	0.486436	1.59208	0.182882	0.598565
>gi|4507475	TGM1	protein-glutamine gamma-glutamyltransferase K	2689300	8643800	3404800	1.54693e+06	3.21414	1.26605	0.454339	0.178964
>gi|158937236	NPEPPS	puromycin-sensitive aminopeptidase	NA	1711200	NA	1844800	1.7112e+18	NA	1.8448e+18	1.07807
>gi|106049295	PC	pyruvate carboxylase, mitochondrial precursor	NA	2903600	NA	5.33283e+06	2.9036e+18	NA	5.33283e+18	1.83663
>gi|291084742	PDHA1	pyruvate dehydrogenase E1 component subunit alpha, somatic form, mitochondrial isoform 2 precursor	NA	2400400	NA	1.52623e+06	2.4004e+18	NA	1.52623e+18	0.635825
>gi|156564403	PDHB	pyruvate dehydrogenase E1 component subunit beta, mitochondrial isoform 1 precursor	NA	1.66317e+06	NA	1.64717e+06	1.66317e+18	NA	1.64717e+18	0.99038
>gi|33286418	PKM	pyruvate kinase PKM isoform a	5.93617e+06	58566000	5.25317e+06	9.23193e+07	9.86596	0.884943	17.574	1.57633
>gi|4506753	RUVBL1	ruvB-like 1	NA	5113900	3.82563e+06	5.75107e+06	5.1139e+18	3.82563e+18	1.5033	1.1246
>gi|5174529	MAT2A	S-adenosylmethionine synthase isoform type-2	NA	5.30043e+06	2179100	4999300	5.30043e+18	2.1791e+18	2.2942	0.943187
>gi|47604944	SCYL2	SCY1-like protein 2	NA	2139000	1780400	3577400	2.139e+18	1.7804e+18	2.00932	1.67246
>gi|6005814	STK38	serine/threonine-protein kinase 38	155390000	3.18843e+07	218920000	4.92857e+07	0.205189	1.40884	0.225131	1.54576
>gi|67003568	C1orf68	skin-specific protein 32	NA	24849000	22719000	2.01623e+07	2.4849e+19	2.2719e+19	0.887466	0.811394
>gi|154759259	SPTAN1	spectrin alpha chain, non-erythrocytic 1 isoform 2	1.74803e+07	4672100	6.22017e+06	5.28573e+06	0.267278	0.355838	0.849774	1.13134
>gi|112382250	SPTBN1	spectrin beta chain, non-erythrocytic 1 isoform 1	83233000	3.60453e+07	4.06857e+07	2.87193e+07	0.433065	0.488817	0.705883	0.796756
>gi|5803181	STIP1	stress-induced-phosphoprotein 1 isoform b	NA	3274400	NA	1.74857e+06	3.2744e+18	NA	1.74857e+18	0.534011
>gi|157779135	SUCLG2	succinyl-CoA ligase [GDP-forming] subunit beta, mitochondrial isoform 2 precursor	NA	1.46147e+06	NA	1726400	1.46147e+18	NA	1.7264e+18	1.18128
>gi|223029410	TLN1	talin-1	5180200	6335500	6352900	9.71293e+06	1.22302	1.22638	1.5289	1.5331
>gi|38455427	CCT4	T-complex protein 1 subunit delta isoform a	NA	3379800	2925600	4.72993e+06	3.3798e+18	2.9256e+18	1.61674	1.39947
>gi|48762932	CCT8	T-complex protein 1 subunit theta isoform 1	4927000	21258000	1.03641e+07	3.51097e+07	4.31459	2.10354	3.38761	1.6516
>gi|4502643	CCT6A	T-complex protein 1 subunit zeta isoform a	NA	15723000	5.63747e+06	17496000	1.5723e+19	5.63747e+18	3.10352	1.11276
>gi|6005942	VCP	transitional endoplasmic reticulum ATPase	NA	9767400	4665000	11354000	9.7674e+18	4.665e+18	2.43387	1.16244
>gi|4503915	GART	trifunctional purine biosynthetic protein adenosine-3 isoform 1	1756600	3003700	1178600	4959300	1.70995	0.670955	4.20779	1.65106
>gi|70166645	PUS1	tRNA pseudouridine synthase A, mitochondrial isoform 1	6571300	4.91873e+06	NA	7.73127e+06	0.748518	1.52177e-19	7.73127e+18	1.5718
>gi|29788785	TUBB	tubulin beta chain	3.29074e+08	1.6235e+08	2.73213e+08	194730000	0.493356	0.83025	0.71274	1.19944
>gi|29788768	TUBB2B	tubulin beta-2B chain	4803700	3.46283e+06	2485600	1798500	0.720868	0.517434	0.723568	0.519372
>gi|5174735	TUBB4B	tubulin beta-4B chain	48201000	1.67904e+07	2.75783e+07	1.78793e+07	0.348341	0.572153	0.648311	1.06486
>gi|221136939	PRPF31	U4/U6 small nuclear ribonucleoprotein Prp31	34296000	1499700	6.11073e+07	1245800	0.0437281	1.78176	0.0203871	0.830699
>gi|4827050	USP14	ubiquitin carboxyl-terminal hydrolase 14 isoform a	NA	2788300	NA	1.24843e+06	2.7883e+18	NA	1.24843e+18	0.44774
>gi|110347427	USP34	ubiquitin carboxyl-terminal hydrolase 34	NA	5454900	NA	8.06843e+06	5.4549e+18	NA	8.06843e+18	1.47912
>gi|122937345	MYO5B	unconventional myosin-Vb	5.26047e+06	6867400	4309600	8932600	1.30547	0.819243	2.07272	1.30073
>gi|394025723	ACADVL	very long-chain specific acyl-CoA dehydrogenase, mitochondrial isoform 3	NA	2544100	NA	3.00793e+06	2.5441e+18	NA	3.00793e+18	1.18232
>gi|62414289	VIM	vimentin	11864100	5.46997e+06	76603000	5.04493e+06	0.461052	6.45671	0.0658582	0.922297
>gi|4507879	VDAC1	voltage-dependent anion-selective channel protein 1	13722000	10579000	1.28893e+07	9529100	0.770952	0.939314	0.739305	0.900756
>gi|296317337	VDAC2	voltage-dependent anion-selective channel protein 2 isoform 1	9564000	5774000	8984500	6.05193e+06	0.603722	0.939408	0.673597	1.04814
>gi|4503841	XRCC6	X-ray repair cross-complementing protein 6 isoform 1	2088400	1678700	3570200	2.22017e+06	0.803821	1.70954	0.621861	1.32255
Only measured 2x in TwinkleFLAG XL
>gi|156071459	SLC25A5	ADP/ATP translocase 2	6723400	8.70423e+06	3.61577e+06	3103300	1.29462	0.537788	0.858269	0.356528
>gi|16554609	MRPS11	28S ribosomal protein S11, mitochondrial isoform a	NA	NA	NA	2135900	NA	NA	2.1359e+18	2.1359e+18
>gi|315434212	DAP3	28S ribosomal protein S29, mitochondrial isoform 1	NA	NA	NA	1748600	NA	NA	1.7486e+18	1.7486e+18
>gi|109148542	AARS	alanine--tRNA ligase, cytoplasmic	NA	NA	NA	960570	NA	NA	9.6057e+17	9.6057e+17
>gi|29570798	PPAT	amidophosphoribosyltransferase proprotein	NA	NA	NA	412630	NA	NA	4.1263e+17	4.1263e+17
>gi|205277394	COASY	bifunctional coenzyme A synthase isoform c	NA	NA	NA	16378000	NA	NA	1.6378e+19	1.6378e+19
>gi|237649019	SLC25A13	calcium-binding mitochondrial carrier protein Aralar2 isoform 1	NA	NA	NA	924170	NA	NA	9.2417e+17	9.2417e+17
>gi|7656952	CACYBP	calcyclin-binding protein isoform 1	NA	NA	NA	754570	NA	NA	7.5457e+17	7.5457e+17
>gi|14150100	NTPCR	cancer-related nucleoside-triphosphatase	NA	NA	NA	869930	NA	NA	8.6993e+17	8.6993e+17
>gi|93141018	H2AFY	core histone macro-H2A.1 isoform 3	5276900	NA	1.38504e+07	1375800	1.89505e-19	2.62472	0.0993331	1.3758e+18
>gi|25777734	ALDH4A1	delta-1-pyrroline-5-carboxylate dehydrogenase, mitochondrial isoform a precursor	NA	NA	NA	2122300	NA	NA	2.1223e+18	2.1223e+18
>gi|33469968	MCM7	DNA replication licensing factor MCM7 isoform 1	NA	NA	NA	1046000	NA	NA	1.046e+18	1.046e+18
>gi|19923437	AK3	GTP:AMP phosphotransferase AK3, mitochondrial isoform a	NA	NA	NA	1380500	NA	NA	1.3805e+18	1.3805e+18
>gi|16306566	HIST1H2BO	histone H2B type 1-O	NA	NA	34182000	3313600	NA	3.4182e+19	0.0969399	3.3136e+18
>gi|4504483	HPRT1	hypoxanthine-guanine phosphoribosyltransferase	NA	NA	NA	578350	NA	NA	5.7835e+17	5.7835e+17
>gi|24797086	IPO5	importin-5	NA	NA	NA	651950	NA	NA	6.5195e+17	6.5195e+17
>gi|7705925	DCXR	L-xylulose reductase isoform 1	NA	NA	NA	1277200	NA	NA	1.2772e+18	1.2772e+18
>gi|4502891	CLNS1A	methylosome subunit pICln	69372000	4199200	2.8691e+07	425330	0.0605316	0.413582	0.0148245	0.101288
>gi|4758788	NDUFS3	NADH dehydrogenase [ubiquinone] iron-sulfur protein 3, mitochondrial precursor	NA	986550	NA	1152200	9.8655e+17	NA	1.1522e+18	1.16791
>gi|224028244	NONO	non-POU domain-containing octamer-binding protein isoform 1	NA	NA	NA	484200	NA	NA	4.842e+17	4.842e+17
>gi|145309309	USP9X	probable ubiquitin carboxyl-terminal hydrolase FAF-X isoform 3	NA	NA	NA	282810	NA	NA	2.8281e+17	2.8281e+17
>gi|183227703	MTO1	protein MTO1 homolog, mitochondrial isoform c	NA	NA	NA	1420000	NA	NA	1.42e+18	1.42e+18
>gi|215422338	PDK3	pyruvate dehydrogenase kinase, isozyme 3 isoform 1 precursor	NA	NA	NA	1286500	NA	NA	1.2865e+18	1.2865e+18
>gi|4502023	AKT2	RAC-beta serine/threonine-protein kinase isoform 1	NA	NA	NA	1908900	NA	NA	1.9089e+18	1.9089e+18
>gi|4506127	PRPS1	ribose-phosphate pyrophosphokinase 1 isoform 1	NA	NA	NA	437290	NA	NA	4.3729e+17	4.3729e+17
>gi|371940940	ATP1A3	sodium/potassium-transporting ATPase subunit alpha-3 isoform 3	NA	NA	922010	375340	NA	9.2201e+17	0.407089	3.7534e+17
>gi|4826998	SFPQ	splicing factor, proline- and glutamine-rich	1.04136e+06	NA	NA	1225200	9.6028e-19	9.6028e-19	1.2252e+18	1.2252e+18
>gi|296080746	CTTN	src substrate cortactin isoform c	NA	NA	NA	1020500	NA	NA	1.0205e+18	1.0205e+18
>gi|195963398	SUGT1	suppressor of G2 allele of SKP1 homolog isoform SGT1B	NA	NA	NA	1523600	NA	NA	1.5236e+18	1.5236e+18
>gi|54607053	GCN1L1	translational activator GCN1	NA	NA	NA	762050	NA	NA	7.6205e+17	7.6205e+17
>gi|47419914	WARS	tryptophan--tRNA ligase, cytoplasmic isoform a	NA	NA	NA	840310	NA	NA	8.4031e+17	8.4031e+17
>gi|355330276	USP15	ubiquitin carboxyl-terminal hydrolase 15 isoform 1	NA	NA	8.15863e+06	4927800	NA	8.15863e+18	0.603998	4.9278e+18
>gi|208879465	VDAC3	voltage-dependent anion-selective channel protein 3 isoform 2	NA	NA	NA	469170	NA	NA	4.6917e+17	4.6917e+17
>gi|19913424	ATP6V1A	V-type proton ATPase catalytic subunit A	NA	NA	NA	625780	NA	NA	6.2578e+17	6.2578e+17
>gi|259490318	ZNF268	zinc finger protein 268 isoform a	5135700	4019400	22101000	7074500	0.782639	4.30341	0.320099	1.76009
>gi|4502337	AZGP1	zinc-alpha-2-glycoprotein precursor	3354700	3986000	3.86907e+06	1992400	1.18818	1.15333	0.514956	0.499849
Only measured 1x in TwinkleFLAG XL
>gi|14150078	NOA1	nitric oxide-associated protein 1	NA	NA	NA	119040	NA	NA	1.1904e+17	1.1904e+17
>gi|4557657	ICT1	peptidyl-tRNA hydrolase ICT1, mitochondrial precursor	NA	NA	NA	2701100	NA	NA	2.7011e+18	2.7011e+18
>gi|193211616	NIPSNAP1	protein NipSnap homolog 1 isoform 1	NA	NA	NA	2873100	NA	NA	2.8731e+18	2.8731e+18
>gi|281604136	PGAM5	serine/threonine-protein phosphatase PGAM5, mitochondrial isoform 1	NA	NA	NA	394220	NA	NA	3.9422e+17	3.9422e+17
>gi|385298678	EFTUD2	116 kDa U5 small nuclear ribonucleoprotein component isoform a	NA	NA	2.02053e+06	NA	NA	2.02053e+18	4.94919e-19	NA
>gi|4507949	YWHAB	14-3-3 protein beta/alpha	NA	NA	NA	58680	NA	NA	5.868e+16	5.868e+16
>gi|21464101	YWHAG	14-3-3 protein gamma	NA	NA	NA	156780	NA	NA	1.5678e+17	1.5678e+17
>gi|5031981	PSMD14	26S proteasome non-ATPase regulatory subunit 14	NA	NA	NA	553610	NA	NA	5.5361e+17	5.5361e+17
>gi|11559927	MRPS14	28S ribosomal protein S14, mitochondrial	NA	NA	NA	970180	NA	NA	9.7018e+17	9.7018e+17
>gi|16554604	MRPS23	28S ribosomal protein S23, mitochondrial	NA	NA	NA	444610	NA	NA	4.4461e+17	4.4461e+17
>gi|16950603	MRPS35	28S ribosomal protein S35, mitochondrial isoform 1 precursor	NA	NA	NA	562970	NA	NA	5.6297e+17	5.6297e+17
>gi|4557353	BCKDHB	2-oxoisovalerate dehydrogenase subunit beta, mitochondrial precursor	NA	NA	NA	209520	NA	NA	2.0952e+17	2.0952e+17
>gi|143770802	MRPL1	39S ribosomal protein L1, mitochondrial precursor	NA	NA	598650	NA	NA	5.9865e+17	1.67043e-18	NA
>gi|27436901	MRPL12	39S ribosomal protein L12, mitochondrial	NA	2096200	NA	NA	2.0962e+18	NA	NA	4.77054e-19
>gi|7661806	MRPL15	39S ribosomal protein L15, mitochondrial	NA	NA	5.27993e+06	NA	NA	5.27993e+18	1.89396e-19	NA
>gi|223468571	MRPL23	39S ribosomal protein L23, mitochondrial	NA	NA	NA	3284800	NA	NA	3.2848e+18	3.2848e+18
>gi|22547134	MRPL37	39S ribosomal protein L37, mitochondrial	NA	NA	NA	215680	NA	NA	2.1568e+17	2.1568e+17
>gi|169636418	MRPL38	39S ribosomal protein L38, mitochondrial	NA	NA	NA	1902700	NA	NA	1.9027e+18	1.9027e+18
>gi|7706333	MRPL48	39S ribosomal protein L48, mitochondrial	NA	NA	NA	1240700	NA	NA	1.2407e+18	1.2407e+18
>gi|68160915	RPS14	40S ribosomal protein S14	NA	NA	1196900	NA	NA	1.1969e+18	8.35492e-19	NA
>gi|11968182	RPS18	40S ribosomal protein S18	NA	NA	2201600	NA	NA	2.2016e+18	4.54215e-19	NA
>gi|4506695	RPS19	40S ribosomal protein S19	NA	NA	NA	4835700	NA	NA	4.8357e+18	4.8357e+18
>gi|4506701	RPS23	40S ribosomal protein S23	NA	NA	NA	2769200	NA	NA	2.7692e+18	2.7692e+18
>gi|4506707	RPS25	40S ribosomal protein S25	NA	2126800	NA	NA	2.1268e+18	NA	NA	4.7019e-19
>gi|4506711	RPS27	40S ribosomal protein S27	NA	NA	NA	1425000	NA	NA	1.425e+18	1.425e+18
>gi|115387104	ALDH9A1	4-trimethylaminobutyraldehyde dehydrogenase	NA	NA	NA	320660	NA	NA	3.2066e+17	3.2066e+17
>gi|4506671	RPLP2	60S acidic ribosomal protein P2	NA	NA	NA	1516400	NA	NA	1.5164e+18	1.5164e+18
>gi|4506597	RPL12	60S ribosomal protein L12	NA	NA	1.79203e+06	2858500	NA	1.79203e+18	1.59512	2.8585e+18
>gi|78000183	RPL14	60S ribosomal protein L14	NA	NA	NA	90033	NA	NA	9.0033e+16	9.0033e+16
>gi|4506613	RPL22	60S ribosomal protein L22 proprotein	NA	NA	NA	3698800	NA	NA	3.6988e+18	3.6988e+18
>gi|4506605	RPL23	60S ribosomal protein L23	NA	NA	1096730	1887300	NA	1.09673e+18	1.72084	1.8873e+18
>gi|17105394	RPL23A	60S ribosomal protein L23a	NA	NA	NA	2019400	NA	NA	2.0194e+18	2.0194e+18
>gi|4506619	RPL24	60S ribosomal protein L24	5691300	NA	NA	NA	1.75707e-19	1.75707e-19	NA	NA
>gi|148746199	RPL31	60S ribosomal protein L31 isoform 2	NA	NA	233440	NA	NA	2.3344e+17	4.28376e-18	NA
>gi|64762406	PFKFB2	6-phosphofructo-2-kinase/fructose-2,6-bisphosphatase 2 isoform a	NA	NA	568970	NA	NA	5.6897e+17	1.75756e-18	NA
>gi|48762920	PFKL	6-phosphofructokinase, liver type isoform b	NA	NA	NA	1753000	NA	NA	1.753e+18	1.753e+18
>gi|316659409	ACTG1	actin, cytoplasmic 2	NA	NA	NA	726470	NA	NA	7.2647e+17	7.2647e+17
>gi|5031573	ACTR3	actin-related protein 3 isoform 1	NA	NA	NA	438110	NA	NA	4.3811e+17	4.3811e+17
>gi|8923812	ACOT13	acyl-coenzyme A thioesterase 13 isoform 1	NA	NA	NA	7656200	NA	NA	7.6562e+18	7.6562e+18
>gi|34577063	ADSS	adenylosuccinate synthetase isozyme 2	NA	NA	NA	306220	NA	NA	3.0622e+17	3.0622e+17
>gi|333108224	MLLT4	afadin isoform 1	NA	NA	NA	174140	NA	NA	1.7414e+17	1.7414e+17
>gi|201860300	AIP	AH receptor-interacting protein	NA	NA	NA	114230	NA	NA	1.1423e+17	1.1423e+17
>gi|21493022	AKAP12	A-kinase anchor protein 12 isoform 1	456320	NA	NA	NA	2.19144e-18	2.19144e-18	NA	NA
>gi|194097350	ACTN1	alpha-actinin-1 isoform a	NA	NA	NA	499970	NA	NA	4.9997e+17	4.9997e+17
>gi|12056971	ANAPC1	anaphase-promoting complex subunit 1	80316000	NA	NA	NA	1.24508e-20	1.24508e-20	NA	NA
>gi|110815813	ANKFY1	ankyrin repeat and FYVE domain-containing protein 1 isoform 1	4707500	NA	NA	NA	2.12427e-19	2.12427e-19	NA	NA
>gi|4502101	ANXA1	annexin A1	NA	NA	7.01473e+06	NA	NA	7.01473e+18	1.42557e-19	NA
>gi|71773329	ANXA6	annexin A6 isoform 1	NA	NA	NA	517760	NA	NA	5.1776e+17	5.1776e+17
>gi|260436864	AP1B1	AP-1 complex subunit beta-1 isoform c	NA	NA	2601800	NA	NA	2.6018e+18	3.84349e-19	NA
>gi|32484979	AP3B1	AP-3 complex subunit beta-1 isoform 1	NA	NA	NA	167720	NA	NA	1.6772e+17	1.6772e+17
>gi|34482047	AP3B2	AP-3 complex subunit beta-2 isoform 2	NA	NA	NA	88022	NA	NA	8.8022e+16	8.8022e+16
>gi|4502163	APOD	apolipoprotein D precursor	1033000	NA	5769700	NA	9.68054e-19	5.58538	1.73319e-19	NA
>gi|7662238	ACIN1	apoptotic chromatin condensation inducer in the nucleus isoform 1	NA	NA	510150	NA	NA	5.1015e+17	1.96021e-18	NA
>gi|346986435	ARG1	arginase-1 isoform 1	7.92073e+06	17711000	4173400	NA	2.23603	0.526896	2.39613e-19	5.64621e-20
>gi|344179096	ATPAF1	ATP synthase mitochondrial F1 complex assembly factor 1 isoform 1 precursor	NA	NA	NA	126950	NA	NA	1.2695e+17	1.2695e+17
>gi|7661958	BCLAF1	bcl-2-associated transcription factor 1 isoform 1	NA	NA	NA	97547	NA	NA	9.7547e+16	9.7547e+16
>gi|11024698	MGEA5	bifunctional protein NCOAT isoform a	NA	NA	NA	NA	NA	NA	NA	NA
>gi|50658084	BCAT2	branched-chain-amino-acid aminotransferase, mitochondrial isoform a precursor	NA	NA	NA	867730	NA	NA	8.6773e+17	8.6773e+17
>gi|14249338	BUD13	BUD13 homolog isoform 1	NA	NA	NA	1180300	NA	NA	1.1803e+18	1.1803e+18
>gi|66933005	CANX	calnexin precursor	NA	NA	NA	247460	NA	NA	2.4746e+17	2.4746e+17
>gi|40254992	CBR4	carbonyl reductase family member 4	NA	NA	NA	1140300	NA	NA	1.1403e+18	1.1403e+18
>gi|4557014	CAT	catalase	1690600	4.42233e+06	2620200	2025200	2.61584	1.54986	0.772918	0.457948
>gi|4503143	CTSD	cathepsin D preproprotein	8786000	8616900	4165300	NA	0.980753	0.474084	2.40079e-19	1.16051e-19
>gi|31377705	CEP97	centrosomal protein of 97 kDa	NA	NA	5696400	NA	NA	5.6964e+18	1.75549e-19	NA
>gi|187960037	CBX1	chromobox protein homolog 1	NA	NA	546560	NA	NA	5.4656e+17	1.82963e-18	NA
>gi|24308089	CHD5	chromodomain-helicase-DNA-binding protein 5	NA	NA	NA	180290	NA	NA	1.8029e+17	1.8029e+17
>gi|333440449	CLASP2	CLIP-associating protein 2 isoform 1	NA	NA	1.35147e+06	NA	NA	1.35147e+18	7.39937e-19	NA
>gi|355594753	CLU	clusterin preproprotein	NA	NA	NA	118240	NA	NA	1.1824e+17	1.1824e+17
>gi|57242777	MYCBP	C-Myc-binding protein	NA	NA	5.75983e+06	NA	NA	5.75983e+18	1.73616e-19	NA
>gi|4758032	COPB2	coatomer subunit beta'	NA	NA	653080	NA	NA	6.5308e+17	1.53121e-18	NA
>gi|256542279	CCDC175	coiled-coil domain-containing protein 175	NA	NA	NA	1621800	NA	NA	1.6218e+18	1.6218e+18
>gi|8923390	CHCHD3	coiled-coil-helix-coiled-coil-helix domain-containing protein 3, mitochondrial precursor	NA	NA	NA	94890	NA	NA	9.489e+16	9.489e+16
>gi|4502491	C1QBP	complement component 1 Q subcomponent-binding protein, mitochondrial precursor	NA	NA	NA	199950	NA	NA	1.9995e+17	1.9995e+17
>gi|41393599	CPOX	coproporphyrinogen-III oxidase, mitochondrial precursor	NA	NA	NA	180240	NA	NA	1.8024e+17	1.8024e+17
>gi|67782356	CDSN	corneodesmosin precursor	NA	3.79973e+06	NA	NA	3.79973e+18	NA	NA	2.63176e-19
>gi|148491070	CTPS1	CTP synthase 1	NA	NA	NA	2593600	NA	NA	2.5936e+18	2.5936e+18
>gi|4885165	CSTA	cystatin-A	NA	NA	5237700	NA	NA	5.2377e+18	1.90923e-19	NA
>gi|251831110	COX2	Cytochrome c oxidase subunit 2	NA	NA	NA	5867600	NA	NA	5.8676e+18	5.8676e+18
>gi|24307879	DYNC1I2	cytoplasmic dynein 1 intermediate chain 2 isoform 1	NA	NA	NA	575120	NA	NA	5.7512e+17	5.7512e+17
>gi|116805788	CYFIP2	cytoplasmic FMR1-interacting protein 2	NA	NA	NA	304120	NA	NA	3.0412e+17	3.0412e+17
>gi|57164942	CKAP5	cytoskeleton-associated protein 5 isoform a	NA	NA	NA	200500	NA	NA	2.005e+17	2.005e+17
>gi|32528282	ACOT7	cytosolic acyl coenzyme A thioester hydrolase isoform hBACHb	NA	NA	NA	157980	NA	NA	1.5798e+17	1.5798e+17
>gi|271398239	CNDP2	cytosolic non-specific dipeptidase isoform 1	NA	NA	NA	2231600	NA	NA	2.2316e+18	2.2316e+18
>gi|33946297	ZNF326	DBIRD complex subunit ZNF326 isoform 1	NA	NA	1324900	NA	NA	1.3249e+18	7.54774e-19	NA
>gi|148539842	DMBT1	deleted in malignant brain tumors 1 protein isoform b precursor	1014900	NA	NA	NA	9.85319e-19	9.85319e-19	NA	NA
>gi|148539846	DSC3	desmocollin-3 isoform Dsc3a preproprotein	NA	1576600	NA	NA	1.5766e+18	NA	NA	6.34276e-19
>gi|308818195	DPYSL2	dihydropyrimidinase-related protein 2 isoform 1	NA	NA	NA	840690	NA	NA	8.4069e+17	8.4069e+17
>gi|19924129	RAD50	DNA repair protein RAD50	NA	NA	530310	NA	NA	5.3031e+17	1.88569e-18	NA
>gi|33356547	MCM2	DNA replication licensing factor MCM2	NA	NA	NA	616270	NA	NA	6.1627e+17	6.1627e+17
>gi|23510448	MCM5	DNA replication licensing factor MCM5	NA	NA	NA	569560	NA	NA	5.6956e+17	5.6956e+17
>gi|7427519	MCM6	DNA replication licensing factor MCM6	NA	NA	NA	452240	NA	NA	4.5224e+17	4.5224e+17
>gi|19913408	TOP2B	DNA topoisomerase 2-beta	NA	NA	388930	NA	NA	3.8893e+17	2.57116e-18	NA
>gi|20070197	DDOST	dolichyl-diphosphooligosaccharide--protein glycosyltransferase 48 kDa subunit precursor	NA	NA	4738200	NA	NA	4.7382e+18	2.11051e-19	NA
>gi|35493916	RPN2	dolichyl-diphosphooligosaccharide--protein glycosyltransferase subunit 2 isoform 1 precursor	NA	NA	477080	NA	NA	4.7708e+17	2.09608e-18	NA
>gi|30795227	DTD1	D-tyrosyl-tRNA(Tyr) deacylase 1	NA	NA	NA	71116	NA	NA	7.1116e+16	7.1116e+16
>gi|194353966	DNAH6	dynein heavy chain 6, axonemal	NA	NA	NA	4788900	NA	NA	4.7889e+18	4.7889e+18
>gi|56181387	STUB1	E3 ubiquitin-protein ligase CHIP	NA	NA	NA	112210	NA	NA	1.1221e+17	1.1221e+17
>gi|15147337	UBR5	E3 ubiquitin-protein ligase UBR5 isoform 1	NA	NA	4833000	NA	NA	4.833e+18	2.06911e-19	NA
>gi|19923497	EML4	echinoderm microtubule-associated protein-like 4 isoform a	NA	NA	NA	202000	NA	NA	2.02e+17	2.02e+17
>gi|38201714	ELAVL1	ELAV-like protein 1	1656100	NA	4433600	NA	6.03828e-19	2.67713	2.2555e-19	NA
>gi|4758302	ERH	enhancer of rudimentary homolog	83044000	NA	5454100	NA	1.20418e-20	0.0656772	1.83348e-19	NA
>gi|154800489	ERLIN1	erlin-1	NA	NA	NA	117890	NA	NA	1.1789e+17	1.1789e+17
>gi|15277342	HSD17B8	estradiol 17-beta-dehydrogenase 8	NA	NA	NA	327100	NA	NA	3.271e+17	3.271e+17
>gi|29826335	EIF2S2	eukaryotic translation initiation factor 2 subunit 2	NA	NA	NA	162000	NA	NA	1.62e+17	1.62e+17
>gi|4503507	EIF2S3	eukaryotic translation initiation factor 2 subunit 3	NA	NA	NA	819210	NA	NA	8.1921e+17	8.1921e+17
>gi|7705433	EIF3L	eukaryotic translation initiation factor 3 subunit L isoform 1	NA	NA	NA	358050	NA	NA	3.5805e+17	3.5805e+17
>gi|11559923	EIF4H	eukaryotic translation initiation factor 4H isoform 1	NA	NA	NA	86043	NA	NA	8.6043e+16	8.6043e+16
>gi|84043963	EIF5B	eukaryotic translation initiation factor 5B	NA	NA	NA	522430	NA	NA	5.2243e+17	5.2243e+17
>gi|392494084	EIF6	eukaryotic translation initiation factor 6 isoform a	NA	NA	NA	1222500	NA	NA	1.2225e+18	1.2225e+18
>gi|296317244	ESYT1	extended synaptotagmin-1 isoform 1	NA	NA	NA	227090	NA	NA	2.2709e+17	2.2709e+17
>gi|322302700	ECM1	extracellular matrix protein 1 isoform 3 precursor	NA	NA	NA	56084	NA	NA	5.6084e+16	5.6084e+16
>gi|5453599	CAPZA2	F-actin-capping protein subunit alpha-2	NA	NA	NA	NA	NA	NA	NA	NA
>gi|154355000	KHSRP	far upstream element-binding protein 2	NA	NA	708370	NA	NA	7.0837e+17	1.41169e-18	NA
>gi|4557581	FABP5	fatty acid-binding protein, epidermal	NA	NA	7853700	NA	NA	7.8537e+18	1.27329e-19	NA
>gi|47825361	NCCRP1	F-box only protein 50	NA	NA	1903100	NA	NA	1.9031e+18	5.25458e-19	NA
>gi|256222411	FLNB	filamin-B isoform 1	NA	NA	NA	402490	NA	NA	4.0249e+17	4.0249e+17
>gi|156231349	FAHD2A	fumarylacetoacetate hydrolase domain-containing protein 2A	NA	NA	NA	258590	NA	NA	2.5859e+17	2.5859e+17
>gi|4503895	GALK1	galactokinase	NA	NA	NA	101670	NA	NA	1.0167e+17	1.0167e+17
>gi|5031863	LGALS3BP	galectin-3-binding protein precursor	NA	NA	2.67273e+06	NA	NA	2.67273e+18	3.74149e-19	NA
>gi|10880983	GPHN	gephyrin isoform 1	NA	NA	NA	463710	NA	NA	4.6371e+17	4.6371e+17
>gi|16933537	GLMN	glomulin	NA	NA	NA	116270	NA	NA	1.1627e+17	1.1627e+17
>gi|347659028	GFPT1	glutamine--fructose-6-phosphate aminotransferase [isomerizing] 1 isoform 1	NA	NA	NA	136590	NA	NA	1.3659e+17	1.3659e+17
>gi|4758484	GSTO1	glutathione S-transferase omega-1 isoform 1	NA	1025300	NA	549610	1.0253e+18	NA	5.4961e+17	0.536048
>gi|4504183	GSTP1	glutathione S-transferase P	NA	NA	1561000	NA	NA	1.561e+18	6.40615e-19	NA
>gi|71037379	PYGL	glycogen phosphorylase, liver form isoform 1	NA	NA	NA	393350	NA	NA	3.9335e+17	3.9335e+17
>gi|10835073	NMT1	glycylpeptide N-tetradecanoyltransferase 1	NA	NA	NA	286010	NA	NA	2.8601e+17	2.8601e+17
>gi|6912396	GRHPR	glyoxylate reductase/hydroxypyruvate reductase	NA	NA	NA	298880	NA	NA	2.9888e+17	2.9888e+17
>gi|149193321	GRSF1	G-rich sequence factor 1 isoform 1	NA	NA	NA	1370900	NA	NA	1.3709e+18	1.3709e+18
>gi|111955139	GTPBP10	GTP-binding protein 10 isoform 2	NA	NA	NA	NA	NA	NA	NA	NA
>gi|31541941	HSPA4L	heat shock 70 kDa protein 4L	NA	NA	NA	262210	NA	NA	2.6221e+17	2.6221e+17
>gi|4504517	HSPB1	heat shock protein beta-1	5199100	6660300	3847600	NA	1.28105	0.740051	2.59902e-19	1.50143e-19
>gi|34740329	HNRNPA3	heterogeneous nuclear ribonucleoprotein A3	NA	NA	1305300	238810	NA	1.3053e+18	0.182954	2.3881e+17
>gi|14110420	HNRNPD	heterogeneous nuclear ribonucleoprotein D0 isoform a	NA	NA	2174700	NA	NA	2.1747e+18	4.59834e-19	NA
>gi|52632383	HNRNPL	heterogeneous nuclear ribonucleoprotein L isoform a	NA	NA	5072500	NA	NA	5.0725e+18	1.97141e-19	NA
>gi|228008291	SYNCRIP	heterogeneous nuclear ribonucleoprotein Q isoform 1	NA	NA	NA	330250	NA	NA	3.3025e+17	3.3025e+17
>gi|21536326	HNRNPUL1	heterogeneous nuclear ribonucleoprotein U-like protein 1 isoform a	NA	NA	NA	170160	NA	NA	1.7016e+17	1.7016e+17
>gi|118601081	HNRNPUL2	heterogeneous nuclear ribonucleoprotein U-like protein 2	NA	NA	591570	NA	NA	5.9157e+17	1.69042e-18	NA
>gi|15991829	HK1	hexokinase-1 isoform HKI-ta/tb	NA	NA	NA	1231500	NA	NA	1.2315e+18	1.2315e+18
>gi|22208967	HMGA1	high mobility group protein HMG-I/HMG-Y isoform a	NA	NA	2090600	NA	NA	2.0906e+18	4.78332e-19	NA
>gi|4504333	HAL	histidine ammonia-lyase isoform 1	NA	NA	NA	1230100	NA	NA	1.2301e+18	1.2301e+18
>gi|14211923	HINT2	histidine triad nucleotide-binding protein 2, mitochondrial precursor	NA	NA	NA	3239000	NA	NA	3.239e+18	3.239e+18
>gi|50345997	EP300	histone acetyltransferase p300	NA	NA	NA	650190	NA	NA	6.5019e+17	6.5019e+17
>gi|4885379	HIST1H1E	histone H1.4	NA	NA	6358300	NA	NA	6.3583e+18	1.57275e-19	NA
>gi|4504245	HIST1H2AC	histone H2A type 1-C	NA	NA	3847800	NA	NA	3.8478e+18	2.59889e-19	NA
>gi|4504255	H2AFZ	histone H2A.Z	NA	NA	4.30913e+06	NA	NA	4.30913e+18	2.32065e-19	NA
>gi|53793688	HIST2H3A,HIST2H3C,HIST2H3D	histone H3.2	19309000	NA	110030000	NA	5.17893e-20	5.69838	9.08843e-21	NA
>gi|40288288	CARM1	histone-arginine methyltransferase CARM1	NA	NA	NA	258610	NA	NA	2.5861e+17	2.5861e+17
>gi|55741677	SETD1A	histone-lysine N-methyltransferase SETD1A	NA	NA	NA	NA	NA	NA	NA	NA
>gi|62198232	HMGCL	hydroxymethylglutaryl-CoA lyase, mitochondrial isoform 1 precursor	NA	NA	NA	177370	NA	NA	1.7737e+17	1.7737e+17
>gi|4504897	KPNA2	importin subunit alpha-1	NA	NA	NA	189760	NA	NA	1.8976e+17	1.8976e+17
>gi|62460637	IPO4	importin-4	NA	NA	NA	168060	NA	NA	1.6806e+17	1.6806e+17
>gi|53759103	IPO8	importin-8 isoform 1	NA	NA	NA	280540	NA	NA	2.8054e+17	2.8054e+17
>gi|29171702	PPA2	inorganic pyrophosphatase 2, mitochondrial isoform 1 precursor	NA	NA	NA	809620	NA	NA	8.0962e+17	8.0962e+17
>gi|7705558	ISYNA1	inositol-3-phosphate synthase 1 isoform 1	NA	NA	NA	223920	NA	NA	2.2392e+17	2.2392e+17
>gi|27894324	IL1RL1	interleukin-1 receptor-like 1 isoform 1 precursor	NA	NA	NA	215800	NA	NA	2.158e+17	2.158e+17
>gi|4557888	KRT18	keratin, type I cytoskeletal 18	NA	897930	NA	NA	8.9793e+17	NA	NA	1.11367e-18
>gi|56713254	CCBL2	kynurenine--oxoglutarate transaminase 3 isoform 1	NA	NA	NA	152640	NA	NA	1.5264e+17	1.5264e+17
>gi|54607120	LTF	lactotransferrin isoform 1 precursor	4164700	NA	NA	NA	2.40113e-19	2.40113e-19	NA	NA
>gi|27436946	LMNA	lamin isoform A	NA	NA	NA	246070	NA	NA	2.4607e+17	2.4607e+17
>gi|37595750	LBR	lamin-B receptor	NA	NA	NA	59978	NA	NA	5.9978e+16	5.9978e+16
>gi|39725634	LARP1	la-related protein 1	NA	NA	1.60773e+06	NA	NA	1.60773e+18	6.21994e-19	NA
>gi|62912476	LLGL1	lethal(2) giant larvae protein homolog 1	NA	NA	NA	NA	NA	NA	NA	NA
>gi|126635329		luciferase	1.61893e+09	2.25991e+08	NA	917590	0.139593	6.17691e-22	9.1759e+17	0.00406029
>gi|4557894	LYZ	lysozyme C precursor	NA	NA	NA	3869600	NA	NA	3.8696e+18	3.8696e+18
>gi|4505185	MIF	macrophage migration inhibitory factor	NA	NA	NA	9811400	NA	NA	9.8114e+18	9.8114e+18
>gi|312283701	MDH1	malate dehydrogenase, cytoplasmic isoform 1	NA	NA	NA	151720	NA	NA	1.5172e+17	1.5172e+17
>gi|303227924	MATR3	matrin-3 isoform a	NA	NA	NA	38541	NA	NA	3.8541e+16	3.8541e+16
>gi|56549145	STEAP3	metalloreductase STEAP3 isoform a	1248900	NA	NA	NA	8.00705e-19	8.00705e-19	NA	NA
>gi|11034825	MAT2B	methionine adenosyltransferase 2 subunit beta isoform 1	NA	NA	NA	359830	NA	NA	3.5983e+17	3.5983e+17
>gi|21687102	DNAJC19	mitochondrial import inner membrane translocase subunit TIM14 isoform 1	NA	NA	3727100	NA	NA	3.7271e+18	2.68305e-19	NA
>gi|9910382	TOMM22	mitochondrial import receptor subunit TOM22 homolog	1576300	NA	NA	NA	6.34397e-19	6.34397e-19	NA	NA
>gi|54607135	TOMM70A	mitochondrial import receptor subunit TOM70	NA	NA	NA	NA	NA	NA	NA	NA
>gi|154354964	IMMT	mitochondrial inner membrane protein isoform 1	6.81367e+06	NA	1575600	NA	1.46764e-19	0.231241	6.34679e-19	NA
>gi|117647226	TRMT10C	mitochondrial ribonuclease P protein 1 precursor	NA	NA	NA	3640800	NA	NA	3.6408e+18	3.6408e+18
>gi|66932916	MAPK1	mitogen-activated protein kinase 1	NA	NA	NA	192690	NA	NA	1.9269e+17	1.9269e+17
>gi|117938270	MTMR14	myotubularin-related protein 14 isoform 2	NA	NA	NA	68756	NA	NA	6.8756e+16	6.8756e+16
>gi|4758768	NDUFA10	NADH dehydrogenase [ubiquinone] 1 alpha subcomplex subunit 10, mitochondrial precursor	NA	NA	NA	420020	NA	NA	4.2002e+17	4.2002e+17
>gi|6274550	NDUFB9	NADH dehydrogenase [ubiquinone] 1 beta subcomplex subunit 9 isoform 1	NA	NA	NA	533450	NA	NA	5.3345e+17	5.3345e+17
>gi|222080062	NDUFV2	NADH dehydrogenase [ubiquinone] flavoprotein 2, mitochondrial precursor	NA	NA	NA	1452800	NA	NA	1.4528e+18	1.4528e+18
>gi|4758786	NDUFS2	NADH dehydrogenase [ubiquinone] iron-sulfur protein 2, mitochondrial isoform 1 precursor	NA	NA	NA	501100	NA	NA	5.011e+17	5.011e+17
>gi|333033787	NACA	nascent polypeptide-associated complex subunit alpha isoform a	NA	NA	NA	240950	NA	NA	2.4095e+17	2.4095e+17
>gi|14149738	NLN	neurolysin, mitochondrial	NA	NA	NA	968060	NA	NA	9.6806e+17	9.6806e+17
>gi|51317376	NHP2L1	NHP2-like protein 1	NA	NA	NA	1333300	NA	NA	1.3333e+18	1.3333e+18
>gi|50659095	DDX21	nucleolar RNA helicase 2 isoform 1	NA	NA	1474000	NA	NA	1.474e+18	6.78426e-19	NA
>gi|4758756	NAP1L1	nucleosome assembly protein 1-like 1	NA	NA	NA	230350	NA	NA	2.3035e+17	2.3035e+17
>gi|404211881	OBSCN	obscurin isoform IC	NA	NA	NA	144670	NA	NA	1.4467e+17	1.4467e+17
>gi|9910460	NIT2	omega-amidase NIT2	NA	NA	NA	118830	NA	NA	1.1883e+17	1.1883e+17
>gi|156630992	OTUD4	OTU domain-containing protein 4 isoform 3	4658700	NA	9.05087e+06	1277500	2.14652e-19	1.94279	0.141147	1.2775e+18
>gi|4507173	SPG7	paraplegin isoform 1 precursor	NA	NA	185140	NA	NA	1.8514e+17	5.40132e-18	NA
>gi|13994151	PDLIM1	PDZ and LIM domain protein 1	NA	NA	NA	623880	NA	NA	6.2388e+17	6.2388e+17
>gi|4758340	FARSA	phenylalanine--tRNA ligase alpha subunit	NA	NA	NA	60928	NA	NA	6.0928e+16	6.0928e+16
>gi|124028525	FARSB	phenylalanine--tRNA ligase beta subunit	NA	NA	NA	512000	NA	NA	5.12e+17	5.12e+17
>gi|53729346	PKP1	plakophilin-1 isoform 1b	825140	7.25843e+06	2123700	2688100	8.79661	2.57375	1.26576	0.370342
>gi|239787764	POC1A	POC1 centriolar protein homolog A isoform 3	NA	614190	NA	NA	6.1419e+17	NA	NA	1.62816e-18
>gi|208431833	PABPC4	polyadenylate-binding protein 4 isoform 1	NA	NA	NA	684800	NA	NA	6.848e+17	6.848e+17
>gi|10863997	PTBP2	polypyrimidine tract-binding protein 2	NA	NA	NA	574070	NA	NA	5.7407e+17	5.7407e+17
>gi|110347455	POU4F2	POU domain, class 4, transcription factor 2	NA	NA	1364200	561050	NA	1.3642e+18	0.411267	5.6105e+17
>gi|397137909		PREDICTED: peptidyl-prolyl cis-trans isomerase A-like	NA	2748300	NA	NA	2.7483e+18	NA	NA	3.63861e-19
>gi|134288884	EARS2	probable glutamate--tRNA ligase, mitochondrial	NA	NA	NA	616630	NA	NA	6.1663e+17	6.1663e+17
>gi|21040257	TRUB1	probable tRNA pseudouridine synthase 1	NA	NA	NA	682050	NA	NA	6.8205e+17	6.8205e+17
>gi|4759224	PDCD5	programmed cell death protein 5	NA	NA	NA	819930	NA	NA	8.1993e+17	8.1993e+17
>gi|4505821	PIP	prolactin-inducible protein precursor	NA	NA	1958100	NA	NA	1.9581e+18	5.10699e-19	NA
>gi|4505641	PCNA	proliferating cell nuclear antigen	NA	NA	NA	241520	NA	NA	2.4152e+17	2.4152e+17
>gi|30410796	PSME3	proteasome activator complex subunit 3 isoform 2	NA	NA	NA	374200	NA	NA	3.742e+17	3.742e+17
>gi|4505023	PSMG1	proteasome assembly chaperone 1 isoform a	NA	NA	NA	616390	NA	NA	6.1639e+17	6.1639e+17
>gi|23110942	PSMA5	proteasome subunit alpha type-5 isoform 1	NA	NA	NA	488160	NA	NA	4.8816e+17	4.8816e+17
>gi|4506189	PSMA7	proteasome subunit alpha type-7	NA	NA	NA	831720	NA	NA	8.3172e+17	8.3172e+17
>gi|154759421	PRMT1	protein arginine N-methyltransferase 1 isoform 1	NA	NA	NA	728030	NA	NA	7.2803e+17	7.2803e+17
>gi|148762940	CCDC88C	protein Daple	1934100	NA	NA	NA	5.17036e-19	5.17036e-19	NA	NA
>gi|4758304	PDIA4	protein disulfide-isomerase A4 precursor	NA	NA	NA	712050	NA	NA	7.1205e+17	7.1205e+17
>gi|21614544	S100A8	protein S100-A8	NA	5981200	6547700	366310	5.9812e+18	6.5477e+18	0.0559448	0.0612436
>gi|38373669	SEC24C	protein transport protein Sec24C	NA	NA	NA	253770	NA	NA	2.5377e+17	2.5377e+17
>gi|94981556	TGM5	protein-glutamine gamma-glutamyltransferase 5 isoform 1	NA	207420	NA	NA	2.0742e+17	NA	NA	4.82114e-18
>gi|189458821	TGM3	protein-glutamine gamma-glutamyltransferase E	NA	NA	3867400	NA	NA	3.8674e+18	2.58572e-19	NA
>gi|24797097	PYCR1	pyrroline-5-carboxylate reductase 1, mitochondrial isoform 1	2905900	NA	NA	NA	3.44127e-19	3.44127e-19	NA	NA
[truncated: 76 more rows]
