# Supplementary material for: Whole Cell Formaldehyde Cross-Linking Simplifies Purification of Mitochondrial Nucleoids and Associated Proteins Involved in Mitochondrial Gene Expression
Source: PLoS One. 2015 Feb 19;10(2):e0116726. doi: 10.1371/journal.pone.0116726 (PMC4335056; doi:10.1371/journal.pone.0116726)
Supplement: S3 Table — Data file of the comparison of the three technical repeats of the samples prepared with the X-ChIP method measured on the Q Exactive generated by MaxQuant. In sheet 1 (“RAW”) the raw data MaxQuant analysis output is shown with two separate sheets showing the corresponding peptide count per protein (sheet 2; “Peptides”) and the LFQ values with their calculated ratios across samples (sheet 3; “LFQ ratio”). To calculate the LFQ ratio, first the average is calculated from the three technical repeats (for technical reasons TwinkleFLAG + XL is only represented by 2 repeated measurements). Whenever a protein was not identified in every single repeat, it was not considered (shown separately sorted on Twinkle-FLAG occurrence). Next to the ratio it is indicated if a change was observed (green arrow up, ≥ 2 fold increase; yellow arrow horizontal, no change; red arrow down, ≥ 2 fold decrease). The table is further sorted so that the enriched TwinkleFLAG + XL set of 366 proteins as indicated in Fig. 4 are listed first, further sorted by their level detected in TwinkleFLAG + XL IAP from ρ° cells, as follows from top to bottom: 95 proteins not detected in ρ° cells, 163 proteins with a ≥ 2-fold decrease, 8 proteins with a ≥ 2-fold increase, and 100 proteins with no change (< than 2 fold change). Please note that for calculation purposes all LFQ values of 0 have been replaced by 1E-12 to avoid division by 0. (XLSX) [file pone.0116726.s004.xlsx]

## Sheet: RAW
Protein IDs	Majority protein IDs	Peptide counts (all)	Peptide counts (razor+unique)	Peptide counts (unique)	Fasta headers	Proteins	Peptides	Razor + unique peptides	Unique peptides	Peptides Aug Rho0 Tw XL m1	Peptides Aug Rho0 Tw XL m2	Peptides Aug Rho0 Tw XL m3	Peptides Aug Tw XL m1	Peptides Aug Tw XL m2	Peptides Aug Tw XL m3	Peptides Dec Rho Tw XL m1	Peptides Dec Rho Tw XL m2	Peptides Dec Rho Tw XL m3	Peptides Dec Rho0 Tw nonXL m1	Peptides Dec Rho0 Tw nonXL m2	Peptides Dec Rho0 Tw nonXL m3	Peptides Dec Tw nonXL m1	Peptides Dec Tw nonXL m2	Peptides Dec Tw nonXL m3	Peptides Dec Tw XL FT	Peptides Dec Tw XL Q1	Peptides Dec Tw XL Q2	Peptides Luc nonXL 1	Peptides Luc nonXL 2	Peptides Luc nonXL 3	Peptides Luc XL 1	Peptides Luc XL 2	Peptides Luc XL 3	Razor + unique peptides Aug Rho0 Tw XL m1	Razor + unique peptides Aug Rho0 Tw XL m2	Razor + unique peptides Aug Rho0 Tw XL m3	Razor + unique peptides Aug Tw XL m1	Razor + unique peptides Aug Tw XL m2	Razor + unique peptides Aug Tw XL m3	Razor + unique peptides Dec Rho Tw XL m1	Razor + unique peptides Dec Rho Tw XL m2	Razor + unique peptides Dec Rho Tw XL m3	Razor + unique peptides Dec Rho0 Tw nonXL m1	Razor + unique peptides Dec Rho0 Tw nonXL m2	Razor + unique peptides Dec Rho0 Tw nonXL m3	Razor + unique peptides Dec Tw nonXL m1	Razor + unique peptides Dec Tw nonXL m2	Razor + unique peptides Dec Tw nonXL m3	Razor + unique peptides Dec Tw XL FT
BAF48392.1;NP_003808.2	BAF48392.1	28;1	28;1	28;1	>gi|126635329|dbj|BAF48392.1| luciferase [Photinus pyralis] + mitochondrial targeting sequence and FLAG tag	2	28	28	28	3	2	3	5	2	2	1	2	2	1	1	1	3	3	4	3	3	3	27	27	27	26	27	27	3	2	3	5	2	2	1	2	2	1	1	1	3	3	4	3
CON__A2A4G1	CON__A2A4G1	12	1	1	>A2A4G1 TREMBL:A2A4G1 Tax_Id=10090 Gene_Symbol=Krt15 Keratin complex 1, acidic, gene 15	1	12	1	1	9	9	9	10	10	10	11	11	11	10	11	11	10	11	10	8	10	10	10	10	11	10	10	10	0	0	0	0	0	0	0	0	0	0	0	0	0	0	0	0
CON__A2A5Y0;CON__O76014;NP_003761.3	CON__A2A5Y0	15;3;3	3;1;1	2;0;0	>A2A5Y0 TREMBL:A2A5Y0 Tax_Id=10090 Gene_Symbol=Krt31 keratin complex 1, acidic, gene 1	3	15	3	2	2	2	2	1	2	1	8	6	7	3	3	4	3	3	1	6	7	7	14	14	14	13	13	13	0	0	0	0	0	0	0	0	0	0	0	0	0	0	0	0
CON__A2AB72	CON__A2AB72	4	1	1	>A2AB72 TREMBL:A2AB72 Tax_Id=10090 Gene_Symbol=Krt32 Keratin complex 1, acidic, gene 2	1	4	1	1	1	1	1	1	1	1	1	1	1	1	1	1	1	1	1	2	3	3	3	3	3	2	2	1	0	0	0	0	0	0	0	0	0	0	0	0	0	0	0	0
CON__A2I7N0	CON__A2I7N0	1	1	1	>A2I7N0 TREMBL:A2I7N0;Q28922;Q3ZEJ6 (Bos taurus) SERPINA3-4	1	1	1	1	0	0	0	0	0	0	0	0	0	0	0	0	0	0	0	0	0	0	1	0	0	0	0	0	0	0	0	0	0	0	0	0	0	0	0	0	0	0	0	0
CON__ENSEMBL:ENSBTAP00000024462;CON__ENSEMBL:ENSBTAP00000024466	CON__ENSEMBL:ENSBTAP00000024462;CON__ENSEMBL:ENSBTAP00000024466	3;3	3;3	3;3	>ENSEMBL:ENSBTAP00000024462 (Bos taurus) 47 kDa protein;>ENSEMBL:ENSBTAP00000024466 (Bos taurus) 44 kDa protein	2	3	3	3	0	0	0	0	0	0	0	0	1	0	0	0	2	3	1	1	1	0	0	0	0	0	1	1	0	0	0	0	0	0	0	0	1	0	0	0	2	3	1	1
CON__ENSEMBL:ENSBTAP00000038253	CON__ENSEMBL:ENSBTAP00000038253	15	1	1	>ENSEMBL:ENSBTAP00000038253 (Bos taurus) 63 kDa protein	1	15	1	1	13	13	13	15	15	15	13	14	14	14	14	14	13	14	13	12	14	14	13	14	14	14	14	14	1	1	1	1	1	1	0	1	1	1	1	1	1	1	1	0
CON__O43790;NP_002275.1;CON__Q14533;NP_002272.2	CON__O43790;NP_002275.1;CON__Q14533;NP_002272.2	31;31;30;28	30;30;29;27	4;4;3;3	>O43790 SWISS-PROT:O43790 Keratin, type II cuticular Hb6 (Hair keratin, type II Hb6) (ghHb6) - Homo sapiens (Human).;>gi|14318422|ref|NP_002275.1| keratin, type II cuticular Hb6 [Homo sapiens];>Q14533 SWISS-PROT:Q14533 Keratin, type II cuticular Hb1 (Hair	4	31	30	4	1	1	2	3	2	2	8	8	8	4	2	3	5	3	5	18	19	21	19	22	22	22	19	20	1	1	2	3	2	2	8	8	8	4	2	3	5	3	4	17
CON__O76013;NP_003762.1;CON__O76015;NP_006762.3	CON__O76013;NP_003762.1	11;11;3;3	4;4;0;0	4;4;0;0	>O76013 SWISS-PROT:O76013 Keratin, type I cuticular HA6 (Hair keratin, type I HA6);>gi|4504927|ref|NP_003762.1| keratin, type I cuticular Ha6 [Homo sapiens]	4	11	4	4	2	2	2	2	1	2	3	3	3	3	4	3	2	4	3	2	3	4	10	10	10	9	9	10	1	1	1	0	0	0	1	1	1	1	1	1	1	1	1	0
CON__O95678;NP_004684.2	CON__O95678;NP_004684.2	29;29	4;4	4;4	>O95678 SWISS-PROT:O95678 Tax_Id=9606 Gene_Symbol=KRT75 Keratin, type II cytoskeletal 75;>gi|153791158|ref|NP_004684.2| keratin, type II cytoskeletal 75 [Homo sapiens]	2	29	4	4	14	15	14	18	18	18	16	15	15	15	16	15	15	15	16	15	17	16	26	27	27	17	19	20	0	0	0	0	0	0	2	1	1	0	1	0	0	0	0	1
CON__P00761;P00761.1	CON__P00761;P00761.1	7;7	7;7	7;7	>P00761 SWISS-PROT:P00761|TRYP_PIG Trypsin - Sus scrofa (Pig).;>gi|136429|sp|P00761.1|TRYP_PIG Trypsin	2	7	7	7	6	6	6	6	6	6	5	5	6	5	6	5	6	6	6	7	6	6	6	6	6	6	5	6	6	6	6	6	6	6	5	5	6	5	6	5	6	6	6	7
CON__P02533;NP_000517.2;CON__Q61782;CON__Q9D312;CON__Q8N1A0;NP_689562.1	CON__P02533;NP_000517.2	45;45;7;4;1;1	39;39;7;4;1;1	10;10;2;0;0;0	>P02533 SWISS-PROT:P02533 Tax_Id=9606 Gene_Symbol=KRT14 Keratin, type I cytoskeletal 14;>gi|15431310|ref|NP_000517.2| keratin, type I cytoskeletal 14 [Homo sapiens]	6	45	39	10	31	28	26	33	33	34	35	37	37	37	37	36	37	38	37	30	35	38	40	39	40	38	37	38	25	22	20	27	27	28	29	31	31	31	31	30	31	32	31	25
CON__P02535-1	CON__P02535-1	16	3	3	>P02535-1 SWISS-PROT:P02535-1 Tax_Id=10090 Gene_Symbol=Krt10 Isoform 1 of Keratin, type I cytoskeletal 10	1	16	3	3	11	10	10	13	11	12	13	13	14	14	14	13	13	12	11	9	10	10	13	12	12	11	10	10	0	0	0	1	0	0	0	0	1	2	2	1	1	1	1	0
CON__P02538;NP_005545.1	CON__P02538;NP_005545.1	51;51	37;37	2;2	>P02538 SWISS-PROT:P02538 Tax_Id=9606 Gene_Symbol=KRT6A Keratin, type II cytoskeletal 6A;>gi|5031839|ref|NP_005545.1| keratin, type II cytoskeletal 6A [Homo sapiens]	2	51	37	2	34	34	34	43	44	44	42	41	41	42	43	42	41	41	41	32	42	36	45	46	44	44	44	46	23	23	22	30	31	31	29	28	29	28	30	30	28	28	28	21
CON__P02584	CON__P02584	4	4	4	>P02584 SWISS-PROT:P02584 (Bos taurus) Profilin-1	1	4	4	4	0	0	0	0	0	0	0	0	0	0	0	0	0	0	0	0	0	0	4	4	4	0	0	0	0	0	0	0	0	0	0	0	0	0	0	0	0	0	0	0
CON__P02662	CON__P02662	12	12	12	>P02662 SWISS-PROT:P02662 Alpha-S1-casein - Bos taurus (Bovine).	1	12	12	12	10	9	9	10	11	10	11	10	12	11	10	10	11	10	11	10	10	9	11	11	11	11	10	11	10	9	9	10	11	10	11	10	12	11	10	10	11	10	11	10
CON__P02663	CON__P02663	16	16	16	>P02663 SWISS-PROT:P02663 Alpha-S2-casein [Contains: Casocidin-1 - Bos taurus (Bovine).	1	16	16	16	8	10	10	11	10	10	13	12	10	12	11	12	12	13	14	10	12	11	12	11	11	13	11	13	8	10	10	11	10	10	13	12	10	12	11	12	12	13	14	10
CON__P02666	CON__P02666	8	8	8	>P02666 SWISS-PROT:P02666 Beta-casein - Bos taurus (Bovine).	1	8	8	8	6	6	6	8	8	8	7	7	7	6	6	7	5	6	6	3	6	6	5	6	6	5	7	5	6	6	6	8	8	8	7	7	7	6	6	7	5	6	6	3
CON__P02668	CON__P02668	6	6	6	>P02668 SWISS-PROT:P02668 Kappa-casein [Contains: Casoxin C; Casoxin 6; Casoxin A; Casoxin B; Casoplatelin] - Bos taurus (Bovine).	1	6	6	6	4	4	4	6	5	5	6	5	5	5	4	4	6	6	6	3	4	3	4	4	5	5	5	5	4	4	4	6	5	5	6	5	5	5	4	4	6	6	6	3
CON__P02754	CON__P02754	13	13	13	>P02754 SWISS-PROT:P02754 Beta-lactoglobulin - Bos taurus (Bovine).	1	13	13	13	11	11	10	12	12	12	12	13	12	12	13	13	13	13	13	11	12	12	12	13	13	12	13	12	11	11	10	12	12	12	12	13	12	12	13	13	13	13	13	11
CON__P02768-1;NP_000468.1	CON__P02768-1;NP_000468.1	17;17	11;11	11;11	>P02768-1 SWISS-PROT:P02768-1 Tax_Id=9606 Gene_Symbol=ALB Isoform 1 of Serum albumin precursor;>gi|4502027|ref|NP_000468.1| serum albumin preproprotein [Homo sapiens]	2	17	11	11	6	6	6	6	6	7	14	13	13	12	14	12	12	14	13	7	12	12	11	11	11	11	11	12	3	3	3	3	4	5	9	9	8	6	8	6	8	10	9	3
CON__P02769;CON__Q3SZ57	CON__P02769	69;2	69;2	63;0	>P02769 SWISS-PROT:P02769 (Bos taurus) Bovine serum albumin precursor	2	69	69	63	20	14	14	10	11	11	41	42	45	67	66	65	36	36	37	36	41	38	47	47	48	39	39	41	20	14	14	10	11	11	41	42	45	67	66	65	36	36	37	36
CON__P04259	CON__P04259	49	1	0	>P04259 SWISS-PROT:P04259 Tax_Id=9606 Gene_Symbol=KRT6B Keratin, type II cytoskeletal 6B	1	49	1	0	33	32	34	42	42	43	41	40	40	41	42	41	41	41	41	32	41	36	45	45	44	43	42	45	1	1	1	1	1	1	1	1	1	1	1	1	1	1	1	1
CON__P05784	CON__P05784	9	1	1	>P05784 SWISS-PROT:P05784 Tax_Id=10090 Gene_Symbol=Krt18 Keratin, type I cytoskeletal 18	1	9	1	1	2	2	2	3	3	3	2	2	2	3	3	3	9	8	9	5	4	4	4	6	4	3	4	6	0	0	0	0	0	0	0	0	0	0	0	0	1	1	1	0
NP_001243211.1;CON__P05787;NP_001243222.1;NP_002264.1;CON__H-INV:HIT000292931;CON__Q9H552;CON__H-INV:HIT000016045	NP_001243211.1;CON__P05787;NP_001243222.1;NP_002264.1;CON__H-INV:HIT000292931	38;38;38;38;21;12;7	26;26;26;26;17;6;4	23;23;23;23;16;5;4	>gi|372466572|ref|NP_001243211.1| keratin, type II cytoskeletal 8 isoform 1 [Homo sapiens];>P05787 SWISS-PROT:P05787 Tax_Id=9606 Gene_Symbol=KRT8 Keratin, type II cytoskeletal 8;>gi|372466577|ref|NP_001243222.1| keratin, type II cytoskeletal 8 isoform 2 [H	7	38	26	23	7	7	8	16	16	17	11	13	11	11	11	11	35	35	35	14	21	20	22	23	24	16	19	20	0	0	0	7	7	8	2	4	3	0	1	2	25	25	24	7
CON__P07477;NP_002760.1;NP_002761.1	CON__P07477;NP_002760.1;NP_002761.1	2;2;2	2;2;2	2;2;2	>P07477 SWISS-PROT:P07477 Tax_Id=9606 Gene_Symbol=PRSS1 Trypsin-1 precursor;>gi|4506145|ref|NP_002760.1| trypsin-1 preproprotein [Homo sapiens];>gi|4506147|ref|NP_002761.1| trypsin-2 preproprotein [Homo sapiens]	3	2	2	2	1	1	1	2	2	2	1	1	1	1	1	1	1	1	1	1	1	1	1	1	1	1	1	1	1	1	1	2	2	2	1	1	1	1	1	1	1	1	1	1
CON__P08727;NP_002267.2	CON__P08727;NP_002267.2	33;33	23;23	17;17	>P08727 SWISS-PROT:P08727 Tax_Id=9606 Gene_Symbol=KRT19 Keratin, type I cytoskeletal 19;>gi|24234699|ref|NP_002267.2| keratin, type I cytoskeletal 19 [Homo sapiens]	2	33	23	17	10	9	10	12	10	12	12	12	13	13	14	15	25	29	28	10	20	19	16	17	16	13	15	14	2	2	3	4	2	3	3	3	4	4	4	5	16	20	19	3
CON__P08729;CON__Q3KNV1;NP_005547.3	CON__P08729;CON__Q3KNV1;NP_005547.3	12;12;12	2;2;2	0;0;0	>P08729 SWISS-PROT:P08729 Tax_Id=9606 Gene_Symbol=KRT7 Keratin, type II cytoskeletal 7;>Q3KNV1 TREMBL:Q3KNV1;Q96GE1 Tax_Id=9606 Gene_Symbol=KRT7 keratin 7;>gi|67782365|ref|NP_005547.3| keratin, type II cytoskeletal 7 [Homo sapiens]	3	12	2	0	5	5	6	6	6	6	7	6	6	8	7	7	7	6	7	4	5	5	8	9	9	7	7	7	0	0	0	0	0	0	1	0	0	0	0	0	0	0	0	0
CON__P08779;NP_005548.2;CON__Q3ZAW8;CON__Q9Z2K1	CON__P08779;NP_005548.2	43;43;15;15	23;23;5;5	22;22;5;5	>P08779 SWISS-PROT:P08779 Tax_Id=9606 Gene_Symbol=KRT16 Keratin, type I cytoskeletal 16;>gi|24430192|ref|NP_005548.2| keratin, type I cytoskeletal 16 [Homo sapiens]	4	43	23	22	32	27	29	38	38	37	36	38	37	37	38	38	38	38	38	31	33	35	40	40	40	40	38	40	15	12	14	20	20	19	18	19	18	19	19	19	20	19	20	16
CON__P12763	CON__P12763	3	3	3	>P12763 SWISS-PROT:P12763 (Bos taurus) Alpha-2-HS-glycoprotein precursor	1	3	3	3	0	1	0	0	0	0	2	3	3	0	0	0	2	2	1	2	3	3	2	3	2	2	2	2	0	1	0	0	0	0	2	3	3	0	0	0	2	2	1	2
CON__P13645;NP_000412.3;CON__Q2M2I5;NP_061889.2;CON__Q7Z3Y9;NP_853517.2	CON__P13645;NP_000412.3	52;52;2;2;1;1	51;51;2;2;1;1	35;35;0;0;0;0	>P13645 SWISS-PROT:P13645 Tax_Id=9606 Gene_Symbol=KRT10 Keratin, type I cytoskeletal 10;>gi|195972866|ref|NP_000412.3| keratin, type I cytoskeletal 10 [Homo sapiens]	6	52	51	35	38	37	36	43	42	44	48	50	49	50	51	50	48	48	46	36	45	45	50	50	50	48	47	45	37	36	35	42	41	43	47	49	48	49	50	49	47	47	45	35
29;269730;269731;269732;269733;269734;269735;269736;269737;269738;269739;269740;269741;269742;269743;269744;269745;269746;269747;269748;269749;269750;269751;269752;269753;269754;269755;269756;269757;269758;269759;269760;269761;269762;269763;269764;269765;269766;269767;269768;269769;269770;269771;269772;269773;269774;269775;269776;269777;269778;269779;269780;269781;269782;269783;269784;269785;2697…	1803;1804;1805;1806;1807;1808;1809;1810;1811;1812;1813;1814;1815;1816;1817;1818;1819;1820;1821;1822;1823;1824;1825;1826;1827;1828;1829;1830;1831;1832;1833;1834;1835;1836;1837;1838;1839;1840;1841;1842;1843;1844;1845;1846;1847;1848;1849;1850;1851;1852;1853;1854;1855;1856;1857;1858;1859;1860;1861;1862;1863;1864;1865;1866;1867;1868;1869;1870;1871;1872;1873;1874;1875;1876;1877;1878;1879;1880;1881;1882…	1814;2014;3071;3130;3133;5708;5751;14045;25180;25182;25196;41744;42039;47243;47249;49076;49230;51736;61667;62063;66249;68188;72572;81191;84841;86926;87036;87393;91298;91466;91587;93466;93875;95607;95636;96884;98783;100856;100901;102277;102344;102414;108576;120260;120276;120285;125438;125531;125633;127903;128639;132349	7;66;67;68	150;271;306;321
CON__P13646-1	CON__P13646-1	28	1	1	>P13646-1 SWISS-PROT:P13646-1 Tax_Id=9606 Gene_Symbol=KRT13 Isoform 1 of Keratin, type I cytoskeletal 13	1	28	1	1	10	7	11	20	20	20	25	26	26	23	22	23	10	10	10	5	11	10	11	9	10	16	15	11	1	0	1	1	1	1	1	1	1	1	1	1	1	0	1	0
CON__P13647;NP_000415.2	CON__P13647;NP_000415.2	45;45	24;24	8;8	>P13647 SWISS-PROT:P13647 Tax_Id=9606 Gene_Symbol=KRT5 Keratin, type II cytoskeletal 5;>gi|119395754|ref|NP_000415.2| keratin, type II cytoskeletal 5 [Homo sapiens]	2	45	24	8	32	32	32	36	37	36	39	39	37	39	39	37	37	37	39	33	39	37	41	42	41	39	40	39	16	17	15	18	19	19	21	21	20	20	21	20	19	19	20	16
CON__P19012;NP_002266.2	CON__P19012;NP_002266.2	15;15	1;1	1;1	>P19012 SWISS-PROT:P19012 Tax_Id=9606 Gene_Symbol=KRT15 Keratin, type I cytoskeletal 15;>gi|24430190|ref|NP_002266.2| keratin, type I cytoskeletal 15 [Homo sapiens]	2	15	1	1	11	10	11	13	13	13	13	13	13	12	12	13	11	12	12	8	12	13	13	13	13	13	13	12	1	1	1	1	1	1	1	1	1	1	1	1	1	1	1	1
CON__P19013;NP_002263.3	CON__P19013;NP_002263.3	25;25	19;19	15;15	>P19013 SWISS-PROT:P19013 Tax_Id=9606 Gene_Symbol=KRT4 keratin 4;>gi|331999954|ref|NP_002263.3| keratin, type II cytoskeletal 4 [Homo sapiens]	2	25	19	15	8	8	8	13	13	14	20	21	20	20	19	21	9	9	8	5	11	7	11	10	10	12	10	12	4	4	4	7	7	8	14	15	14	14	13	15	5	4	4	1
CON__P20930;NP_002007.1	CON__P20930;NP_002007.1	5;5	5;5	5;5	>P20930 SWISS-PROT:P20930 Tax_Id=9606 Gene_Symbol=FLG Filaggrin;>gi|60097902|ref|NP_002007.1| filaggrin [Homo sapiens]	2	5	5	5	1	1	1	2	1	2	2	2	2	4	4	4	1	1	1	1	1	1	2	2	1	2	2	2	1	1	1	2	1	2	2	2	2	4	4	4	1	1	1	1
CON__P34955	CON__P34955	3	3	3	>P34955 SWISS-PROT:P34955 (Bos taurus) Alpha-1-antiproteinase precursor	1	3	3	3	1	1	1	1	1	1	2	2	3	0	0	0	2	2	1	3	3	3	2	2	3	3	2	3	1	1	1	1	1	1	2	2	3	0	0	0	2	2	1	3
CON__P35908	CON__P35908	67	64	1	>P35908 SWISS-PROT:P35908 Tax_Id=9606 Gene_Symbol=KRT2 Keratin, type II cytoskeletal 2 epidermal	1	67	64	1	53	52	52	58	58	58	56	58	55	62	60	60	56	54	56	52	56	55	61	61	61	55	55	54	50	49	49	55	55	55	53	55	52	59	57	57	53	51	53	49
68;253069;253070;253071;253072;253073;253074;253075;253076;253077;253078;253079;253080;253081;253082;253083;253084;253085;253086;253087;253088;253089;253090;253091;254188;254189;254190;254191;254192;254193;254194;254195;254196;254197;254198;254199;254200;254201;254202;254203;263375;263376;263377;263378;263379;263380;263381;263382;263383;263384;263385;263386;263387;263388;263389;263390;263391;2633…	217;218;219;220;221;222;223;224;225;226;227;228;229;230;231;232;233;234;235;236;10522;10523;10524;10525;10526;10527;10528;10529;10530;10531;10532;10533;10534;10535;10536;10537;10538;10539;10540;10541;10542;10543;10544;10545;10546;10547;10548;10549;10550;10551;10552;10553;10554;10555;10556;10557;10558;10559;10560;10561;10562;10563;10564;10565;10566;10567;10568;10569;10570;10571;10572;10573;10574;1…	219;10557;19961;20032;20036;20775;24600;30160;30191;31633;32316;36688;36767;37096;37257;37275;37826;38058;38075;41421;42115;44691;44715;48113;48177;51572;57115;59836;63314;63343;65244;65245;72756;74402;75719;78806;81771;81810;83552;83631;87097;87164;87208;93790;99706;99976;100026;100704;100745;103739;104870;104964;110042;110046;113454;113567;113619;117745;117785;118238;122581;127234;127242;128093…	88;89;90;91;92;93	222;263;300;343;473;497
CON__P48668;NP_775109.2	CON__P48668;NP_775109.2	51;51	3;3	0;0	>P48668 SWISS-PROT:P48668 Tax_Id=9606 Gene_Symbol=KRT6C Keratin, type II cytoskeletal 6C;>gi|155969697|ref|NP_775109.2| keratin, type II cytoskeletal 6C [Homo sapiens]	2	51	3	0	34	33	35	43	44	44	41	40	40	42	43	42	41	41	41	32	42	36	46	46	44	44	43	46	2	2	2	3	3	3	1	1	1	2	2	2	2	2	2	1
CON__P50446	CON__P50446	28	1	1	>P50446 SWISS-PROT:P50446 Tax_Id=10090 Gene_Symbol=Krt6a Keratin, type II cytoskeletal 6A	1	28	1	1	20	20	21	25	24	24	21	20	21	22	22	22	20	20	21	15	21	19	25	25	25	22	23	24	0	0	0	0	0	0	0	0	0	0	0	0	0	0	0	0
CON__P60712;NP_001092.1;NP_001077007.1;NP_001093241.1;XP_933678.1;XP_934799.2;XP_003846703.1	CON__P60712;NP_001092.1	31;31;9;7;6;5;5	31;31;9;7;6;5;5	2;2;0;0;0;0;0	>P60712 SWISS-PROT:P60712 (Bos taurus) Actin, cytoplasmic 1;>gi|4501885|ref|NP_001092.1| actin, cytoplasmic 1 [Homo sapiens]	7	31	31	2	23	21	22	25	24	25	25	25	23	23	23	23	22	22	23	23	25	24	24	25	25	27	27	27	23	21	22	25	24	25	25	25	23	23	23	23	22	22	23	23
CON__P78386;NP_002274.1	CON__P78386;NP_002274.1	27;27	8;8	7;7	>P78386 SWISS-PROT:P78386 Keratin, type II cuticular Hb5 (Hair keratin, type II Hb5) - Homo sapiens (Human).;>gi|4504935|ref|NP_002274.1| keratin, type II cuticular Hb5 [Homo sapiens]	2	27	8	7	2	2	3	3	1	1	7	9	8	1	4	4	4	3	5	17	18	20	17	19	19	19	18	18	0	0	0	1	0	0	1	2	1	0	1	0	1	1	1	5
CON__Q04695;NP_000413.1	CON__Q04695;NP_000413.1	41;41	23;23	5;5	>Q04695 SWISS-PROT:Q04695 Tax_Id=9606 Gene_Symbol=KRT17 Keratin, type I cytoskeletal 17;>gi|4557701|ref|NP_000413.1| keratin, type I cytoskeletal 17 [Homo sapiens]	2	41	23	5	17	15	13	24	23	23	25	25	24	26	26	26	24	25	27	17	24	27	38	36	36	29	28	32	4	3	3	11	10	10	12	11	10	12	13	13	11	10	13	5
CON__Q0VBK2	CON__Q0VBK2	4	1	1	>Q0VBK2 TREMBL:Q0VBK2;Q8C1M7 Tax_Id=10090 Gene_Symbol=Krt80 Keratin 80	1	4	1	1	2	1	1	1	2	2	2	1	2	2	2	2	1	2	1	0	1	2	4	4	4	1	1	2	0	0	0	0	0	0	0	0	0	0	0	0	0	0	0	0
CON__Q14525;NP_002270.1	CON__Q14525;NP_002270.1	17;17	3;3	3;3	>Q14525 SWISS-PROT:Q14525 Keratin, type I cuticular HA3-II (Hair keratin, type I HA3-II);>gi|10337581|ref|NP_002270.1| keratin, type I cuticular Ha3-II [Homo sapiens]	2	17	3	3	2	3	3	2	3	2	8	7	8	3	3	4	2	3	3	11	12	12	11	11	11	15	12	13	0	0	0	0	0	0	0	1	1	0	0	0	0	0	1	0
CON__Q14CN4-1;NP_001139697.1;NP_542785.1;NP_001139698.1	CON__Q14CN4-1;NP_001139697.1;NP_542785.1;NP_001139698.1	11;11;11;10	3;3;3;2	2;2;2;1	>Q14CN4-1 SWISS-PROT:Q14CN4-1 Tax_Id=9606 Gene_Symbol=KRT72 Isoform 1 of Keratin, type II cytoskeletal 72;>gi|226246663|ref|NP_001139697.1| keratin, type II cytoskeletal 72 isoform 1 [Homo sapiens];>gi|28372503|ref|NP_542785.1| keratin, type II cytoskeleta	4	11	3	2	6	6	6	7	6	5	9	9	8	6	7	7	7	7	6	5	6	6	8	7	8	8	8	9	1	1	1	1	0	1	2	3	2	1	1	1	1	1	1	0
CON__Q32MB2;NP_778238.1	CON__Q32MB2;NP_778238.1	14;14	7;7	1;1	>Q32MB2 TREMBL:Q32MB2;Q86Y46 Tax_Id=9606 Gene_Symbol=KRT73 Keratin-73;>gi|28173564|ref|NP_778238.1| keratin, type II cytoskeletal 73 [Homo sapiens]	2	14	7	1	7	7	7	9	9	9	12	12	13	10	9	9	7	8	6	7	9	9	11	11	11	8	9	8	2	2	2	2	2	2	5	5	6	3	2	2	2	2	1	2
CON__Q3SX09;CON__P02070	CON__Q3SX09;CON__P02070	3;2	2;1	2;1	>Q3SX09 TREMBL:Q3SX09 (Bos taurus) similar to HBG protein;>P02070 SWISS-PROT:P02070 (Bos taurus) Hemoglobin subunit beta	2	3	2	2	0	0	0	1	1	1	1	1	1	0	0	0	1	0	0	1	2	2	1	0	1	0	1	0	0	0	0	0	0	0	0	0	0	0	0	0	0	0	0	0
NP_000168.1;CON__Q3SX14;NP_001121135.2;NP_001244958.1;NP_001121138.1;NP_001121139.1;NP_001121134.1;NP_001121136.1;NP_001121137.1;NP_937895.1	NP_000168.1;CON__Q3SX14;NP_001121135.2;NP_001244958.1;NP_001121138.1;NP_001121139.1;NP_001121134.1;NP_001121136.1;NP_001121137.1;NP_937895.1	2;2;2;2;2;2;2;2;2;2	2;2;2;2;2;2;2;2;2;2	2;2;2;2;2;2;2;2;2;2	>gi|4504165|ref|NP_000168.1| gelsolin isoform a precursor [Homo sapiens];>Q3SX14 TREMBL:Q3SX14 (Bos taurus) Similar to Gelsolin;>gi|390517030|ref|NP_001121135.2| gelsolin isoform f [Homo sapiens];>gi|384475528|ref|NP_001244958.1| gelsolin isoform d [Homo s	10	2	2	2	2	0	0	0	1	1	2	1	2	0	0	0	0	0	0	1	2	1	1	0	1	2	1	1	2	0	0	0	1	1	2	1	2	0	0	0	0	0	0	1
CON__Q3SY84;NP_258259.1	CON__Q3SY84;NP_258259.1	12;12	4;4	0;0	>Q3SY84 SWISS-PROT:Q3SY84 Tax_Id=9606 Gene_Symbol=KRT71 Keratin, type II cytoskeletal 71;>gi|15618995|ref|NP_258259.1| keratin, type II cytoskeletal 71 [Homo sapiens]	2	12	4	0	5	5	5	8	7	6	10	10	11	8	8	8	6	7	4	6	9	9	9	9	9	7	6	8	0	0	0	2	1	0	3	3	3	1	2	2	2	1	0	1
CON__Q3SZR3	CON__Q3SZR3	1	1	1	>Q3SZR3 SWISS-PROT:Q3SZR3 (Bos taurus) Alpha-1-acid glycoprotein precursor	1	1	1	1	0	0	0	0	0	0	0	0	0	1	1	1	0	0	0	0	0	0	0	0	0	0	0	0	0	0	0	0	0	0	0	0	0	1	1	1	0	0	0	0
CON__Q3T052	CON__Q3T052	2	2	2	>Q3T052 TREMBL:Q3T052;Q5EA67 (Bos taurus) Inter-alpha (Globulin) inhibitor H4	1	2	2	2	1	1	1	1	1	1	2	2	2	1	0	1	2	2	2	1	2	2	1	2	2	2	2	2	1	1	1	1	1	1	2	2	2	1	0	1	2	2	2	1
CON__Q3ZBD7	CON__Q3ZBD7	5	1	1	>Q3ZBD7 SWISS-PROT:Q3ZBD7 (Bos taurus) Glucose-6-phosphate isomerase	1	5	1	1	1	1	1	1	1	1	4	4	5	1	0	1	2	0	1	3	4	4	3	3	3	4	4	4	0	0	0	0	0	0	0	0	1	0	0	0	1	0	0	1
CON__Q5D862;NP_001014364.1	CON__Q5D862;NP_001014364.1	11;11	11;11	11;11	>Q5D862 SWISS-PROT:Q5D862 Tax_Id=9606 Gene_Symbol=FLG2 Filaggrin-2;>gi|62122917|ref|NP_001014364.1| filaggrin-2 [Homo sapiens]	2	11	11	11	3	3	3	4	5	5	6	6	6	8	8	7	8	7	6	4	7	6	6	7	7	6	7	7	3	3	3	4	5	5	6	6	6	8	8	7	8	7	6	4
CON__Q5XKE5;NP_787028.1	CON__Q5XKE5;NP_787028.1	14;14	1;1	0;0	>Q5XKE5 SWISS-PROT:Q5XKE5 Tax_Id=9606 Gene_Symbol=KRT79 Keratin, type II cytoskeletal 79;>gi|32567786|ref|NP_787028.1| keratin, type II cytoskeletal 79 [Homo sapiens]	2	14	1	0	11	10	10	11	12	12	10	10	9	11	10	9	11	10	11	9	10	10	10	12	12	11	10	11	1	0	0	0	1	1	0	0	0	0	0	0	1	0	0	0
CON__Q5XQN5;CON__Q922U2	CON__Q5XQN5;CON__Q922U2	37;31	1;1	0;0	>Q5XQN5 SWISS-PROT:Q5XQN5 (Bos taurus) Keratin, type II cytoskeletal 5;>Q922U2 SWISS-PROT:Q922U2 Tax_Id=10090 Gene_Symbol=Krt5 Keratin, type II cytoskeletal 5	2	37	1	0	25	26	25	27	28	27	28	28	27	29	28	27	29	29	30	27	29	28	33	33	33	28	29	29	0	0	0	0	0	0	0	0	0	0	0	0	0	0	0	0
CON__Q61726	CON__Q61726	19	4	3	>Q61726 TREMBL:Q61726 Tax_Id=10090 Gene_Symbol=5430421N21Rik Keratin type II	1	19	4	3	0	0	1	0	0	2	3	4	4	1	2	1	1	1	2	8	8	8	13	14	15	14	11	12	0	0	0	0	0	1	0	0	0	0	1	0	0	0	0	1
CON__Q6IFU5;NP_872303.2	CON__Q6IFU5;NP_872303.2	5;5	2;2	2;2	>Q6IFU5 TREMBL:Q6IFU5 Type I hair keratin KA36 - Homo sapiens (Human).;>gi|125490370|ref|NP_872303.2| keratin, type I cytoskeletal 40 [Homo sapiens]	2	5	2	2	0	0	0	0	0	0	1	1	1	2	2	2	1	2	0	1	2	2	3	3	3	3	3	3	0	0	0	0	0	0	0	0	0	1	1	1	1	1	0	0
CON__Q6KB66-1;NP_872313.2;NP_001074961.1	CON__Q6KB66-1;NP_872313.2;NP_001074961.1	10;10;10	9;9;9	6;6;6	>Q6KB66-1 SWISS-PROT:Q6KB66-1 Tax_Id=9606 Gene_Symbol=KRT80 Isoform 1 of Keratin, type II cytoskeletal 80;>gi|125628636|ref|NP_872313.2| keratin, type II cytoskeletal 80 isoform K80 [Homo sapiens];>gi|125628632|ref|NP_001074961.1| keratin, type II cytoskel	3	10	9	6	5	4	3	4	5	6	6	7	7	8	8	8	4	7	4	1	5	6	10	9	10	6	4	5	4	3	2	3	4	5	5	6	6	7	7	7	3	6	3	0
CON__Q6NT21;NP_002273.3;CON__P78385;XP_003846607.1;XP_003846608.1	CON__Q6NT21;NP_002273.3;CON__P78385;XP_003846607.1;XP_003846608.1	30;30;28;27;27	4;4;3;3;3	2;2;1;1;1	>Q6NT21 TREMBL:Q6NT21 Keratin, hair, basic, 3 - Homo sapiens (Human).;>gi|169790841|ref|NP_002273.3| keratin, type II cuticular Hb3 [Homo sapiens];>P78385 SWISS-PROT:P78385 Keratin, type II cuticular Hb3 (Hair keratin, type II Hb3) - Homo sapiens (Human).;	5	30	4	2	2	2	3	3	2	2	8	9	9	3	4	4	4	3	5	16	17	18	22	23	24	23	20	20	1	1	1	0	0	0	1	1	1	0	2	1	0	0	0	0
CON__Q7Z3Y7;NP_853513.2	CON__Q7Z3Y7;NP_853513.2	7;7	2;2	0;0	>Q7Z3Y7 SWISS-PROT:Q7Z3Y7 Tax_Id=9606 Gene_Symbol=KRT28 Keratin 25D;>gi|114431246|ref|NP_853513.2| keratin, type I cytoskeletal 28 [Homo sapiens]	2	7	2	0	4	4	4	5	5	5	5	6	6	6	6	6	5	5	5	4	5	5	5	4	5	5	5	5	0	0	0	1	1	1	1	2	2	1	1	1	1	1	1	0
CON__Q7Z3Y8;NP_853515.2;CON__Q7Z3Z0;NP_853512.1	CON__Q7Z3Y8;NP_853515.2;CON__Q7Z3Z0;NP_853512.1	9;9;7;7	7;7;5;5	5;5;3;3	>Q7Z3Y8 SWISS-PROT:Q7Z3Y8 Tax_Id=9606 Gene_Symbol=KRT27 Keratin, type I cytoskeletal 27;>gi|153945736|ref|NP_853515.2| keratin, type I cytoskeletal 27 [Homo sapiens];>Q7Z3Z0 SWISS-PROT:Q7Z3Z0 Tax_Id=9606 Gene_Symbol=KRT25 Keratin, type I cytoskeletal 25;>g	4	9	7	5	4	5	4	6	6	6	8	7	8	6	8	8	6	7	7	4	6	7	6	7	6	5	6	6	2	3	2	4	4	4	6	5	6	4	6	6	4	5	5	2
CON__Q7Z794;NP_778253.2	CON__Q7Z794;NP_778253.2	20;20	16;16	12;12	>Q7Z794 SWISS-PROT:Q7Z794 Tax_Id=9606 Gene_Symbol=KRT77 Keratin 77;>gi|194018511|ref|NP_778253.2| keratin, type II cytoskeletal 1b [Homo sapiens]	2	20	16	12	11	10	11	13	12	13	15	12	14	13	13	13	17	15	12	10	14	15	16	17	17	9	13	13	7	6	7	9	8	9	11	8	10	9	9	9	13	11	8	6
CON__Q86YZ3;NP_001009931.1	CON__Q86YZ3;NP_001009931.1	8;8	8;8	8;8	>Q86YZ3 SWISS-PROT:Q86YZ3 Tax_Id=9606 Gene_Symbol=HRNR Hornerin;>gi|57864582|ref|NP_001009931.1| hornerin [Homo sapiens]	2	8	8	8	3	3	3	6	5	5	8	8	7	6	7	6	6	8	5	4	8	7	8	7	7	6	6	6	3	3	3	6	5	5	8	8	7	6	7	6	6	8	5	4
CON__Q8BGZ7	CON__Q8BGZ7	35	14	10	>Q8BGZ7 TREMBL:Q8BGZ7;Q99MH7 Tax_Id=10090 Gene_Symbol=Krt75 10 days neonate skin cDNA, RIKEN full-length enriched library, clone:4732475I03 product:CYTOKERATIN homolog	1	35	14	10	14	14	14	19	18	19	13	14	14	14	14	14	14	15	15	11	15	15	31	32	32	16	17	18	1	1	1	1	1	1	0	1	1	0	0	0	0	1	0	0
CON__Q8IUT8;XP_003403930.1;NP_066293.2;CON__O76011	CON__Q8IUT8;XP_003403930.1;NP_066293.2;CON__O76011	16;16;14;14	4;4;4;4	3;3;3;3	>Q8IUT8 TREMBL:Q8IUT8 Type I hair keratin 4 - Homo sapiens (Human).;>gi|341916344|ref|XP_003403930.1| PREDICTED: keratin, type I cuticular Ha4-like [Homo sapiens];>gi|14917119|ref|NP_066293.2| keratin, type I cuticular Ha4 [Homo sapiens];>O76011 SWISS-PROT	4	16	4	3	2	2	2	2	3	1	8	6	5	3	3	5	1	1	0	7	13	12	12	11	11	11	10	10	0	0	0	1	1	0	1	1	0	0	0	1	1	0	0	0
CON__Q99PS0	CON__Q99PS0	5	4	3	>Q99PS0 SWISS-PROT:Q99PS0 Tax_Id=10090 Gene_Symbol=Krt23 Keratin, type I cytoskeletal 23	1	5	4	3	0	0	0	0	0	0	0	0	0	0	1	1	0	0	1	0	0	0	5	5	5	0	0	0	0	0	0	0	0	0	0	0	0	0	1	1	0	0	0	0
CON__Q9C075;NP_056330.3	CON__Q9C075;NP_056330.3	5;5	2;2	2;2	>Q9C075 SWISS-PROT:Q9C075 Tax_Id=9606 Gene_Symbol=KRT23 Keratin, type I cytoskeletal 23;>gi|27894339|ref|NP_056330.3| keratin, type I cytoskeletal 23 [Homo sapiens]	2	5	2	2	0	0	0	1	1	0	1	0	0	2	3	3	0	0	2	0	0	0	3	3	3	2	0	0	0	0	0	1	1	0	1	0	0	2	2	2	0	0	1	0
CON__Q9NSB4;NP_149022.3	CON__Q9NSB4;NP_149022.3	11;11	7;7	7;7	>Q9NSB4 SWISS-PROT:Q9NSB4 Keratin, type II cuticular Hb2 (Hair keratin, type II Hb2) - Homo sapiens (Human).;>gi|27477127|ref|NP_149022.3| keratin, type II cuticular Hb2 [Homo sapiens]	2	11	7	7	1	0	0	1	1	2	2	1	3	1	1	1	0	0	2	5	7	5	9	9	9	5	6	6	0	0	0	1	1	1	1	1	2	1	0	0	0	0	1	2
CON__Q9QWL7	CON__Q9QWL7	36	2	2	>Q9QWL7 SWISS-PROT:Q9QWL7 Tax_Id=10090 Gene_Symbol=Krt17 Keratin, type I cytoskeletal 17	1	36	2	2	17	14	13	20	19	20	21	22	22	22	22	21	20	22	22	14	21	22	35	33	35	25	23	27	1	1	1	1	1	1	1	1	1	1	1	1	1	1	0	0
CON__Q9UE12;NP_002268.2;CON__Q15323	CON__Q9UE12;NP_002268.2;CON__Q15323	22;22;20	20;20;18	0;0;0	>Q9UE12 TREMBL:Q9UE12 Type I hair keratin 1 - Homo sapiens (Human).;>gi|14917115|ref|NP_002268.2| keratin, type I cuticular Ha1 [Homo sapiens];>Q15323 SWISS-PROT:Q15323 Keratin, type I cuticular HA1 (Hair keratin, type I HA1)	3	22	20	0	2	3	3	2	3	2	11	9	9	3	3	4	3	4	2	13	14	14	17	17	17	19	16	17	1	2	2	1	2	1	10	8	8	2	2	3	2	3	1	12
NP_001120800.1;NP_000007.1	NP_001120800.1;NP_000007.1	21;21	21;21	21;21	>gi|187960098|ref|NP_001120800.1| medium-chain specific acyl-CoA dehydrogenase, mitochondrial isoform b precursor [Homo sapiens];>gi|4557231|ref|NP_000007.1| medium-chain specific acyl-CoA dehydrogenase, mitochondrial isoform a precursor [Homo sapiens]	2	21	21	21	12	12	12	13	12	15	14	15	13	1	0	2	1	4	2	16	17	17	1	0	1	11	10	11	12	12	12	13	12	15	14	15	13	1	0	2	1	4	2	16
NP_000008.1	NP_000008.1	1	1	1	>gi|4557233|ref|NP_000008.1| short-chain specific acyl-CoA dehydrogenase, mitochondrial precursor [Homo sapiens]	1	1	1	1	1	1	1	1	1	1	1	1	0	0	0	0	0	0	0	1	1	1	0	0	0	0	0	0	1	1	1	1	1	1	1	1	0	0	0	0	0	0	0	1
NP_001257376.1;NP_000009.1;NP_001029031.1;NP_001257377.1	NP_001257376.1;NP_000009.1;NP_001029031.1;NP_001257377.1	16;16;15;15	16;16;15;15	16;16;15;15	>gi|394025723|ref|NP_001257376.1| very long-chain specific acyl-CoA dehydrogenase, mitochondrial isoform 3 [Homo sapiens];>gi|4557235|ref|NP_000009.1| very long-chain specific acyl-CoA dehydrogenase, mitochondrial isoform 1 precursor [Homo sapiens];>gi|764	4	16	16	16	5	6	6	5	7	7	10	9	10	0	1	0	0	2	1	12	11	12	3	2	1	4	1	3	5	6	6	5	7	7	10	9	10	0	1	0	0	2	1	12
NP_000010.1	NP_000010.1	27	27	27	>gi|4557237|ref|NP_000010.1| acetyl-CoA acetyltransferase, mitochondrial precursor [Homo sapiens]	1	27	27	27	16	18	18	20	20	20	22	22	22	2	5	4	8	10	8	22	24	24	3	5	3	20	20	22	16	18	18	20	20	20	22	22	22	2	5	4	8	10	8	22
NP_000017.1;NP_001116850.1	NP_000017.1;NP_001116850.1	3;2	3;2	3;2	>gi|4557269|ref|NP_000017.1| adenylosuccinate lyase isoform a [Homo sapiens];>gi|183227688|ref|NP_001116850.1| adenylosuccinate lyase isoform b [Homo sapiens]	2	3	3	3	2	2	2	2	3	1	2	2	2	0	0	0	1	2	1	1	2	2	1	2	1	2	2	2	2	2	2	2	3	1	2	2	2	0	0	0	1	2	1	1
NP_000019.2;NP_000633.2;NP_000634.2;NP_000635.2;NP_000637.2;NP_000636.2	NP_000019.2;NP_000633.2;NP_000634.2;NP_000635.2;NP_000637.2;NP_000636.2	4;4;4;4;3;3	4;4;4;4;3;3	4;4;4;4;3;3	>gi|116734847|ref|NP_000019.2| glycogen debranching enzyme isoform 1 [Homo sapiens];>gi|116734860|ref|NP_000633.2| glycogen debranching enzyme isoform 1 [Homo sapiens];>gi|116734851|ref|NP_000634.2| glycogen debranching enzyme isoform 1 [Homo sapiens];>gi|	6	4	4	4	1	0	0	0	0	0	0	0	0	0	0	0	0	0	0	0	1	1	0	0	0	3	3	4	1	0	0	0	0	0	0	0	0	0	0	0	0	0	0	0
NP_001230106.1;NP_000025.1;NP_001121089.1;NP_908930.1;NP_908932.1	NP_001230106.1;NP_000025.1;NP_001121089.1;NP_908930.1;NP_908932.1	19;19;19;19;19	19;19;19;19;19	19;19;19;19;19	>gi|342187211|ref|NP_001230106.1| fructose-bisphosphate aldolase A isoform 2 [Homo sapiens];>gi|4557305|ref|NP_000025.1| fructose-bisphosphate aldolase A isoform 1 [Homo sapiens];>gi|193794814|ref|NP_001121089.1| fructose-bisphosphate aldolase A isoform 1	5	19	19	19	10	11	10	8	9	9	14	15	14	5	4	5	2	3	3	10	14	13	9	11	10	14	16	14	10	11	10	8	9	9	14	15	14	5	4	5	2	3	3	10
NP_000031.1	NP_000031.1	1	1	1	>gi|4557323|ref|NP_000031.1| apolipoprotein C-III precursor [Homo sapiens]	1	1	1	1	0	0	0	0	0	0	0	0	0	1	1	0	0	0	0	0	0	0	0	0	0	0	0	0	0	0	0	0	0	0	0	0	0	1	1	0	0	0	0	0
NP_001231367.1;NP_000036.2	NP_001231367.1;NP_000036.2	8;8	8;8	8;8	>gi|346986435|ref|NP_001231367.1| arginase-1 isoform 1 [Homo sapiens];>gi|10947139|ref|NP_000036.2| arginase-1 isoform 2 [Homo sapiens]	2	8	8	8	2	3	2	2	2	3	6	6	4	5	8	5	5	5	5	3	5	6	6	7	5	3	5	4	2	3	2	2	2	3	6	6	4	5	8	5	5	5	5	3
NP_000041.2;NP_446464.1	NP_000041.2;NP_446464.1	14;14	14;14	14;14	>gi|53759107|ref|NP_000041.2| argininosuccinate synthase [Homo sapiens];>gi|16950633|ref|NP_446464.1| argininosuccinate synthase [Homo sapiens]	2	14	14	14	4	3	5	3	3	4	9	8	9	11	10	9	12	10	10	2	4	4	8	7	6	5	5	5	4	3	5	3	3	4	9	8	9	11	10	9	12	10	10	2
NP_000047.1;NP_898871.1	NP_000047.1;NP_898871.1	3;3	3;3	3;3	>gi|4557353|ref|NP_000047.1| 2-oxoisovalerate dehydrogenase subunit beta, mitochondrial precursor [Homo sapiens];>gi|34101272|ref|NP_898871.1| 2-oxoisovalerate dehydrogenase subunit beta, mitochondrial precursor [Homo sapiens]	2	3	3	3	0	0	0	1	1	1	0	0	0	0	0	0	1	0	0	2	1	2	0	0	0	0	0	0	0	0	0	1	1	1	0	0	0	0	0	0	1	0	0	2
NP_000048.1	NP_000048.1	45	45	44	>gi|4557365|ref|NP_000048.1| Bloom syndrome protein [Homo sapiens]	1	45	45	44	1	1	3	1	4	2	6	6	6	2	1	1	33	36	34	2	6	3	41	41	39	8	7	4	1	1	3	1	4	2	6	6	6	2	1	1	33	36	34	2
NP_000058.1	NP_000058.1	2	2	2	>gi|4557395|ref|NP_000058.1| carbonic anhydrase 2 [Homo sapiens]	1	2	2	2	0	0	0	0	0	0	0	0	0	0	0	0	0	0	0	0	0	0	2	2	2	0	0	0	0	0	0	0	0	0	0	0	0	0	0	0	0	0	0	0
NP_001182061.1;NP_000068.1;NP_478104.2	NP_001182061.1;NP_000068.1;NP_478104.2	2;2;2	2;2;2	2;2;2	>gi|304376272|ref|NP_001182061.1| cyclin-dependent kinase inhibitor 2A isoform p16gamma [Homo sapiens];>gi|4502749|ref|NP_000068.1| cyclin-dependent kinase inhibitor 2A isoform p16INK4a [Homo sapiens];>gi|98985804|ref|NP_478104.2| cyclin-dependent kinase i	3	2	2	2	0	0	0	0	0	0	0	1	1	0	0	0	0	0	0	0	0	1	1	1	1	0	0	0	0	0	0	0	0	0	0	1	1	0	0	0	0	0	0	0
NP_000079.2	NP_000079.2	3	3	3	>gi|110349772|ref|NP_000079.2| collagen alpha-1(I) chain preproprotein [Homo sapiens]	1	3	3	3	0	0	0	0	0	0	0	0	0	0	0	0	0	0	0	0	0	0	3	2	2	0	0	0	0	0	0	0	0	0	0	0	0	0	0	0	0	0	0	0
NP_000088.3	NP_000088.3	5	5	5	>gi|41393599|ref|NP_000088.3| coproporphyrinogen-III oxidase, mitochondrial precursor [Homo sapiens]	1	5	5	5	0	0	0	1	0	0	3	4	3	0	0	0	0	0	0	2	5	5	0	0	0	0	0	0	0	0	0	1	0	0	3	4	3	0	0	0	0	0	0	2
NP_000089.1	NP_000089.1	6	6	6	>gi|4503023|ref|NP_000089.1| carnitine O-palmitoyltransferase 2, mitochondrial precursor [Homo sapiens]	1	6	6	6	0	0	0	1	0	0	0	0	1	0	0	0	0	0	0	3	5	5	1	0	0	0	0	0	0	0	0	1	0	0	0	0	1	0	0	0	0	0	0	3
NP_000099.2	NP_000099.2	25	25	25	>gi|91199540|ref|NP_000099.2| dihydrolipoyl dehydrogenase, mitochondrial precursor [Homo sapiens]	1	25	25	25	10	10	10	12	13	12	13	13	14	1	2	2	13	11	12	22	17	16	1	2	3	13	10	13	10	10	10	12	13	12	13	13	14	1	2	2	13	11	12	22
NP_000108.1	NP_000108.1	6	6	6	>gi|4557553|ref|NP_000108.1| emerin [Homo sapiens]	1	6	6	6	2	3	3	3	2	2	4	4	3	5	4	4	4	2	3	3	2	3	1	1	1	2	2	3	2	3	3	3	2	2	4	4	3	5	4	4	4	2	3	3
NP_000117.1;NP_001121188.1	NP_000117.1;NP_001121188.1	18;17	18;17	18;17	>gi|4503607|ref|NP_000117.1| electron transfer flavoprotein subunit alpha, mitochondrial isoform a [Homo sapiens];>gi|189181759|ref|NP_001121188.1| electron transfer flavoprotein subunit alpha, mitochondrial isoform b [Homo sapiens]	2	18	18	18	11	10	9	12	13	11	13	13	13	0	0	0	2	3	2	12	15	14	2	0	2	9	8	9	11	10	9	12	13	11	13	13	13	0	0	0	2	3	2	12
NP_001012533.1;NP_000131.2	NP_001012533.1;NP_000131.2	9;9	9;9	9;9	>gi|60499025|ref|NP_001012533.1| ferrochelatase, mitochondrial isoform a precursor [Homo sapiens];>gi|60499021|ref|NP_000131.2| ferrochelatase, mitochondrial isoform b precursor [Homo sapiens]	2	9	9	9	2	3	2	4	3	4	6	4	3	0	1	1	3	2	0	5	7	8	0	0	0	4	3	3	2	3	2	4	3	4	6	4	3	0	1	1	3	2	0	5
NP_000134.2	NP_000134.2	17	17	17	>gi|19743875|ref|NP_000134.2| fumarate hydratase, mitochondrial [Homo sapiens]	1	17	17	17	6	5	5	6	6	6	8	8	6	2	4	0	1	1	1	13	14	14	2	2	2	5	5	6	6	5	5	6	6	6	8	8	6	2	4	0	1	1	1	13
NP_000135.2;NP_852090.1;NP_001155178.1	NP_000135.2;NP_852090.1;NP_001155178.1	1;1;1	1;1;1	1;1;1	>gi|31077081|ref|NP_000135.2| frataxin, mitochondrial isoform 1 preproprotein [Homo sapiens];>gi|31742516|ref|NP_852090.1| frataxin, mitochondrial isoform 2 preproprotein [Homo sapiens];>gi|239787198|ref|NP_001155178.1| frataxin, mitochondrial isoform 3 pr	3	1	1	1	0	0	0	0	0	0	0	0	0	0	0	0	0	0	0	1	1	1	0	0	0	0	0	0	0	0	0	0	0	0	0	0	0	0	0	0	0	0	0	1
NP_000145.1	NP_000145.1	7	7	7	>gi|4503895|ref|NP_000145.1| galactokinase [Homo sapiens]	1	7	7	7	3	4	2	0	1	1	3	4	3	3	2	3	5	5	4	0	0	0	0	0	0	4	5	3	3	4	2	0	1	1	3	4	3	3	2	3	5	5	4	0
NP_000150.1;NP_039663.1	NP_000150.1;NP_039663.1	8;6	8;6	8;6	>gi|4503943|ref|NP_000150.1| glutaryl-CoA dehydrogenase, mitochondrial isoform a precursor [Homo sapiens];>gi|7669494|ref|NP_039663.1| glutaryl-CoA dehydrogenase, mitochondrial isoform b precursor [Homo sapiens]	2	8	8	8	3	3	2	3	3	4	6	4	4	1	1	1	2	1	2	5	7	7	2	2	2	3	1	2	3	3	2	3	3	4	6	4	4	1	1	1	2	1	2	5
NP_000161.2	NP_000161.2	16	16	16	>gi|108773801|ref|NP_000161.2| glycine dehydrogenase [decarboxylating], mitochondrial precursor [Homo sapiens]	1	16	16	16	3	4	4	7	5	5	11	10	11	2	1	1	2	2	2	14	15	15	2	1	1	4	8	6	3	4	4	7	5	5	11	10	11	2	1	1	2	2	2	14
NP_000166.2;NP_001171651.1	NP_000166.2;NP_001171651.1	10;9	10;9	6;5	>gi|18201905|ref|NP_000166.2| glucose-6-phosphate isomerase isoform 2 [Homo sapiens];>gi|296080693|ref|NP_001171651.1| glucose-6-phosphate isomerase isoform 1 [Homo sapiens]	2	10	10	6	4	4	4	4	4	4	5	8	7	1	0	1	1	0	2	4	5	6	3	3	2	7	7	7	4	4	4	4	4	4	5	8	7	1	0	1	1	0	2	4
NP_000170.1	NP_000170.1	19	19	19	>gi|4504191|ref|NP_000170.1| DNA mismatch repair protein Msh6 [Homo sapiens]	1	19	19	19	0	0	0	1	2	1	3	6	3	0	0	0	19	17	17	5	6	3	4	4	6	3	5	7	0	0	0	1	2	1	3	6	3	0	0	0	19	17	17	5
NP_000173.2	NP_000173.2	32	32	32	>gi|20127408|ref|NP_000173.2| trifunctional enzyme subunit alpha, mitochondrial precursor [Homo sapiens]	1	32	32	32	15	14	14	19	20	17	23	21	21	8	6	5	6	5	4	25	28	26	2	6	4	14	14	12	15	14	14	19	20	17	23	21	21	8	6	5	6	5	4	25
NP_000174.1	NP_000174.1	21	21	21	>gi|4504327|ref|NP_000174.1| trifunctional enzyme subunit beta, mitochondrial precursor [Homo sapiens]	1	21	21	21	7	7	5	7	7	7	13	12	12	1	1	2	4	6	7	13	17	18	4	3	4	8	7	9	7	7	5	7	7	7	13	12	12	1	1	2	4	6	7	13
NP_277032.1;NP_277033.1;NP_000179.2;NP_277031.1;NP_277035.2;NP_002106.2;NP_079406.3	NP_277032.1;NP_277033.1;NP_000179.2;NP_277031.1;NP_277035.2	13;13;13;13;13;1;1	13;13;13;13;13;1;1	11;11;11;11;11;0;1	>gi|15991829|ref|NP_277032.1| hexokinase-1 isoform HKI-ta/tb [Homo sapiens];>gi|15991831|ref|NP_277033.1| hexokinase-1 isoform HKI-ta/tb [Homo sapiens];>gi|188497754|ref|NP_000179.2| hexokinase-1 isoform HKI [Homo sapiens];>gi|15991827|ref|NP_277031.1| hex	7	13	13	11	2	3	2	2	2	2	3	4	4	1	0	1	5	5	5	0	5	6	1	0	0	6	9	6	2	3	2	2	2	2	3	4	4	1	0	1	5	5	5	0
NP_000180.2	NP_000180.2	4	2	2	>gi|15553127|ref|NP_000180.2| hexokinase-2 [Homo sapiens]	1	4	2	2	1	1	1	1	1	1	1	2	1	0	0	0	2	1	3	0	1	1	1	0	0	2	3	1	0	0	0	0	0	0	0	1	0	0	0	0	1	0	1	0
NP_000182.2;NP_001159531.1	NP_000182.2	5;2	5;2	5;2	>gi|62198232|ref|NP_000182.2| hydroxymethylglutaryl-CoA lyase, mitochondrial isoform 1 precursor [Homo sapiens]	2	5	5	5	0	0	0	0	0	0	4	2	2	0	0	0	0	0	0	2	5	5	0	0	0	0	0	0	0	0	0	0	0	0	4	2	2	0	0	0	0	0	0	2
NP_000185.1	NP_000185.1	6	6	6	>gi|4504483|ref|NP_000185.1| hypoxanthine-guanine phosphoribosyltransferase [Homo sapiens]	1	6	6	6	3	2	2	0	2	1	6	5	5	1	1	1	1	1	0	2	3	2	2	1	2	4	3	2	3	2	2	0	2	1	6	5	5	1	1	1	1	1	0	2
NP_000215.1;NP_954657.1;CON__H-INV:HIT000015463	NP_000215.1;NP_954657.1	16;16;2	14;14;1	9;9;1	>gi|4557888|ref|NP_000215.1| keratin, type I cytoskeletal 18 [Homo sapiens];>gi|40354195|ref|NP_954657.1| keratin, type I cytoskeletal 18 [Homo sapiens]	3	16	14	9	2	2	2	4	6	7	3	2	3	3	4	3	15	15	16	6	8	6	6	8	5	6	6	7	1	1	1	3	5	6	2	1	2	1	2	1	13	13	14	4
NP_000217.2;CON__P35527	NP_000217.2;CON__P35527	64;59	64;59	63;58	>gi|55956899|ref|NP_000217.2| keratin, type I cytoskeletal 9 [Homo sapiens];>P35527 SWISS-PROT:P35527 Tax_Id=9606 Gene_Symbol=KRT9 Keratin, type I cytoskeletal 9	2	64	64	63	37	36	36	49	49	50	50	49	49	53	53	53	49	48	48	40	47	45	54	52	50	49	50	50	37	36	36	49	49	50	50	49	49	53	53	53	49	48	48	40
4456;224457;224458;224459;224460;224461;224462;224463;224464;224465;224466;224467;224468;224469;224470;224471;224472;224473;224474;224475;224476;224477;224478;224479;224480;235477;235478;235479;235480;235481;235482;235483;235484;235485;235486;235487;235488;235489;235490;235491;235492;235493;235494;235495;235496;235497;235498;235499;235500;235501;235502;235503;235504;235505;235506;235507;235508;23…	16349;16350;16351;16352;16353;16354;16355;16356;16357;16358;16359;16360;16361;16362;16363;16364;16365;16366;16367;16368;16369;16370;16371;16372;16373;16374;16375;16376;16377;16378;16379;16380;16381;16382;16383;16384;16385;16386;16387;16388;16389;16390;16391;16392;16393;16394;16395;16396;16397;16398;16399;16400;16401;16402;16403;16404;16405;16406;16407;16408;16409;16410;16411;16412;16413;16414;164…	16431;16481;18851;21951;21960;23797;29285;29288;31008;33999;34025;34035;34087;36472;37494;37849;37961;37984;38045;41891;45040;45123;45180;49076;49115;49168;51623;54368;61805;64844;64851;72623;78710;79386;79400;81296;81442;85415;87727;87756;87827;88480;88764;88878;89180;92058;92076;92087;94588;94823;94922;96952;96984;96989;103080;103575;109182;109229;109865;117384;124038;124116;124148;127873	207;208;209;210;211;212;213;214;215;216	157;234;245;269;276;286;296;326;411;445
NP_000230.1	NP_000230.1	2	2	2	>gi|4557894|ref|NP_000230.1| lysozyme C precursor [Homo sapiens]	1	2	2	2	2	2	2	2	2	2	2	2	2	2	2	2	2	2	2	1	2	2	2	2	1	2	2	2	2	2	2	2	2	2	2	2	2	2	2	2	2	2	2	1
NP_000240.1;NP_001245200.1;NP_001161089.1	NP_000240.1;NP_001245200.1;NP_001161089.1	1;1;1	1;1;1	1;1;1	>gi|4557757|ref|NP_000240.1| DNA mismatch repair protein Mlh1 isoform 1 [Homo sapiens];>gi|384871676|ref|NP_001245200.1| DNA mismatch repair protein Mlh1 isoform 4 [Homo sapiens];>gi|263191589|ref|NP_001161089.1| DNA mismatch repair protein Mlh1 isoform 2	3	1	1	1	0	0	0	0	0	0	0	0	0	0	0	0	1	0	1	0	0	0	1	1	1	1	0	0	0	0	0	0	0	0	0	0	0	0	0	0	1	0	1	0
NP_000242.1;NP_001245210.1	NP_000242.1;NP_001245210.1	16;12	16;12	16;12	>gi|4557761|ref|NP_000242.1| DNA mismatch repair protein Msh2 isoform 1 [Homo sapiens];>gi|384871702|ref|NP_001245210.1| DNA mismatch repair protein Msh2 isoform 2 [Homo sapiens]	2	16	16	16	2	2	2	3	2	2	6	3	5	2	1	1	14	10	13	0	4	5	3	1	4	6	4	5	2	2	2	3	2	2	6	3	5	2	1	1	14	10	13	0
NP_000246.2	NP_000246.2	22	22	22	>gi|156105689|ref|NP_000246.2| methylmalonyl-CoA mutase, mitochondrial precursor [Homo sapiens]	1	22	22	22	7	7	9	11	10	11	9	11	9	0	0	0	1	3	2	19	18	18	0	2	2	8	8	8	7	7	9	11	10	11	9	11	9	0	0	0	1	3	2	19
NP_937818.1;NP_000260.1	NP_937818.1;NP_000260.1	6;6	6;6	1;1	>gi|38045913|ref|NP_937818.1| nucleoside diphosphate kinase A isoform a [Homo sapiens];>gi|4557797|ref|NP_000260.1| nucleoside diphosphate kinase A isoform b [Homo sapiens]	2	6	6	1	4	4	5	5	5	5	5	5	5	1	1	2	3	3	2	5	6	6	5	5	5	5	4	4	4	4	5	5	5	5	5	5	5	1	1	2	3	3	2	5
NP_000265.1;NP_001165285.1	NP_000265.1;NP_001165285.1	29;18	29;18	29;18	>gi|4557809|ref|NP_000265.1| ornithine aminotransferase, mitochondrial isoform 1 [Homo sapiens];>gi|284507298|ref|NP_001165285.1| ornithine aminotransferase, mitochondrial isoform 2 [Homo sapiens]	2	29	29	29	16	17	18	19	20	19	24	25	24	2	3	3	10	10	7	22	26	26	1	0	1	18	21	20	16	17	18	19	20	19	24	25	24	2	3	3	10	10	7	22
NP_000267.2;NP_001578.2	NP_000267.2;NP_001578.2	3;3	3;3	3;3	>gi|13325072|ref|NP_000267.2| inositol polyphosphate 5-phosphatase OCRL-1 isoform a [Homo sapiens];>gi|13325070|ref|NP_001578.2| inositol polyphosphate 5-phosphatase OCRL-1 isoform b [Homo sapiens]	2	3	3	3	0	0	1	0	1	0	0	1	0	0	0	0	0	1	0	0	0	0	0	0	0	1	0	0	0	0	1	0	1	0	0	1	0	0	0	0	0	1	0	0
NP_000273.2;NP_001121164.1;NP_001171475.1	NP_000273.2;NP_001121164.1;NP_001171475.1	16;16;15	16;16;15	16;16;15	>gi|65506442|ref|NP_000273.2| propionyl-CoA carboxylase alpha chain, mitochondrial isoform a precursor [Homo sapiens];>gi|189095269|ref|NP_001121164.1| propionyl-CoA carboxylase alpha chain, mitochondrial isoform b [Homo sapiens];>gi|295821183|ref|NP_00117	3	16	16	16	5	5	3	8	8	8	9	5	7	0	0	0	0	0	0	10	14	13	1	1	1	2	3	1	5	5	3	8	8	8	9	5	7	0	0	0	0	0	0	10
NP_001166925.1;NP_001166926.1;NP_000275.1;NP_001166927.1;NP_005381.1	NP_001166925.1;NP_001166926.1;NP_000275.1;NP_001166927.1	9;9;9;9;4	9;9;9;9;4	9;9;9;9;4	>gi|291084742|ref|NP_001166925.1| pyruvate dehydrogenase E1 component subunit alpha, somatic form, mitochondrial isoform 2 precursor [Homo sapiens];>gi|291084744|ref|NP_001166926.1| pyruvate dehydrogenase E1 component subunit alpha, somatic form, mitochond	5	9	9	9	4	5	3	4	5	5	8	6	7	0	3	3	7	5	3	4	8	7	2	2	1	2	4	3	4	5	3	4	5	5	8	6	7	0	3	3	7	5	3	4
NP_001160158.1;NP_000280.1;NP_001160159.1;NP_001160160.1	NP_001160158.1;NP_000280.1;NP_001160159.1;NP_001160160.1	6;6;6;6	4;4;4;4	4;4;4;4	>gi|266453619|ref|NP_001160158.1| 6-phosphofructokinase, muscle type isoform 1 [Homo sapiens];>gi|4505749|ref|NP_000280.1| 6-phosphofructokinase, muscle type isoform 2 [Homo sapiens];>gi|266453748|ref|NP_001160159.1| 6-phosphofructokinase, muscle type isof	4	6	4	4	1	1	1	1	2	1	4	3	3	0	0	0	6	5	5	1	2	3	0	0	0	5	5	4	1	1	1	1	1	1	2	1	1	0	0	0	4	3	3	1
NP_000282.1;NP_620061.2	NP_000282.1	18;4	18;4	18;4	>gi|4505763|ref|NP_000282.1| phosphoglycerate kinase 1 [Homo sapiens]	2	18	18	18	14	13	14	9	10	9	16	15	16	2	2	4	2	1	1	11	11	12	6	7	6	14	13	13	14	13	14	9	10	9	16	15	16	2	2	4	2	1	1	11
NP_000290.2;NP_001005337.1	NP_000290.2;NP_001005337.1	15;15	15;15	15;15	>gi|53729346|ref|NP_000290.2| plakophilin-1 isoform 1b [Homo sapiens];>gi|53729344|ref|NP_001005337.1| plakophilin-1 isoform 1a [Homo sapiens]	2	15	15	15	2	3	3	5	5	5	4	4	3	6	6	5	4	5	3	0	2	2	14	13	14	4	4	4	2	3	3	5	5	5	4	4	3	6	6	5	4	5	3	0
NP_000293.2	NP_000293.2	13	13	13	>gi|32307144|ref|NP_000293.2| procollagen-lysine,2-oxoglutarate 5-dioxygenase 1 precursor [Homo sapiens]	1	13	13	13	0	0	0	0	0	0	1	2	2	1	0	0	11	10	10	0	0	1	0	0	0	0	0	1	0	0	0	0	0	0	1	2	2	1	0	0	11	10	10	0
NP_000300.1;NP_001116236.1	NP_000300.1;NP_001116236.1	3;3	3;3	3;3	>gi|4506001|ref|NP_000300.1| protoporphyrinogen oxidase [Homo sapiens];>gi|170650615|ref|NP_001116236.1| protoporphyrinogen oxidase [Homo sapiens]	2	3	3	3	0	0	0	0	0	0	0	0	0	0	0	0	0	0	0	0	2	0	0	0	0	0	0	1	0	0	0	0	0	0	0	0	0	0	0	0	0	0	0	0
NP_000301.1;NP_001136076.1	NP_000301.1;NP_001136076.1	1;1	1;1	1;1	>gi|4506031|ref|NP_000301.1| palmitoyl-protein thioesterase 1 isoform 1 precursor [Homo sapiens];>gi|217272890|ref|NP_001136076.1| palmitoyl-protein thioesterase 1 isoform 2 precursor [Homo sapiens]	2	1	1	1	0	0	0	0	0	0	0	0	0	0	0	0	1	1	1	0	0	0	0	0	0	0	0	0	0	0	0	0	0	0	0	0	0	0	0	0	1	1	1	0
NP_000308.1	NP_000308.1	6	6	6	>gi|4506331|ref|NP_000308.1| 6-pyruvoyl tetrahydrobiopterin synthase [Homo sapiens]	1	6	6	6	4	3	3	2	2	3	6	4	6	3	3	3	6	6	4	6	6	6	4	3	3	4	5	4	4	3	3	2	2	3	6	4	6	3	3	3	6	6	4	6
NP_001020029.1;NP_000338.3	NP_001020029.1;NP_000338.3	1;1	1;1	1;1	>gi|67782321|ref|NP_001020029.1| spectrin beta chain, erythrocytic isoform a [Homo sapiens];>gi|67782319|ref|NP_000338.3| spectrin beta chain, erythrocytic isoform b [Homo sapiens]	2	1	1	1	0	0	0	0	0	0	0	0	0	0	0	0	1	1	1	0	1	1	0	1	0	1	1	0	0	0	0	0	0	0	0	0	0	0	0	0	1	1	1	0
NP_000350.1	NP_000350.1	8	8	8	>gi|4507475|ref|NP_000350.1| protein-glutamine gamma-glutamyltransferase K [Homo sapiens]	1	8	8	8	3	3	2	2	2	3	4	4	4	5	7	6	1	4	2	0	2	1	3	4	5	3	3	2	3	3	2	2	2	3	4	4	4	5	7	6	1	4	2	0
NP_001152759.1;NP_000356.1;NP_001244955.1	NP_001152759.1;NP_000356.1;NP_001244955.1	8;8;6	8;8;6	8;8;6	>gi|226529917|ref|NP_001152759.1| triosephosphate isomerase isoform 2 [Homo sapiens];>gi|4507645|ref|NP_000356.1| triosephosphate isomerase isoform 1 [Homo sapiens];>gi|384475517|ref|NP_001244955.1| triosephosphate isomerase isoform 3 [Homo sapiens]	3	8	8	8	6	5	6	6	5	5	7	6	7	3	3	2	2	1	0	1	5	5	4	5	4	4	6	4	6	5	6	6	5	5	7	6	7	3	3	2	2	1	0	1
NP_001026976.1;NP_000373.1	NP_001026976.1;NP_000373.1	2;2	2;2	2;2	>gi|73466520|ref|NP_001026976.1| fatty aldehyde dehydrogenase isoform 1 [Homo sapiens];>gi|4557303|ref|NP_000373.1| fatty aldehyde dehydrogenase isoform 2 [Homo sapiens]	2	2	2	2	0	0	0	0	0	0	0	0	0	0	0	0	0	0	0	0	0	0	0	0	0	1	1	1	0	0	0	0	0	0	0	0	0	0	0	0	0	0	0	0
NP_000377.1	NP_000377.1	4	4	4	>gi|4557367|ref|NP_000377.1| bleomycin hydrolase [Homo sapiens]	1	4	4	4	1	1	0	1	1	1	2	2	2	3	4	3	3	2	1	1	2	2	2	2	3	1	1	1	1	1	0	1	1	1	2	2	2	3	4	3	3	2	1	1
NP_001165131.1;NP_000389.1;NP_001123291.1;NP_001165132.1;NP_015565.1	NP_001165131.1;NP_000389.1;NP_001123291.1;NP_001165132.1;NP_015565.1	1;1;1;1;1	1;1;1;1;1	1;1;1;1;1	>gi|284448551|ref|NP_001165131.1| NADH-cytochrome b5 reductase 3 isoform 3 [Homo sapiens];>gi|4503327|ref|NP_000389.1| NADH-cytochrome b5 reductase 3 isoform 1 [Homo sapiens];>gi|193794826|ref|NP_001123291.1| NADH-cytochrome b5 reductase 3 isoform 2 [Homo	5	1	1	1	0	0	0	0	0	0	1	1	1	0	0	0	0	0	0	0	0	0	0	0	0	0	0	0	0	0	0	0	0	0	1	1	1	0	0	0	0	0	0	0
NP_000399.3;NP_001076581.2	NP_000399.3;NP_001076581.2	9;9	9;9	9;9	>gi|285002233|ref|NP_000399.3| glycerol-3-phosphate dehydrogenase, mitochondrial precursor [Homo sapiens];>gi|285002231|ref|NP_001076581.2| glycerol-3-phosphate dehydrogenase, mitochondrial precursor [Homo sapiens]	2	9	9	9	3	4	3	2	3	3	3	3	3	0	1	0	1	2	3	2	5	3	1	1	2	5	6	4	3	4	3	2	3	3	3	3	3	0	1	0	1	2	3	2
NP_001186220.1;NP_000405.1;NP_001186221.1	NP_001186220.1;NP_000405.1;NP_001186221.1	4;4;4	4;4;4	4;4;4	>gi|313482810|ref|NP_001186220.1| peroxisomal multifunctional enzyme type 2 isoform 1 [Homo sapiens];>gi|4504505|ref|NP_000405.1| peroxisomal multifunctional enzyme type 2 isoform 2 [Homo sapiens];>gi|313151210|ref|NP_001186221.1| peroxisomal multifunction	3	4	4	4	0	0	0	0	0	0	1	1	0	1	2	1	0	1	1	0	1	1	1	1	1	4	1	3	0	0	0	0	0	0	1	1	0	1	2	1	0	1	1	0
NP_000414.2;CON__REFSEQ:XP_932229	NP_000414.2	67;2	1;0	1;0	>gi|47132620|ref|NP_000414.2| keratin, type II cytoskeletal 2 epidermal [Homo sapiens]	2	67	1	1	53	52	52	58	58	58	56	58	55	62	60	60	56	54	56	52	56	55	61	61	61	55	55	54	1	1	1	1	1	1	1	1	1	1	1	1	1	1	1	1
252893;252894;253008;253009;253010;253011;253012;253013;253014;253015;253016;253017;253018;253019;253020;253021;253022;253023;253024;253025;253026;253027;253028;253029;253030;253031;253032;253033;253034;253035;253036;253037;253038;253039;253040;253041;253042;253043;253044;253045;253046;253047;253048;253049;253050;253051;253052;253053;253054;253055;253056;253057;253058;253059;253060;253061;253062;…	217;218;219;220;221;222;223;224;225;226;227;228;229;230;231;232;233;234;235;236;10522;10523;10524;10525;10526;10527;10528;10529;10530;10531;10532;10533;10534;10535;10536;10537;10538;10539;10540;10541;10542;10543;10544;10545;10546;10547;10548;10549;10550;10551;10552;10553;10554;10555;10556;10557;10558;10559;10560;10561;10562;10563;10564;10565;10566;10567;10568;10569;10570;10571;10572;10573;10574;1…	219;10557;19961;20032;20036;20775;24600;30160;30191;31633;32316;36688;36767;37168;37257;37275;37826;38058;38075;41421;42115;44691;44715;48113;48177;51572;57115;59836;63314;63343;65244;65245;72756;74402;75719;78806;81771;81810;83552;83631;87097;87164;87208;93790;99706;99976;100026;100704;100745;103739;104870;104964;110042;110046;113454;113567;113619;117745;117785;118238;122581;127234;127242;128093…	88;89;90;91;92;93	216;257;294;337;467;491
NP_000421.1	NP_000421.1	1	1	1	>gi|4557741|ref|NP_000421.1| platelet-activating factor acetylhydrolase IB subunit alpha [Homo sapiens]	1	1	1	1	1	1	1	0	0	0	1	1	0	0	0	0	0	0	0	0	1	0	1	1	1	1	1	1	1	1	1	0	0	0	1	1	0	0	0	0	0	0	0	0
NP_000427.1;NP_071403.1	NP_000427.1	21;1	21;1	21;1	>gi|4557817|ref|NP_000427.1| succinyl-CoA:3-ketoacid coenzyme A transferase 1, mitochondrial precursor [Homo sapiens]	2	21	21	21	9	9	10	10	10	10	11	11	13	0	0	0	0	2	0	19	15	15	1	0	1	8	8	9	9	9	10	10	10	10	11	11	13	0	0	0	0	2	0	19
NP_958782.1;NP_000436.2;NP_958785.1;NP_958784.1;NP_958786.1;NP_958780.1;NP_958781.1;NP_958783.1	NP_958782.1;NP_000436.2;NP_958785.1;NP_958784.1;NP_958786.1;NP_958780.1;NP_958781.1;NP_958783.1	8;8;8;8;8;8;8;8	4;4;4;4;4;4;4;4	4;4;4;4;4;4;4;4	>gi|41322916|ref|NP_958782.1| plectin isoform 1 [Homo sapiens];>gi|47607492|ref|NP_000436.2| plectin isoform 1c [Homo sapiens];>gi|41322914|ref|NP_958785.1| plectin isoform 1g [Homo sapiens];>gi|41322919|ref|NP_958784.1| plectin isoform 1b [Homo sapiens];>	8	8	4	4	2	2	1	2	2	2	2	3	2	1	1	1	4	3	3	1	3	2	4	6	5	4	3	3	0	0	0	0	0	0	0	0	0	0	0	0	1	0	0	0
NP_536350.2;NP_001070956.1;NP_000507.1;NP_536351.1;NP_001070957.1;NP_892023.1;NP_001135811.1;NP_001248372.1;NP_031379.2;NP_006563.2;NP_002061.1;NP_001095856.1;NP_002060.4;NP_005263.1;NP_006487.1;NP_066268.1;NP_620073.2;NP_000163.2;NP_653082.1	NP_536350.2;NP_001070956.1;NP_000507.1;NP_536351.1;NP_001070957.1	7;7;7;7;7;1;1;1;1;1;1;1;1;1;1;1;1;1;1	7;7;7;7;7;1;1;1;1;1;1;1;1;1;1;1;1;1;1	7;7;7;7;7;1;1;1;1;1;1;1;1;1;1;1;1;1;1	>gi|117938759|ref|NP_536350.2| protein ALEX XLas [Homo sapiens];>gi|117938762|ref|NP_001070956.1| protein ALEX isoform f [Homo sapiens];>gi|4504047|ref|NP_000507.1| protein ALEX GNASL [Homo sapiens];>gi|18426900|ref|NP_536351.1| protein ALEX GNASS [Homo sa	19	7	7	7	2	1	0	1	1	1	2	2	3	3	2	3	6	6	5	1	3	3	4	3	3	2	2	2	2	1	0	1	1	1	2	2	3	3	2	3	6	6	5	1
NP_000508.1;NP_000549.1;CON__P01966	NP_000508.1;NP_000549.1;CON__P01966	2;2;1	2;2;1	2;2;1	>gi|4504345|ref|NP_000508.1| hemoglobin subunit alpha [Homo sapiens];>gi|4504347|ref|NP_000549.1| hemoglobin subunit alpha [Homo sapiens];>P01966 SWISS-PROT:P01966 (Bos taurus) Hemoglobin subunit alpha	3	2	2	2	1	0	0	2	2	2	2	1	2	1	1	1	1	1	2	0	2	2	0	0	1	1	0	1	1	0	0	2	2	2	2	1	2	1	1	1	1	1	2	0
NP_000509.1;NP_000175.1;NP_000510.1;NP_000550.2;NP_005321.1	NP_000509.1	3;1;1;1;1	3;1;1;1;1	2;0;0;0;0	>gi|4504349|ref|NP_000509.1| hemoglobin subunit beta [Homo sapiens]	5	3	3	2	1	1	1	2	2	2	2	2	2	1	1	1	2	1	1	1	1	1	2	1	2	2	2	1	1	1	1	2	2	2	2	2	2	1	1	1	2	1	1	1
NP_001171485.1;NP_000523.2	NP_001171485.1;NP_000523.2	9;9	9;9	9;9	>gi|295821216|ref|NP_001171485.1| propionyl-CoA carboxylase beta chain, mitochondrial isoform 2 [Homo sapiens];>gi|119943100|ref|NP_000523.2| propionyl-CoA carboxylase beta chain, mitochondrial isoform 1 [Homo sapiens]	2	9	9	9	2	2	2	3	5	6	3	4	2	0	0	1	0	0	0	8	8	9	0	0	0	0	0	0	2	2	2	3	5	6	3	4	2	0	0	1	0	0	0	8
NP_000537.3;NP_001119584.1;NP_001119590.1;NP_001119585.1;NP_001119586.1;NP_001119587.1;NP_001119589.1;NP_001119588.1	NP_000537.3;NP_001119584.1;NP_001119590.1;NP_001119585.1;NP_001119586.1;NP_001119587.1;NP_001119589.1;NP_001119588.1	1;1;1;1;1;1;1;1	1;1;1;1;1;1;1;1	1;1;1;1;1;1;1;1	>gi|120407068|ref|NP_000537.3| cellular tumor antigen p53 isoform a [Homo sapiens];>gi|187830777|ref|NP_001119584.1| cellular tumor antigen p53 isoform a [Homo sapiens];>gi|371502119|ref|NP_001119590.1| cellular tumor antigen p53 isoform g [Homo sapiens];>	8	1	1	1	0	0	0	0	0	0	0	0	0	0	0	0	1	1	1	0	0	0	0	0	0	0	0	0	0	0	0	0	0	0	0	0	0	0	0	0	1	1	1	0
NP_000572.2;NP_958799.1	NP_000572.2;NP_958799.1	2;1	2;1	2;1	>gi|41406084|ref|NP_000572.2| glutathione peroxidase 1 isoform 1 [Homo sapiens];>gi|41406082|ref|NP_958799.1| glutathione peroxidase 1 isoform 2 [Homo sapiens]	2	2	2	2	0	0	0	0	0	0	1	1	1	0	0	0	0	0	0	0	2	1	1	1	1	0	0	0	0	0	0	0	0	0	1	1	1	0	0	0	0	0	0	0
NP_000627.2;NP_001019636.1;NP_001019637.1	NP_000627.2;NP_001019636.1;NP_001019637.1	6;6;5	6;6;5	6;6;5	>gi|67782305|ref|NP_000627.2| superoxide dismutase [Mn], mitochondrial isoform A precursor [Homo sapiens];>gi|67782307|ref|NP_001019636.1| superoxide dismutase [Mn], mitochondrial isoform A precursor [Homo sapiens];>gi|67782309|ref|NP_001019637.1| superoxi	3	6	6	6	2	2	2	2	2	2	3	4	4	1	0	0	2	1	1	6	5	5	1	1	1	1	3	3	2	2	2	2	2	2	3	4	4	1	0	0	2	1	1	6
NP_000628.2;NP_001182031.1;NP_001182032.1;NP_001182033.1	NP_000628.2;NP_001182031.1;NP_001182032.1;NP_001182033.1	7;7;5;5	7;7;5;5	7;7;5;5	>gi|50301238|ref|NP_000628.2| glutathione reductase, mitochondrial isoform 1 precursor [Homo sapiens];>gi|305410789|ref|NP_001182031.1| glutathione reductase, mitochondrial isoform 2 precursor [Homo sapiens];>gi|305410791|ref|NP_001182032.1| glutathione re	4	7	7	7	3	3	3	6	6	6	6	6	6	0	2	1	2	2	3	4	6	7	0	1	0	4	4	4	3	3	3	6	6	6	6	6	6	0	2	1	2	2	3	4
NP_000652.2;NP_001020092.1	NP_000652.2;NP_001020092.1	12;12	12;12	12;12	>gi|15431303|ref|NP_000652.2| 60S ribosomal protein L9 [Homo sapiens];>gi|67944630|ref|NP_001020092.1| 60S ribosomal protein L9 [Homo sapiens]	2	12	12	12	1	1	1	1	1	1	8	6	7	8	8	9	11	11	11	6	6	8	5	5	5	7	4	3	1	1	1	1	1	1	8	6	7	8	8	9	11	11	11	6
NP_000654.2;NP_001120920.1;NP_065737.2	NP_000654.2;NP_001120920.1;NP_065737.2	3;3;3	3;3;3	3;3;3	>gi|38679950|ref|NP_000654.2| 4-aminobutyrate aminotransferase, mitochondrial precursor [Homo sapiens];>gi|188536080|ref|NP_001120920.1| 4-aminobutyrate aminotransferase, mitochondrial precursor [Homo sapiens];>gi|38679946|ref|NP_065737.2| 4-aminobutyrate	3	3	3	3	0	0	0	0	0	0	0	0	0	0	0	0	0	0	0	1	3	2	0	0	0	0	0	0	0	0	0	0	0	0	0	0	0	0	0	0	0	0	0	1
NP_000678.1;NP_001155238.1	NP_000678.1;NP_001155238.1	11;8	11;8	11;8	>gi|9951915|ref|NP_000678.1| adenosylhomocysteinase isoform 1 [Homo sapiens];>gi|239937451|ref|NP_001155238.1| adenosylhomocysteinase isoform 2 [Homo sapiens]	2	11	11	11	8	7	5	8	8	8	8	10	8	1	2	2	5	6	7	7	10	10	7	6	7	10	11	11	8	7	5	8	8	8	8	10	8	1	2	2	5	6	7	7
NP_000679.1;NP_954635.1	NP_000679.1;NP_954635.1	6;6	6;6	6;6	>gi|4502025|ref|NP_000679.1| 5-aminolevulinate synthase, nonspecific, mitochondrial precursor [Homo sapiens];>gi|40316939|ref|NP_954635.1| 5-aminolevulinate synthase, nonspecific, mitochondrial precursor [Homo sapiens]	2	6	6	6	3	3	3	1	1	0	2	0	0	1	0	0	1	0	1	1	5	1	0	0	0	1	0	1	3	3	3	1	1	0	2	0	0	1	0	0	1	0	1	1
NP_000681.2;NP_001191818.1;NP_000680.2	NP_000681.2;NP_001191818.1	29;24;2	29;24;2	28;23;1	>gi|25777732|ref|NP_000681.2| aldehyde dehydrogenase, mitochondrial isoform 1 precursor [Homo sapiens];>gi|325910904|ref|NP_001191818.1| aldehyde dehydrogenase, mitochondrial isoform 2 precursor [Homo sapiens]	3	29	29	28	18	18	18	21	22	21	20	21	20	2	4	3	4	10	7	22	25	26	10	7	7	21	19	20	18	18	18	21	22	21	20	21	20	2	4	3	4	10	7	22
NP_000683.3;NP_003879.2;NP_001193826.1;NP_733797.1;NP_733798.1	NP_000683.3	17;2;2;2;2	16;1;1;1;1	16;1;1;1;1	>gi|25777730|ref|NP_000683.3| aldehyde dehydrogenase X, mitochondrial precursor [Homo sapiens]	5	17	16	16	9	8	9	9	11	10	12	10	12	2	1	1	10	9	9	14	15	13	3	4	1	10	7	9	8	7	8	8	10	9	11	9	11	1	0	0	9	8	9	13
NP_000687.3	NP_000687.3	5	5	5	>gi|115387104|ref|NP_000687.3| 4-trimethylaminobutyraldehyde dehydrogenase [Homo sapiens]	1	5	5	5	1	2	1	4	3	4	1	1	1	1	1	1	1	1	1	2	4	5	1	1	1	1	1	1	1	2	1	4	3	4	1	1	1	1	1	1	1	1	1	2
NP_000691.1	NP_000691.1	7	7	7	>gi|4502101|ref|NP_000691.1| annexin A1 [Homo sapiens]	1	7	7	7	0	0	0	3	2	2	4	4	5	7	6	6	1	0	1	0	2	0	0	1	1	1	2	1	0	0	0	3	2	2	4	4	5	7	6	6	1	0	1	0
NP_000692.2;NP_001153705.1;NP_001153706.1;NP_001243143.1;NP_689509.1;NP_000693.1;NP_000695.2;NP_653300.2	NP_000692.2;NP_001153705.1;NP_001153706.1	7;7;7;3;3;2;1;1	7;7;7;3;3;2;1;1	4;4;4;0;0;0;0;0	>gi|21361181|ref|NP_000692.2| sodium/potassium-transporting ATPase subunit alpha-1 isoform a [Homo sapiens];>gi|237681109|ref|NP_001153705.1| sodium/potassium-transporting ATPase subunit alpha-1 isoform c [Homo sapiens];>gi|237681111|ref|NP_001153706.1| so	8	7	7	4	1	1	2	2	3	2	3	5	5	0	0	0	3	5	7	1	2	2	1	1	1	4	3	3	1	1	2	2	3	2	3	5	5	0	0	0	3	5	7	1
NP_000700.1;NP_001158255.1	NP_000700.1;NP_001158255.1	13;13	13;13	13;13	>gi|11386135|ref|NP_000700.1| 2-oxoisovalerate dehydrogenase subunit alpha, mitochondrial isoform 1 precursor [Homo sapiens];>gi|258645172|ref|NP_001158255.1| 2-oxoisovalerate dehydrogenase subunit alpha, mitochondrial isoform 2 precursor [Homo sapiens]	2	13	13	13	8	8	8	9	9	9	10	10	8	0	0	1	4	2	3	8	13	12	1	0	0	5	5	5	8	8	8	9	9	9	10	10	8	0	0	1	4	2	3	8
NP_000703.2;NP_001240752.1	NP_000703.2;NP_001240752.1	5;5	5;5	5;5	>gi|33589854|ref|NP_000703.2| biliverdin reductase A precursor [Homo sapiens];>gi|359465572|ref|NP_001240752.1| biliverdin reductase A precursor [Homo sapiens]	2	5	5	5	1	1	2	2	1	2	5	5	4	5	5	5	5	5	5	1	4	5	3	3	2	5	5	4	1	1	2	2	1	2	5	5	4	5	5	5	5	5	5	1
NP_000711.1;NP_001122312.1;NP_001122311.1	NP_000711.1;NP_001122312.1;NP_001122311.1	2;2;2	2;2;2	2;2;2	>gi|4502527|ref|NP_000711.1| voltage-dependent L-type calcium channel subunit alpha-1D isoform a [Homo sapiens];>gi|192807300|ref|NP_001122312.1| voltage-dependent L-type calcium channel subunit alpha-1D isoform b [Homo sapiens];>gi|192807298|ref|NP_001122	3	2	2	2	0	0	1	0	1	1	1	2	1	0	0	0	1	1	1	1	1	1	0	0	0	0	0	0	0	0	1	0	1	1	1	2	1	0	0	0	1	1	1	1
NP_000746.2;NP_001244292.1	NP_000746.2;NP_001244292.1	2;2	2;2	2;2	>gi|21618331|ref|NP_000746.2| carnitine O-acetyltransferase isoform 1 precursor [Homo sapiens];>gi|383209673|ref|NP_001244292.1| carnitine O-acetyltransferase isoform 2 [Homo sapiens]	2	2	2	2	0	0	0	0	1	1	0	0	0	0	0	0	0	0	0	1	2	2	0	0	0	0	0	0	0	0	0	0	1	1	0	0	0	0	0	0	0	0	0	1
NP_000782.1;NP_001182572.1;NP_789785.1	NP_000782.1	3;1;1	3;1;1	3;1;1	>gi|4503323|ref|NP_000782.1| dihydrofolate reductase [Homo sapiens]	3	3	3	3	0	0	0	0	0	0	1	1	1	0	0	1	3	2	2	2	2	2	1	1	1	1	1	1	0	0	0	0	0	0	1	1	1	0	0	1	3	2	2	2
NP_000792.1;NP_463460.1;NP_001186715.1	NP_000792.1;NP_463460.1;NP_001186715.1	2;2;1	2;2;1	2;2;1	>gi|4503725|ref|NP_000792.1| peptidyl-prolyl cis-trans isomerase FKBP1A isoform a [Homo sapiens];>gi|17149836|ref|NP_463460.1| peptidyl-prolyl cis-trans isomerase FKBP1A isoform a [Homo sapiens];>gi|315139020|ref|NP_001186715.1| peptidyl-prolyl cis-trans i	3	2	2	2	0	0	0	0	0	0	1	0	0	0	0	0	0	0	0	1	1	1	2	2	2	1	1	1	0	0	0	0	0	0	1	0	0	0	0	0	0	0	0	1
NP_000810.1;NP_001129477.1;NP_001129478.1;NP_780294.1	NP_000810.1;NP_001129477.1;NP_001129478.1	23;23;23;10	23;23;23;10	23;23;23;10	>gi|4503915|ref|NP_000810.1| trifunctional purine biosynthetic protein adenosine-3 isoform 1 [Homo sapiens];>gi|209869993|ref|NP_001129477.1| trifunctional purine biosynthetic protein adenosine-3 isoform 1 [Homo sapiens];>gi|209869995|ref|NP_001129478.1| t	4	23	23	23	4	3	3	4	4	5	13	10	10	0	0	0	19	20	20	8	14	12	6	8	6	11	13	12	4	3	3	4	4	5	13	10	10	0	0	0	19	20	20	8
NP_000875.2	NP_000875.2	2	2	2	>gi|66933016|ref|NP_000875.2| inosine-5-monophosphate dehydrogenase 2 [Homo sapiens]	1	2	2	2	1	1	1	1	1	1	1	0	0	0	0	0	0	0	0	1	1	1	0	0	0	1	1	1	1	1	1	1	1	1	1	0	0	0	0	0	0	0	0	1
NP_000909.2	NP_000909.2	19	19	19	>gi|20070125|ref|NP_000909.2| protein disulfide-isomerase precursor [Homo sapiens]	1	19	19	19	6	6	6	7	7	7	11	12	12	1	1	1	3	4	5	12	12	13	5	7	7	16	14	15	6	6	6	7	7	7	11	12	12	1	1	1	3	4	5	12
NP_000911.2;NP_001035806.1;NP_071504.2	NP_000911.2;NP_001035806.1;NP_071504.2	23;23;23	23;23;23	23;23;23	>gi|106049295|ref|NP_000911.2| pyruvate carboxylase, mitochondrial precursor [Homo sapiens];>gi|106049528|ref|NP_001035806.1| pyruvate carboxylase, mitochondrial precursor [Homo sapiens];>gi|106049292|ref|NP_071504.2| pyruvate carboxylase, mitochondrial pr	3	23	23	23	8	8	7	5	6	5	16	16	14	0	0	0	3	3	3	13	20	20	1	1	4	16	17	17	8	8	7	5	6	5	16	16	14	0	0	0	3	3	3	13
NP_000916.2;NP_001166939.1	NP_000916.2;NP_001166939.1	12;11	12;11	12;11	>gi|156564403|ref|NP_000916.2| pyruvate dehydrogenase E1 component subunit beta, mitochondrial isoform 1 precursor [Homo sapiens];>gi|291084858|ref|NP_001166939.1| pyruvate dehydrogenase E1 component subunit beta, mitochondrial isoform 2 precursor [Homo sa	2	12	12	12	8	8	7	7	4	7	10	10	10	6	5	6	7	9	8	9	10	11	4	3	4	6	7	7	8	8	7	7	4	7	10	10	10	6	5	6	7	9	8	9
NP_000928.1	NP_000928.1	2	2	2	>gi|4505939|ref|NP_000928.1| DNA-directed RNA polymerase II subunit RPB1 [Homo sapiens]	1	2	2	2	1	1	1	0	0	1	0	0	1	0	0	0	0	1	1	1	1	0	0	0	0	2	1	1	1	1	1	0	0	1	0	0	1	0	0	0	0	1	1	1
NP_000929.1	NP_000929.1	5	5	5	>gi|4505941|ref|NP_000929.1| DNA-directed RNA polymerase II subunit RPB2 [Homo sapiens]	1	5	5	5	1	2	3	3	1	2	2	2	2	0	0	0	2	1	4	0	3	2	1	1	0	3	3	2	1	2	3	3	1	2	2	2	2	0	0	0	2	1	4	0
NP_000933.1	NP_000933.1	2	2	2	>gi|4758950|ref|NP_000933.1| peptidyl-prolyl cis-trans isomerase B precursor [Homo sapiens]	1	2	2	2	0	1	1	1	1	1	1	1	1	1	1	1	0	0	1	1	1	2	1	1	1	1	1	1	0	1	1	1	1	1	1	1	1	1	1	1	0	0	1	1
NP_000958.1;NP_001029025.1;NP_005052.1	NP_000958.1;NP_001029025.1	19;19;2	19;19;2	19;19;2	>gi|4506649|ref|NP_000958.1| 60S ribosomal protein L3 isoform a [Homo sapiens];>gi|76496472|ref|NP_001029025.1| 60S ribosomal protein L3 isoform b [Homo sapiens]	3	19	19	19	6	6	6	6	3	5	14	13	13	14	15	14	17	16	16	12	15	13	12	12	12	11	11	11	6	6	6	6	3	5	14	13	13	14	15	14	17	16	16	12
NP_000959.2	NP_000959.2	22	22	22	>gi|16579885|ref|NP_000959.2| 60S ribosomal protein L4 [Homo sapiens]	1	22	22	22	8	8	8	6	5	8	13	12	12	8	11	12	21	22	21	11	15	15	11	12	12	16	17	16	8	8	8	6	5	8	13	12	12	8	11	12	21	22	21	11
NP_000960.2	NP_000960.2	17	17	17	>gi|14591909|ref|NP_000960.2| 60S ribosomal protein L5 [Homo sapiens]	1	17	17	17	5	2	3	3	4	6	11	10	9	13	14	14	14	15	17	9	12	12	13	12	13	10	8	10	5	2	3	3	4	6	11	10	9	13	14	14	14	15	17	9
NP_000961.2;NP_001019833.1	NP_000961.2;NP_001019833.1	19;19	19;19	19;19	>gi|16753227|ref|NP_000961.2| 60S ribosomal protein L6 [Homo sapiens];>gi|67189747|ref|NP_001019833.1| 60S ribosomal protein L6 [Homo sapiens]	2	19	19	19	3	4	3	4	4	4	14	14	15	18	17	18	18	19	19	9	14	13	13	14	15	14	14	15	3	4	3	4	4	4	14	14	15	18	17	18	18	19	19	9
NP_000962.2	NP_000962.2	19	19	19	>gi|15431301|ref|NP_000962.2| 60S ribosomal protein L7 [Homo sapiens]	1	19	19	19	8	9	9	8	7	8	16	16	16	14	14	13	18	19	19	9	16	16	13	15	14	14	13	16	8	9	9	8	7	8	16	16	16	14	14	13	18	19	19	9
NP_000963.1	NP_000963.1	18	18	18	>gi|4506661|ref|NP_000963.1| 60S ribosomal protein L7a [Homo sapiens]	1	18	18	18	6	5	5	6	6	5	12	11	10	14	14	14	17	18	16	8	13	12	12	12	12	10	10	8	6	5	5	6	6	5	12	11	10	14	14	14	17	18	16	8
NP_000964.1;NP_150644.1	NP_000964.1;NP_150644.1	13;13	13;13	13;13	>gi|4506663|ref|NP_000964.1| 60S ribosomal protein L8 [Homo sapiens];>gi|15431306|ref|NP_150644.1| 60S ribosomal protein L8 [Homo sapiens]	2	13	13	13	4	4	4	4	4	4	4	6	4	6	6	6	7	9	9	5	5	5	5	7	6	3	5	5	4	4	4	4	4	4	4	6	4	6	6	6	7	9	9	5
NP_000966.2	NP_000966.2	11	11	1	>gi|15431290|ref|NP_000966.2| 60S ribosomal protein L11 isoform 1 [Homo sapiens]	1	11	11	1	2	2	2	2	2	2	4	3	3	3	3	4	9	8	7	4	5	4	3	3	3	3	4	4	2	2	2	2	2	2	4	3	3	3	3	4	9	8	7	4
NP_000967.1	NP_000967.1	3	3	3	>gi|4506597|ref|NP_000967.1| 60S ribosomal protein L12 [Homo sapiens]	1	3	3	3	2	2	2	2	2	2	2	2	3	1	1	1	2	2	2	2	2	2	2	2	2	3	2	2	2	2	2	2	2	2	2	2	3	1	1	1	2	2	2	2
NP_000968.2;NP_150254.1;NP_001230059.1;NP_001230060.1	NP_000968.2;NP_150254.1;NP_001230059.1;NP_001230060.1	7;7;6;5	7;7;6;5	7;7;6;5	>gi|15431297|ref|NP_000968.2| 60S ribosomal protein L13 isoform 1 [Homo sapiens];>gi|15431295|ref|NP_150254.1| 60S ribosomal protein L13 isoform 1 [Homo sapiens];>gi|341604768|ref|NP_001230059.1| 60S ribosomal protein L13 isoform 2 [Homo sapiens];>gi|34160	4	7	7	7	5	5	5	4	4	3	5	4	4	4	6	6	7	7	7	6	5	5	6	5	5	6	6	5	5	5	5	4	4	3	5	4	4	4	6	6	7	7	7	6
NP_000969.1	NP_000969.1	9	9	9	>gi|4506605|ref|NP_000969.1| 60S ribosomal protein L23 [Homo sapiens]	1	9	9	9	5	5	5	4	6	4	6	5	7	5	7	7	9	8	9	5	7	8	4	6	3	7	6	5	5	5	5	4	6	4	6	5	7	5	7	7	9	8	9	5
NP_000970.1;NP_001257419.1	NP_000970.1;NP_001257419.1	9;8	9;8	9;8	>gi|4506607|ref|NP_000970.1| 60S ribosomal protein L18 isoform 1 [Homo sapiens];>gi|395132436|ref|NP_001257419.1| 60S ribosomal protein L18 isoform 2 [Homo sapiens]	2	9	9	9	4	4	5	5	4	4	7	8	7	8	8	8	9	8	9	7	7	7	7	7	7	6	7	6	4	4	5	5	4	4	7	8	7	8	8	8	9	8	9	7
NP_000971.1	NP_000971.1	12	12	12	>gi|11415026|ref|NP_000971.1| 60S ribosomal protein L18a [Homo sapiens]	1	12	12	12	1	1	1	0	1	1	3	4	5	6	6	7	10	10	12	5	8	7	5	7	7	5	4	4	1	1	1	0	1	1	3	4	5	6	6	7	10	10	12	5
NP_000972.1	NP_000972.1	2	2	2	>gi|4506609|ref|NP_000972.1| 60S ribosomal protein L19 [Homo sapiens]	1	2	2	2	1	1	1	1	1	1	1	1	1	1	1	1	1	1	1	2	1	1	1	1	1	1	1	1	1	1	1	1	1	1	1	1	1	1	1	1	1	1	1	2
NP_000973.2	NP_000973.2	4	4	4	>gi|18104948|ref|NP_000973.2| 60S ribosomal protein L21 [Homo sapiens]	1	4	4	4	2	2	2	2	2	2	4	4	4	4	4	4	4	4	4	3	4	3	2	3	3	4	3	4	2	2	2	2	2	2	4	4	4	4	4	4	4	4	4	3
NP_000974.1	NP_000974.1	7	7	7	>gi|4506613|ref|NP_000974.1| 60S ribosomal protein L22 proprotein [Homo sapiens]	1	7	7	7	4	4	4	3	4	3	5	4	4	3	4	3	7	7	6	4	3	5	3	3	3	1	2	0	4	4	4	3	4	3	5	4	4	3	4	3	7	7	6	4
NP_000975.2	NP_000975.2	7	7	7	>gi|17105394|ref|NP_000975.2| 60S ribosomal protein L23a [Homo sapiens]	1	7	7	7	3	3	3	3	3	3	4	4	4	3	3	1	5	5	5	4	4	3	3	4	4	4	1	2	3	3	3	3	3	3	4	4	4	3	3	1	5	5	5	4
NP_001186284.1;NP_000976.1;NP_001030178.1;NP_001186269.1;NP_001186270.1;NP_001186271.1;NP_001186272.1;NP_001186273.1;NP_001186285.1;NP_001186274.1	NP_001186284.1;NP_000976.1;NP_001030178.1;NP_001186269.1;NP_001186270.1;NP_001186271.1;NP_001186272.1;NP_001186273.1;NP_001186285.1;NP_001186274.1	6;6;6;6;6;6;6;6;4;4	6;6;6;6;6;6;6;6;4;4	6;6;6;6;6;6;6;6;4;4	>gi|313569822|ref|NP_001186284.1| RPL17-C18orf32 protein isoform 1 [Homo sapiens];>gi|4506617|ref|NP_000976.1| 60S ribosomal protein L17 isoform a [Homo sapiens];>gi|78000186|ref|NP_001030178.1| 60S ribosomal protein L17 isoform a [Homo sapiens];>gi|313569	10	6	6	6	2	1	1	1	2	1	4	4	4	4	4	4	5	5	4	4	4	4	3	4	4	4	4	4	2	1	1	1	2	1	4	4	4	4	4	4	5	5	4	4
NP_000977.1	NP_000977.1	6	6	6	>gi|4506619|ref|NP_000977.1| 60S ribosomal protein L24 [Homo sapiens]	1	6	6	6	1	1	1	1	1	1	4	4	4	4	4	3	6	6	5	3	5	3	5	4	4	4	5	4	1	1	1	1	1	1	4	4	4	4	4	3	6	6	5	3
NP_000978.1	NP_000978.1	8	8	1	>gi|4506621|ref|NP_000978.1| 60S ribosomal protein L26 [Homo sapiens]	1	8	8	1	2	2	3	4	3	3	6	4	5	5	5	5	6	6	8	5	5	6	5	4	5	6	5	5	2	2	3	4	3	3	6	4	5	5	5	5	6	6	8	5
NP_000979.1	NP_000979.1	8	8	8	>gi|4506623|ref|NP_000979.1| 60S ribosomal protein L27 [Homo sapiens]	1	8	8	8	4	4	3	5	3	2	8	8	7	4	5	5	8	8	8	3	6	6	6	5	6	7	7	7	4	4	3	5	3	2	8	8	7	4	5	5	8	8	8	3
NP_000980.1	NP_000980.1	5	5	5	>gi|4506631|ref|NP_000980.1| 60S ribosomal protein L30 [Homo sapiens]	1	5	5	5	2	1	1	2	0	0	5	4	4	1	2	3	5	5	4	3	5	5	4	4	4	2	4	4	2	1	1	2	0	0	5	4	4	1	2	3	5	5	4	3
NP_000981.1	NP_000981.1	6	6	6	>gi|4506625|ref|NP_000981.1| 60S ribosomal protein L27a [Homo sapiens]	1	6	6	6	3	3	2	2	2	2	2	3	3	2	2	3	6	6	3	2	4	3	2	2	2	3	3	3	3	3	2	2	2	2	2	3	3	2	2	3	6	6	3	2
NP_000982.2;NP_001129607.1;NP_001129606.1;NP_001129608.1;NP_001129609.1	NP_000982.2;NP_001129607.1;NP_001129606.1;NP_001129608.1;NP_001129609.1	13;12;12;10;10	13;12;12;10;10	13;12;12;10;10	>gi|13904866|ref|NP_000982.2| 60S ribosomal protein L28 isoform 2 [Homo sapiens];>gi|209915584|ref|NP_001129607.1| 60S ribosomal protein L28 isoform 3 [Homo sapiens];>gi|209915581|ref|NP_001129606.1| 60S ribosomal protein L28 isoform 1 [Homo sapiens];>gi|2	5	13	13	13	4	2	3	2	2	2	5	5	5	5	5	6	7	7	10	8	5	5	3	4	5	5	5	4	4	2	3	2	2	2	5	5	5	5	5	6	7	7	10	8
NP_000983.1	NP_000983.1	1	1	1	>gi|4506629|ref|NP_000983.1| 60S ribosomal protein L29 [Homo sapiens]	1	1	1	1	1	1	1	1	1	1	1	1	1	1	1	1	1	1	1	1	1	1	1	1	1	1	1	1	1	1	1	1	1	1	1	1	1	1	1	1	1	1	1	1
NP_000984.1;NP_001092047.1;NP_001093163.1	NP_000984.1;NP_001092047.1;NP_001093163.1	6;5;5	6;5;5	6;5;5	>gi|4506633|ref|NP_000984.1| 60S ribosomal protein L31 isoform 1 [Homo sapiens];>gi|148746199|ref|NP_001092047.1| 60S ribosomal protein L31 isoform 2 [Homo sapiens];>gi|153252132|ref|NP_001093163.1| 60S ribosomal protein L31 isoform 3 [Homo sapiens]	3	6	6	6	1	2	1	1	1	1	3	3	3	4	4	4	3	5	4	3	2	3	1	1	2	3	1	2	1	2	1	1	1	1	3	3	3	4	4	4	3	5	4	3
NP_000985.1;NP_001007074.1;NP_001007075.1	NP_000985.1;NP_001007074.1;NP_001007075.1	6;6;6	6;6;6	6;6;6	>gi|4506635|ref|NP_000985.1| 60S ribosomal protein L32 [Homo sapiens];>gi|55743128|ref|NP_001007074.1| 60S ribosomal protein L32 [Homo sapiens];>gi|55743130|ref|NP_001007075.1| 60S ribosomal protein L32 [Homo sapiens]	3	6	6	6	0	0	1	1	1	1	2	1	1	1	2	1	4	4	6	2	2	3	0	0	0	3	2	2	0	0	1	1	1	1	2	1	1	1	2	1	4	4	6	2
NP_000986.2;NP_296374.1	NP_000986.2;NP_296374.1	5;5	5;5	5;5	>gi|16117787|ref|NP_000986.2| 60S ribosomal protein L34 [Homo sapiens];>gi|16117789|ref|NP_296374.1| 60S ribosomal protein L34 [Homo sapiens]	2	5	5	5	0	1	1	1	1	1	2	2	3	2	3	1	4	4	5	3	3	2	1	2	2	3	3	3	0	1	1	1	1	1	2	2	3	2	3	1	4	4	5	3
NP_000987.2	NP_000987.2	10	10	10	>gi|16117791|ref|NP_000987.2| 60S ribosomal protein L35a [Homo sapiens]	1	10	10	10	4	3	3	2	5	3	8	7	8	6	8	7	10	9	9	7	8	7	5	7	6	3	4	5	4	3	3	2	5	3	8	7	8	6	8	7	10	9	9	7
NP_000993.1;NP_444505.1	NP_000993.1;NP_444505.1	6;6	6;6	6;6	>gi|4506667|ref|NP_000993.1| 60S acidic ribosomal protein P0 [Homo sapiens];>gi|16933546|ref|NP_444505.1| 60S acidic ribosomal protein P0 [Homo sapiens]	2	6	6	6	2	2	3	2	2	2	6	5	5	3	3	5	5	6	6	6	5	4	5	6	5	4	3	3	2	2	3	2	2	2	6	5	5	3	3	5	5	6	6	6
NP_000994.1	NP_000994.1	2	1	1	>gi|4506669|ref|NP_000994.1| 60S acidic ribosomal protein P1 isoform 1 [Homo sapiens]	1	2	1	1	0	0	0	0	0	0	0	0	0	0	0	0	1	1	1	1	0	1	2	2	2	0	0	0	0	0	0	0	0	0	0	0	0	0	0	0	1	1	1	1
NP_000995.1;NP_998890.1	NP_000995.1	7;1	7;1	6;0	>gi|4506671|ref|NP_000995.1| 60S acidic ribosomal protein P2 [Homo sapiens]	2	7	7	6	0	0	1	0	1	0	5	4	4	2	2	2	5	4	3	1	2	2	5	4	5	2	2	2	0	0	1	0	1	0	5	4	4	2	2	2	5	4	3	1
NP_000996.2;NP_001243731.1;NP_001247435.1;NP_001247436.1	NP_000996.2;NP_001243731.1;NP_001247435.1	22;22;20;6	22;22;20;6	22;22;20;6	>gi|15718687|ref|NP_000996.2| 40S ribosomal protein S3 isoform 1 [Homo sapiens];>gi|378548190|ref|NP_001243731.1| 40S ribosomal protein S3 isoform 1 [Homo sapiens];>gi|386869503|ref|NP_001247435.1| 40S ribosomal protein S3 isoform 2 [Homo sapiens]	4	22	22	22	9	9	9	6	6	6	17	16	15	17	19	20	20	22	20	13	17	18	20	19	19	17	16	14	9	9	9	6	6	6	17	16	15	17	19	20	20	22	20	13
NP_000997.1;NP_001254628.1	NP_000997.1	10;1	10;1	10;1	>gi|4506723|ref|NP_000997.1| 40S ribosomal protein S3a isoform 1 [Homo sapiens]	2	10	10	10	7	7	6	6	6	7	9	9	9	7	8	9	10	10	9	8	9	8	6	6	5	9	9	9	7	7	6	6	6	7	9	9	9	7	8	9	10	10	9	8
NP_000998.1;NP_001034656.1;NP_000999.1	NP_000998.1	16;7;5	16;7;5	16;7;5	>gi|4506725|ref|NP_000998.1| 40S ribosomal protein S4, X isoform X isoform [Homo sapiens]	3	16	16	16	5	3	3	2	3	3	11	9	9	8	11	11	13	14	15	12	12	13	10	8	10	9	8	9	5	3	3	2	3	3	11	9	9	8	11	11	13	14	15	12
NP_001000.2	NP_001000.2	2	2	2	>gi|13904870|ref|NP_001000.2| 40S ribosomal protein S5 [Homo sapiens]	1	2	2	2	0	0	0	0	0	0	0	0	0	0	0	0	0	1	0	0	0	0	1	2	2	0	0	0	0	0	0	0	0	0	0	0	0	0	0	0	0	1	0	0
NP_001001.2	NP_001001.2	13	13	13	>gi|17158044|ref|NP_001001.2| 40S ribosomal protein S6 [Homo sapiens]	1	13	13	13	2	2	4	0	2	2	7	9	8	8	9	11	13	13	13	7	9	7	7	6	8	7	7	7	2	2	4	0	2	2	7	9	8	8	9	11	13	13	13	7
NP_001673.2;NP_001001323.1;NP_001001331.1;NP_001001344.1;NP_001675.3;NP_001674.2;NP_068768.2;NP_001001396.1	NP_001673.2;NP_001001323.1;NP_001001331.1;NP_001001344.1;NP_001675.3;NP_001674.2;NP_068768.2;NP_001001396.1	2;2;1;1;1;1;1;1	2;2;1;1;1;1;1;1	2;2;1;1;1;1;1;1	>gi|48255945|ref|NP_001673.2| plasma membrane calcium-transporting ATPase 1 isoform 1b [Homo sapiens];>gi|48255947|ref|NP_001001323.1| plasma membrane calcium-transporting ATPase 1 isoform 1a [Homo sapiens];>gi|48255951|ref|NP_001001331.1| plasma membrane	8	2	2	2	1	1	1	1	1	0	1	1	1	0	0	0	1	2	0	0	2	0	1	1	0	1	1	1	1	1	1	1	1	0	1	1	1	0	0	0	1	2	0	0
NP_001001414.1	NP_001001414.1	2	2	2	>gi|47825361|ref|NP_001001414.1| non-specific cytotoxic cell receptor protein 1 homolog [Homo sapiens]	1	2	2	2	0	0	0	0	0	0	0	0	0	1	1	1	2	2	0	0	1	0	1	1	0	1	0	1	0	0	0	0	0	0	0	0	0	1	1	1	2	2	0	0
NP_001001563.1	NP_001001563.1	8	8	8	>gi|48526509|ref|NP_001001563.1| mitochondrial import inner membrane translocase subunit TIM50 [Homo sapiens]	1	8	8	8	1	1	1	3	2	2	4	4	5	5	6	6	7	7	7	6	7	6	3	3	3	4	6	5	1	1	1	3	2	2	4	4	5	5	6	6	7	7	7	6
NP_005757.1;NP_001001715.2	NP_005757.1;NP_001001715.2	1;1	1;1	1;1	>gi|5031633|ref|NP_005757.1| FERM, RhoGEF and pleckstrin domain-containing protein 1 isoform 1 [Homo sapiens];>gi|159032537|ref|NP_001001715.2| FERM, RhoGEF and pleckstrin domain-containing protein 1 isoform 2 [Homo sapiens]	2	1	1	1	0	0	0	0	0	0	0	0	0	0	0	0	1	1	1	0	0	0	0	0	0	0	0	0	0	0	0	0	0	0	0	0	0	0	0	0	1	1	1	0
NP_001001795.1	NP_001001795.1	2	2	2	>gi|49169841|ref|NP_001001795.1| UPF0598 protein C8orf82 [Homo sapiens]	1	2	2	2	0	0	0	0	0	0	0	0	0	0	0	0	0	0	0	1	2	1	0	0	0	0	0	0	0	0	0	0	0	0	0	0	0	0	0	0	0	0	0	1
NP_001001891.2	NP_001001891.2	1	1	1	>gi|145207958|ref|NP_001001891.2| anoctamin-7 isoform NGEP long [Homo sapiens]	1	1	1	1	1	1	1	1	1	1	1	1	1	0	0	0	0	0	0	0	1	1	0	0	0	1	1	1	1	1	1	1	1	1	1	1	1	0	0	0	0	0	0	0
NP_001001937.1;NP_004037.1;NP_001001935.1;NP_001244264.1;NP_001244263.1	NP_001001937.1;NP_004037.1;NP_001001935.1;NP_001244264.1;NP_001244263.1	34;34;33;33;30	34;34;33;33;30	34;34;33;33;30	>gi|50345984|ref|NP_001001937.1| ATP synthase subunit alpha, mitochondrial isoform a precursor [Homo sapiens];>gi|4757810|ref|NP_004037.1| ATP synthase subunit alpha, mitochondrial isoform a precursor [Homo sapiens];>gi|50345982|ref|NP_001001935.1| ATP syn	5	34	34	34	25	26	25	26	26	26	30	31	30	14	13	13	30	30	28	29	30	30	25	24	26	24	24	24	25	26	25	26	26	26	30	31	30	14	13	13	30	30	28	29
NP_001001973.1;NP_005165.1	NP_001001973.1;NP_005165.1	10;9	10;9	10;9	>gi|50345988|ref|NP_001001973.1| ATP synthase subunit gamma, mitochondrial isoform L (liver) precursor [Homo sapiens];>gi|4885079|ref|NP_005165.1| ATP synthase subunit gamma, mitochondrial isoform H (heart) precursor [Homo sapiens]	2	10	10	10	7	7	7	5	5	4	9	8	8	5	7	8	9	9	8	7	9	8	3	6	3	5	5	4	7	7	7	5	5	4	9	8	8	5	7	8	9	9	8	7
NP_001001975.1;NP_001678.1	NP_001001975.1;NP_001678.1	3;3	3;3	3;3	>gi|50345991|ref|NP_001001975.1| ATP synthase subunit delta, mitochondrial precursor [Homo sapiens];>gi|4502297|ref|NP_001678.1| ATP synthase subunit delta, mitochondrial precursor [Homo sapiens]	2	3	3	3	2	1	2	1	1	1	2	2	2	0	0	0	1	1	1	3	3	2	1	1	1	2	2	1	2	1	2	1	1	1	2	2	2	0	0	0	1	1	1	3
NP_001002.1	NP_001002.1	10	10	10	>gi|4506741|ref|NP_001002.1| 40S ribosomal protein S7 [Homo sapiens]	1	10	10	10	2	3	3	3	3	2	7	7	7	8	8	8	9	10	9	5	8	7	7	7	7	7	7	5	2	3	3	3	3	2	7	7	7	8	8	8	9	10	9	5
NP_079491.2;NP_001002019.1;NP_001002020.1	NP_079491.2;NP_001002019.1;NP_001002020.1	14;14;14	14;14;14	14;14;14	>gi|70166645|ref|NP_079491.2| tRNA pseudouridine synthase A, mitochondrial isoform 1 [Homo sapiens];>gi|70166599|ref|NP_001002019.1| tRNA pseudouridine synthase A, mitochondrial isoform 2 [Homo sapiens];>gi|70166634|ref|NP_001002020.1| tRNA pseudouridine s	3	14	14	14	1	1	2	7	6	7	2	2	4	2	2	2	6	9	7	10	14	12	2	4	2	5	6	7	1	1	2	7	6	7	2	2	4	2	2	2	6	9	7	10
NP_001132982.1;NP_001002030.1;NP_001099014.1	NP_001132982.1;NP_001002030.1;NP_001099014.1	1;1;1	1;1;1	1;1;1	>gi|213417737|ref|NP_001132982.1| ethylmalonyl-CoA decarboxylase isoform 5 [Homo sapiens];>gi|157694516|ref|NP_001002030.1| ethylmalonyl-CoA decarboxylase isoform 1 [Homo sapiens];>gi|157694520|ref|NP_001099014.1| ethylmalonyl-CoA decarboxylase isoform 3 [	3	1	1	1	0	0	0	0	0	0	0	0	0	0	1	0	0	0	0	1	1	1	0	1	0	0	0	0	0	0	0	0	0	0	0	0	0	0	1	0	0	0	0	1
NP_008867.2;NP_001002255.1;NP_008868.3;NP_001005849.1	NP_008867.2;NP_001002255.1;NP_008868.3;NP_001005849.1	1;1;1;1	1;1;1;1	1;1;1;1	>gi|48928058|ref|NP_008867.2| small ubiquitin-related modifier 3 precursor [Homo sapiens];>gi|50400081|ref|NP_001002255.1| small ubiquitin-related modifier 4 [Homo sapiens];>gi|54792069|ref|NP_008868.3| small ubiquitin-related modifier 2 isoform a precurso	4	1	1	1	1	1	1	1	1	1	1	1	1	0	0	0	1	1	1	1	1	1	1	0	0	1	1	1	1	1	1	1	1	1	1	1	1	0	0	0	1	1	1	1
NP_001002755.1;NP_056515.2	NP_001002755.1;NP_056515.2	1;1	1;1	1;1	>gi|50593021|ref|NP_001002755.1| NFU1 iron-sulfur cluster scaffold homolog, mitochondrial isoform 2 [Homo sapiens];>gi|50593025|ref|NP_056515.2| NFU1 iron-sulfur cluster scaffold homolog, mitochondrial isoform 1 [Homo sapiens]	2	1	1	1	0	0	0	0	0	0	0	0	0	1	0	1	0	1	0	1	1	1	0	0	1	0	1	1	0	0	0	0	0	0	0	0	0	1	0	1	0	1	0	1
NP_001002800.1;NP_005487.3	NP_001002800.1;NP_005487.3	12;12	12;12	12;12	>gi|50658063|ref|NP_001002800.1| structural maintenance of chromosomes protein 4 [Homo sapiens];>gi|50658065|ref|NP_005487.3| structural maintenance of chromosomes protein 4 [Homo sapiens]	2	12	12	12	2	1	1	2	0	0	3	2	3	0	0	0	8	7	9	1	1	0	2	1	1	5	5	5	2	1	1	2	0	0	3	2	3	0	0	0	8	7	9	1
NP_001002814.2;NP_079427.4;NP_055719.1	NP_001002814.2;NP_079427.4	4;4;1	4;4;1	4;4;1	>gi|289547524|ref|NP_001002814.2| rab11 family-interacting protein 1 isoform 3 [Homo sapiens];>gi|289547526|ref|NP_079427.4| rab11 family-interacting protein 1 isoform 1 [Homo sapiens]	3	4	4	4	0	0	0	0	0	0	1	2	1	0	0	0	0	0	0	0	2	1	0	0	0	1	0	1	0	0	0	0	0	0	1	2	1	0	0	0	0	0	0	0
NP_001002858.1;NP_001002857.1;NP_001129487.1;NP_004030.1	NP_001002858.1;NP_001002857.1;NP_001129487.1;NP_004030.1	17;17;17;17	17;17;17;17	17;17;17;17	>gi|50845388|ref|NP_001002858.1| annexin A2 isoform 1 [Homo sapiens];>gi|50845386|ref|NP_001002857.1| annexin A2 isoform 2 [Homo sapiens];>gi|209862831|ref|NP_001129487.1| annexin A2 isoform 2 [Homo sapiens];>gi|4757756|ref|NP_004030.1| annexin A2 isoform	4	17	17	17	8	8	7	8	8	7	13	14	10	14	13	13	11	10	8	8	14	13	15	14	14	12	13	11	8	8	7	8	8	7	13	14	10	14	13	13	11	10	8	8
NP_001003.1	NP_001003.1	14	14	14	>gi|4506743|ref|NP_001003.1| 40S ribosomal protein S8 [Homo sapiens]	1	14	14	14	6	5	7	6	6	6	13	12	12	12	12	12	14	14	14	10	12	11	11	11	11	9	12	12	6	5	7	6	6	6	13	12	12	12	12	12	14	14	14	10
NP_001003796.1;NP_004999.1	NP_001003796.1;NP_004999.1	2;2	2;2	2;2	>gi|51317376|ref|NP_001003796.1| NHP2-like protein 1 [Homo sapiens];>gi|4826860|ref|NP_004999.1| NHP2-like protein 1 [Homo sapiens]	2	2	2	2	0	0	0	0	0	0	1	1	1	0	0	0	2	2	2	0	2	1	2	1	0	1	2	0	0	0	0	0	0	0	1	1	1	0	0	0	2	2	2	0
NP_001003803.1	NP_001003803.1	2	2	2	>gi|51558774|ref|NP_001003803.1| ATP synthase subunit s, mitochondrial isoform a precursor [Homo sapiens]	1	2	2	2	0	0	0	0	0	0	1	1	1	1	1	1	1	1	1	2	2	2	0	0	0	1	0	0	0	0	0	0	0	0	1	1	1	1	1	1	1	1	1	2
NP_112738.1;NP_112737.1;NP_002129.2;NP_001003810.1	NP_112738.1;NP_112737.1;NP_002129.2;NP_001003810.1	4;4;4;4	3;3;3;3	2;2;2;2	>gi|14110420|ref|NP_112738.1| heterogeneous nuclear ribonucleoprotein D0 isoform a [Homo sapiens];>gi|14110417|ref|NP_112737.1| heterogeneous nuclear ribonucleoprotein D0 isoform b [Homo sapiens];>gi|14110414|ref|NP_002129.2| heterogeneous nuclear ribonucl	4	4	3	2	2	2	2	2	2	2	4	4	4	1	2	1	3	3	3	3	4	3	3	3	3	3	3	4	1	1	1	1	1	1	3	3	3	1	1	1	3	2	2	2
NP_001004.2	NP_001004.2	16	16	16	>gi|14141193|ref|NP_001004.2| 40S ribosomal protein S9 [Homo sapiens]	1	16	16	16	4	5	4	2	2	4	10	10	10	9	9	9	13	13	15	9	11	11	12	11	11	9	7	8	4	5	4	2	2	4	10	10	10	9	9	9	13	13	15	9
NP_001004708.1;NP_001004706.1;NP_036506.1	NP_001004708.1;NP_001004706.1;NP_036506.1	2;1;1	2;1;1	2;1;1	>gi|52317245|ref|NP_001004708.1| olfactory receptor 4D6 [Homo sapiens];>gi|52317241|ref|NP_001004706.1| olfactory receptor 4D11 [Homo sapiens];>gi|50897264|ref|NP_036506.1| olfactory receptor 4D1 [Homo sapiens]	3	2	2	2	0	0	0	0	1	1	1	2	1	2	1	1	0	0	0	0	0	0	0	0	0	1	1	0	0	0	0	0	1	1	1	2	1	2	1	1	0	0	0	0
NP_001005.1;NP_001190174.1;NP_001191020.1;NP_001189399.1	NP_001005.1;NP_001190174.1;NP_001191020.1	3;3;3;1	3;3;3;1	3;3;3;1	>gi|4506679|ref|NP_001005.1| 40S ribosomal protein S10 [Homo sapiens];>gi|322303127|ref|NP_001190174.1| 40S ribosomal protein S10 [Homo sapiens];>gi|323276700|ref|NP_001191020.1| 40S ribosomal protein S10 [Homo sapiens]	4	3	3	3	2	2	2	2	1	2	3	3	3	0	1	0	2	2	0	2	3	3	1	1	1	3	3	3	2	2	2	2	1	2	3	3	3	0	1	0	2	2	0	2
NP_004563.2;NP_001005242.2	NP_004563.2;NP_001005242.2	4;4	4;4	4;4	>gi|148664226|ref|NP_004563.2| plakophilin-2 isoform 2b [Homo sapiens];>gi|148664186|ref|NP_001005242.2| plakophilin-2 isoform 2a [Homo sapiens]	2	4	4	4	0	0	0	0	2	0	1	1	1	0	0	0	3	1	2	0	0	1	0	0	1	1	0	0	0	0	0	0	2	0	1	1	1	0	0	0	3	1	2	0
NP_001005333.1;NP_001005332.1;NP_008917.3;NP_055414.2;NP_803182.1;NP_957516.1	NP_001005333.1;NP_001005332.1;NP_008917.3;NP_055414.2;NP_803182.1;NP_957516.1	1;1;1;1;1;1	1;1;1;1;1;1	1;1;1;1;1;1	>gi|52632381|ref|NP_001005333.1| melanoma-associated antigen D1 isoform a [Homo sapiens];>gi|52632379|ref|NP_001005332.1| melanoma-associated antigen D1 isoform b [Homo sapiens];>gi|52632377|ref|NP_008917.3| melanoma-associated antigen D1 isoform b [Homo s	6	1	1	1	0	0	0	0	0	0	0	0	0	0	0	0	1	0	1	0	1	0	0	0	0	0	0	0	0	0	0	0	0	0	0	0	0	0	0	0	1	0	1	0
NP_001524.2;NP_001005335.1	NP_001524.2;NP_001005335.1	5;5	5;5	5;5	>gi|52632383|ref|NP_001524.2| heterogeneous nuclear ribonucleoprotein L isoform a [Homo sapiens];>gi|52632385|ref|NP_001005335.1| heterogeneous nuclear ribonucleoprotein L isoform b [Homo sapiens]	2	5	5	5	2	2	1	2	0	1	4	4	3	0	0	1	4	2	3	2	3	3	2	1	2	4	3	3	2	2	1	2	0	1	4	4	3	0	0	1	4	2	3	2
NP_001005353.1;NP_037542.1;NP_982289.1;XP_003119578.1	NP_001005353.1;NP_037542.1;NP_982289.1;XP_003119578.1	8;8;8;8	8;8;8;8	8;8;8;8	>gi|53832003|ref|NP_001005353.1| adenylate kinase isoenzyme 4, mitochondrial [Homo sapiens];>gi|8051579|ref|NP_037542.1| adenylate kinase isoenzyme 4, mitochondrial [Homo sapiens];>gi|53832001|ref|NP_982289.1| adenylate kinase isoenzyme 4, mitochondrial [H	4	8	8	8	4	5	4	2	3	2	7	6	6	2	1	2	2	2	3	6	7	7	2	1	0	3	4	3	4	5	4	2	3	2	7	6	6	2	1	2	2	2	3	6
NP_001005360.1;NP_001005361.1;NP_001177645.1;NP_001005362.1;NP_004936.2;NP_004399.2;NP_056384.2;NP_001129599.1;NP_001005336.1	NP_001005360.1;NP_001005361.1;NP_001177645.1;NP_001005362.1;NP_004936.2	6;6;6;6;6;2;2;2;2	6;6;6;6;6;2;2;2;2	6;6;6;6;6;2;2;2;2	>gi|56549121|ref|NP_001005360.1| dynamin-2 isoform 1 [Homo sapiens];>gi|56549123|ref|NP_001005361.1| dynamin-2 isoform 2 [Homo sapiens];>gi|299758394|ref|NP_001177645.1| dynamin-2 isoform 5 [Homo sapiens];>gi|56549125|ref|NP_001005362.1| dynamin-2 isoform	9	6	6	6	1	1	1	2	1	1	3	2	2	0	0	0	6	5	6	1	3	3	2	0	2	4	3	3	1	1	1	2	1	1	3	2	2	0	0	0	6	5	6	1
NP_001005369.1;NP_002444.2	NP_001005369.1;NP_002444.2	9;9	9;9	9;9	>gi|53729339|ref|NP_001005369.1| translation initiation factor IF-2, mitochondrial precursor [Homo sapiens];>gi|53729337|ref|NP_002444.2| translation initiation factor IF-2, mitochondrial precursor [Homo sapiens]	2	9	9	9	5	6	6	6	6	5	6	7	5	0	1	0	2	3	2	9	8	7	0	0	0	3	2	3	5	6	6	6	6	5	6	7	5	0	1	0	2	3	2	9
NP_001005464.1;NP_001116847.1;NP_066403.2	NP_001005464.1;NP_001116847.1;NP_066403.2	6;6;6	6;6;6	1;1;1	>gi|53793688|ref|NP_001005464.1| histone H3.2 [Homo sapiens];>gi|183076548|ref|NP_001116847.1| histone H3.2 [Homo sapiens];>gi|31742503|ref|NP_066403.2| histone H3.2 [Homo sapiens]	3	6	6	1	2	2	2	3	3	2	5	4	4	3	4	4	6	5	3	5	4	4	4	3	4	3	4	4	2	2	2	3	3	2	5	4	4	3	4	4	6	5	3	5
NP_001006.1	NP_001006.1	12	12	12	>gi|4506681|ref|NP_001006.1| 40S ribosomal protein S11 [Homo sapiens]	1	12	12	12	6	6	6	6	7	6	7	8	8	8	8	8	11	12	10	7	8	8	7	6	9	6	8	6	6	6	6	6	7	6	7	8	8	8	8	8	11	12	10	7
NP_001006682.1;NP_001006683.1;NP_001006684.1;NP_061876.3	NP_001006682.1;NP_001006683.1;NP_001006684.1;NP_061876.3	4;4;4;4	3;3;3;3	3;3;3;3	>gi|56682945|ref|NP_001006682.1| spindlin-2B [Homo sapiens];>gi|56682947|ref|NP_001006683.1| spindlin-2B [Homo sapiens];>gi|56682949|ref|NP_001006684.1| spindlin-2B [Homo sapiens];>gi|117606320|ref|NP_061876.3| spindlin-2A [Homo sapiens]	4	4	3	3	0	0	0	0	0	0	4	4	4	3	2	3	1	2	0	0	3	1	1	2	1	1	2	3	0	0	0	0	0	0	3	3	3	2	2	2	1	2	0	0
NP_001007.2	NP_001007.2	3	3	3	>gi|14277700|ref|NP_001007.2| 40S ribosomal protein S12 [Homo sapiens]	1	3	3	3	1	1	1	1	1	1	3	3	3	0	2	1	3	3	3	2	3	3	3	3	3	3	2	3	1	1	1	1	1	1	3	3	3	0	2	1	3	3	3	2
NP_006539.3;NP_001007226.1	NP_006539.3;NP_001007226.1	4;4	2;2	2;2	>gi|64085377|ref|NP_006539.3| insulin-like growth factor 2 mRNA-binding protein 2 isoform a [Homo sapiens];>gi|56118219|ref|NP_001007226.1| insulin-like growth factor 2 mRNA-binding protein 2 isoform b [Homo sapiens]	2	4	2	2	2	2	2	3	1	3	3	3	3	0	0	0	4	4	4	1	3	2	1	2	1	3	3	3	1	1	1	1	0	1	1	1	1	0	0	0	2	2	2	0
NP_001229820.1;NP_001123995.1;NP_001007554.1;NP_001229821.1;NP_001229822.1;NP_009089.4	NP_001229820.1;NP_001123995.1;NP_001007554.1;NP_001229821.1;NP_001229822.1;NP_009089.4	4;4;4;4;4;4	4;4;4;4;4;4	4;4;4;4;4;4	>gi|338968930|ref|NP_001229820.1| cold shock domain-containing protein E1 isoform 4 [Homo sapiens];>gi|194473720|ref|NP_001123995.1| cold shock domain-containing protein E1 isoform 3 [Homo sapiens];>gi|56117852|ref|NP_001007554.1| cold shock domain-contain	6	4	4	4	0	1	1	0	0	0	0	1	1	0	0	0	1	1	1	0	2	1	0	0	0	2	3	2	0	1	1	0	0	0	0	1	1	0	0	0	1	1	1	0
NP_004716.1;NP_001007794.1	NP_004716.1;NP_001007794.1	4;4	4;4	4;4	>gi|4757880|ref|NP_004716.1| mitotic checkpoint protein BUB3 isoform a [Homo sapiens];>gi|56550081|ref|NP_001007794.1| mitotic checkpoint protein BUB3 isoform b [Homo sapiens]	2	4	4	4	0	0	0	1	1	0	3	3	4	1	0	1	2	1	0	0	3	3	0	0	0	4	4	3	0	0	0	1	1	0	3	3	4	1	0	1	2	1	0	0
NP_001008.1	NP_001008.1	7	7	7	>gi|4506685|ref|NP_001008.1| 40S ribosomal protein S13 [Homo sapiens]	1	7	7	7	3	2	3	3	3	3	6	5	5	0	2	2	7	7	1	4	7	7	5	6	5	5	5	4	3	2	3	3	3	3	6	5	5	0	2	2	7	7	1	4
NP_001008491.1;NP_001008492.1;NP_004395.1;NP_006146.1	NP_001008491.1;NP_001008492.1;NP_004395.1;NP_006146.1	6;6;6;6	6;6;6;6	6;6;6;6	>gi|56549636|ref|NP_001008491.1| septin-2 [Homo sapiens];>gi|56549638|ref|NP_001008492.1| septin-2 [Homo sapiens];>gi|4758158|ref|NP_004395.1| septin-2 [Homo sapiens];>gi|56549640|ref|NP_006146.1| septin-2 [Homo sapiens]	4	6	6	6	2	2	2	1	1	1	5	5	6	1	1	1	1	1	1	2	4	3	2	0	0	6	4	5	2	2	2	1	1	1	5	5	6	1	1	1	1	1	1	2
NP_001008661.1;NP_001008662.1	NP_001008661.1;NP_001008662.1	2;2	2;2	2;2	>gi|56713254|ref|NP_001008661.1| kynurenine--oxoglutarate transaminase 3 isoform 1 [Homo sapiens];>gi|56713256|ref|NP_001008662.1| kynurenine--oxoglutarate transaminase 3 isoform 2 [Homo sapiens]	2	2	2	2	0	2	1	2	1	1	1	0	0	0	0	0	0	0	0	0	2	2	0	0	0	0	0	0	0	2	1	2	1	1	1	0	0	0	0	0	0	0	0	0
NP_001008895.1;NP_003580.1	NP_001008895.1;NP_003580.1	3;3	3;3	1;1	>gi|57165424|ref|NP_001008895.1| cullin-4A isoform 1 [Homo sapiens];>gi|11140811|ref|NP_003580.1| cullin-4A isoform 2 [Homo sapiens]	2	3	3	1	0	1	1	1	1	1	1	2	2	1	1	1	3	2	1	0	2	2	0	1	1	3	1	1	0	1	1	1	1	1	1	2	2	1	1	1	3	2	1	0
NP_001008938.1;NP_055571.2	NP_001008938.1;NP_055571.2	6;6	6;6	6;6	>gi|57164942|ref|NP_001008938.1| cytoskeleton-associated protein 5 isoform a [Homo sapiens];>gi|57222563|ref|NP_055571.2| cytoskeleton-associated protein 5 isoform b [Homo sapiens]	2	6	6	6	2	2	1	1	1	2	2	2	2	1	1	0	0	2	1	1	4	5	0	0	0	4	6	5	2	2	1	1	1	2	2	2	2	1	1	0	0	2	1	1
NP_001009.1	NP_001009.1	1	1	1	>gi|4506687|ref|NP_001009.1| 40S ribosomal protein S15 [Homo sapiens]	1	1	1	1	0	0	0	0	0	0	0	0	0	0	0	0	1	1	0	0	0	0	0	0	0	0	0	0	0	0	0	0	0	0	0	0	0	0	0	0	1	1	0	0
NP_001009999.1;NP_055828.2	NP_001009999.1;NP_055828.2	2;2	2;2	2;2	>gi|58761544|ref|NP_001009999.1| lysine-specific histone demethylase 1A isoform a [Homo sapiens];>gi|58761546|ref|NP_055828.2| lysine-specific histone demethylase 1A isoform b [Homo sapiens]	2	2	2	2	0	0	0	0	0	0	1	1	1	1	1	1	1	2	1	0	0	0	1	1	1	0	0	0	0	0	0	0	0	0	1	1	1	1	1	1	1	2	1	0
NP_001010.2;NP_001025180.1	NP_001010.2;NP_001025180.1	8;8	8;8	8;8	>gi|14165469|ref|NP_001010.2| 40S ribosomal protein S15a [Homo sapiens];>gi|71772415|ref|NP_001025180.1| 40S ribosomal protein S15a [Homo sapiens]	2	8	8	8	2	1	2	2	1	1	7	6	6	4	5	5	7	7	7	5	7	6	4	3	4	5	6	5	2	1	2	2	1	1	7	6	6	4	5	5	7	7	7	5
NP_001010867.1	NP_001010867.1	10	10	10	>gi|58197556|ref|NP_001010867.1| putative transferase CAF17, mitochondrial precursor [Homo sapiens]	1	10	10	10	3	2	2	4	3	3	3	4	4	0	0	1	3	3	2	9	8	9	2	2	2	3	4	3	3	2	2	4	3	3	3	4	4	0	0	1	3	3	2	9
NP_001010972.1;NP_003452.1	NP_001010972.1;NP_003452.1	4;4	4;4	4;4	>gi|58530845|ref|NP_001010972.1| zyxin [Homo sapiens];>gi|4508047|ref|NP_003452.1| zyxin [Homo sapiens]	2	4	4	4	4	4	4	1	2	3	2	2	2	0	0	0	0	0	1	1	2	3	1	0	0	3	3	2	4	4	4	1	2	3	2	2	2	0	0	0	0	0	1	1
NP_001011.1	NP_001011.1	6	6	6	>gi|4506691|ref|NP_001011.1| 40S ribosomal protein S16 [Homo sapiens]	1	6	6	6	4	3	3	3	3	3	4	4	4	4	4	4	4	4	5	4	4	4	4	4	4	4	5	4	4	3	3	3	3	3	4	4	4	4	4	4	4	4	5	4
NP_001779.3;NP_001011553.2;NP_001229885.1	NP_001779.3;NP_001011553.2;NP_001229885.1	4;4;3	4;4;3	4;4;3	>gi|148352331|ref|NP_001779.3| septin-7 isoform 1 [Homo sapiens];>gi|148352329|ref|NP_001011553.2| septin-7 isoform 2 [Homo sapiens];>gi|339639597|ref|NP_001229885.1| septin-7 isoform 3 [Homo sapiens]	3	4	4	4	0	0	0	1	0	0	2	1	1	0	0	0	1	0	0	1	3	3	1	3	2	4	2	3	0	0	0	1	0	0	2	1	1	0	0	0	1	0	0	1
NP_001012.1;NP_001185986.1	NP_001012.1;NP_001185986.1	3;3	3;3	3;3	>gi|4506693|ref|NP_001012.1| 40S ribosomal protein S17 [Homo sapiens];>gi|312284072|ref|NP_001185986.1| 40S ribosomal protein S17-like [Homo sapiens]	2	3	3	3	0	1	1	0	0	0	2	1	1	0	0	0	1	1	0	1	3	1	0	0	0	2	1	1	0	1	1	0	0	0	2	1	1	0	0	0	1	1	0	1
NP_001012321.1;NP_002286.2	NP_001012321.1;NP_002286.2	9;9	9;9	9;9	>gi|59859885|ref|NP_001012321.1| 40S ribosomal protein SA [Homo sapiens];>gi|9845502|ref|NP_002286.2| 40S ribosomal protein SA [Homo sapiens]	2	9	9	9	4	5	4	4	5	5	6	5	4	1	2	1	2	3	1	3	6	5	8	9	9	6	7	7	4	5	4	4	5	5	6	5	4	1	2	1	2	3	1	3
NP_001013.1	NP_001013.1	2	2	2	>gi|4506695|ref|NP_001013.1| 40S ribosomal protein S19 [Homo sapiens]	1	2	2	2	0	0	0	0	0	0	2	2	2	0	0	0	0	0	0	1	1	2	2	2	2	2	1	1	0	0	0	0	0	0	2	2	2	0	0	0	0	0	0	1
NP_001013007.1;NP_003339.1	NP_001013007.1;NP_003339.1	1;1	1;1	1;1	>gi|61175265|ref|NP_001013007.1| putative ubiquitin-conjugating enzyme E2 N-like [Homo sapiens];>gi|4507793|ref|NP_003339.1| ubiquitin-conjugating enzyme E2 N [Homo sapiens]	2	1	1	1	1	1	1	1	1	0	1	1	1	1	1	1	1	1	1	0	1	1	1	1	1	1	1	1	1	1	1	1	1	0	1	1	1	1	1	1	1	1	1	0
NP_066949.2;NP_001013454.1;NP_001123989.1	NP_066949.2;NP_001013454.1;NP_001123989.1	4;4;4	4;4;4	4;4;4	>gi|194473668|ref|NP_066949.2| 3-mercaptopyruvate sulfurtransferase isoform 1 [Homo sapiens];>gi|61835204|ref|NP_001013454.1| 3-mercaptopyruvate sulfurtransferase isoform 2 [Homo sapiens];>gi|194473681|ref|NP_001123989.1| 3-mercaptopyruvate sulfurtransfera	3	4	4	4	0	0	0	0	0	0	0	0	0	0	0	0	1	0	0	2	2	3	1	1	1	0	0	0	0	0	0	0	0	0	0	0	0	0	0	0	1	0	0	2
NP_005078.2;NP_001013456.1;NP_001013457.1	NP_005078.2;NP_001013456.1;NP_001013457.1	3;3;2	3;3;2	3;3;2	>gi|61835148|ref|NP_005078.2| fragile X mental retardation syndrome-related protein 1 isoform a [Homo sapiens];>gi|61835164|ref|NP_001013456.1| fragile X mental retardation syndrome-related protein 1 isoform b [Homo sapiens];>gi|61835172|ref|NP_001013457.1	3	3	3	3	0	0	0	0	1	0	0	0	0	0	0	0	0	0	1	1	1	1	0	0	0	2	1	1	0	0	0	0	1	0	0	0	0	0	0	0	0	0	1	1
NP_001013683.1	NP_001013683.1	2	2	2	>gi|61966777|ref|NP_001013683.1| V-set and immunoglobulin domain-containing protein 8 precursor [Homo sapiens]	1	2	2	2	0	0	0	0	0	1	0	0	0	1	1	0	1	0	0	1	2	2	2	2	2	0	0	0	0	0	0	0	0	1	0	0	0	1	1	0	1	0	0	1
NP_001013714.3;NP_001094101.1;NP_001093260.2;NP_001093320.1	NP_001013714.3;NP_001094101.1;NP_001093260.2;NP_001093320.1	1;1;1;1	1;1;1;1	1;1;1;1	>gi|194306638|ref|NP_001013714.3| PRAME family member 3 [Homo sapiens];>gi|154800493|ref|NP_001094101.1| PRAME family member 22 [Homo sapiens];>gi|194306635|ref|NP_001093260.2| PRAME family member 19 [Homo sapiens];>gi|153791443|ref|NP_001093320.1| PRAME f	4	1	1	1	1	0	1	1	1	0	1	1	1	0	0	1	1	1	1	1	1	1	0	0	0	0	0	0	1	0	1	1	1	0	1	1	1	0	0	1	1	1	1	1
NP_079031.2;NP_001013865.1	NP_079031.2;NP_001013865.1	1;1	1;1	1;1	>gi|63176611|ref|NP_079031.2| SAFB-like transcription modulator isoform a [Homo sapiens];>gi|62244004|ref|NP_001013865.1| SAFB-like transcription modulator isoform b [Homo sapiens]	2	1	1	1	0	0	0	0	0	0	0	0	0	0	0	0	0	1	1	1	1	0	0	0	1	1	1	1	0	0	0	0	0	0	0	0	0	0	0	0	0	1	1	1
NP_001014.1;NP_001139699.1	NP_001014.1;NP_001139699.1	6;5	6;5	6;5	>gi|4506697|ref|NP_001014.1| 40S ribosomal protein S20 isoform 2 [Homo sapiens];>gi|226246671|ref|NP_001139699.1| 40S ribosomal protein S20 isoform 1 [Homo sapiens]	2	6	6	6	5	5	5	3	4	3	3	3	2	1	3	2	4	4	4	3	3	3	3	3	3	4	3	4	5	5	5	3	4	3	3	3	2	1	3	2	4	4	4	3
NP_001116428.1;NP_054782.2;NP_001014436.1	NP_001116428.1;NP_054782.2;NP_001014436.1	2;2;2	2;2;2	2;2;2	>gi|171906575|ref|NP_001116428.1| drebrin-like protein isoform c [Homo sapiens];>gi|21361670|ref|NP_054782.2| drebrin-like protein isoform a [Homo sapiens];>gi|62198235|ref|NP_001014436.1| drebrin-like protein isoform b [Homo sapiens]	3	2	2	2	0	0	0	0	0	0	0	0	0	0	0	0	0	1	1	0	0	1	0	0	0	2	1	1	0	0	0	0	0	0	0	0	0	0	0	0	0	1	1	0
NP_009173.1;NP_060802.1;NP_001244101.1;NP_001014451.1;NP_001014449.1;NP_001244102.1;NP_001244103.1;NP_001244104.1	NP_009173.1;NP_060802.1;NP_001244101.1;NP_001014451.1;NP_001014449.1;NP_001244102.1;NP_001244103.1;NP_001244104.1	4;4;4;4;2;2;2;2	4;4;4;4;2;2;2;2	4;4;4;4;2;2;2;2	>gi|6005743|ref|NP_009173.1| ATP-dependent RNA helicase DDX19B isoform 1 [Homo sapiens];>gi|8922886|ref|NP_060802.1| ATP-dependent RNA helicase DDX19A [Homo sapiens];>gi|380503835|ref|NP_001244101.1| ATP-dependent RNA helicase DDX19B isoform 4 [Homo sapien	8	4	4	4	0	0	0	0	0	0	0	0	0	0	0	0	4	3	2	0	0	1	0	0	0	0	0	0	0	0	0	0	0	0	0	0	0	0	0	0	4	3	2	0
NP_001014763.1;NP_001976.1	NP_001014763.1;NP_001976.1	14;14	14;14	14;14	>gi|62420877|ref|NP_001014763.1| electron transfer flavoprotein subunit beta isoform 2 [Homo sapiens];>gi|4503609|ref|NP_001976.1| electron transfer flavoprotein subunit beta isoform 1 [Homo sapiens]	2	14	14	14	11	9	10	13	11	13	12	9	12	0	1	0	2	1	0	13	14	14	2	2	1	5	7	6	11	9	10	13	11	13	12	9	12	0	1	0	2	1	0	13
NP_001015.1	NP_001015.1	1	1	1	>gi|4506699|ref|NP_001015.1| 40S ribosomal protein S21 [Homo sapiens]	1	1	1	1	0	0	0	0	0	0	1	1	1	0	0	0	0	1	0	1	1	1	1	1	1	1	1	1	0	0	0	0	0	0	1	1	1	0	0	0	0	1	0	1
NP_001015001.1;NP_066270.1;XP_003846629.1	NP_001015001.1;NP_066270.1	5;5;2	5;5;2	5;5;2	>gi|66346730|ref|NP_001015001.1| creatine kinase U-type, mitochondrial precursor [Homo sapiens];>gi|10334859|ref|NP_066270.1| creatine kinase U-type, mitochondrial precursor [Homo sapiens]	3	5	5	5	2	2	2	1	1	1	4	4	2	0	0	0	0	0	0	1	1	2	2	1	0	1	1	3	2	2	2	1	1	1	4	4	2	0	0	0	0	0	0	1
NP_057367.1;NP_001015891.1	NP_057367.1;NP_001015891.1	1;1	1;1	1;1	>gi|7706212|ref|NP_057367.1| adenylate kinase isoenzyme 6 isoform b [Homo sapiens];>gi|62865612|ref|NP_001015891.1| adenylate kinase isoenzyme 6 isoform c [Homo sapiens]	2	1	1	1	0	0	1	0	1	0	1	0	0	0	1	0	1	1	1	0	0	1	0	0	0	1	0	1	0	0	1	0	1	0	1	0	0	0	1	0	1	1	1	0
NP_001016.1	NP_001016.1	6	6	6	>gi|4506701|ref|NP_001016.1| 40S ribosomal protein S23 [Homo sapiens]	1	6	6	6	2	2	2	2	2	2	2	2	1	2	2	2	5	5	4	4	5	3	2	2	2	2	2	2	2	2	2	2	2	2	2	2	1	2	2	2	5	5	4	4
NP_001135757.1;NP_001017.1;NP_001135755.1;NP_001135754.1;NP_001135756.1;NP_148982.1	NP_001135757.1;NP_001017.1;NP_001135755.1;NP_001135754.1;NP_001135756.1;NP_148982.1	5;5;5;5;5;5	5;5;5;5;5;5	5;5;5;5;5;5	>gi|214010226|ref|NP_001135757.1| 40S ribosomal protein S24 isoform d [Homo sapiens];>gi|4506703|ref|NP_001017.1| 40S ribosomal protein S24 isoform c [Homo sapiens];>gi|214010222|ref|NP_001135755.1| 40S ribosomal protein S24 isoform e [Homo sapiens];>gi|21	6	5	5	5	3	3	2	3	3	3	4	4	4	4	4	3	5	5	5	4	4	4	4	4	4	4	3	3	3	3	2	3	3	3	4	4	4	4	4	3	5	5	5	4
NP_001017418.1;NP_008876.3;NP_001014313.1;NP_001019380.2	NP_001017418.1;NP_008876.3;NP_001014313.1;NP_001019380.2	2;2;1;1	2;2;1;1	1;1;0;0	>gi|62955831|ref|NP_001017418.1| small proline-rich protein 2B [Homo sapiens];>gi|56699492|ref|NP_008876.3| small proline-rich protein 2D [Homo sapiens];>gi|62122851|ref|NP_001014313.1| small proline-rich protein 2G [Homo sapiens];>gi|83582817|ref|NP_00101	4	2	2	1	1	1	1	0	0	1	1	0	0	2	2	2	0	0	0	1	0	0	1	0	1	1	1	1	1	1	1	0	0	1	1	0	0	2	2	2	0	0	0	1
NP_001017963.2;NP_005339.3	NP_001017963.2;NP_005339.3	49;49	48;48	28;28	>gi|153792590|ref|NP_001017963.2| heat shock protein HSP 90-alpha isoform 1 [Homo sapiens];>gi|154146191|ref|NP_005339.3| heat shock protein HSP 90-alpha isoform 2 [Homo sapiens]	2	49	48	28	37	37	35	32	32	29	42	41	41	6	5	4	26	25	24	39	40	41	22	24	22	40	42	42	36	36	34	31	31	28	41	40	40	5	4	3	25	24	23	38
NP_001017992.1	NP_001017992.1	8	1	1	>gi|63055057|ref|NP_001017992.1| beta-actin-like protein 2 [Homo sapiens]	1	8	1	1	5	5	5	5	6	5	5	5	5	5	4	5	4	4	5	6	6	5	5	6	6	5	5	5	0	0	0	0	1	0	0	0	0	1	0	0	0	0	1	0
NP_001018008.1;NP_000357.3;NP_001018004.1;NP_001018005.1;NP_001018006.1;NP_001018007.1;NP_001018020.1	NP_001018008.1;NP_000357.3;NP_001018004.1;NP_001018005.1;NP_001018006.1;NP_001018007.1;NP_001018020.1	9;8;8;8;8;8;8	2;1;1;1;1;1;1	2;1;1;1;1;1;1	>gi|63252904|ref|NP_001018008.1| tropomyosin alpha-1 chain isoform 6 [Homo sapiens];>gi|27597085|ref|NP_000357.3| tropomyosin alpha-1 chain isoform 5 [Homo sapiens];>gi|63252896|ref|NP_001018004.1| tropomyosin alpha-1 chain isoform 3 [Homo sapiens];>gi|632	7	9	2	2	4	4	4	3	3	3	5	4	5	2	3	3	2	1	2	2	5	5	3	4	4	8	6	7	0	0	0	0	0	0	1	0	1	0	0	0	0	0	0	0
NP_006203.2;NP_001018063.1	NP_006203.2;NP_001018063.1	3;3	1;1	1;1	>gi|64762406|ref|NP_006203.2| 6-phosphofructo-2-kinase/fructose-2,6-bisphosphatase 2 isoform a [Homo sapiens];>gi|64762445|ref|NP_001018063.1| 6-phosphofructo-2-kinase/fructose-2,6-bisphosphatase 2 isoform b [Homo sapiens]	2	3	1	1	0	0	1	1	1	1	1	2	3	0	0	0	2	2	2	1	3	2	3	3	3	3	2	2	0	0	0	0	0	0	0	0	1	0	0	0	0	0	0	0
NP_001018077.1;NP_001018078.1;NP_001018079.1;NP_056455.3	NP_001018077.1;NP_001018078.1;NP_001018079.1;NP_056455.3	3;3;3;3	3;3;3;3	3;3;3;3	>gi|66346679|ref|NP_001018077.1| plasminogen activator inhibitor 1 RNA-binding protein isoform 1 [Homo sapiens];>gi|66346681|ref|NP_001018078.1| plasminogen activator inhibitor 1 RNA-binding protein isoform 2 [Homo sapiens];>gi|66346683|ref|NP_001018079.1|	4	3	3	3	0	0	0	0	0	0	2	1	2	0	0	0	0	1	1	2	2	1	0	0	1	1	1	1	0	0	0	0	0	0	2	1	2	0	0	0	0	1	1	2
NP_004948.4;NP_001018088.1	NP_004948.4;NP_001018088.1	1;1	1;1	1;1	>gi|66932984|ref|NP_004948.4| folylpolyglutamate synthase, mitochondrial isoform a precursor [Homo sapiens];>gi|66932990|ref|NP_001018088.1| folylpolyglutamate synthase, mitochondrial isoform b [Homo sapiens]	2	1	1	1	0	0	0	0	0	0	0	0	0	0	0	0	0	0	0	0	1	1	0	0	0	0	0	0	0	0	0	0	0	0	0	0	0	0	0	0	0	0	0	0
NP_001018114.1;NP_001135870.1;NP_112485.1	NP_001018114.1;NP_001135870.1;NP_112485.1	5;5;5	5;5;5	5;5;5	>gi|66348062|ref|NP_001018114.1| acylpyruvase FAHD1, mitochondrial isoform 1 [Homo sapiens];>gi|215422413|ref|NP_001135870.1| acylpyruvase FAHD1, mitochondrial isoform 3 [Homo sapiens];>gi|13654274|ref|NP_112485.1| acylpyruvase FAHD1, mitochondrial isoform	3	5	5	5	2	2	2	2	2	2	2	2	2	0	0	0	0	0	1	4	5	5	1	0	0	1	1	2	2	2	2	2	2	2	2	2	2	0	0	0	0	0	1	4
NP_001018146.1;NP_001018147.1;NP_001018148.1;NP_001018149.1;NP_002503.1;NP_001185611.1	NP_001018146.1;NP_001018147.1;NP_001018148.1;NP_001018149.1;NP_002503.1	6;5;5;5;5;2	1;1;1;1;1;0	1;1;1;1;1;0	>gi|66392203|ref|NP_001018146.1| NME1-NME2 protein [Homo sapiens];>gi|66392192|ref|NP_001018147.1| nucleoside diphosphate kinase B isoform a [Homo sapiens];>gi|66392205|ref|NP_001018148.1| nucleoside diphosphate kinase B isoform a [Homo sapiens];>gi|663922	6	6	1	1	5	5	6	5	5	5	5	4	5	1	1	2	3	3	2	6	6	6	4	4	4	5	4	4	1	1	1	0	0	0	1	0	1	0	0	0	0	0	0	1
NP_003896.1;NP_001018169.1;NP_001018170.1	NP_003896.1;NP_001018169.1;NP_001018170.1	1;1;1	1;1;1	1;1;1	>gi|4502169|ref|NP_003896.1| NEDD8-activating enzyme E1 regulatory subunit isoform a [Homo sapiens];>gi|66363686|ref|NP_001018169.1| NEDD8-activating enzyme E1 regulatory subunit isoform b [Homo sapiens];>gi|66363688|ref|NP_001018170.1| NEDD8-activating en	3	1	1	1	0	0	0	0	0	0	0	0	0	0	0	0	0	0	1	0	0	0	0	0	0	0	0	0	0	0	0	0	0	0	0	0	0	0	0	0	0	0	1	0
NP_001019.1	NP_001019.1	2	2	2	>gi|4506707|ref|NP_001019.1| 40S ribosomal protein S25 [Homo sapiens]	1	2	2	2	2	2	2	2	2	2	2	2	2	0	0	0	2	2	0	2	2	2	2	2	2	2	2	2	2	2	2	2	2	2	2	2	2	0	0	0	2	2	0	2
NP_001019397.1;NP_001019398.1;NP_001019399.1;NP_001649.1;NP_001650.1	NP_001019397.1;NP_001019398.1;NP_001019399.1;NP_001649.1;NP_001650.1	8;8;8;8;8	8;8;8;8;8	4;4;4;4;4	>gi|66879660|ref|NP_001019397.1| ADP-ribosylation factor 1 [Homo sapiens];>gi|66879662|ref|NP_001019398.1| ADP-ribosylation factor 1 [Homo sapiens];>gi|66879664|ref|NP_001019399.1| ADP-ribosylation factor 1 [Homo sapiens];>gi|4502201|ref|NP_001649.1| ADP-r	5	8	8	4	1	0	0	1	0	0	6	7	7	6	5	5	8	8	6	3	5	6	5	4	5	3	5	5	1	0	0	1	0	0	6	7	7	6	5	5	8	8	6	3
NP_001154806.1;NP_001019770.1;NP_003509.1;NP_003511.1;NP_003512.1;NP_003513.1;NP_003514.2;NP_003515.1;NP_003516.1;NP_003517.2;NP_066407.1;NP_542160.1;NP_619790.1;NP_003510.1;NP_733759.1	NP_001154806.1;NP_001019770.1;NP_003509.1;NP_003511.1;NP_003512.1;NP_003513.1;NP_003514.2;NP_003515.1;NP_003516.1;NP_003517.2;NP_066407.1;NP_542160.1;NP_619790.1;NP_003510.1	6;6;6;6;6;6;6;6;6;6;6;6;6;5;2	2;2;2;2;2;2;2;2;2;2;2;2;2;2;0	2;2;2;2;2;2;2;2;2;2;2;2;2;2;0	>gi|238624110|ref|NP_001154806.1| histone H2B type 2-F isoform b [Homo sapiens];>gi|66912162|ref|NP_001019770.1| histone H2B type 2-F isoform a [Homo sapiens];>gi|4504257|ref|NP_003509.1| histone H2B type 1-C/E/F/G/I [Homo sapiens];>gi|4504261|ref|NP_00351	15	6	2	2	3	4	4	4	4	4	4	4	4	4	4	4	4	4	5	5	4	4	4	5	4	4	4	4	2	2	2	2	2	2	2	2	2	2	2	2	2	2	2	2
NP_001019820.1;NP_001737.1	NP_001019820.1;NP_001737.1	4;4	4;4	4;4	>gi|66933005|ref|NP_001019820.1| calnexin precursor [Homo sapiens];>gi|10716563|ref|NP_001737.1| calnexin precursor [Homo sapiens]	2	4	4	4	1	1	1	0	0	1	3	3	3	1	1	1	1	1	1	2	3	2	1	1	0	3	3	3	1	1	1	0	0	1	3	3	3	1	1	1	1	1	1	2
NP_001019850.1	NP_001019850.1	4	4	4	>gi|67003568|ref|NP_001019850.1| skin-specific protein 32 [Homo sapiens]	1	4	4	4	1	1	1	2	2	2	2	2	2	2	4	3	3	3	4	2	4	2	2	3	2	1	1	1	1	1	1	2	2	2	2	2	2	2	4	3	3	3	4	2
NP_001020.2;XP_003846586.1	NP_001020.2	3;1	3;1	3;1	>gi|15011936|ref|NP_001020.2| 40S ribosomal protein S26 [Homo sapiens]	2	3	3	3	3	3	3	2	2	1	3	3	3	3	3	3	3	3	1	1	3	3	2	1	2	3	3	3	3	3	3	2	2	1	3	3	3	3	3	3	3	3	1	1
NP_001020095.1;NP_060731.2;NP_839955.1	NP_001020095.1;NP_060731.2;NP_839955.1	2;2;2	2;2;2	2;2;2	>gi|67944634|ref|NP_001020095.1| exocyst complex component 1 isoform 1 [Homo sapiens];>gi|30410720|ref|NP_060731.2| exocyst complex component 1 isoform 1 [Homo sapiens];>gi|30410716|ref|NP_839955.1| exocyst complex component 1 isoform 2 [Homo sapiens]	3	2	2	2	1	1	1	0	0	0	2	2	1	0	0	0	1	0	0	0	0	0	0	0	0	1	1	1	1	1	1	0	0	0	2	2	1	0	0	0	1	0	0	0
NP_001020118.1;NP_110426.4	NP_001020118.1;NP_110426.4	1;1	1;1	1;1	>gi|68226422|ref|NP_001020118.1| protein YIPF5 [Homo sapiens];>gi|32401427|ref|NP_110426.4| protein YIPF5 [Homo sapiens]	2	1	1	1	0	0	0	0	0	0	0	0	0	0	0	1	1	1	1	0	0	1	1	1	0	0	0	0	0	0	0	0	0	0	0	0	0	0	0	1	1	1	1	0
NP_001020241.1;NP_001020242.1;NP_005608.1	NP_001020241.1;NP_001020242.1;NP_005608.1	9;9;9	9;9;9	9;9;9	>gi|68160915|ref|NP_001020241.1| 40S ribosomal protein S14 [Homo sapiens];>gi|68160922|ref|NP_001020242.1| 40S ribosomal protein S14 [Homo sapiens];>gi|5032051|ref|NP_005608.1| 40S ribosomal protein S14 [Homo sapiens]	3	9	9	9	3	4	3	3	4	4	6	6	8	8	8	8	8	8	8	5	7	7	6	6	6	5	6	5	3	4	3	3	4	4	6	6	8	8	8	8	8	8	8	5
NP_001020262.1;NP_001081.1	NP_001020262.1;NP_001081.1	6;6	6;6	6;6	>gi|69354671|ref|NP_001020262.1| ATP-binding cassette sub-family F member 1 isoform a [Homo sapiens];>gi|10947135|ref|NP_001081.1| ATP-binding cassette sub-family F member 1 isoform b [Homo sapiens]	2	6	6	6	1	1	1	1	1	1	6	4	4	0	0	0	4	5	6	1	2	1	1	1	0	4	5	5	1	1	1	1	1	1	6	4	4	0	0	0	4	5	6	1
NP_001020402.1	NP_001020402.1	9	9	9	>gi|68563515|ref|NP_001020402.1| keratinocyte proline-rich protein [Homo sapiens]	1	9	9	9	4	4	4	4	4	4	3	3	1	6	7	6	7	4	3	2	4	4	5	4	5	3	4	3	4	4	4	4	4	4	3	3	1	6	7	6	7	4	3	2
NP_057524.3;NP_001020949.1	NP_057524.3;NP_001020949.1	2;2	2;2	2;2	>gi|71164886|ref|NP_057524.3| inactive serine/threonine-protein kinase VRK3 isoform 1 [Homo sapiens];>gi|71164888|ref|NP_001020949.1| inactive serine/threonine-protein kinase VRK3 isoform 2 [Homo sapiens]	2	2	2	2	0	0	0	0	0	0	1	1	1	0	0	0	1	1	2	0	0	0	0	0	0	0	0	0	0	0	0	0	0	0	1	1	1	0	0	0	1	1	2	0
NP_001021.1	NP_001021.1	6	6	3	>gi|4506711|ref|NP_001021.1| 40S ribosomal protein S27 [Homo sapiens]	1	6	6	3	3	3	4	4	4	4	4	5	5	5	5	4	6	5	5	4	5	5	4	4	5	4	5	4	3	3	4	4	4	4	4	5	5	5	5	4	6	5	5	4
NP_001022.1	NP_001022.1	2	2	2	>gi|4506715|ref|NP_001022.1| 40S ribosomal protein S28 [Homo sapiens]	1	2	2	2	0	0	0	0	0	0	2	2	2	0	0	0	2	2	1	1	2	2	2	2	2	1	2	1	0	0	0	0	0	0	2	2	2	0	0	0	2	2	1	1
NP_001025162.1;NP_073571.1	NP_001025162.1;NP_073571.1	5;5	5;5	5;5	>gi|71999135|ref|NP_001025162.1| methyltransferase-like protein 17, mitochondrial isoform 1 precursor [Homo sapiens];>gi|12232389|ref|NP_073571.1| methyltransferase-like protein 17, mitochondrial isoform 2 precursor [Homo sapiens]	2	5	5	5	1	0	0	2	2	2	0	0	1	0	0	0	2	2	2	4	4	4	0	0	0	0	0	0	1	0	0	2	2	2	0	0	1	0	0	0	2	2	2	4
NP_001639.1;NP_001025218.1;NP_001025219.1	NP_001639.1;NP_001025218.1;NP_001025219.1	1;1;1	1;1;1	1;1;1	>gi|4502173|ref|NP_001639.1| prostate-specific antigen isoform 1 preproprotein [Homo sapiens];>gi|71834853|ref|NP_001025218.1| prostate-specific antigen isoform 3 preproprotein [Homo sapiens];>gi|71834855|ref|NP_001025219.1| prostate-specific antigen isofo	3	1	1	1	0	0	0	0	0	0	1	1	1	0	0	0	0	0	0	0	0	0	0	0	0	0	0	0	0	0	0	0	0	0	1	1	1	0	0	0	0	0	0	0
NP_001026854.1;NP_001182375.1	NP_001026854.1;NP_001182375.1	3;3	3;3	3;3	>gi|72534660|ref|NP_001026854.1| serine/arginine-rich splicing factor 7 isoform 1 [Homo sapiens];>gi|306482694|ref|NP_001182375.1| serine/arginine-rich splicing factor 7 isoform 2 [Homo sapiens]	2	3	3	3	2	1	2	1	1	1	3	2	3	1	3	2	2	2	3	0	1	1	2	1	1	1	0	0	2	1	2	1	1	1	3	2	3	1	3	2	2	2	3	0
NP_001026859.1	NP_001026859.1	1	1	1	>gi|72534670|ref|NP_001026859.1| phospholipase A-2-activating protein [Homo sapiens]	1	1	1	1	0	0	0	0	0	0	1	1	1	0	0	0	0	0	0	0	1	0	0	0	0	1	1	0	0	0	0	0	0	0	1	1	1	0	0	0	0	0	0	0
NP_001076047.1;NP_001076048.1;NP_665898.1;NP_001135806.1;NP_061193.2;NP_665900.1;NP_665899.1;NP_001026865.1;NP_001076045.1;NP_001076046.1;NP_001135805.1;NP_055124.1;NP_001076044.1	NP_001076047.1;NP_001076048.1;NP_665898.1;NP_001135806.1;NP_061193.2;NP_665900.1;NP_665899.1;NP_001026865.1;NP_001076045.1;NP_001076046.1;NP_001135805.1;NP_055124.1;NP_001076044.1	2;2;2;2;2;2;2;2;2;2;2;2;1	2;2;2;2;2;2;2;2;2;2;2;2;1	2;2;2;2;2;2;2;2;2;2;2;2;1	>gi|133925803|ref|NP_001076047.1| RNA binding protein fox-1 homolog 2 isoform 5 [Homo sapiens];>gi|133925805|ref|NP_001076048.1| RNA binding protein fox-1 homolog 2 isoform 6 [Homo sapiens];>gi|22538405|ref|NP_665898.1| RNA binding protein fox-1 homolog 1	13	2	2	2	0	0	0	0	0	0	1	0	0	0	0	0	2	2	2	0	0	0	0	0	1	0	0	0	0	0	0	0	0	0	1	0	0	0	0	0	2	2	2	0
NP_001026871.1	NP_001026871.1	8	8	8	>gi|72534692|ref|NP_001026871.1| 5-nucleotidase domain-containing protein 3 [Homo sapiens]	1	8	8	8	2	3	2	2	3	3	5	4	5	0	0	0	0	0	0	6	8	7	0	0	0	2	4	4	2	3	2	2	3	3	5	4	5	0	0	0	0	0	0	6
NP_001026882.2	NP_001026882.2	1	1	1	>gi|94420683|ref|NP_001026882.2| tRNA (guanine(10)-N2)-methyltransferase homolog [Homo sapiens]	1	1	1	1	0	0	0	0	0	0	0	0	0	0	0	0	0	0	0	0	1	0	0	0	0	0	0	0	0	0	0	0	0	0	0	0	0	0	0	0	0	0	0	0
NP_071934.3;NP_001026884.3	NP_071934.3;NP_001026884.3	3;3	3;3	3;3	>gi|149999380|ref|NP_071934.3| inverted formin-2 isoform 1 [Homo sapiens];>gi|149999378|ref|NP_001026884.3| inverted formin-2 isoform 2 [Homo sapiens]	2	3	3	3	1	0	1	1	1	1	1	1	1	0	0	0	1	1	0	0	1	0	0	0	0	2	1	2	1	0	1	1	1	1	1	1	1	0	0	0	1	1	0	0
NP_001026892.1;NP_079185.2;NP_001241881.1	NP_001026892.1;NP_079185.2;NP_001241881.1	1;1;1	1;1;1	1;1;1	>gi|72534730|ref|NP_001026892.1| alpha-tubulin N-acetyltransferase isoform 1 precursor [Homo sapiens];>gi|186910323|ref|NP_079185.2| alpha-tubulin N-acetyltransferase isoform 2 [Homo sapiens];>gi|363807394|ref|NP_001241881.1| alpha-tubulin N-acetyltransfer	3	1	1	1	0	0	0	0	0	0	1	1	1	1	1	0	1	1	1	0	1	1	0	0	1	1	1	1	0	0	0	0	0	0	1	1	1	1	1	0	1	1	1	0
NP_001026902.1;NP_588611.2	NP_001026902.1;NP_588611.2	3;3	3;3	3;3	>gi|72534750|ref|NP_001026902.1| YTH domain-containing protein 1 isoform 1 [Homo sapiens];>gi|94536805|ref|NP_588611.2| YTH domain-containing protein 1 isoform 2 [Homo sapiens]	2	3	3	3	0	0	0	0	0	0	0	0	0	1	1	1	3	3	2	0	0	0	0	0	0	0	0	0	0	0	0	0	0	0	0	0	0	1	1	1	3	3	2	0
NP_001026997.1;NP_001034271.1	NP_001026997.1;NP_001034271.1	2;2	2;2	2;2	>gi|73622130|ref|NP_001026997.1| BolA-like protein 2 [Homo sapiens];>gi|85797673|ref|NP_001034271.1| bolA-like protein 2 [Homo sapiens]	2	2	2	2	0	0	0	0	0	0	1	1	1	0	1	1	2	2	1	1	1	1	1	2	2	2	2	2	0	0	0	0	0	0	1	1	1	0	1	1	2	2	1	1
NP_001027454.1;NP_003267.1;NP_001027455.1	NP_001027454.1;NP_003267.1;NP_001027455.1	8;7;7	8;7;7	8;7;7	>gi|73760405|ref|NP_001027454.1| thymopoietin isoform beta [Homo sapiens];>gi|4507555|ref|NP_003267.1| thymopoietin isoform alpha [Homo sapiens];>gi|73760401|ref|NP_001027455.1| thymopoietin isoform gamma [Homo sapiens]	3	8	8	8	4	4	4	4	4	3	6	7	7	0	0	0	1	0	1	4	5	3	2	2	1	3	4	4	4	4	4	4	4	3	6	7	7	0	0	0	1	0	1	4
NP_001028216.1;NP_001028228.1;NP_002056.2	NP_001028216.1;NP_001028228.1;NP_002056.2	1;1;1	1;1;1	1;1;1	>gi|74271837|ref|NP_001028216.1| glutamine synthetase [Homo sapiens];>gi|74271826|ref|NP_001028228.1| glutamine synthetase [Homo sapiens];>gi|19923206|ref|NP_002056.2| glutamine synthetase [Homo sapiens]	3	1	1	1	0	0	0	1	0	0	0	0	0	0	0	0	0	0	0	0	0	0	1	0	0	0	1	1	0	0	0	1	0	0	0	0	0	0	0	0	0	0	0	0
NP_001028675.1;NP_001136120.1;NP_057187.1;NP_064535.1	NP_001028675.1;NP_001136120.1;NP_057187.1;NP_064535.1	1;1;1;1	1;1;1;1	1;1;1;1	>gi|75709204|ref|NP_001028675.1| GTP-binding protein SAR1b [Homo sapiens];>gi|217416369|ref|NP_001136120.1| GTP-binding protein SAR1a [Homo sapiens];>gi|7705827|ref|NP_057187.1| GTP-binding protein SAR1b [Homo sapiens];>gi|9910542|ref|NP_064535.1| GTP-bind	4	1	1	1	1	1	1	1	0	0	1	1	1	1	1	1	0	1	0	0	1	1	0	0	0	1	1	1	1	1	1	1	0	0	1	1	1	1	1	1	0	1	0	0
NP_001032248.1;NP_001028755.2	NP_001032248.1;NP_001028755.2	16;16	16;16	16;16	>gi|81295407|ref|NP_001032248.1| acyl-coenzyme A thioesterase 9, mitochondrial isoform a precursor [Homo sapiens];>gi|81295404|ref|NP_001028755.2| acyl-coenzyme A thioesterase 9, mitochondrial isoform b precursor [Homo sapiens]	2	16	16	16	4	4	4	7	5	7	7	7	5	3	1	2	6	7	8	12	14	14	1	1	1	3	1	3	4	4	4	7	5	7	7	7	5	3	1	2	6	7	8	12
NP_001245238.1;NP_001245237.1;NP_001028886.1;NP_006161.2;NP_001245239.1	NP_001245238.1;NP_001245237.1;NP_001028886.1;NP_006161.2;NP_001245239.1	15;15;15;15;11	15;15;15;15;11	15;15;15;15;11	>gi|385198061|ref|NP_001245238.1| putative ribosomal RNA methyltransferase NOP2 isoform 3 [Homo sapiens];>gi|385198059|ref|NP_001245237.1| putative ribosomal RNA methyltransferase NOP2 isoform 2 [Homo sapiens];>gi|76150625|ref|NP_001028886.1| putative ribo	5	15	15	15	0	0	0	0	0	0	1	0	0	0	0	0	14	15	15	0	0	1	4	5	5	0	0	0	0	0	0	0	0	0	1	0	0	0	0	0	14	15	15	0
NP_001029097.1;NP_003243.1	NP_001029097.1;NP_003243.1	1;1	1;1	1;1	>gi|77695912|ref|NP_001029097.1| nucleolysin TIAR isoform 2 [Homo sapiens];>gi|4507499|ref|NP_003243.1| nucleolysin TIAR isoform 1 [Homo sapiens]	2	1	1	1	0	1	1	0	0	0	1	1	1	0	0	1	0	0	0	0	1	1	0	1	0	1	1	1	0	1	1	0	0	0	1	1	1	0	0	1	0	0	0	0
NP_001029249.1;NP_003486.1;NP_003529.1;NP_003530.1;NP_003531.1;NP_003532.1;NP_003533.1;NP_003534.1;NP_003535.1;NP_003536.1;NP_003537.1;NP_003539.1;NP_068803.1;NP_778224.1	NP_001029249.1;NP_003486.1;NP_003529.1;NP_003530.1;NP_003531.1;NP_003532.1;NP_003533.1;NP_003534.1;NP_003535.1;NP_003536.1;NP_003537.1;NP_003539.1;NP_068803.1;NP_778224.1	14;14;14;14;14;14;14;14;14;14;14;14;14;14	14;14;14;14;14;14;14;14;14;14;14;14;14;14	14;14;14;14;14;14;14;14;14;14;14;14;14;14	>gi|77539758|ref|NP_001029249.1| histone H4 [Homo sapiens];>gi|4504321|ref|NP_003486.1| histone H4 [Homo sapiens];>gi|4504301|ref|NP_003529.1| histone H4 [Homo sapiens];>gi|4504303|ref|NP_003530.1| histone H4 [Homo sapiens];>gi|4504305|ref|NP_003531.1| his	14	14	14	14	9	8	7	9	9	9	12	12	13	13	13	11	11	13	11	10	12	11	13	13	13	11	10	12	9	8	7	9	9	9	12	12	13	13	13	11	11	13	11	10
NP_001030168.1;NP_003964.3	NP_001030168.1;NP_003964.3	5;5	5;5	5;5	>gi|78000183|ref|NP_001030168.1| 60S ribosomal protein L14 [Homo sapiens];>gi|78000181|ref|NP_003964.3| 60S ribosomal protein L14 [Homo sapiens]	2	5	5	5	3	3	4	1	3	2	5	3	4	5	5	5	5	5	5	4	4	4	3	2	3	4	4	4	3	3	4	1	3	2	5	3	4	5	5	5	5	5	5	4
NP_001032238.1	NP_001032238.1	12	12	2	>gi|81230485|ref|NP_001032238.1| acyl-coenzyme A thioesterase 1 [Homo sapiens]	1	12	12	2	6	6	6	6	8	7	8	6	6	2	0	0	1	1	0	10	12	12	1	1	2	8	6	6	6	6	6	6	8	7	8	6	6	2	0	0	1	1	0	10
NP_001032360.1;NP_003742.2	NP_001032360.1;NP_003742.2	18;18	18;18	18;18	>gi|83367072|ref|NP_001032360.1| eukaryotic translation initiation factor 3 subunit B [Homo sapiens];>gi|33239445|ref|NP_003742.2| eukaryotic translation initiation factor 3 subunit B [Homo sapiens]	2	18	18	18	3	8	4	8	8	8	7	10	11	1	1	2	11	11	12	13	12	13	4	5	6	13	14	16	3	8	4	8	8	8	7	10	11	1	1	2	11	11	12	13
NP_005142.1;NP_001032411.1	NP_005142.1;NP_001032411.1	4;4	4;4	4;4	>gi|4827050|ref|NP_005142.1| ubiquitin carboxyl-terminal hydrolase 14 isoform a [Homo sapiens];>gi|82880645|ref|NP_001032411.1| ubiquitin carboxyl-terminal hydrolase 14 isoform b [Homo sapiens]	2	4	4	4	2	1	2	2	2	1	3	3	3	0	0	0	1	1	0	3	3	4	0	0	0	3	3	3	2	1	2	2	2	1	3	3	3	0	0	0	1	1	0	3
NP_001032726.1;NP_001198.2	NP_001032726.1;NP_001198.2	1;1	1;1	1;1	>gi|83641885|ref|NP_001032726.1| transcription factor BTF3 isoform A [Homo sapiens];>gi|20070130|ref|NP_001198.2| transcription factor BTF3 isoform B [Homo sapiens]	2	1	1	1	0	0	0	0	0	0	1	1	1	0	0	0	0	0	0	0	1	1	1	1	1	1	1	1	0	0	0	0	0	0	1	1	1	0	0	0	0	0	0	0
NP_001032752.1;NP_001950.1;NP_066944.1	NP_001032752.1;NP_001950.1;NP_066944.1	2;2;2	2;2;2	2;2;2	>gi|83376130|ref|NP_001032752.1| elongation factor 1-beta [Homo sapiens];>gi|4503477|ref|NP_001950.1| elongation factor 1-beta [Homo sapiens];>gi|11136628|ref|NP_066944.1| elongation factor 1-beta [Homo sapiens]	3	2	2	2	1	1	1	1	1	1	2	2	1	2	2	2	2	1	2	2	2	1	1	1	1	2	2	2	1	1	1	1	1	1	2	2	1	2	2	2	2	1	2	2
NP_001032897.1;NP_001186071.1;NP_001254503.1;NP_003743.1;NP_001093131.1	NP_001032897.1;NP_001186071.1;NP_001254503.1;NP_003743.1;NP_001093131.1	20;20;20;20;19	20;20;20;20;19	20;20;20;20;19	>gi|83700233|ref|NP_001032897.1| eukaryotic translation initiation factor 3 subunit C [Homo sapiens];>gi|312433975|ref|NP_001186071.1| eukaryotic translation initiation factor 3 subunit C [Homo sapiens];>gi|389616156|ref|NP_001254503.1| eukaryotic translat	5	20	20	20	7	6	6	9	11	11	13	10	11	0	0	0	15	14	13	10	14	13	7	6	8	16	16	15	7	6	6	9	11	11	13	10	11	0	0	0	15	14	13	10
NP_001034180.1;NP_002756.1;NP_001191331.1	NP_001034180.1;NP_002756.1	5;5;2	5;5;2	2;2;0	>gi|84875539|ref|NP_001034180.1| ribose-phosphate pyrophosphokinase 2 isoform 1 [Homo sapiens];>gi|4506129|ref|NP_002756.1| ribose-phosphate pyrophosphokinase 2 isoform 2 [Homo sapiens]	3	5	5	2	2	1	0	1	2	0	2	1	3	3	3	3	5	5	5	1	4	4	2	1	1	4	5	5	2	1	0	1	2	0	2	1	3	3	3	3	5	5	5	1
NP_077025.2;NP_001034464.1	NP_077025.2;NP_001034464.1	2;2	2;2	2;2	>gi|40018642|ref|NP_077025.2| NADH dehydrogenase [ubiquinone] 1 alpha subcomplex assembly factor 5 isoform 1 [Homo sapiens];>gi|86792933|ref|NP_001034464.1| NADH dehydrogenase [ubiquinone] 1 alpha subcomplex assembly factor 5 isoform 2 [Homo sapiens]	2	2	2	2	1	0	0	1	1	1	0	1	2	0	0	0	0	0	0	0	2	1	0	0	1	0	0	0	1	0	0	1	1	1	0	1	2	0	0	0	0	0	0	0
NP_001034679.2;NP_001034680.2;NP_004645.2	NP_001034679.2;NP_001034680.2	8;8;3	8;8;3	8;8;3	>gi|145309309|ref|NP_001034679.2| probable ubiquitin carboxyl-terminal hydrolase FAF-X isoform 3 [Homo sapiens];>gi|145309311|ref|NP_001034680.2| probable ubiquitin carboxyl-terminal hydrolase FAF-X isoform 4 [Homo sapiens]	3	8	8	8	3	2	3	1	1	2	3	1	2	0	0	0	7	5	6	2	4	3	1	2	1	4	5	5	3	2	3	1	1	2	3	1	2	0	0	0	7	5	6	2
NP_001034891.1;NP_001782.1;NP_426359.1	NP_001034891.1;NP_001782.1;NP_426359.1	1;1;1	1;1;1	1;1;1	>gi|89903012|ref|NP_001034891.1| cell division control protein 42 homolog isoform 1 [Homo sapiens];>gi|4757952|ref|NP_001782.1| cell division control protein 42 homolog isoform 1 [Homo sapiens];>gi|16357472|ref|NP_426359.1| cell division control protein 42	3	1	1	1	0	0	0	0	0	0	0	0	0	0	0	0	0	0	0	0	0	0	1	1	1	0	0	0	0	0	0	0	0	0	0	0	0	0	0	0	0	0	0	0
NP_001035203.1;NP_002465.1;NP_001035202.1;NP_074035.1	NP_001035203.1;NP_002465.1;NP_001035202.1;NP_074035.1	12;12;12;12	1;1;1;1	1;1;1;1	>gi|92091586|ref|NP_001035203.1| myosin-11 isoform SM1B [Homo sapiens];>gi|13124879|ref|NP_002465.1| myosin-11 isoform SM1A [Homo sapiens];>gi|92091583|ref|NP_001035202.1| myosin-11 isoform SM2B [Homo sapiens];>gi|13124875|ref|NP_074035.1| myosin-11 isofor	4	12	1	1	8	8	7	8	8	8	5	8	8	1	1	1	5	5	5	8	11	10	5	6	4	9	10	10	0	0	0	0	0	0	0	0	0	0	0	0	0	0	0	0
NP_001165908.1;NP_001171890.1;NP_055883.2;NP_001165909.1;NP_001171891.1;NP_001035242.1	NP_001165908.1;NP_001171890.1;NP_055883.2;NP_001165909.1;NP_001171891.1;NP_001035242.1	2;2;2;2;2;2	2;2;2;2;2;2	2;2;2;2;2;2	>gi|289176996|ref|NP_001165908.1| retrotransposon-derived protein PEG10 isoform 3 [Homo sapiens];>gi|296785058|ref|NP_001171890.1| retrotransposon-derived protein PEG10 isoform 5 [Homo sapiens];>gi|94421475|ref|NP_055883.2| retrotransposon-derived protein	6	2	2	2	0	0	0	0	0	0	0	1	2	0	0	0	0	0	0	0	1	1	0	0	0	0	0	0	0	0	0	0	0	0	0	1	2	0	0	0	0	0	0	0
NP_613258.2;NP_001035248.1;NP_004884.1;NP_613075.1	NP_613258.2;NP_001035248.1;NP_004884.1;NP_613075.1	7;7;7;7	7;7;7;7	5;5;5;5	>gi|93141018|ref|NP_613258.2| core histone macro-H2A.1 isoform 3 [Homo sapiens];>gi|93141020|ref|NP_001035248.1| core histone macro-H2A.1 isoform 2 [Homo sapiens];>gi|4758496|ref|NP_004884.1| core histone macro-H2A.1 isoform 2 [Homo sapiens];>gi|20336746|r	4	7	7	5	1	1	1	1	1	1	5	4	5	4	5	4	4	6	5	3	4	4	4	4	4	2	2	3	1	1	1	1	1	1	5	4	5	4	5	4	4	6	5	3
NP_001035526.1	NP_001035526.1	20	20	20	>gi|94681057|ref|NP_001035526.1| tyrosine--tRNA ligase, mitochondrial precursor [Homo sapiens]	1	20	20	20	7	7	8	7	6	7	10	13	12	6	4	6	5	10	8	14	18	19	0	1	1	9	9	11	7	7	8	7	6	7	10	13	12	6	4	6	5	10	8	14
NP_001035754.1;NP_001185619.1;NP_064615.3	NP_001035754.1;NP_001185619.1;NP_064615.3	3;3;3	3;3;3	3;3;3	>gi|99028871|ref|NP_001035754.1| PPAN-P2RY11 protein isoform 1 [Homo sapiens];>gi|310923196|ref|NP_001185619.1| PPAN-P2RY11 protein isoform 2 [Homo sapiens];>gi|47174861|ref|NP_064615.3| suppressor of SWI4 1 homolog [Homo sapiens]	3	3	3	3	0	0	0	0	0	0	0	0	1	0	0	0	3	3	3	0	0	0	2	3	3	0	0	0	0	0	0	0	0	0	0	0	1	0	0	0	3	3	3	0
NP_001035807.1;NP_003507.1;NP_003508.1	NP_001035807.1;NP_003507.1;NP_003508.1	7;7;7	7;7;7	1;1;1	>gi|106775678|ref|NP_001035807.1| histone H2A type 2-A [Homo sapiens];>gi|4504251|ref|NP_003507.1| histone H2A type 2-A [Homo sapiens];>gi|24638446|ref|NP_003508.1| histone H2A type 2-C [Homo sapiens]	3	7	7	1	4	4	4	4	4	4	7	7	6	7	7	7	7	7	5	6	7	7	7	7	7	7	7	7	4	4	4	4	4	4	7	7	6	7	7	7	7	7	5	6
NP_001035809.1;NP_002931.2	NP_001035809.1;NP_002931.2	4;4	4;4	4;4	>gi|108773784|ref|NP_001035809.1| ATP-binding cassette sub-family E member 1 [Homo sapiens];>gi|108773782|ref|NP_002931.2| ATP-binding cassette sub-family E member 1 [Homo sapiens]	2	4	4	4	1	1	1	1	1	1	2	1	2	0	0	0	1	1	1	3	4	3	1	1	1	3	3	3	1	1	1	1	1	1	2	1	2	0	0	0	1	1	1	3
NP_001166995.1;NP_004591.2;NP_001035829.2;NP_001035828.1;NP_001166996.1	NP_001166995.1;NP_004591.2;NP_001035829.2;NP_001035828.1;NP_001166996.1	2;2;2;2;2	2;2;2;2;2	2;2;2;2;2	>gi|291084629|ref|NP_001166995.1| 60 kDa SS-A/Ro ribonucleoprotein isoform 2 [Homo sapiens];>gi|31377800|ref|NP_004591.2| 60 kDa SS-A/Ro ribonucleoprotein isoform 2 [Homo sapiens];>gi|291084624|ref|NP_001035829.2| 60 kDa SS-A/Ro ribonucleoprotein isoform 3	5	2	2	2	1	0	1	0	0	1	1	1	1	0	0	0	1	1	1	0	0	1	0	0	0	1	2	2	1	0	1	0	0	1	1	1	1	0	0	0	1	1	1	0
NP_001165074.1;NP_001165077.1;NP_006027.2;NP_001035844.1;NP_001165084.1;NP_001165088.1;NP_001035845.1	NP_001165074.1;NP_001165077.1;NP_006027.2;NP_001035844.1;NP_001165084.1;NP_001165088.1;NP_001035845.1	6;6;6;6;6;6;5	6;6;6;6;6;6;5	6;6;6;6;6;6;5	>gi|284172413|ref|NP_001165074.1| prolyl endopeptidase-like isoform 1 [Homo sapiens];>gi|284172420|ref|NP_001165077.1| prolyl endopeptidase-like isoform 1 [Homo sapiens];>gi|70778815|ref|NP_006027.2| prolyl endopeptidase-like isoform 1 [Homo sapiens];>gi|1	7	6	6	6	0	0	0	0	0	0	0	0	0	0	0	0	0	0	0	5	4	5	0	0	1	2	1	1	0	0	0	0	0	0	0	0	0	0	0	0	0	0	0	5
NP_001035879.1	NP_001035879.1	3	3	3	>gi|109240550|ref|NP_001035879.1| paraspeckle component 1 [Homo sapiens]	1	3	3	3	0	0	0	0	0	0	2	1	1	0	0	0	0	0	0	0	0	0	1	0	1	0	0	0	0	0	0	0	0	0	2	1	1	0	0	0	0	0	0	0
NP_775882.2;NP_001035894.1	NP_775882.2;NP_001035894.1	1;1	1;1	1;1	>gi|109452587|ref|NP_775882.2| protein FAM98B isoform 1 [Homo sapiens];>gi|109452589|ref|NP_001035894.1| protein FAM98B isoform 2 [Homo sapiens]	2	1	1	1	0	1	1	1	0	0	1	1	1	1	1	1	0	1	1	0	1	1	1	1	1	1	1	1	0	1	1	1	0	0	1	1	1	1	1	1	0	1	1	0
NP_006365.2;NP_057626.2;NP_001035917.1;NP_001035918.1	NP_006365.2;NP_057626.2;NP_001035917.1;NP_001035918.1	1;1;1;1	1;1;1;1	1;1;1;1	>gi|21361358|ref|NP_006365.2| serine/threonine-protein kinase 25 [Homo sapiens];>gi|15011880|ref|NP_057626.2| serine/threonine-protein kinase MST4 isoform 1 [Homo sapiens];>gi|109633026|ref|NP_001035917.1| serine/threonine-protein kinase MST4 isoform 3 [Ho	4	1	1	1	1	1	1	0	0	0	0	1	0	0	0	0	1	1	1	0	0	0	0	0	0	1	0	1	1	1	1	0	0	0	0	1	0	0	0	0	1	1	1	0
NP_001035972.1;NP_002298.1	NP_001035972.1;NP_002298.1	6;6	6;6	6;6	>gi|109948279|ref|NP_001035972.1| galectin-7 [Homo sapiens];>gi|4504985|ref|NP_002298.1| galectin-7 [Homo sapiens]	2	6	6	6	3	3	3	3	3	4	5	4	4	6	6	6	4	3	1	1	3	4	4	4	5	5	5	6	3	3	3	3	3	4	5	4	4	6	6	6	4	3	1	1
NP_001035997.2;NP_001035994.1;NP_079509.5	NP_001035997.2;NP_001035994.1;NP_079509.5	3;3;3	3;3;3	3;3;3	>gi|205277394|ref|NP_001035997.2| bifunctional coenzyme A synthase isoform c [Homo sapiens];>gi|110227601|ref|NP_001035994.1| bifunctional coenzyme A synthase isoform a precursor [Homo sapiens];>gi|110227603|ref|NP_079509.5| bifunctional coenzyme A synthas	3	3	3	3	1	1	1	1	1	1	2	2	1	0	0	1	1	1	1	1	2	2	1	1	1	1	1	2	1	1	1	1	1	1	2	2	1	0	0	1	1	1	1	1
NP_001036015.1;NP_001036016.1;NP_001252531.1;NP_006435.2	NP_001036015.1;NP_001036016.1;NP_001252531.1;NP_006435.2	18;18;18;18	18;18;18;18	18;18;18;18	>gi|110347420|ref|NP_001036015.1| structural maintenance of chromosomes protein 2 [Homo sapiens];>gi|110347425|ref|NP_001036016.1| structural maintenance of chromosomes protein 2 [Homo sapiens];>gi|388240808|ref|NP_001252531.1| structural maintenance of ch	4	18	18	18	3	4	3	4	5	4	5	5	6	2	0	1	15	13	14	2	7	8	5	4	4	6	5	6	3	4	3	4	5	4	5	5	6	2	0	1	15	13	14	2
NP_001036096.1	NP_001036096.1	1	1	1	>gi|111038124|ref|NP_001036096.1| succinate dehydrogenase assembly factor 1, mitochondrial [Homo sapiens]	1	1	1	1	0	0	0	0	0	0	0	0	0	0	0	0	0	0	0	0	1	1	0	0	0	0	0	0	0	0	0	0	0	0	0	0	0	0	0	0	0	0	0	0
NP_001036816.1;NP_705935.1;NP_001036817.1;NP_001036818.1;NP_689476.2	NP_001036816.1;NP_705935.1;NP_001036817.1;NP_001036818.1;NP_689476.2	20;20;19;19;11	20;20;19;19;11	13;13;12;12;4	>gi|114155144|ref|NP_001036816.1| tropomyosin alpha-3 chain isoform 4 [Homo sapiens];>gi|24119203|ref|NP_705935.1| tropomyosin alpha-3 chain isoform 2 [Homo sapiens];>gi|114155146|ref|NP_001036817.1| tropomyosin alpha-3 chain isoform 3 [Homo sapiens];>gi|1	5	20	20	13	12	12	10	8	11	10	14	13	11	3	6	6	7	5	6	8	15	14	10	10	12	16	17	16	12	12	10	8	11	10	14	13	11	3	6	6	7	5	6	8
NP_001041659.1;NP_001041660.1;NP_001041664.1;NP_001260.1	NP_001041659.1;NP_001041660.1;NP_001041664.1;NP_001260.1	1;1;1;1	1;1;1;1	1;1;1;1	>gi|114796644|ref|NP_001041659.1| regulator of chromosome condensation isoform a [Homo sapiens];>gi|114796646|ref|NP_001041660.1| regulator of chromosome condensation isoform b [Homo sapiens];>gi|114796642|ref|NP_001041664.1| regulator of chromosome conden	4	1	1	1	0	0	0	0	0	0	1	1	1	0	0	0	1	0	1	0	1	1	1	0	1	0	1	1	0	0	0	0	0	0	1	1	1	0	0	0	1	0	1	0
NP_001041675.1;NP_055942.1	NP_001041675.1;NP_055942.1	8;8	8;8	8;8	>gi|115270970|ref|NP_001041675.1| chloride channel CLIC-like protein 1 isoform 1 precursor [Homo sapiens];>gi|13194195|ref|NP_055942.1| chloride channel CLIC-like protein 1 isoform 2 precursor [Homo sapiens]	2	8	8	8	1	2	1	2	3	2	5	5	4	1	1	2	4	4	4	3	7	5	5	7	6	4	5	4	1	2	1	2	3	2	5	5	4	1	1	2	4	4	4	3
NP_001046.2;NP_803565.1;NP_803566.1;NP_803878.1;NP_001045.1;NP_803564.1;NP_001017390.1;NP_808220.1;NP_803880.1	NP_001046.2;NP_803565.1;NP_803566.1;NP_803878.1;NP_001045.1;NP_803564.1;NP_001017390.1;NP_808220.1;NP_803880.1	4;4;4;4;3;3;2;2;2	4;4;4;4;3;3;2;2;2	4;4;4;4;3;3;2;2;2	>gi|29540531|ref|NP_001046.2| sulfotransferase 1A1 isoform a [Homo sapiens];>gi|29540535|ref|NP_803565.1| sulfotransferase 1A1 isoform a [Homo sapiens];>gi|29540537|ref|NP_803566.1| sulfotransferase 1A1 isoform a [Homo sapiens];>gi|29540539|ref|NP_803878.1	9	4	4	4	0	0	0	1	0	1	0	0	0	0	0	0	3	4	3	0	1	1	2	3	2	1	1	2	0	0	0	1	0	1	0	0	0	0	0	0	3	4	3	0
NP_001054.1	NP_001054.1	1	1	1	>gi|4557871|ref|NP_001054.1| serotransferrin precursor [Homo sapiens]	1	1	1	1	0	0	0	0	0	0	0	0	0	0	0	0	0	0	0	1	0	0	0	0	0	0	0	0	0	0	0	0	0	0	0	0	0	0	0	0	0	0	0	1
NP_001244957.1;NP_001055.1;NP_001128527.1	NP_001244957.1;NP_001055.1;NP_001128527.1	4;4;4	4;4;4	4;4;4	>gi|384475521|ref|NP_001244957.1| transketolase isoform 2 [Homo sapiens];>gi|4507521|ref|NP_001055.1| transketolase isoform 1 [Homo sapiens];>gi|205277463|ref|NP_001128527.1| transketolase isoform 1 [Homo sapiens]	3	4	4	4	1	1	0	1	1	1	1	1	1	0	0	0	1	1	0	2	3	1	1	1	1	1	2	1	1	1	0	1	1	1	1	1	1	0	0	0	1	1	0	2
NP_001058.2	NP_001058.2	28	28	23	>gi|19913406|ref|NP_001058.2| DNA topoisomerase 2-alpha [Homo sapiens]	1	28	28	23	5	4	3	4	4	4	13	12	15	3	1	2	22	23	23	5	9	7	20	17	20	8	9	10	5	4	3	4	4	4	13	12	15	3	1	2	22	23	23	5
NP_001059.2	NP_001059.2	12	7	7	>gi|19913408|ref|NP_001059.2| DNA topoisomerase 2-beta [Homo sapiens]	1	12	7	7	1	1	1	0	1	1	5	8	5	1	0	1	10	12	11	1	3	1	10	7	8	6	5	4	0	0	0	0	0	0	2	4	2	0	0	0	5	7	6	0
NP_001060.1	NP_001060.1	27	6	2	>gi|4507729|ref|NP_001060.1| tubulin beta-2A chain [Homo sapiens]	1	27	6	2	19	20	20	18	20	21	24	23	24	22	22	22	27	27	26	21	24	24	26	25	25	23	24	27	3	3	3	2	3	4	3	2	3	3	3	2	6	6	5	4
NP_001061.2;NP_057521.1	NP_001061.2;NP_057521.1	8;7	8;7	8;7	>gi|31543831|ref|NP_001061.2| tubulin gamma-1 chain [Homo sapiens];>gi|7706751|ref|NP_057521.1| tubulin gamma-2 chain [Homo sapiens]	2	8	8	8	2	2	1	1	1	1	1	2	2	1	1	2	7	8	8	1	3	2	2	2	3	3	3	1	2	2	1	1	1	1	1	2	2	1	1	2	7	8	8	1
NP_001068566.1;NP_005934.2	NP_001068566.1;NP_005934.2	1;1	1;1	1;1	>gi|116734668|ref|NP_001068566.1| molybdenum cofactor biosynthesis protein 1 isoform 4 [Homo sapiens];>gi|22027536|ref|NP_005934.2| molybdenum cofactor biosynthesis protein 1 isoform 1 [Homo sapiens]	2	1	1	1	0	0	0	0	0	0	0	0	0	0	0	1	0	0	0	0	1	1	0	0	0	0	0	0	0	0	0	0	0	0	0	0	0	0	0	1	0	0	0	0
NP_001139281.1;NP_001070654.1;NP_079005.3	NP_001139281.1;NP_001070654.1;NP_079005.3	20;20;20	13;13;13	13;13;13	>gi|224831241|ref|NP_001139281.1| myosin-14 isoform 3 [Homo sapiens];>gi|116284396|ref|NP_001070654.1| myosin-14 isoform 1 [Homo sapiens];>gi|116284394|ref|NP_079005.3| myosin-14 isoform 2 [Homo sapiens]	3	20	13	13	7	6	5	8	7	9	5	10	8	2	1	1	8	8	12	6	9	9	8	10	8	10	14	16	2	1	1	3	2	4	1	5	2	0	0	0	4	5	8	1
NP_001070675.1;NP_055748.2;NP_001070676.1;NP_001177978.1;NP_057295.2;NP_001070674.1	NP_001070675.1;NP_055748.2;NP_001070676.1;NP_001177978.1;NP_057295.2;NP_001070674.1	1;1;1;1;1;1	1;1;1;1;1;1	1;1;1;1;1;1	>gi|116256338|ref|NP_001070675.1| protein transport protein Sec31A isoform 1 [Homo sapiens];>gi|41349439|ref|NP_055748.2| protein transport protein Sec31A isoform 1 [Homo sapiens];>gi|116256340|ref|NP_001070676.1| protein transport protein Sec31A isoform 3	6	1	1	1	0	0	0	0	0	0	0	0	0	0	0	0	0	0	0	0	0	1	0	0	0	0	0	0	0	0	0	0	0	0	0	0	0	0	0	0	0	0	0	0
NP_055554.1;NP_001070908.1;NP_001070909.1	NP_055554.1;NP_001070908.1;NP_001070909.1	2;2;2	2;2;2	2;2;2	>gi|7661958|ref|NP_055554.1| bcl-2-associated transcription factor 1 isoform 1 [Homo sapiens];>gi|117938251|ref|NP_001070908.1| bcl-2-associated transcription factor 1 isoform 2 [Homo sapiens];>gi|117938254|ref|NP_001070909.1| bcl-2-associated transcriptio	3	2	2	2	0	1	1	1	1	1	1	1	1	0	0	0	0	0	0	1	0	1	0	0	0	1	0	0	0	1	1	1	1	1	1	1	1	0	0	0	0	0	0	1
NP_001070910.1;NP_112604.2	NP_001070910.1;NP_112604.2	12;12	1;1	1;1	>gi|117190192|ref|NP_001070910.1| heterogeneous nuclear ribonucleoproteins C1/C2 isoform a [Homo sapiens];>gi|117189975|ref|NP_112604.2| heterogeneous nuclear ribonucleoproteins C1/C2 isoform a [Homo sapiens]	2	12	1	1	9	7	8	9	8	8	11	10	11	10	11	10	12	12	11	8	10	10	10	9	10	10	10	10	0	0	0	0	0	0	0	0	0	0	1	0	1	1	1	0
NP_001070911.1;NP_004491.2;NP_001013653.1;NP_001130033.2;NP_001139653.1	NP_001070911.1;NP_004491.2	14;14;6;6;6	14;14;6;6;6	3;3;0;0;0	>gi|117190254|ref|NP_001070911.1| heterogeneous nuclear ribonucleoproteins C1/C2 isoform b [Homo sapiens];>gi|117190174|ref|NP_004491.2| heterogeneous nuclear ribonucleoproteins C1/C2 isoform b [Homo sapiens]	5	14	14	3	9	7	8	9	8	8	13	12	13	12	12	12	13	13	13	9	10	10	10	9	10	10	10	10	9	7	8	9	8	8	13	12	13	12	12	12	13	13	13	9
NP_001070968.1;NP_002767.2;NP_665895.1	NP_001070968.1;NP_002767.2;NP_665895.1	2;2;2	2;2;2	2;2;2	>gi|117422433|ref|NP_001070968.1| kallikrein-10 preproprotein [Homo sapiens];>gi|22208982|ref|NP_002767.2| kallikrein-10 preproprotein [Homo sapiens];>gi|22208984|ref|NP_665895.1| kallikrein-10 preproprotein [Homo sapiens]	3	2	2	2	0	0	0	0	0	0	1	1	1	1	0	0	0	1	0	1	1	0	0	0	1	1	1	1	0	0	0	0	0	0	1	1	1	1	0	0	0	1	0	1
NP_733936.1;NP_001071.1	NP_733936.1;NP_001071.1	12;12	12;12	12;12	>gi|25777721|ref|NP_733936.1| succinate-semialdehyde dehydrogenase, mitochondrial isoform 1 precursor [Homo sapiens];>gi|4507229|ref|NP_001071.1| succinate-semialdehyde dehydrogenase, mitochondrial isoform 2 precursor [Homo sapiens]	2	12	12	12	5	4	5	5	6	6	7	6	5	0	0	0	0	1	1	10	9	9	1	1	1	5	7	7	5	4	5	5	6	6	7	6	5	0	0	0	0	1	1	10
NP_008855.1;NP_001071634.1	NP_008855.1;NP_001071634.1	5;5	5;5	5;5	>gi|5902076|ref|NP_008855.1| serine/arginine-rich splicing factor 1 isoform 1 [Homo sapiens];>gi|118582269|ref|NP_001071634.1| serine/arginine-rich splicing factor 1 isoform 2 [Homo sapiens]	2	5	5	5	2	2	2	2	2	1	4	5	3	0	1	1	1	1	0	0	0	1	1	1	0	1	1	1	2	2	2	2	2	1	4	5	3	0	1	1	1	1	0	0
NP_001072992.1;NP_006443.1;NP_001072993.1	NP_001072992.1;NP_006443.1;NP_001072993.1	14;14;13	14;14;13	14;14;13	>gi|119220557|ref|NP_001072992.1| multifunctional protein ADE2 isoform 2 [Homo sapiens];>gi|5453539|ref|NP_006443.1| multifunctional protein ADE2 isoform 2 [Homo sapiens];>gi|119220559|ref|NP_001072993.1| multifunctional protein ADE2 isoform 1 [Homo sapien	3	14	14	14	7	7	8	6	6	8	9	10	8	3	2	2	4	4	5	7	8	9	3	6	4	12	11	11	7	7	8	6	6	8	9	10	8	3	2	2	4	4	5	7
NP_001073027.1	NP_001073027.1	2	2	2	>gi|118601081|ref|NP_001073027.1| heterogeneous nuclear ribonucleoprotein U-like protein 2 [Homo sapiens]	1	2	2	2	0	0	0	1	0	0	1	0	1	0	0	0	1	2	2	0	0	0	0	0	1	1	1	1	0	0	0	1	0	0	1	0	1	0	0	0	1	2	2	0
NP_005210.3;NP_001073280.1	NP_005210.3;NP_001073280.1	3;3	3;3	3;3	>gi|119395758|ref|NP_005210.3| protein diaphanous homolog 1 isoform 1 [Homo sapiens];>gi|119395760|ref|NP_001073280.1| protein diaphanous homolog 1 isoform 2 [Homo sapiens]	2	3	3	3	1	0	1	0	0	0	1	1	1	0	1	1	1	1	1	0	1	0	0	0	0	1	2	1	1	0	1	0	0	0	1	1	1	0	1	1	1	1	1	0
NP_001073331.1	NP_001073331.1	1	1	1	>gi|120433590|ref|NP_001073331.1| acyl-CoA-binding protein isoform 3 [Homo sapiens]	1	1	1	1	0	0	0	1	1	1	0	0	0	0	0	0	0	0	0	1	1	0	0	0	0	0	0	0	0	0	0	1	1	1	0	0	0	0	0	0	0	0	0	1
NP_001073335.1;NP_001244271.1;NP_001244272.1;NP_001244273.1;NP_004319.1	NP_001073335.1;NP_001244271.1;NP_001244272.1;NP_001244273.1;NP_004319.1	7;7;7;7;7	7;7;7;7;7	7;7;7;7;7	>gi|119964730|ref|NP_001073335.1| mitochondrial chaperone BCS1 [Homo sapiens];>gi|383087730|ref|NP_001244271.1| mitochondrial chaperone BCS1 [Homo sapiens];>gi|383087732|ref|NP_001244272.1| mitochondrial chaperone BCS1 [Homo sapiens];>gi|383087736|ref|NP_0	5	7	7	7	1	2	2	1	0	2	4	5	4	0	0	0	0	0	0	5	6	6	1	1	1	5	6	5	1	2	2	1	0	2	4	5	4	0	0	0	0	0	0	5
NP_001073867.1	NP_001073867.1	5	5	5	>gi|122937211|ref|NP_001073867.1| proteasome-associated protein ECM29 homolog [Homo sapiens]	1	5	5	5	0	0	0	0	0	0	1	0	1	0	0	0	1	1	1	1	2	2	0	0	0	2	4	2	0	0	0	0	0	0	1	0	1	0	0	0	1	1	1	1
NP_001073884.1	NP_001073884.1	2	2	2	>gi|122937227|ref|NP_001073884.1| U2 snRNP-associated SURP motif-containing protein [Homo sapiens]	1	2	2	2	0	0	0	1	1	0	2	1	2	0	0	0	0	0	0	0	0	0	0	0	0	2	2	1	0	0	0	1	1	0	2	1	2	0	0	0	0	0	0	0
NP_001073921.1	NP_001073921.1	1	1	1	>gi|122937301|ref|NP_001073921.1| protein GPR108 precursor [Homo sapiens]	1	1	1	1	0	1	0	0	0	1	1	1	1	0	0	0	1	1	1	0	1	1	1	1	1	1	1	1	0	1	0	0	0	1	1	1	1	0	0	0	1	1	1	0
NP_001073936.1;NP_000250.3;NP_001135967.1;NP_061198.2	NP_001073936.1	86;6;6;3	86;6;6;3	86;6;6;3	>gi|122937345|ref|NP_001073936.1| unconventional myosin-Vb [Homo sapiens]	4	86	86	86	35	35	36	38	37	39	59	59	59	5	5	5	67	68	70	54	59	54	81	78	81	70	68	71	35	35	36	38	37	39	59	59	59	5	5	5	67	68	70	54
NP_001074248.1;NP_001074419.1;NP_203693.3	NP_001074248.1;NP_001074419.1;NP_203693.3	11;11;11	11;11;11	11;11;11	>gi|124494238|ref|NP_001074248.1| unconventional myosin-Ic isoform a [Homo sapiens];>gi|124494247|ref|NP_001074419.1| unconventional myosin-Ic isoform b [Homo sapiens];>gi|124494240|ref|NP_203693.3| unconventional myosin-Ic isoform c [Homo sapiens]	3	11	11	11	0	1	0	0	0	0	1	1	2	0	0	1	8	9	8	1	4	3	1	2	1	2	4	3	0	1	0	0	0	0	1	1	2	0	0	1	8	9	8	1
NP_001074318.1	NP_001074318.1	2	2	2	>gi|124249392|ref|NP_001074318.1| DNL-type zinc finger protein [Homo sapiens]	1	2	2	2	1	1	1	1	1	1	2	2	2	2	0	0	0	0	0	1	2	2	0	0	0	1	0	1	1	1	1	1	1	1	2	2	2	2	0	0	0	0	0	1
NP_001075019.1	NP_001075019.1	2	2	2	>gi|125656165|ref|NP_001075019.1| THO complex subunit 2 [Homo sapiens]	1	2	2	2	0	0	1	0	1	1	1	0	1	0	0	0	2	2	1	0	1	1	1	1	0	1	1	1	0	0	1	0	1	1	1	0	1	0	0	0	2	2	1	0
NP_001077083.1	NP_001077083.1	6	6	6	>gi|134288884|ref|NP_001077083.1| probable glutamate--tRNA ligase, mitochondrial [Homo sapiens]	1	6	6	6	0	0	0	3	4	3	1	1	1	0	0	1	1	1	1	4	4	4	0	0	2	2	1	1	0	0	0	3	4	3	1	1	1	0	0	1	1	1	1	4
NP_001078880.1;NP_694558.1	NP_001078880.1;NP_694558.1	14;8	14;8	14;8	>gi|146134341|ref|NP_001078880.1| NAD kinase domain-containing protein 1 isoform 1 [Homo sapiens];>gi|23308515|ref|NP_694558.1| NAD kinase domain-containing protein 1 isoform 2 [Homo sapiens]	2	14	14	14	5	4	3	5	5	4	10	12	11	0	0	0	0	0	1	9	13	13	0	0	0	4	4	4	5	4	3	5	5	4	10	12	11	0	0	0	0	0	1	9
NP_001078927.1;NP_001078928.1;NP_001322.1;NP_001193814.1;NP_001078929.1;NP_001078930.1;NP_001078931.1;NP_001193812.1;NP_001193815.1;NP_001193816.1;NP_001193813.1;NP_001193817.1;NP_001193818.1;NP_001193820.1;NP_001078932.1;NP_001078933.1;NP_001078934.1;NP_001078935.1;NP_001078936.1;NP_001078937.1;NP_001078938.1;NP_001193819.1	NP_001078927.1;NP_001078928.1;NP_001322.1;NP_001193814.1;NP_001078929.1;NP_001078930.1;NP_001078931.1;NP_001193812.1;NP_001193815.1;NP_001193816.1;NP_001193813.1;NP_001193817.1;NP_001193818.1;NP_001193820.1;NP_001078932.1;NP_001078933.1;NP_001078934.1;NP_001078935.1;NP_001078936.1;NP_001078937.1;NP_001078938.1;NP_001193819.1	1;1;1;1;1;1;1;1;1;1;1;1;1;1;1;1;1;1;1;1;1;1	1;1;1;1;1;1;1;1;1;1;1;1;1;1;1;1;1;1;1;1;1;1	1;1;1;1;1;1;1;1;1;1;1;1;1;1;1;1;1;1;1;1;1;1	>gi|146231940|ref|NP_001078927.1| catenin delta-1 isoform 1ABC [Homo sapiens];>gi|146231962|ref|NP_001078928.1| catenin delta-1 isoform 1AB [Homo sapiens];>gi|10835010|ref|NP_001322.1| catenin delta-1 isoform 1B [Homo sapiens];>gi|332688210|ref|NP_00119381	22	1	1	1	0	0	0	0	0	0	0	0	0	0	0	0	0	0	0	0	0	0	1	1	1	0	0	0	0	0	0	0	0	0	0	0	0	0	0	0	0	0	0	0
NP_001087.2;NP_942127.1	NP_001087.2;NP_942127.1	24;24	24;24	24;24	>gi|38569421|ref|NP_001087.2| ATP-citrate synthase isoform 1 [Homo sapiens];>gi|38569423|ref|NP_942127.1| ATP-citrate synthase isoform 2 [Homo sapiens]	2	24	24	24	11	11	8	10	10	13	12	13	16	1	0	0	4	2	4	16	15	14	6	5	6	19	18	18	11	11	8	10	10	13	12	13	16	1	0	0	4	2	4	16
NP_001087240.1;NP_003321.3;NP_001248374.1;NP_877393.1;NP_877419.1;NP_877420.1;NP_001248375.1	NP_001087240.1;NP_003321.3;NP_001248374.1;NP_877393.1;NP_877419.1;NP_877420.1;NP_001248375.1	2;2;2;2;2;2;2	1;1;1;1;1;1;1	1;1;1;1;1;1;1	>gi|148277071|ref|NP_001087240.1| thioredoxin reductase 1, cytoplasmic isoform 3 [Homo sapiens];>gi|148277065|ref|NP_003321.3| thioredoxin reductase 1, cytoplasmic isoform 1 [Homo sapiens];>gi|387598068|ref|NP_001248374.1| thioredoxin reductase 1, cytoplas	7	2	1	1	0	0	0	0	0	0	0	0	0	0	0	0	0	0	0	0	0	1	1	1	1	0	0	0	0	0	0	0	0	0	0	0	0	0	0	0	0	0	0	0
NP_001089.1	NP_001089.1	26	26	26	>gi|4501867|ref|NP_001089.1| aconitate hydratase, mitochondrial precursor [Homo sapiens]	1	26	26	26	12	14	14	14	15	14	22	22	24	2	1	1	2	3	3	20	25	25	4	3	2	10	10	10	12	14	14	14	15	14	22	22	24	2	1	1	2	3	3	20
NP_001127666.1;NP_001090.2	NP_001127666.1;NP_001090.2	1;1	1;1	1;1	>gi|197116348|ref|NP_001127666.1| prostatic acid phosphatase isoform TM-PAP precursor [Homo sapiens];>gi|6382064|ref|NP_001090.2| prostatic acid phosphatase isoform PAP precursor [Homo sapiens]	2	1	1	1	0	0	0	0	0	0	1	1	1	0	0	0	0	0	0	0	0	0	0	0	0	0	0	0	0	0	0	0	0	0	1	1	1	0	0	0	0	0	0	0
NP_001091674.1;NP_001091675.1;NP_001091676.1;NP_001091677.1;NP_001091678.1;NP_004957.1	NP_001091674.1;NP_001091675.1;NP_001091676.1;NP_001091677.1;NP_001091678.1;NP_004957.1	8;8;8;8;8;8	6;6;6;6;6;6	6;6;6;6;6;6	>gi|148470404|ref|NP_001091674.1| heterogeneous nuclear ribonucleoprotein F [Homo sapiens];>gi|148470402|ref|NP_001091675.1| heterogeneous nuclear ribonucleoprotein F [Homo sapiens];>gi|148470406|ref|NP_001091676.1| heterogeneous nuclear ribonucleoprotein	6	8	6	6	2	4	5	4	5	3	8	8	8	5	4	5	7	6	6	5	8	7	6	7	6	5	7	5	2	4	4	3	4	2	6	6	6	3	3	3	5	4	4	3
NP_001091679.1;NP_001091680.1;NP_001895.1	NP_001091679.1;NP_001091680.1;NP_001895.1	13;13;13	9;9;9	9;9;9	>gi|148233338|ref|NP_001091679.1| catenin beta-1 [Homo sapiens];>gi|148227672|ref|NP_001091680.1| catenin beta-1 [Homo sapiens];>gi|4503131|ref|NP_001895.1| catenin beta-1 [Homo sapiens]	3	13	9	9	1	1	0	1	1	1	2	2	3	4	3	5	2	4	3	1	3	4	12	12	11	2	2	2	1	1	0	1	1	1	1	1	1	1	0	2	1	2	1	0
NP_001091868.1;NP_004362.2	NP_001091868.1;NP_004362.2	19;19	19;19	19;19	>gi|148536855|ref|NP_001091868.1| coatomer subunit alpha isoform 1 [Homo sapiens];>gi|148536853|ref|NP_004362.2| coatomer subunit alpha isoform 2 [Homo sapiens]	2	19	19	19	6	6	4	4	5	6	6	11	12	1	1	1	17	18	18	5	11	12	8	6	7	15	15	13	6	6	4	4	5	6	6	11	12	1	1	1	17	18	18	5
NP_001091974.1;NP_006377.2	NP_001091974.1;NP_006377.2	19;19	18;18	13;13	>gi|148613856|ref|NP_001091974.1| probable ATP-dependent RNA helicase DDX17 isoform 3 [Homo sapiens];>gi|38201710|ref|NP_006377.2| probable ATP-dependent RNA helicase DDX17 isoform 1 [Homo sapiens]	2	19	18	13	8	7	8	7	7	7	15	15	15	2	2	2	14	14	18	5	7	9	9	8	9	10	10	7	7	7	7	7	7	7	14	14	14	1	2	2	13	13	17	4
NP_001258152.2;NP_001092093.2;NP_443075.3	NP_001258152.2;NP_001092093.2;NP_443075.3	2;2;2	2;2;2	2;2;2	>gi|404211881|ref|NP_001258152.2| obscurin isoform IC [Homo sapiens];>gi|403501446|ref|NP_001092093.2| obscurin isoform b [Homo sapiens];>gi|403501448|ref|NP_443075.3| obscurin isoform a [Homo sapiens]	3	2	2	2	1	1	1	1	1	1	1	1	1	1	0	0	0	1	1	1	2	0	0	1	0	1	2	1	1	1	1	1	1	1	1	1	1	1	0	0	0	1	1	1
NP_001092142.1	NP_001092142.1	6	6	6	>gi|148886707|ref|NP_001092142.1| hephaestin-like protein 1 precursor [Homo sapiens]	1	6	6	6	0	0	0	0	0	0	0	0	0	0	0	0	0	0	0	0	0	0	5	5	5	0	0	0	0	0	0	0	0	0	0	0	0	0	0	0	0	0	0	0
NP_001092755.1;NP_002814.3	NP_001092755.1;NP_002814.3	1;1	1;1	1;1	>gi|151101407|ref|NP_001092755.1| prothymosin alpha isoform 1 [Homo sapiens];>gi|151101404|ref|NP_002814.3| prothymosin alpha isoform 2 [Homo sapiens]	2	1	1	1	0	0	0	0	0	0	1	1	1	0	0	0	0	0	0	0	0	0	1	1	1	0	0	0	0	0	0	0	0	0	1	1	1	0	0	0	0	0	0	0
NP_001123476.1;NP_001093.1;NP_001123477.1	NP_001123476.1;NP_001093.1;NP_001123477.1	15;15;15	5;5;5	5;5;5	>gi|194097350|ref|NP_001123476.1| alpha-actinin-1 isoform a [Homo sapiens];>gi|4501891|ref|NP_001093.1| alpha-actinin-1 isoform b [Homo sapiens];>gi|194097352|ref|NP_001123477.1| alpha-actinin-1 isoform c [Homo sapiens]	3	15	5	5	5	6	6	5	7	5	10	8	11	1	2	2	2	3	2	10	8	9	2	2	3	13	11	11	1	1	1	1	2	1	3	2	4	0	1	1	1	1	1	3
NP_001093138.1;NP_001093139.1;NP_054775.2	NP_001093138.1;NP_001093139.1;NP_054775.2	1;1;1	1;1;1	1;1;1	>gi|153085461|ref|NP_001093138.1| HIG1 domain family member 1A isoform a [Homo sapiens];>gi|153085470|ref|NP_001093139.1| HIG1 domain family member 1A isoform b [Homo sapiens];>gi|153085463|ref|NP_054775.2| HIG1 domain family member 1A isoform b [Homo sapi	3	1	1	1	0	0	0	0	0	0	0	0	0	0	0	0	0	1	0	0	1	0	0	0	0	0	0	0	0	0	0	0	0	0	0	0	0	0	0	0	0	1	0	0
NP_001093587.1;NP_055492.3	NP_001093587.1;NP_055492.3	1;1	1;1	1;1	>gi|154354983|ref|NP_001093587.1| regulating synaptic membrane exocytosis protein 2 isoform a [Homo sapiens];>gi|154354981|ref|NP_055492.3| regulating synaptic membrane exocytosis protein 2 isoform b [Homo sapiens]	2	1	1	1	1	1	1	1	1	1	1	1	1	1	1	1	1	1	1	0	1	1	1	1	1	1	1	1	1	1	1	1	1	1	1	1	1	1	1	1	1	1	1	0
NP_006830.2;NP_001093639.1;NP_001093640.1	NP_006830.2;NP_001093639.1;NP_001093640.1	12;12;12	12;12;12	12;12;12	>gi|154354964|ref|NP_006830.2| mitochondrial inner membrane protein isoform 1 [Homo sapiens];>gi|154354962|ref|NP_001093639.1| mitochondrial inner membrane protein isoform 2 [Homo sapiens];>gi|154354966|ref|NP_001093640.1| mitochondrial inner membrane prot	3	12	12	12	3	5	3	2	4	3	8	8	8	0	0	0	7	8	9	6	9	9	4	4	3	10	9	9	3	5	3	2	4	3	8	8	8	0	0	0	7	8	9	6
NP_001094096.1;NP_006450.2	NP_001094096.1;NP_006450.2	4;4	2;2	2;2	>gi|154800489|ref|NP_001094096.1| erlin-1 [Homo sapiens];>gi|154800487|ref|NP_006450.2| erlin-1 [Homo sapiens]	2	4	2	2	2	2	2	2	2	2	3	2	2	3	3	4	3	3	3	2	2	2	2	2	2	2	2	2	0	0	0	0	0	0	1	0	0	1	1	2	1	1	1	1
NP_001095.1	NP_001095.1	7	3	3	>gi|4557241|ref|NP_001095.1| alpha-actinin-3 isoform 1 [Homo sapiens]	1	7	3	3	2	3	3	2	3	2	2	2	3	2	1	1	1	2	1	2	2	2	1	0	1	3	2	2	0	0	0	0	1	0	0	0	0	1	0	0	0	0	0	0
NP_001095838.1;NP_001095836.1;NP_001095837.1;NP_079228.4;NP_001095839.1	NP_001095838.1;NP_001095836.1;NP_001095837.1;NP_079228.4;NP_001095839.1	4;4;4;4;4	4;4;4;4;4	4;4;4;4;4	>gi|156139135|ref|NP_001095838.1| UPF0317 protein C14orf159, mitochondrial isoform b [Homo sapiens];>gi|156139131|ref|NP_001095836.1| UPF0317 protein C14orf159, mitochondrial isoform a [Homo sapiens];>gi|156139133|ref|NP_001095837.1| UPF0317 protein C14orf	5	4	4	4	0	0	1	2	2	1	0	0	1	0	0	0	1	1	0	3	2	2	1	0	0	3	2	1	0	0	1	2	2	1	0	0	1	0	0	0	1	1	0	3
NP_001095868.1;NP_001095869.1	NP_001095868.1;NP_001095869.1	17;15	1;1	1;1	>gi|156151394|ref|NP_001095868.1| heterogeneous nuclear ribonucleoprotein R isoform 1 [Homo sapiens];>gi|156151396|ref|NP_001095869.1| heterogeneous nuclear ribonucleoprotein R isoform 3 [Homo sapiens]	2	17	1	1	5	5	5	5	7	6	7	9	8	5	5	5	10	11	11	5	7	9	15	15	14	6	7	5	0	0	0	0	0	0	0	0	0	0	0	0	0	0	0	1
NP_001096137.1;NP_002780.1;NP_001096138.1	NP_001096137.1;NP_002780.1;NP_001096138.1	8;8;5	8;8;5	8;8;5	>gi|156713442|ref|NP_001096137.1| proteasome subunit alpha type-4 isoform 1 [Homo sapiens];>gi|4506185|ref|NP_002780.1| proteasome subunit alpha type-4 isoform 1 [Homo sapiens];>gi|156713444|ref|NP_001096138.1| proteasome subunit alpha type-4 isoform 2 [Ho	3	8	8	8	3	4	4	4	4	3	3	4	3	4	4	3	6	7	6	6	5	6	4	5	4	5	5	6	3	4	4	4	4	3	3	4	3	4	4	3	6	7	6	6
NP_001096617.1;NP_001096616.1;NP_056390.2;NP_001096618.1	NP_001096617.1;NP_001096616.1;NP_056390.2;NP_001096618.1	1;1;1;1	1;1;1;1	1;1;1;1	>gi|156766045|ref|NP_001096617.1| PERQ amino acid-rich with GYF domain-containing protein 2 isoform a [Homo sapiens];>gi|156766043|ref|NP_001096616.1| PERQ amino acid-rich with GYF domain-containing protein 2 isoform b [Homo sapiens];>gi|42476299|ref|NP_05	4	1	1	1	0	0	0	0	0	0	0	0	0	0	0	0	0	0	0	0	0	0	0	0	0	1	0	1	0	0	0	0	0	0	0	0	0	0	0	0	0	0	0	0
NP_001098016.1;NP_006404.1	NP_001098016.1;NP_006404.1	2;2	2;2	2;2	>gi|157151755|ref|NP_001098016.1| ribonuclease P protein subunit p30 isoform a [Homo sapiens];>gi|5454024|ref|NP_006404.1| ribonuclease P protein subunit p30 isoform b [Homo sapiens]	2	2	2	2	0	0	0	0	0	0	0	0	0	0	0	0	2	2	2	0	0	1	0	0	0	0	0	0	0	0	0	0	0	0	0	0	0	0	0	0	2	2	2	0
NP_005069.2;NP_001098662.1;NP_065959.1	NP_005069.2;NP_001098662.1;NP_065959.1	1;1;1	1;1;1	1;1;1	>gi|157384982|ref|NP_005069.2| transducin-like enhancer protein 3 isoform a [Homo sapiens];>gi|157384986|ref|NP_001098662.1| transducin-like enhancer protein 3 isoform b [Homo sapiens];>gi|157384984|ref|NP_065959.1| transducin-like enhancer protein 3 isofo	3	1	1	1	1	1	1	1	1	1	1	1	1	0	0	0	0	1	1	0	0	0	0	0	0	1	1	1	1	1	1	1	1	1	1	1	1	0	0	0	0	1	1	0
NP_001098718.1;NP_001248770.1;NP_001098719.1;NP_079056.2	NP_001098718.1;NP_001248770.1;NP_001098719.1;NP_079056.2	1;1;1;1	1;1;1;1	1;1;1;1	>gi|157426860|ref|NP_001098718.1| transmembrane channel-like protein 5 isoform a [Homo sapiens];>gi|387912581|ref|NP_001248770.1| transmembrane channel-like protein 5 isoform a [Homo sapiens];>gi|157426862|ref|NP_001098719.1| transmembrane channel-like pro	4	1	1	1	1	1	1	1	1	1	0	0	0	0	0	0	0	1	1	0	0	0	1	1	1	0	0	1	1	1	1	1	1	1	0	0	0	0	0	0	0	1	1	0
NP_001099000.1;NP_006358.1	NP_001099000.1;NP_006358.1	36;36	36;36	35;35	>gi|157649073|ref|NP_001099000.1| adenylyl cyclase-associated protein 1 [Homo sapiens];>gi|5453595|ref|NP_006358.1| adenylyl cyclase-associated protein 1 [Homo sapiens]	2	36	36	35	18	19	18	20	21	19	24	23	24	8	12	10	25	24	24	26	26	28	28	26	28	27	23	27	18	19	18	20	21	19	24	23	24	8	12	10	25	24	24	26
NP_001099008.1;NP_055335.2	NP_001099008.1;NP_055335.2	9;9	9;9	9;9	>gi|157694494|ref|NP_001099008.1| myb-binding protein 1A isoform 1 [Homo sapiens];>gi|157694492|ref|NP_055335.2| myb-binding protein 1A isoform 2 [Homo sapiens]	2	9	9	9	0	0	0	1	0	0	0	0	0	0	0	0	8	7	8	0	0	1	3	1	1	0	1	1	0	0	0	1	0	0	0	0	0	0	0	0	8	7	8	0
NP_001099040.1	NP_001099040.1	10	10	10	>gi|157739940|ref|NP_001099040.1| nucleoside diphosphate-linked moiety X motif 19, mitochondrial precursor [Homo sapiens]	1	10	10	10	2	2	2	6	4	5	6	5	5	0	0	1	2	2	3	7	10	9	1	1	0	6	6	6	2	2	2	6	4	5	6	5	5	0	0	1	2	2	3	7
NP_001104026.1;NP_001447.2;NP_001449.3;NP_001120959.1	NP_001104026.1;NP_001447.2	77;77;2;2	77;77;2;2	75;75;0;0	>gi|160420317|ref|NP_001104026.1| filamin-A isoform 2 [Homo sapiens];>gi|116063573|ref|NP_001447.2| filamin-A isoform 1 [Homo sapiens]	4	77	77	75	60	64	63	42	46	50	62	60	59	6	9	7	51	46	48	43	54	55	44	41	46	60	61	58	60	64	63	42	46	50	62	60	59	6	9	7	51	46	48	43
NP_001104490.1;NP_001124296.1;NP_003160.2;NP_001124297.1	NP_001104490.1;NP_001124296.1;NP_003160.2;NP_001124297.1	10;10;10;10	10;10;10;10	10;10;10;10	>gi|161169023|ref|NP_001104490.1| transcription elongation factor SPT5 isoform a [Homo sapiens];>gi|195546900|ref|NP_001124296.1| transcription elongation factor SPT5 isoform a [Homo sapiens];>gi|20149524|ref|NP_003160.2| transcription elongation factor SP	4	10	10	10	2	2	2	1	1	1	5	4	5	1	1	2	8	7	8	1	5	4	1	2	2	6	4	2	2	2	2	1	1	1	5	4	5	1	1	2	8	7	8	1
NP_001104547.1;NP_003370.2	NP_001104547.1;NP_003370.2	9;9	9;9	5;5	>gi|161702986|ref|NP_001104547.1| ezrin [Homo sapiens];>gi|21614499|ref|NP_003370.2| ezrin [Homo sapiens]	2	9	9	5	2	1	2	4	2	2	2	2	2	0	0	0	0	1	1	4	4	4	0	0	0	8	8	7	2	1	2	4	2	2	2	2	2	0	0	0	0	1	1	4
NP_001104792.1;NP_076977.3	NP_001104792.1;NP_076977.3	8;8	8;8	8;8	>gi|164419743|ref|NP_001104792.1| ATP-dependent RNA helicase DDX54 isoform 1 [Homo sapiens];>gi|51094101|ref|NP_076977.3| ATP-dependent RNA helicase DDX54 isoform 2 [Homo sapiens]	2	8	8	8	0	0	0	0	0	0	1	1	1	0	0	0	7	7	7	0	0	0	2	0	2	1	0	1	0	0	0	0	0	0	1	1	1	0	0	0	7	7	7	0
NP_001106177.1;NP_149119.1	NP_001106177.1;NP_149119.1	2;1	2;1	2;1	>gi|162951877|ref|NP_001106177.1| adseverin isoform 1 [Homo sapiens];>gi|14916473|ref|NP_149119.1| adseverin isoform 2 [Homo sapiens]	2	2	2	2	1	1	1	1	1	0	0	0	0	0	0	0	0	0	0	0	0	0	1	0	1	1	1	1	1	1	1	1	1	0	0	0	0	0	0	0	0	0	0	0
NP_001106674.2;NP_001106673.1	NP_001106674.2;NP_001106673.1	3;3	3;3	3;3	>gi|333033787|ref|NP_001106674.2| nascent polypeptide-associated complex subunit alpha isoform a [Homo sapiens];>gi|163965364|ref|NP_001106673.1| nascent polypeptide-associated complex subunit alpha isoform b [Homo sapiens]	2	3	3	3	1	2	1	1	2	2	2	1	1	2	2	2	0	1	2	3	1	2	3	3	3	1	2	1	1	2	1	1	2	2	2	1	1	2	2	2	0	1	2	3
NP_001106849.1;NP_060663.2	NP_001106849.1;NP_060663.2	3;3	3;3	3;3	>gi|164607124|ref|NP_001106849.1| Fanconi anemia group I protein isoform 1 [Homo sapiens];>gi|82830440|ref|NP_060663.2| Fanconi anemia group I protein isoform 2 [Homo sapiens]	2	3	3	3	0	0	0	0	0	0	0	0	0	0	0	0	2	1	2	0	0	0	0	0	1	0	1	1	0	0	0	0	0	0	0	0	0	0	0	0	2	1	2	0
NP_001106963.1;NP_001106965.1;NP_006631.2;NP_001106967.1;NP_001106964.1;NP_001106966.1;NP_001106968.1	NP_001106963.1;NP_001106965.1;NP_006631.2	3;3;3;1;1;1;1	3;3;3;1;1;1;1	3;3;3;1;1;1;1	>gi|164698494|ref|NP_001106963.1| septin-9 isoform a [Homo sapiens];>gi|164698498|ref|NP_001106965.1| septin-9 isoform b [Homo sapiens];>gi|116256489|ref|NP_006631.2| septin-9 isoform c [Homo sapiens]	7	3	3	3	0	0	0	0	0	0	0	0	1	0	0	0	0	1	0	0	1	0	1	1	1	2	2	1	0	0	0	0	0	0	0	0	1	0	0	0	0	1	0	0
NP_001107000.1;NP_689849.2	NP_001107000.1	4;1	4;1	4;1	>gi|165377209|ref|NP_001107000.1| probable methyltransferase-like protein 15 isoform 1 [Homo sapiens]	2	4	4	4	1	1	0	3	3	3	1	1	1	0	0	0	1	1	0	1	4	4	0	0	0	2	1	1	1	1	0	3	3	3	1	1	1	0	0	0	1	1	0	1
NP_001107018.1;NP_057441.1;NP_001107019.1;NP_001230704.1	NP_001107018.1;NP_057441.1;NP_001107019.1;NP_001230704.1	5;5;5;5	5;5;5;5	5;5;5;5	>gi|165905589|ref|NP_001107018.1| LIM domain and actin-binding protein 1 isoform 1 [Homo sapiens];>gi|7705373|ref|NP_057441.1| LIM domain and actin-binding protein 1 isoform 2 [Homo sapiens];>gi|165905591|ref|NP_001107019.1| LIM domain and actin-binding pr	4	5	5	5	2	2	1	2	2	2	4	3	3	1	1	0	3	3	3	1	4	2	0	0	0	3	4	4	2	2	1	2	2	2	4	3	3	1	1	0	3	3	3	1
NP_005081.1;NP_001185517.1;NP_001108105.1	NP_005081.1;NP_001185517.1;NP_001108105.1	1;1;1	1;1;1	1;1;1	>gi|4826914|ref|NP_005081.1| JMJD7-PLA2G4B protein isoform a [Homo sapiens];>gi|310703680|ref|NP_001185517.1| JMJD7-PLA2G4B protein isoform b [Homo sapiens];>gi|167860120|ref|NP_001108105.1| cytosolic phospholipase A2 beta [Homo sapiens]	3	1	1	1	0	0	0	0	0	0	0	0	0	0	0	0	0	0	0	0	0	0	1	1	1	0	0	0	0	0	0	0	0	0	0	0	0	0	0	0	0	0	0	0
NP_054908.2;NP_001110.2;NP_789771.1;NP_054909.2	NP_054908.2;NP_001110.2;NP_789771.1;NP_054909.2	2;2;2;2	2;2;2;2	2;2;2;2	>gi|29826321|ref|NP_054908.2| alpha-adducin isoform b [Homo sapiens];>gi|29826319|ref|NP_001110.2| alpha-adducin isoform a [Homo sapiens];>gi|29826325|ref|NP_789771.1| alpha-adducin isoform d [Homo sapiens];>gi|29826323|ref|NP_054909.2| alpha-adducin isofo	4	2	2	2	1	1	1	0	1	1	1	2	2	0	0	0	1	1	1	1	2	1	0	0	0	2	2	2	1	1	1	0	1	1	1	2	2	0	0	0	1	1	1	1
NP_001116293.1;NP_003002.2;NP_001234929.1;NP_001234930.1	NP_001116293.1;NP_003002.2;NP_001234929.1;NP_001234930.1	3;3;3;3	3;3;3;3	3;3;3;3	>gi|170763500|ref|NP_001116293.1| protein SET isoform 1 [Homo sapiens];>gi|170763498|ref|NP_003002.2| protein SET isoform 2 [Homo sapiens];>gi|351721296|ref|NP_001234929.1| protein SET isoform 3 [Homo sapiens];>gi|351721324|ref|NP_001234930.1| protein SET	4	3	3	3	1	0	0	0	0	0	2	2	3	1	1	1	0	0	0	0	1	1	3	2	2	2	2	2	1	0	0	0	0	0	2	2	3	1	1	1	0	0	0	0
NP_001116698.1;NP_598400.1;NP_036255.2	NP_001116698.1;NP_598400.1;NP_036255.2	4;4;4	4;4;4	4;4;4	>gi|183227703|ref|NP_001116698.1| protein MTO1 homolog, mitochondrial isoform c [Homo sapiens];>gi|19882217|ref|NP_598400.1| protein MTO1 homolog, mitochondrial isoform b [Homo sapiens];>gi|74024895|ref|NP_036255.2| protein MTO1 homolog, mitochondrial isof	3	4	4	4	0	0	0	3	2	2	0	0	0	0	0	1	2	2	1	4	3	3	0	0	0	2	2	1	0	0	0	3	2	2	0	0	0	0	0	1	2	2	1	4
NP_001116849.1;NP_009193.2	NP_001116849.1;NP_009193.2	3;3	3;3	3;3	>gi|183227678|ref|NP_001116849.1| protein DJ-1 [Homo sapiens];>gi|31543380|ref|NP_009193.2| protein DJ-1 [Homo sapiens]	2	3	3	3	0	0	1	0	1	0	1	1	1	0	0	0	0	1	1	1	2	2	1	1	1	1	1	1	0	0	1	0	1	0	1	1	1	0	0	0	0	1	1	1
NP_001118.3;NP_663782.2;NP_001159491.1;NP_001025177.1;NP_001273.1	NP_001118.3;NP_663782.2;NP_001159491.1	5;5;4;2;2	5;5;4;2;2	5;5;4;2;2	>gi|260436862|ref|NP_001118.3| AP-1 complex subunit beta-1 isoform a [Homo sapiens];>gi|260436860|ref|NP_663782.2| AP-1 complex subunit beta-1 isoform b [Homo sapiens];>gi|260436864|ref|NP_001159491.1| AP-1 complex subunit beta-1 isoform c [Homo sapiens]	5	5	5	5	1	1	1	1	1	1	1	1	1	0	0	0	1	1	0	2	1	1	1	0	0	3	4	4	1	1	1	1	1	1	1	1	1	0	0	0	1	1	0	2
NP_001119603.1;NP_002684.1	NP_001119603.1;NP_002684.1	27;27	27;27	27;27	>gi|187171277|ref|NP_001119603.1| DNA polymerase subunit gamma-1 [Homo sapiens];>gi|4505937|ref|NP_002684.1| DNA polymerase subunit gamma-1 [Homo sapiens]	2	27	27	27	0	2	1	11	13	11	4	4	4	2	3	2	3	2	2	21	23	21	1	2	1	2	2	3	0	2	1	11	13	11	4	4	4	2	3	2	3	2	2	21
NP_001120662.1;NP_004374.1	NP_001120662.1;NP_004374.1	3;3	3;3	3;3	>gi|187475373|ref|NP_001120662.1| tyrosine-protein kinase CSK [Homo sapiens];>gi|4758078|ref|NP_004374.1| tyrosine-protein kinase CSK [Homo sapiens]	2	3	3	3	1	1	0	1	1	1	0	1	1	0	0	0	2	3	3	1	3	3	0	1	0	2	3	3	1	1	0	1	1	1	0	1	1	0	0	0	2	3	3	1
NP_001245141.1;NP_001120674.1;NP_001120675.1;NP_060856.2;NP_001245142.1	NP_001245141.1;NP_001120674.1;NP_001120675.1;NP_060856.2;NP_001245142.1	6;6;6;6;5	6;6;6;6;5	6;6;6;6;5	>gi|384871581|ref|NP_001245141.1| PCI domain-containing protein 2 isoform 2 [Homo sapiens];>gi|224451001|ref|NP_001120674.1| PCI domain-containing protein 2 isoform 1 [Homo sapiens];>gi|224451003|ref|NP_001120675.1| PCI domain-containing protein 2 isoform	5	6	6	6	0	0	0	0	0	0	1	1	1	1	2	2	5	6	6	1	1	1	1	1	1	1	1	1	0	0	0	0	0	0	1	1	1	1	2	2	5	6	6	1
NP_001120686.1;NP_001230208.1;NP_777577.2	NP_001120686.1;NP_001230208.1;NP_777577.2	6;6;6	6;6;6	6;6;6	>gi|187761345|ref|NP_001120686.1| acyl-CoA synthetase family member 3, mitochondrial precursor [Homo sapiens];>gi|343168767|ref|NP_001230208.1| acyl-CoA synthetase family member 3, mitochondrial precursor [Homo sapiens];>gi|187761343|ref|NP_777577.2| acyl-	3	6	6	6	2	2	2	1	3	1	2	3	4	0	0	0	0	0	0	3	6	5	0	0	0	0	0	0	2	2	2	1	3	1	2	3	4	0	0	0	0	0	0	3
NP_006221.2;NP_001120690.1;NP_001243808.1	NP_006221.2;NP_001120690.1;NP_001243808.1	1;1;1	1;1;1	1;1;1	>gi|379056381|ref|NP_006221.2| DNA polymerase delta subunit 2 isoform 2 [Homo sapiens];>gi|187828568|ref|NP_001120690.1| DNA polymerase delta subunit 2 isoform 1 [Homo sapiens];>gi|379056383|ref|NP_001243808.1| DNA polymerase delta subunit 2 isoform 1 [Hom	3	1	1	1	0	0	0	0	0	0	0	0	0	0	0	0	0	1	0	0	0	0	0	0	0	0	0	0	0	0	0	0	0	0	0	0	0	0	0	0	0	1	0	0
NP_055662.3;NP_001120792.1	NP_055662.3;NP_001120792.1	2;2	2;2	2;2	>gi|188497758|ref|NP_055662.3| ubiquitin-associated protein 2-like isoform a [Homo sapiens];>gi|188497756|ref|NP_001120792.1| ubiquitin-associated protein 2-like isoform b [Homo sapiens]	2	2	2	2	0	1	0	0	0	0	2	2	2	1	1	0	0	0	1	0	2	1	0	0	0	1	1	1	0	1	0	0	0	0	2	2	2	1	1	0	0	0	1	0
NP_001122321.1;NP_001122316.1;NP_003063.2;NP_001122317.1;NP_001122318.1;NP_001122319.1;NP_001122320.1;NP_003061.3;NP_620614.2	NP_001122321.1;NP_001122316.1;NP_003063.2;NP_001122317.1;NP_001122318.1;NP_001122319.1;NP_001122320.1	5;5;5;5;5;5;5;2;2	5;5;5;5;5;5;5;2;2	5;5;5;5;5;5;5;2;2	>gi|192807323|ref|NP_001122321.1| transcription activator BRG1 isoform A [Homo sapiens];>gi|192807312|ref|NP_001122316.1| transcription activator BRG1 isoform B [Homo sapiens];>gi|21071056|ref|NP_003063.2| transcription activator BRG1 isoform B [Homo sapie	9	5	5	5	1	1	1	1	1	1	1	1	1	0	0	0	4	3	5	0	1	1	1	1	1	1	1	1	1	1	1	1	1	1	1	1	1	0	0	0	4	3	5	0
NP_056992.4;NP_001122324.1;NP_001122325.1;NP_001122326.1	NP_056992.4;NP_001122324.1;NP_001122325.1;NP_001122326.1	1;1;1;1	1;1;1;1	1;1;1;1	>gi|58331218|ref|NP_056992.4| serrate RNA effector molecule homolog isoform a [Homo sapiens];>gi|192807332|ref|NP_001122324.1| serrate RNA effector molecule homolog isoform c [Homo sapiens];>gi|192807334|ref|NP_001122325.1| serrate RNA effector molecule ho	4	1	1	1	0	0	0	0	0	0	1	1	1	0	0	0	1	1	0	0	1	0	1	1	1	1	1	1	0	0	0	0	0	0	1	1	1	0	0	0	1	1	0	0
NP_598399.2;NP_001182351.1;NP_116009.2;NP_001122327.1	NP_598399.2;NP_001182351.1;NP_116009.2;NP_001122327.1	8;8;8;8	8;8;8;8	8;8;8;8	>gi|193082988|ref|NP_598399.2| tRNA modification GTPase GTPBP3, mitochondrial isoform IV [Homo sapiens];>gi|306518614|ref|NP_001182351.1| tRNA modification GTPase GTPBP3, mitochondrial isoform VII [Homo sapiens];>gi|193082991|ref|NP_116009.2| tRNA modifica	4	8	8	8	2	3	2	3	3	3	2	3	2	0	0	0	1	0	0	4	6	5	0	0	0	4	3	3	2	3	2	3	3	3	2	3	2	0	0	0	1	0	0	4
NP_005007.2;NP_001122383.1;NP_114366.1;NP_001122384.1;NP_001122385.1;NP_001092090.1;NP_001122386.1;NP_065389.2;NP_001123613.1	NP_005007.2;NP_001122383.1;NP_114366.1;NP_001122384.1;NP_001122385.1;NP_001092090.1;NP_001122386.1	9;9;9;9;8;8;7;3;3	7;7;7;7;6;6;5;1;1	7;7;7;7;6;6;5;1;1	>gi|14141168|ref|NP_005007.2| poly(rC)-binding protein 2 isoform a [Homo sapiens];>gi|193083108|ref|NP_001122383.1| poly(rC)-binding protein 2 isoform d [Homo sapiens];>gi|14141166|ref|NP_114366.1| poly(rC)-binding protein 2 isoform b [Homo sapiens];>gi|19	9	9	7	7	5	4	4	4	4	4	6	7	6	5	6	5	9	8	8	3	8	5	5	4	5	6	6	7	3	3	3	3	3	3	4	5	4	3	4	3	7	6	6	1
NP_001122388.1;NP_001122389.1;NP_006105.1	NP_001122388.1;NP_001122389.1;NP_006105.1	3;3;3	3;3;3	3;3;3	>gi|193083120|ref|NP_001122388.1| mitochondrial import receptor subunit TOM40 homolog [Homo sapiens];>gi|193083122|ref|NP_001122389.1| mitochondrial import receptor subunit TOM40 homolog [Homo sapiens];>gi|5174723|ref|NP_006105.1| mitochondrial import rece	3	3	3	3	0	0	0	0	0	0	2	1	2	0	0	1	0	3	1	0	1	1	1	0	0	0	0	0	0	0	0	0	0	0	2	1	2	0	0	1	0	3	1	0
NP_001123237.1;NP_057006.1	NP_001123237.1;NP_057006.1	4;4	4;4	4;4	>gi|193211614|ref|NP_001123237.1| sterol-4-alpha-carboxylate 3-dehydrogenase, decarboxylating [Homo sapiens];>gi|8393516|ref|NP_057006.1| sterol-4-alpha-carboxylate 3-dehydrogenase, decarboxylating [Homo sapiens]	2	4	4	4	0	0	0	0	0	0	0	0	0	1	1	1	3	4	4	0	0	0	0	0	0	0	0	0	0	0	0	0	0	0	0	0	0	1	1	1	3	4	4	0
NP_055192.1;NP_001123359.1	NP_055192.1;NP_001123359.1	2;2	2;2	2;2	>gi|94538370|ref|NP_055192.1| dnaJ homolog subfamily C member 2 isoform 1 [Homo sapiens];>gi|193788632|ref|NP_001123359.1| dnaJ homolog subfamily C member 2 isoform 2 [Homo sapiens]	2	2	2	2	0	0	0	0	0	0	0	1	1	0	0	0	0	0	0	0	2	1	0	0	0	1	1	1	0	0	0	0	0	0	0	1	1	0	0	0	0	0	0	0
NP_002085.2;NP_001123478.1;NP_060564.2;NP_001123479.1	NP_002085.2;NP_001123478.1	3;3;1;1	3;3;1;1	3;3;1;1	>gi|194018520|ref|NP_002085.2| eukaryotic peptide chain release factor GTP-binding subunit ERF3A isoform 1 [Homo sapiens];>gi|194097354|ref|NP_001123478.1| eukaryotic peptide chain release factor GTP-binding subunit ERF3A isoform 2 [Homo sapiens]	4	3	3	3	2	2	2	2	2	2	2	2	2	0	0	0	2	1	1	2	3	3	0	1	0	3	3	3	2	2	2	2	2	2	2	2	2	0	0	0	2	1	1	2
NP_001123500.1;NP_003983.2	NP_001123500.1;NP_003983.2	2;2	2;2	2;2	>gi|194097436|ref|NP_001123500.1| dual specificity protein kinase CLK3 isoform a [Homo sapiens];>gi|153791372|ref|NP_003983.2| dual specificity protein kinase CLK3 isoform b [Homo sapiens]	2	2	2	2	0	0	0	0	0	0	0	0	0	0	0	0	1	1	1	0	0	0	0	0	0	0	0	0	0	0	0	0	0	0	0	0	0	0	0	0	1	1	1	0
NP_001123514.1;NP_001880.2;NP_001123515.1;NP_001128231.1	NP_001123514.1;NP_001880.2;NP_001123515.1;NP_001128231.1	9;9;7;6	9;9;7;6	9;9;7;6	>gi|194239674|ref|NP_001123514.1| quinone oxidoreductase isoform a [Homo sapiens];>gi|13236495|ref|NP_001880.2| quinone oxidoreductase isoform a [Homo sapiens];>gi|194239676|ref|NP_001123515.1| quinone oxidoreductase isoform b [Homo sapiens];>gi|197927207|	4	9	9	9	2	1	1	1	3	2	1	1	1	0	0	0	3	2	2	7	6	8	1	1	1	3	3	1	2	1	1	1	3	2	1	1	1	0	0	0	3	2	2	7
NP_001123525.2;NP_115754.3;NP_001123527.1;NP_001123529.1;NP_001951.2;NP_001123528.1;NP_001182132.1	NP_001123525.2;NP_115754.3;NP_001123527.1;NP_001123529.1;NP_001951.2;NP_001123528.1	5;5;5;5;5;4;2	5;5;5;5;5;4;2	5;5;5;5;5;4;2	>gi|304555583|ref|NP_001123525.2| elongation factor 1-delta isoform 1 [Homo sapiens];>gi|304555581|ref|NP_115754.3| elongation factor 1-delta isoform 1 [Homo sapiens];>gi|194239727|ref|NP_001123527.1| elongation factor 1-delta isoform 2 [Homo sapiens];>gi|	7	5	5	5	2	2	2	2	2	2	5	5	5	3	2	5	4	5	4	5	5	5	4	5	4	5	5	5	2	2	2	2	2	2	5	5	5	3	2	5	4	5	4	5
NP_001123551.1;NP_066014.1	NP_001123551.1;NP_066014.1	2;2	2;2	2;2	>gi|194272168|ref|NP_001123551.1| putative helicase MOV-10 [Homo sapiens];>gi|14211540|ref|NP_066014.1| putative helicase MOV-10 [Homo sapiens]	2	2	2	2	1	1	1	1	1	1	1	1	2	0	0	0	2	2	2	1	1	1	0	0	0	1	1	2	1	1	1	1	1	1	1	1	2	0	0	0	2	2	2	1
NP_001123562.1;NP_112584.3;NP_001123563.1;NP_001123564.1	NP_001123562.1;NP_112584.3;NP_001123563.1;NP_001123564.1	2;2;2;2	2;2;2;2	2;2;2;2	>gi|194272222|ref|NP_001123562.1| leucine-rich repeat-containing protein 48 isoform a [Homo sapiens];>gi|194272224|ref|NP_112584.3| leucine-rich repeat-containing protein 48 isoform a [Homo sapiens];>gi|194272226|ref|NP_001123563.1| leucine-rich repeat-con	4	2	2	2	0	0	0	1	1	1	0	0	0	1	0	0	0	0	0	0	0	0	0	0	1	0	0	0	0	0	0	1	1	1	0	0	0	1	0	0	0	0	0	0
NP_001123579.1;NP_891553.2;NP_005543.2	NP_001123579.1;NP_891553.2;NP_005543.2	4;4;4	2;2;2	2;2;2	>gi|194306559|ref|NP_001123579.1| kinesin light chain 1 isoform 3 [Homo sapiens];>gi|110735431|ref|NP_891553.2| kinesin light chain 1 isoform 2 [Homo sapiens];>gi|33620730|ref|NP_005543.2| kinesin light chain 1 isoform 1 [Homo sapiens]	3	4	2	2	2	1	1	2	1	2	2	2	2	0	0	0	0	0	0	0	3	2	2	1	2	3	3	2	1	0	0	1	0	1	1	1	1	0	0	0	0	0	0	0
NP_001123630.1;NP_001155291.1;NP_036355.2	NP_001123630.1;NP_001155291.1;NP_036355.2	14;14;14	14;14;14	13;13;13	>gi|194328685|ref|NP_001123630.1| unconventional myosin-Ib isoform 1 [Homo sapiens];>gi|240120050|ref|NP_001155291.1| unconventional myosin-Ib isoform 1 [Homo sapiens];>gi|44889481|ref|NP_036355.2| unconventional myosin-Ib isoform 2 [Homo sapiens]	3	14	14	13	1	1	1	1	1	2	4	3	3	0	0	1	12	11	12	2	2	4	2	2	2	5	5	3	1	1	1	1	1	2	4	3	3	0	0	1	12	11	12	2
NP_003124.1;NP_001123912.1	NP_003124.1;NP_001123912.1	1;1	1;1	1;1	>gi|4507217|ref|NP_003124.1| signal recognition particle 9 kDa protein isoform 2 [Homo sapiens];>gi|194363758|ref|NP_001123912.1| signal recognition particle 9 kDa protein isoform 1 [Homo sapiens]	2	1	1	1	0	0	0	0	0	0	0	0	0	0	0	0	1	1	0	0	0	0	0	0	0	0	0	0	0	0	0	0	0	0	0	0	0	0	0	0	1	1	0	0
NP_001124384.1;NP_006695.1	NP_001124384.1;NP_006695.1	6;6	6;6	6;6	>gi|195963398|ref|NP_001124384.1| suppressor of G2 allele of SKP1 homolog isoform SGT1B [Homo sapiens];>gi|5730041|ref|NP_006695.1| suppressor of G2 allele of SKP1 homolog isoform SGT1A [Homo sapiens]	2	6	6	6	3	4	3	4	4	4	5	6	6	2	2	1	1	1	2	3	6	6	1	1	0	4	3	3	3	4	3	4	4	4	5	6	6	2	2	1	1	1	2	3
NP_001124436.1;NP_006216.2	NP_001124436.1;NP_006216.2	4;4	4;4	4;4	>gi|195972883|ref|NP_001124436.1| 1-phosphatidylinositol 4,5-bisphosphate phosphodiesterase delta-1 isoform 1 [Homo sapiens];>gi|90265805|ref|NP_006216.2| 1-phosphatidylinositol 4,5-bisphosphate phosphodiesterase delta-1 isoform 2 [Homo sapiens]	2	4	4	4	0	0	0	0	0	0	0	0	0	0	0	0	0	0	0	0	0	0	3	4	3	0	0	0	0	0	0	0	0	0	0	0	0	0	0	0	0	0	0	0
NP_001124463.1;NP_006380.1	NP_001124463.1;NP_006380.1	3;3	3;3	3;3	>gi|195976805|ref|NP_001124463.1| hypoxia up-regulated protein 1 precursor [Homo sapiens];>gi|5453832|ref|NP_006380.1| hypoxia up-regulated protein 1 precursor [Homo sapiens]	2	3	3	3	1	0	2	0	1	0	1	1	3	0	0	0	2	2	2	0	1	2	0	1	0	2	0	3	1	0	2	0	1	0	1	1	3	0	0	0	2	2	2	0
NP_001180276.1;NP_001180279.1;NP_002388.2;NP_001124477.1;NP_001180277.1;NP_001180278.1	NP_001180276.1;NP_001180279.1;NP_002388.2;NP_001124477.1;NP_001180277.1;NP_001180278.1	1;1;1;1;1;1	1;1;1;1;1;1	1;1;1;1;1;1	>gi|301069380|ref|NP_001180276.1| myocyte-specific enhancer factor 2C isoform 3 [Homo sapiens];>gi|301069386|ref|NP_001180279.1| myocyte-specific enhancer factor 2C isoform 1 [Homo sapiens];>gi|19923215|ref|NP_002388.2| myocyte-specific enhancer factor 2C	6	1	1	1	0	0	0	0	0	0	0	0	0	0	1	0	0	0	0	0	0	0	0	1	1	0	0	0	0	0	0	0	0	0	0	0	0	0	1	0	0	0	0	0
NP_001182399.1;NP_001124482.1;NP_002962.1;NP_001165980.1;NP_001165988.1;NP_056080.1	NP_001182399.1;NP_001124482.1;NP_002962.1;NP_001165980.1;NP_001165988.1;NP_056080.1	1;1;1;1;1;1	1;1;1;1;1;1	1;1;1;1;1;1	>gi|306518684|ref|NP_001182399.1| DNA-binding protein SATB1 isoform 2 [Homo sapiens];>gi|196114999|ref|NP_001124482.1| DNA-binding protein SATB1 isoform 1 [Homo sapiens];>gi|4506791|ref|NP_002962.1| DNA-binding protein SATB1 isoform 1 [Homo sapiens];>gi|28	6	1	1	1	0	0	0	0	0	0	0	0	0	0	0	0	0	0	0	0	0	0	1	1	1	1	1	1	0	0	0	0	0	0	0	0	0	0	0	0	0	0	0	0
NP_001127703.1;NP_075059.1	NP_001127703.1;NP_075059.1	20;19	20;19	20;19	>gi|197116386|ref|NP_001127703.1| 5-nucleotidase domain-containing protein 2 isoform 1 [Homo sapiens];>gi|12597653|ref|NP_075059.1| 5-nucleotidase domain-containing protein 2 isoform 2 [Homo sapiens]	2	20	20	20	5	6	4	4	5	6	7	9	10	0	0	0	9	9	11	18	19	19	0	0	0	8	8	9	5	6	4	4	5	6	7	9	10	0	0	0	9	9	11	18
NP_002366.2;NP_001127836.1	NP_002366.2;NP_001127836.1	5;5	5;5	5;5	>gi|47519639|ref|NP_002366.2| microtubule-associated protein 4 isoform 1 [Homo sapiens];>gi|197276600|ref|NP_001127836.1| microtubule-associated protein 4 isoform 4 [Homo sapiens]	2	5	5	5	3	3	3	3	2	3	3	1	2	0	0	0	0	0	1	0	3	3	0	0	0	4	4	3	3	3	3	3	2	3	3	1	2	0	0	0	0	0	1	0
NP_001127845.1;NP_036361.1	NP_001127845.1;NP_036361.1	16;16	16;16	16;16	>gi|197276664|ref|NP_001127845.1| cytosolic purine 5-nucleotidase [Homo sapiens];>gi|6912598|ref|NP_036361.1| cytosolic purine 5-nucleotidase [Homo sapiens]	2	16	16	16	4	3	5	7	7	7	9	10	10	0	0	0	5	2	4	11	13	11	5	8	7	13	11	12	4	3	5	7	7	7	9	10	10	0	0	0	5	2	4	11
NP_001127925.1;NP_817123.1	NP_001127925.1;NP_817123.1	8;8	8;8	8;8	>gi|197313787|ref|NP_001127925.1| desmoglein-4 isoform 1 preproprotein [Homo sapiens];>gi|29789445|ref|NP_817123.1| desmoglein-4 isoform 2 preproprotein [Homo sapiens]	2	8	8	8	1	2	1	0	0	1	0	0	0	0	0	0	0	0	0	0	1	0	5	8	7	1	1	1	1	2	1	0	0	1	0	0	0	0	0	0	0	0	0	0
NP_001128247.1;NP_001128248.1;NP_073733.1;NP_001128246.1	NP_001128247.1;NP_001128248.1;NP_073733.1;NP_001128246.1	4;4;4;4	4;4;4;4	2;2;2;2	>gi|198041731|ref|NP_001128247.1| kinesin light chain 2 isoform 1 [Homo sapiens];>gi|198041734|ref|NP_001128248.1| kinesin light chain 2 isoform 1 [Homo sapiens];>gi|12383062|ref|NP_073733.1| kinesin light chain 2 isoform 1 [Homo sapiens];>gi|198041728|ref	4	4	4	2	2	2	2	1	1	1	2	2	2	0	0	0	1	1	1	0	1	1	1	0	1	4	4	3	2	2	2	1	1	1	2	2	2	0	0	0	1	1	1	0
NP_001128251.1;NP_057422.3	NP_001128251.1;NP_057422.3	2;2	2;2	2;2	>gi|198041777|ref|NP_001128251.1| importin-11 isoform 1 [Homo sapiens];>gi|39725950|ref|NP_057422.3| importin-11 isoform 2 [Homo sapiens]	2	2	2	2	0	0	0	0	0	0	0	1	0	0	0	0	2	2	2	0	1	0	1	0	1	1	1	2	0	0	0	0	0	0	0	1	0	0	0	0	2	2	2	0
NP_003468.2;NP_001128496.1;NP_001159630.1	NP_003468.2;NP_001128496.1;NP_001159630.1	2;2;1	2;2;1	2;2;1	>gi|203098753|ref|NP_003468.2| pyruvate dehydrogenase protein X component, mitochondrial isoform 1 [Homo sapiens];>gi|203098816|ref|NP_001128496.1| pyruvate dehydrogenase protein X component, mitochondrial isoform 2 [Homo sapiens];>gi|260898739|ref|NP_0011	3	2	2	2	1	1	1	1	1	0	1	1	1	0	1	0	1	0	0	0	2	1	0	1	0	1	1	1	1	1	1	1	1	0	1	1	1	0	1	0	1	0	0	0
NP_004073.2;NP_001177766.1;NP_001128512.1;NP_001177765.1;NP_075408.1;NP_001128513.1	NP_004073.2;NP_001177766.1;NP_001128512.1;NP_001177765.1;NP_075408.1;NP_001128513.1	12;12;12;12;12;12	12;12;12;12;12;12	12;12;12;12;12;12	>gi|13259510|ref|NP_004073.2| dynactin subunit 1 isoform 1 [Homo sapiens];>gi|299890875|ref|NP_001177766.1| dynactin subunit 1 isoform 6 [Homo sapiens];>gi|205277392|ref|NP_001128512.1| dynactin subunit 1 isoform 3 [Homo sapiens];>gi|299890871|ref|NP_00117	6	12	12	12	6	5	6	4	5	6	4	4	3	0	0	0	4	5	7	2	5	6	1	1	1	8	7	8	6	5	6	4	5	6	4	4	3	0	0	0	4	5	7	2
NP_001128529.2;NP_570843.2	NP_001128529.2;NP_570843.2	6;6	6;6	6;6	>gi|288541295|ref|NP_001128529.2| leucine-rich repeat-containing protein 15 isoform a precursor [Homo sapiens];>gi|288541297|ref|NP_570843.2| leucine-rich repeat-containing protein 15 isoform b precursor [Homo sapiens]	2	6	6	6	0	0	0	1	1	1	1	1	1	0	0	0	1	1	1	1	3	3	6	5	5	1	1	2	0	0	0	1	1	1	1	1	1	0	0	0	1	1	1	1
NP_001128714.1;NP_006087.2;NP_001245361.1;NP_001245362.1	NP_001128714.1;NP_006087.2;NP_001245361.1;NP_001245362.1	2;2;1;1	2;2;1;1	2;2;1;1	>gi|207028748|ref|NP_001128714.1| protein NDRG1 isoform 1 [Homo sapiens];>gi|37655183|ref|NP_006087.2| protein NDRG1 isoform 1 [Homo sapiens];>gi|386643032|ref|NP_001245361.1| protein NDRG1 isoform 2 [Homo sapiens];>gi|386643034|ref|NP_001245362.1| protein	4	2	2	2	2	2	1	0	0	0	2	2	2	1	1	2	1	2	1	0	2	1	1	1	0	0	0	1	2	2	1	0	0	0	2	2	2	1	1	2	1	2	1	0
NP_001422.1;NP_001186317.1;NP_001186318.1;NP_001239589.1;NP_001129026.1;NP_001129027.1	NP_001422.1;NP_001186317.1;NP_001186318.1;NP_001239589.1;NP_001129026.1;NP_001129027.1	2;2;2;2;2;2	2;2;2;2;2;2	2;2;2;2;2;2	>gi|4503579|ref|NP_001422.1| band 4.1-like protein 2 isoform a [Homo sapiens];>gi|313747586|ref|NP_001186317.1| band 4.1-like protein 2 isoform c [Homo sapiens];>gi|313661408|ref|NP_001186318.1| band 4.1-like protein 2 isoform c [Homo sapiens];>gi|35803030	6	2	2	2	1	1	1	1	1	1	1	1	1	0	0	0	2	2	1	0	1	1	0	0	0	1	1	1	1	1	1	1	1	1	1	1	1	0	0	0	2	2	1	0
NP_001129064.1;NP_001170884.1;NP_002945.1;NP_066289.2;NP_061828.1;NP_001029102.1;NP_003324.1	NP_001129064.1;NP_001170884.1;NP_002945.1;NP_066289.2;NP_061828.1;NP_001029102.1;NP_003324.1	8;8;8;7;7;7;7	8;8;8;7;7;7;7	8;8;8;7;7;7;7	>gi|208022622|ref|NP_001129064.1| ubiquitin-40S ribosomal protein S27a precursor [Homo sapiens];>gi|294459921|ref|NP_001170884.1| ubiquitin-40S ribosomal protein S27a precursor [Homo sapiens];>gi|4506713|ref|NP_002945.1| ubiquitin-40S ribosomal protein S27	7	8	8	8	5	5	4	6	6	6	4	4	4	4	4	4	5	5	5	3	4	4	5	5	5	4	4	4	5	5	4	6	6	6	4	4	4	4	4	4	5	5	5	3
NP_001129069.1;NP_060554.3;NP_001241872.1	NP_001129069.1;NP_060554.3;NP_001241872.1	2;2;2	2;2;2	2;2;2	>gi|208022632|ref|NP_001129069.1| girdin isoform 1 [Homo sapiens];>gi|50897852|ref|NP_060554.3| girdin isoform 2 [Homo sapiens];>gi|363807222|ref|NP_001241872.1| girdin isoform 3 [Homo sapiens]	3	2	2	2	0	0	0	0	0	0	0	0	0	0	0	0	1	0	0	0	0	0	1	2	0	0	0	0	0	0	0	0	0	0	0	0	0	0	0	0	1	0	0	0
NP_004271.1;NP_001129122.1	NP_004271.1;NP_001129122.1	5;5	5;5	5;5	>gi|4758862|ref|NP_004271.1| eukaryotic translation elongation factor 1 epsilon-1 isoform 1 [Homo sapiens];>gi|208879470|ref|NP_001129122.1| eukaryotic translation elongation factor 1 epsilon-1 isoform 2 [Homo sapiens]	2	5	5	5	2	1	1	1	1	2	3	4	4	0	2	2	3	3	1	2	4	4	1	0	0	5	5	5	2	1	1	1	1	2	3	4	4	0	2	2	3	3	1	2
NP_001129123.1;NP_002750.1;NP_001129124.1	NP_001129123.1;NP_002750.1;NP_001129124.1	8;8;7	8;8;7	8;8;7	>gi|208431827|ref|NP_001129123.1| interferon-induced, double-stranded RNA-activated protein kinase isoform a [Homo sapiens];>gi|4506103|ref|NP_002750.1| interferon-induced, double-stranded RNA-activated protein kinase isoform a [Homo sapiens];>gi|208431829	3	8	8	8	0	0	0	1	0	0	4	3	3	0	1	1	7	7	6	0	3	3	2	2	1	2	3	3	0	0	0	1	0	0	4	3	3	0	1	1	7	7	6	0
NP_001129125.1;NP_003810.1;NP_001129126.1	NP_001129125.1;NP_003810.1;NP_001129126.1	10;10;10	4;4;4	4;4;4	>gi|208431833|ref|NP_001129125.1| polyadenylate-binding protein 4 isoform 1 [Homo sapiens];>gi|4504715|ref|NP_003810.1| polyadenylate-binding protein 4 isoform 2 [Homo sapiens];>gi|208431836|ref|NP_001129126.1| polyadenylate-binding protein 4 isoform 3 [Ho	3	10	4	4	2	3	4	4	4	3	6	3	5	0	1	2	4	5	5	6	5	8	4	3	4	7	6	6	1	2	2	2	3	1	4	2	4	0	0	0	2	3	3	2
NP_001129171.1;NP_001129172.1;NP_001129173.1;NP_001129174.1;NP_003397.1;NP_663723.1	NP_001129171.1;NP_001129172.1;NP_001129173.1;NP_001129174.1;NP_003397.1;NP_663723.1	8;8;8;8;8;8	6;6;6;6;6;6	6;6;6;6;6;6	>gi|208973238|ref|NP_001129171.1| 14-3-3 protein zeta/delta [Homo sapiens];>gi|208973240|ref|NP_001129172.1| 14-3-3 protein zeta/delta [Homo sapiens];>gi|208973242|ref|NP_001129173.1| 14-3-3 protein zeta/delta [Homo sapiens];>gi|208973244|ref|NP_001129174.	6	8	6	6	5	5	5	5	5	6	7	5	7	2	2	2	2	2	2	6	6	6	8	8	8	8	8	8	5	5	5	5	5	5	6	5	6	2	2	2	2	2	2	6
NP_002942.2;NP_001129243.1	NP_002942.2;NP_001129243.1	4;4	4;4	4;4	>gi|35493916|ref|NP_002942.2| dolichyl-diphosphooligosaccharide--protein glycosyltransferase subunit 2 isoform 1 precursor [Homo sapiens];>gi|209413738|ref|NP_001129243.1| dolichyl-diphosphooligosaccharide--protein glycosyltransferase subunit 2 isoform 2 p	2	4	4	4	0	1	1	0	1	1	3	2	3	0	0	0	3	3	3	1	2	1	1	1	1	1	1	1	0	1	1	0	1	1	3	2	3	0	0	0	3	3	3	1
NP_001129293.1;NP_001995.1;NP_001129294.1;NP_001229753.1;NP_001229754.1	NP_001129293.1;NP_001995.1;NP_001129294.1;NP_001229753.1	4;4;4;4;1	4;4;4;4;1	4;4;4;4;1	>gi|209571582|ref|NP_001129293.1| farnesyl pyrophosphate synthase isoform a [Homo sapiens];>gi|4503685|ref|NP_001995.1| farnesyl pyrophosphate synthase isoform a [Homo sapiens];>gi|209571584|ref|NP_001129294.1| farnesyl pyrophosphate synthase isoform b [Ho	5	4	4	4	0	0	0	0	0	0	2	3	2	3	3	3	4	4	4	0	3	2	2	3	3	2	2	2	0	0	0	0	0	0	2	3	2	3	3	3	4	4	4	0
NP_001129497.1;NP_005023.2;NP_001165806.1;NP_001138791.1;NP_001165783.1;NP_002661.2	NP_001129497.1;NP_005023.2;NP_001165806.1	6;6;5;2;2;2	6;6;5;2;2;2	5;5;4;2;2;2	>gi|209862851|ref|NP_001129497.1| plastin-3 isoform 1 [Homo sapiens];>gi|7549809|ref|NP_005023.2| plastin-3 isoform 1 [Homo sapiens];>gi|288915539|ref|NP_001165806.1| plastin-3 isoform 2 [Homo sapiens]	6	6	6	5	0	1	0	0	0	0	1	1	1	0	0	0	0	0	0	3	3	2	3	4	2	4	3	3	0	1	0	0	0	0	1	1	1	0	0	0	0	0	0	3
NP_001129507.1;NP_060192.1;NP_001136026.1	NP_001129507.1;NP_060192.1;NP_001136026.1	3;3;3	3;3;3	3;3;3	>gi|209862871|ref|NP_001129507.1| tRNA (guanine(26)-N(2))-dimethyltransferase isoform 1 [Homo sapiens];>gi|8923219|ref|NP_060192.1| tRNA (guanine(26)-N(2))-dimethyltransferase isoform 1 [Homo sapiens];>gi|216548445|ref|NP_001136026.1| tRNA (guanine(26)-N(2	3	3	3	3	2	2	2	2	2	2	1	2	2	1	1	1	1	1	1	1	3	2	1	1	1	1	1	2	2	2	2	2	2	2	1	2	2	1	1	1	1	1	1	1
NP_079087.3;NP_001129512.1;NP_001136037.1	NP_079087.3;NP_001129512.1;NP_001136037.1	2;2;2	2;2;2	2;2;2	>gi|217035102|ref|NP_079087.3| cleavage and polyadenylation specificity factor subunit 7 isoform 1 [Homo sapiens];>gi|209862881|ref|NP_001129512.1| cleavage and polyadenylation specificity factor subunit 7 isoform 2 [Homo sapiens];>gi|217035107|ref|NP_0011	3	2	2	2	0	0	0	0	0	0	0	0	0	0	0	0	2	2	2	0	0	0	0	0	0	0	0	0	0	0	0	0	0	0	0	0	0	0	0	0	2	2	2	0
NP_001129665.1;NP_001129666.1;NP_055744.2	NP_001129665.1;NP_001129666.1;NP_055744.2	9;9;9	9;9;9	9;9;9	>gi|209969830|ref|NP_001129665.1| FAST kinase domain-containing protein 2 [Homo sapiens];>gi|209969832|ref|NP_001129666.1| FAST kinase domain-containing protein 2 [Homo sapiens];>gi|45267832|ref|NP_055744.2| FAST kinase domain-containing protein 2 [Homo sa	3	9	9	9	0	0	0	0	1	1	1	2	1	0	0	0	2	3	3	8	7	8	0	0	0	1	2	1	0	0	0	0	1	1	1	2	1	0	0	0	2	3	3	8
NP_078986.1;NP_001129673.1;NP_001129674.1	NP_078986.1;NP_001129673.1;NP_001129674.1	1;1;1	1;1;1	1;1;1	>gi|13376007|ref|NP_078986.1| isochorismatase domain-containing protein 2, mitochondrial isoform 2 [Homo sapiens];>gi|209969695|ref|NP_001129673.1| isochorismatase domain-containing protein 2, mitochondrial isoform 1 [Homo sapiens];>gi|209969697|ref|NP_001	3	1	1	1	0	0	0	0	0	0	1	1	1	0	0	0	0	0	0	1	1	1	0	0	0	0	0	0	0	0	0	0	0	0	1	1	1	0	0	0	0	0	0	1
NP_001129676.1;NP_061185.1	NP_001129676.1;NP_061185.1	2;2	2;2	2;2	>gi|209969703|ref|NP_001129676.1| protein RCC2 [Homo sapiens];>gi|29789090|ref|NP_061185.1| protein RCC2 [Homo sapiens]	2	2	2	2	1	1	2	1	1	1	1	2	1	0	0	0	0	1	0	0	2	2	0	0	0	1	1	0	1	1	2	1	1	1	1	2	1	0	0	0	0	1	0	0
NP_001130010.1;NP_079523.3	NP_001130010.1;NP_079523.3	2;2	2;2	2;2	>gi|211971008|ref|NP_001130010.1| acyl-CoA dehydrogenase family member 10 isoform a [Homo sapiens];>gi|48976061|ref|NP_079523.3| acyl-CoA dehydrogenase family member 10 isoform b [Homo sapiens]	2	2	2	2	0	0	0	0	0	0	0	0	0	0	0	0	0	0	0	2	2	2	0	0	0	0	0	0	0	0	0	0	0	0	0	0	0	0	0	0	0	0	0	2
NP_001130046.1;NP_001130047.1;NP_006046.1	NP_001130046.1;NP_001130047.1;NP_006046.1	4;4;4	4;4;4	4;4;4	>gi|212274337|ref|NP_001130046.1| lanC-like protein 1 [Homo sapiens];>gi|212274477|ref|NP_001130047.1| lanC-like protein 1 [Homo sapiens];>gi|5174445|ref|NP_006046.1| lanC-like protein 1 [Homo sapiens]	3	4	4	4	3	2	3	1	2	1	4	4	4	0	1	1	0	0	1	1	3	4	1	3	2	4	4	3	3	2	3	1	2	1	4	4	4	0	1	1	0	0	1	1
NP_001132929.1;NP_001132913.1;NP_001243376.1;NP_005736.3	NP_001132929.1;NP_001132913.1;NP_001243376.1;NP_005736.3	2;2;2;2	2;2;2;2	2;2;2;2	>gi|213511508|ref|NP_001132929.1| B-cell receptor-associated protein 31 isoform a [Homo sapiens];>gi|213511012|ref|NP_001132913.1| B-cell receptor-associated protein 31 isoform b [Homo sapiens];>gi|374253794|ref|NP_001243376.1| B-cell receptor-associated p	4	2	2	2	1	1	1	0	0	1	2	1	2	0	0	0	0	0	0	1	0	0	0	0	0	1	1	0	1	1	1	0	0	1	2	1	2	0	0	0	0	0	0	1
NP_001135758.1;NP_078900.1	NP_001135758.1;NP_078900.1	2;2	2;2	2;2	>gi|214010216|ref|NP_001135758.1| structural maintenance of chromosomes protein 6 [Homo sapiens];>gi|13375848|ref|NP_078900.1| structural maintenance of chromosomes protein 6 [Homo sapiens]	2	2	2	2	0	0	0	0	0	0	2	2	2	0	1	1	2	2	1	0	1	1	1	1	1	1	1	1	0	0	0	0	0	0	2	2	2	0	1	1	2	2	1	0
NP_037470.1;NP_001135836.1	NP_037470.1;NP_001135836.1	2;2	2;2	2;2	>gi|7019323|ref|NP_037470.1| dolichyl-phosphate beta-glucosyltransferase isoform 1 [Homo sapiens];>gi|215276969|ref|NP_001135836.1| dolichyl-phosphate beta-glucosyltransferase isoform 2 [Homo sapiens]	2	2	2	2	0	0	0	0	0	0	0	0	0	0	0	0	1	2	0	0	0	0	0	0	1	0	0	0	0	0	0	0	0	0	0	0	0	0	0	0	1	2	0	0
NP_001135858.1;NP_005382.1;REV__NP_002364.5	NP_001135858.1;NP_005382.1	17;17;1	17;17;1	17;17;1	>gi|215422338|ref|NP_001135858.1| pyruvate dehydrogenase kinase, isozyme 3 isoform 1 [Homo sapiens];>gi|4885545|ref|NP_005382.1| pyruvate dehydrogenase kinase, isozyme 3 isoform 2 [Homo sapiens]	3	17	17	17	10	7	9	6	9	6	14	13	13	2	3	5	5	6	4	11	14	15	3	1	3	5	7	7	10	7	9	6	9	6	14	13	13	2	3	5	5	6	4	11
NP_001135888.1;NP_001135887.1;NP_004748.2	NP_001135888.1;NP_001135887.1;NP_004748.2	9;9;9	9;9;9	9;9;9	>gi|215490011|ref|NP_001135888.1| aminoacyl tRNA synthase complex-interacting multifunctional protein 1 isoform b precursor [Homo sapiens];>gi|215490009|ref|NP_001135887.1| aminoacyl tRNA synthase complex-interacting multifunctional protein 1 isoform a pre	3	9	9	9	6	5	5	5	5	6	7	7	7	1	3	3	4	3	3	2	7	5	3	2	2	9	8	8	6	5	5	5	5	6	7	7	7	1	3	3	4	3	3	2
NP_775930.2;NP_001136019.1	NP_775930.2;NP_001136019.1	6;6	6;6	6;6	>gi|216548145|ref|NP_775930.2| RNA pseudouridylate synthase domain-containing protein 3 isoform 1 [Homo sapiens];>gi|216548152|ref|NP_001136019.1| RNA pseudouridylate synthase domain-containing protein 3 isoform 2 [Homo sapiens]	2	6	6	6	2	1	2	3	2	2	1	1	3	0	0	0	0	0	0	3	6	5	0	0	0	0	0	0	2	1	2	3	2	2	1	1	3	0	0	0	0	0	0	3
NP_001245282.1;NP_004238.3;NP_001245283.1;NP_001136077.1	NP_001245282.1;NP_004238.3;NP_001245283.1;NP_001136077.1	10;10;10;10	9;9;9;9	9;9;9;9	>gi|385298678|ref|NP_001245282.1| 116 kDa U5 small nuclear ribonucleoprotein component isoform a [Homo sapiens];>gi|217272892|ref|NP_004238.3| 116 kDa U5 small nuclear ribonucleoprotein component isoform a [Homo sapiens];>gi|385298680|ref|NP_001245283.1| 1	4	10	9	9	4	5	4	6	7	7	7	6	8	1	0	0	4	2	1	1	6	7	5	5	3	8	7	5	3	4	3	5	6	6	6	5	7	0	0	0	3	1	0	0
NP_056067.2;NP_001136086.1;NP_001136087.1;NP_001136088.1	NP_056067.2;NP_001136086.1;NP_001136087.1;NP_001136088.1	3;3;3;3	3;3;3;3	3;3;3;3	>gi|217330568|ref|NP_056067.2| EH domain-binding protein 1 isoform 1 [Homo sapiens];>gi|217330570|ref|NP_001136086.1| EH domain-binding protein 1 isoform 2 [Homo sapiens];>gi|217330572|ref|NP_001136087.1| EH domain-binding protein 1 isoform 3 [Homo sapiens	4	3	3	3	1	1	1	1	1	1	1	1	1	0	0	0	1	1	2	0	1	0	2	2	2	2	2	2	1	1	1	1	1	1	1	1	1	0	0	0	1	1	2	0
NP_001136171.1;NP_001193698.1;NP_001355.2;NP_001136172.1;NP_001136174.1	NP_001136171.1;NP_001193698.1;NP_001355.2;NP_001136172.1;NP_001136174.1	1;1;1;1;1	1;1;1;1;1	1;1;1;1;1	>gi|218156338|ref|NP_001136171.1| disks large homolog 2 isoform 1 [Homo sapiens];>gi|332164718|ref|NP_001193698.1| disks large homolog 2 isoform 5 [Homo sapiens];>gi|91199538|ref|NP_001355.2| disks large homolog 2 isoform 2 [Homo sapiens];>gi|218156340|ref	5	1	1	1	0	0	0	0	0	0	0	0	0	0	0	0	0	0	0	0	0	0	1	1	1	1	1	1	0	0	0	0	0	0	0	0	0	0	0	0	0	0	0	0
NP_001137232.1;NP_001137233.1;NP_001137234.1;NP_001961.1;NP_001093162.1;NP_065123.1	NP_001137232.1;NP_001137233.1;NP_001137234.1;NP_001961.1;NP_001093162.1	8;8;8;8;5;3	8;8;8;8;5;3	8;8;8;8;5;3	>gi|219555707|ref|NP_001137232.1| eukaryotic translation initiation factor 5A-1 isoform A [Homo sapiens];>gi|219555710|ref|NP_001137233.1| eukaryotic translation initiation factor 5A-1 isoform B [Homo sapiens];>gi|219555712|ref|NP_001137234.1| eukaryotic t	6	8	8	8	1	2	1	1	1	1	7	8	7	1	1	1	1	1	0	4	7	6	2	2	2	6	8	8	1	2	1	1	1	1	7	8	7	1	1	1	1	1	0	4
NP_057572.5;NP_958923.1;NP_958847.1;NP_001137260.1;NP_001137259.1;NP_958848.1;NP_001137261.1;NP_958846.1	NP_057572.5;NP_958923.1;NP_958847.1;NP_001137260.1;NP_001137259.1;NP_958848.1;NP_001137261.1	6;6;6;6;4;4;4;1	6;6;6;6;4;4;4;1	6;6;6;6;4;4;4;1	>gi|48255929|ref|NP_057572.5| periphilin-1 isoform 1 [Homo sapiens];>gi|41872368|ref|NP_958923.1| periphilin-1 isoform 2 [Homo sapiens];>gi|41872344|ref|NP_958847.1| periphilin-1 isoform 3 [Homo sapiens];>gi|219842247|ref|NP_001137260.1| periphilin-1 isofo	8	6	6	6	0	0	0	0	0	0	0	1	2	0	2	0	3	3	3	0	1	1	6	6	6	0	0	0	0	0	0	0	0	0	0	1	2	0	2	0	3	3	3	0
NP_055083.1;NP_001137299.1;NP_001137298.1;NP_001243349.1	NP_055083.1;NP_001137299.1;NP_001137298.1;NP_001243349.1	2;2;2;2	2;2;2;2	2;2;2;2	>gi|10346135|ref|NP_055083.1| microtubule-associated protein RP/EB family member 2 isoform 1 [Homo sapiens];>gi|219842327|ref|NP_001137299.1| microtubule-associated protein RP/EB family member 2 isoform 3 [Homo sapiens];>gi|219842325|ref|NP_001137298.1| mi	4	2	2	2	0	0	0	1	0	0	0	0	0	2	2	1	2	2	2	0	1	0	0	0	0	0	0	0	0	0	0	1	0	0	0	0	0	2	2	1	2	2	2	0
NP_001137357.1;NP_002471.1;NP_001231919.1;NP_001137358.1;NP_001231921.1	NP_001137357.1;NP_002471.1;NP_001231919.1;NP_001137358.1;NP_001231921.1	3;3;3;3;2	3;3;3;3;2	3;3;3;3;2	>gi|219842212|ref|NP_001137357.1| protein phosphatase 1 regulatory subunit 12A isoform a [Homo sapiens];>gi|4505317|ref|NP_002471.1| protein phosphatase 1 regulatory subunit 12A isoform a [Homo sapiens];>gi|350529366|ref|NP_001231919.1| protein phosphatase	5	3	3	3	0	0	0	0	0	0	0	0	0	0	0	0	1	0	0	0	0	1	1	1	0	1	1	1	0	0	0	0	0	0	0	0	0	0	0	0	1	0	0	0
NP_001137533.1;NP_001137534.1;NP_057535.1	NP_001137533.1;NP_001137534.1;NP_057535.1	13;13;13	13;13;13	13;13;13	>gi|221316630|ref|NP_001137533.1| coatomer subunit beta [Homo sapiens];>gi|221316632|ref|NP_001137534.1| coatomer subunit beta [Homo sapiens];>gi|7705369|ref|NP_057535.1| coatomer subunit beta [Homo sapiens]	3	13	13	13	1	1	1	2	1	2	3	3	5	0	0	0	10	13	11	4	7	6	3	2	3	7	8	8	1	1	1	2	1	2	3	3	5	0	0	0	10	13	11	4
NP_001138303.1;NP_001254629.1	NP_001138303.1;NP_001254629.1	19;16	19;16	19;16	>gi|221307584|ref|NP_001138303.1| prohibitin-2 isoform 1 [Homo sapiens];>gi|390608669|ref|NP_001254629.1| prohibitin-2 isoform 3 [Homo sapiens]	2	19	19	19	17	17	17	15	16	16	16	17	16	15	16	17	16	18	17	12	16	16	15	13	14	16	16	17	17	17	17	15	16	16	16	17	16	15	16	17	16	18	17	12
NP_001138416.1;NP_001138417.1;NP_291024.1;NP_006462.1;XP_001717112.1;XP_373042.2;NP_006088.2;NP_852667.1	NP_001138416.1;NP_001138417.1;NP_291024.1;NP_006462.1	5;5;5;5;2;2;2;1	5;5;5;5;2;2;2;1	5;5;5;5;2;2;2;1	>gi|222144324|ref|NP_001138416.1| myosin regulatory light chain 12B [Homo sapiens];>gi|222144326|ref|NP_001138417.1| myosin regulatory light chain 12B [Homo sapiens];>gi|15809016|ref|NP_291024.1| myosin regulatory light chain 12B [Homo sapiens];>gi|5453740	8	5	5	5	0	0	0	0	0	0	5	4	4	0	0	0	1	1	0	3	4	4	0	0	1	4	3	4	0	0	0	0	0	0	5	4	4	0	0	0	1	1	0	3
NP_061936.2;NP_001138548.1	NP_061936.2;NP_001138548.1	2;2	2;2	2;2	>gi|19923497|ref|NP_061936.2| echinoderm microtubule-associated protein-like 4 isoform a [Homo sapiens];>gi|223029510|ref|NP_001138548.1| echinoderm microtubule-associated protein-like 4 isoform b [Homo sapiens]	2	2	2	2	0	1	1	1	1	1	1	1	1	0	0	0	0	0	0	1	1	1	0	0	0	1	1	2	0	1	1	1	1	1	1	1	1	0	0	0	0	0	0	1
NP_006611.1;NP_001138630.1	NP_006611.1;NP_001138630.1	2;2	2;2	2;2	>gi|5729864|ref|NP_006611.1| HBS1-like protein isoform 1 [Homo sapiens];>gi|223555963|ref|NP_001138630.1| HBS1-like protein isoform 2 [Homo sapiens]	2	2	2	2	0	0	0	1	0	0	1	0	1	0	0	0	1	1	1	0	1	2	0	1	1	1	1	1	0	0	0	1	0	0	1	0	1	0	0	0	1	1	1	0
NP_001138776.1;NP_079525.1;NP_001138777.1	NP_001138776.1;NP_079525.1;NP_001138777.1	2;1;1	2;1;1	2;1;1	>gi|224451032|ref|NP_001138776.1| uncharacterized protein KIAA1683 isoform a [Homo sapiens];>gi|54606862|ref|NP_079525.1| uncharacterized protein KIAA1683 isoform b [Homo sapiens];>gi|224451036|ref|NP_001138777.1| uncharacterized protein KIAA1683 isoform c	3	2	2	2	1	1	1	1	1	1	1	1	1	1	1	1	1	1	1	1	2	2	1	1	2	2	2	1	1	1	1	1	1	1	1	1	1	1	1	1	1	1	1	1
NP_060367.1;NP_001138863.1	NP_060367.1;NP_001138863.1	2;2	2;2	2;2	>gi|8923559|ref|NP_060367.1| 3-oxoacyl-[acyl-carrier-protein] synthase, mitochondrial isoform 1 [Homo sapiens];>gi|223972627|ref|NP_001138863.1| 3-oxoacyl-[acyl-carrier-protein] synthase, mitochondrial isoform 2 [Homo sapiens]	2	2	2	2	0	0	0	1	1	1	0	1	0	0	0	0	0	0	0	2	1	1	0	0	0	0	0	0	0	0	0	1	1	1	0	1	0	0	0	0	0	0	0	2
NP_001138864.1;NP_079541.1;NP_001138866.1	NP_001138864.1;NP_079541.1;NP_001138866.1	1;1;1	1;1;1	1;1;1	>gi|223972632|ref|NP_001138864.1| tRNA-splicing endonuclease subunit Sen2 isoform 1 [Homo sapiens];>gi|13376882|ref|NP_079541.1| tRNA-splicing endonuclease subunit Sen2 isoform 1 [Homo sapiens];>gi|223972636|ref|NP_001138866.1| tRNA-splicing endonuclease s	3	1	1	1	0	0	0	1	0	1	0	0	0	0	0	0	1	1	1	0	0	0	0	0	0	0	0	0	0	0	0	1	0	1	0	0	0	0	0	0	1	1	1	0
NP_001138880.1;NP_001138881.1;NP_031389.3;NP_001138882.1	NP_001138880.1;NP_001138881.1;NP_031389.3;NP_001138882.1	13;13;13;12	13;13;13;12	12;12;12;11	>gi|224028244|ref|NP_001138880.1| non-POU domain-containing octamer-binding protein isoform 1 [Homo sapiens];>gi|224028246|ref|NP_001138881.1| non-POU domain-containing octamer-binding protein isoform 1 [Homo sapiens];>gi|34932414|ref|NP_031389.3| non-POU	4	13	13	12	6	4	6	6	6	4	7	7	6	3	2	2	12	11	11	6	6	4	6	6	8	6	4	5	6	4	6	6	6	4	7	7	6	3	2	2	12	11	11	6
NP_001138912.1	NP_001138912.1	1	1	1	>gi|224282123|ref|NP_001138912.1| tRNA wybutosine-synthesizing protein 1 homolog B isoform 1 [Homo sapiens]	1	1	1	1	0	0	0	0	1	0	1	1	1	1	1	1	1	1	1	1	1	1	1	1	1	1	1	1	0	0	0	0	1	0	1	1	1	1	1	1	1	1	1	1
NP_004557.1;NP_001138915.1;NP_002616.2;NP_004558.1	NP_004557.1;NP_001138915.1	9;9;1;1	9;9;1;1	7;7;0;0	>gi|4758900|ref|NP_004557.1| 6-phosphofructo-2-kinase/fructose-2,6-bisphosphatase 3 isoform 1 [Homo sapiens];>gi|224282149|ref|NP_001138915.1| 6-phosphofructo-2-kinase/fructose-2,6-bisphosphatase 3 isoform 2 [Homo sapiens]	4	9	9	7	1	1	1	4	4	3	5	6	6	1	1	1	7	9	8	6	7	7	9	9	9	7	6	7	1	1	1	4	4	3	5	6	6	1	1	1	7	9	8	6
NP_001138926.1;NP_005554.1;NP_981944.1;NP_981946.1;NP_001186143.1;NP_008960.2	NP_001138926.1;NP_005554.1;NP_981944.1;NP_981946.1	3;3;3;3;1;1	3;3;3;3;1;1	3;3;3;3;1;1	>gi|224451142|ref|NP_001138926.1| stathmin isoform b [Homo sapiens];>gi|5031851|ref|NP_005554.1| stathmin isoform a [Homo sapiens];>gi|44890050|ref|NP_981944.1| stathmin isoform a [Homo sapiens];>gi|44890052|ref|NP_981946.1| stathmin isoform a [Homo sapien	6	3	3	3	2	2	2	2	2	2	2	2	2	1	0	0	1	0	1	2	2	2	0	0	1	3	2	2	2	2	2	2	2	2	2	2	2	1	0	0	1	0	1	2
NP_001139129.1;NP_002876.2	NP_001139129.1;NP_002876.2	1;1	1;1	1;1	>gi|224809573|ref|NP_001139129.1| rap1 GTPase-activating protein 1 isoform b [Homo sapiens];>gi|224809582|ref|NP_002876.2| rap1 GTPase-activating protein 1 isoform c [Homo sapiens]	2	1	1	1	0	0	0	0	0	0	1	0	1	1	1	1	1	0	0	0	0	1	1	0	1	1	1	1	0	0	0	0	0	0	1	0	1	1	1	1	1	0	0	0
NP_001139247.1;NP_001139248.1;NP_004108.1;NP_001139249.1	NP_001139247.1;NP_001139248.1;NP_004108.1;NP_001139249.1	2;2;2;1	2;2;2;1	2;2;2;1	>gi|224809327|ref|NP_001139247.1| peptidyl-prolyl cis-trans isomerase FKBP5 isoform 1 [Homo sapiens];>gi|224809329|ref|NP_001139248.1| peptidyl-prolyl cis-trans isomerase FKBP5 isoform 1 [Homo sapiens];>gi|4758384|ref|NP_004108.1| peptidyl-prolyl cis-trans	4	2	2	2	0	0	1	0	0	1	1	2	2	1	0	1	0	0	0	0	0	0	0	0	0	0	1	0	0	0	1	0	0	1	1	2	2	1	0	1	0	0	0	0
NP_001139438.1	NP_001139438.1	9	9	1	>gi|225543215|ref|NP_001139438.1| antigen KI-67 isoform 2 [Homo sapiens]	1	9	9	1	0	0	0	1	0	0	0	1	1	0	0	0	9	7	8	0	1	2	0	2	1	0	0	0	0	0	0	1	0	0	0	1	1	0	0	0	9	7	8	0
NP_113651.4;NP_001139523.1	NP_113651.4;NP_001139523.1	2;2	2;2	2;2	>gi|226371731|ref|NP_113651.4| inactive hydroxysteroid dehydrogenase-like protein 1 isoform a [Homo sapiens];>gi|226371733|ref|NP_001139523.1| inactive hydroxysteroid dehydrogenase-like protein 1 isoform b [Homo sapiens]	2	2	2	2	0	0	0	0	0	0	0	0	0	0	0	0	2	1	1	0	0	0	0	0	0	0	0	0	0	0	0	0	0	0	0	0	0	0	0	0	2	1	1	0
NP_078880.2;NP_001139547.1;NP_001139548.1	NP_078880.2;NP_001139547.1;NP_001139548.1	2;2;2	2;2;2	2;2;2	>gi|225735591|ref|NP_078880.2| RNA polymerase II-associated protein 3 isoform 1 [Homo sapiens];>gi|225735593|ref|NP_001139547.1| RNA polymerase II-associated protein 3 isoform 2 [Homo sapiens];>gi|225735595|ref|NP_001139548.1| RNA polymerase II-associated	3	2	2	2	1	1	1	1	1	1	0	1	1	1	1	1	2	0	1	0	1	0	1	1	1	1	2	1	1	1	1	1	1	1	0	1	1	1	1	1	2	0	1	0
NP_001139580.1;NP_036344.2;NP_001139581.1	NP_001139580.1;NP_036344.2;NP_001139581.1	2;2;2	2;2;2	2;2;2	>gi|226059159|ref|NP_001139580.1| prostaglandin reductase 1 isoform 1 [Homo sapiens];>gi|226059133|ref|NP_036344.2| prostaglandin reductase 1 isoform 1 [Homo sapiens];>gi|226056130|ref|NP_001139581.1| prostaglandin reductase 1 isoform 2 [Homo sapiens]	3	2	2	2	0	1	0	0	0	0	0	0	0	0	0	0	0	0	0	0	0	1	2	2	2	0	1	1	0	1	0	0	0	0	0	0	0	0	0	0	0	0	0	0
NP_002084.2;NP_001139628.1	NP_002084.2;NP_001139628.1	1;1	1;1	1;1	>gi|21361340|ref|NP_002084.2| glycogen synthase kinase-3 beta isoform 1 [Homo sapiens];>gi|225903437|ref|NP_001139628.1| glycogen synthase kinase-3 beta isoform 2 [Homo sapiens]	2	1	1	1	0	0	0	0	0	0	0	0	0	0	0	0	0	1	0	0	0	0	0	0	0	0	0	0	0	0	0	0	0	0	0	0	0	0	0	0	0	1	0	0
NP_003127.1;NP_001139754.1	NP_003127.1;NP_001139754.1	3;3	3;3	3;3	>gi|4507215|ref|NP_003127.1| signal recognition particle 54 kDa protein isoform 1 [Homo sapiens];>gi|226371618|ref|NP_001139754.1| signal recognition particle 54 kDa protein isoform 2 [Homo sapiens]	2	3	3	3	1	1	2	2	2	2	1	1	1	1	0	0	1	1	1	0	0	1	0	0	0	1	2	2	1	1	2	2	2	2	1	1	1	1	0	0	1	1	1	0
NP_001142.2;NP_112581.1	NP_001142.2	14;5	2;0	2;0	>gi|55749577|ref|NP_001142.2| ADP/ATP translocase 1 [Homo sapiens]	2	14	2	2	4	6	5	6	4	3	10	9	8	8	9	11	13	13	13	10	11	11	8	8	9	8	9	9	0	0	0	0	0	0	1	0	0	0	0	0	2	2	2	0
NP_001143.2	NP_001143.2	24	24	10	>gi|156071459|ref|NP_001143.2| ADP/ATP translocase 2 [Homo sapiens]	1	24	24	10	9	11	10	12	9	8	16	16	15	16	17	19	21	21	21	18	16	15	13	14	14	13	15	16	9	11	10	12	9	8	16	16	15	16	17	19	21	21	21	18
NP_001144.1	NP_001144.1	3	3	3	>gi|4502105|ref|NP_001144.1| annexin A4 [Homo sapiens]	1	3	3	3	0	0	0	0	0	0	1	1	0	0	0	1	0	0	0	0	0	0	1	0	1	0	0	1	0	0	0	0	0	0	1	1	0	0	0	1	0	0	0	0
NP_001145.1	NP_001145.1	2	2	2	>gi|4502107|ref|NP_001145.1| annexin A5 [Homo sapiens]	1	2	2	2	1	1	1	1	0	1	2	2	2	0	0	0	0	0	0	0	1	0	2	2	2	2	1	2	1	1	1	1	0	1	2	2	2	0	0	0	0	0	0	0
NP_001146.2;NP_001180473.1	NP_001146.2;NP_001180473.1	4;4	4;4	4;4	>gi|71773329|ref|NP_001146.2| annexin A6 isoform 1 [Homo sapiens];>gi|302129652|ref|NP_001180473.1| annexin A6 isoform 2 [Homo sapiens]	2	4	4	4	0	0	0	0	0	0	0	1	1	0	0	0	0	0	0	0	3	2	1	1	1	3	2	3	0	0	0	0	0	0	0	1	1	0	0	0	0	0	0	0
NP_004025.1;NP_001147.1	NP_004025.1;NP_001147.1	1;1	1;1	1;1	>gi|4809279|ref|NP_004025.1| annexin A7 isoform 2 [Homo sapiens];>gi|4502111|ref|NP_001147.1| annexin A7 isoform 1 [Homo sapiens]	2	1	1	1	0	0	0	1	0	0	0	0	0	0	0	0	0	0	0	0	0	0	0	0	0	1	1	1	0	0	0	1	0	0	0	0	0	0	0	0	0	0	0	0
NP_006363.4;NP_001153147.1;NP_001153149.1;NP_001153148.1;NP_001153146.1;NP_001153145.1;NP_001240700.1	NP_006363.4;NP_001153147.1;NP_001153149.1;NP_001153148.1;NP_001153146.1;NP_001153145.1;NP_001240700.1	8;8;8;8;8;7;5	4;4;4;4;4;3;3	4;4;4;4;4;3;3	>gi|228008291|ref|NP_006363.4| heterogeneous nuclear ribonucleoprotein Q isoform 1 [Homo sapiens];>gi|228008295|ref|NP_001153147.1| heterogeneous nuclear ribonucleoprotein Q isoform 4 [Homo sapiens];>gi|228008400|ref|NP_001153149.1| heterogeneous nuclear r	7	8	4	4	3	3	3	4	4	4	6	6	6	1	1	1	4	4	3	4	4	5	5	5	4	5	6	6	1	1	1	2	1	1	3	3	3	0	0	0	1	1	0	2
NP_001153174.1;NP_001153173.1;NP_001153171.1;NP_001153172.1;NP_001153176.1;NP_001161291.1;NP_001440.2;NP_001153175.1	NP_001153174.1;NP_001153173.1;NP_001153171.1;NP_001153172.1;NP_001153176.1;NP_001161291.1;NP_001440.2;NP_001153175.1	1;1;1;1;1;1;1;1	1;1;1;1;1;1;1;1	1;1;1;1;1;1;1;1	>gi|228480211|ref|NP_001153174.1| four and a half LIM domains protein 1 isoform 1 [Homo sapiens];>gi|228480209|ref|NP_001153173.1| four and a half LIM domains protein 1 isoform 3 precursor [Homo sapiens];>gi|228480205|ref|NP_001153171.1| four and a half LI	8	1	1	1	0	0	0	0	0	0	1	1	1	1	1	1	0	0	0	1	1	1	0	0	0	1	1	1	0	0	0	0	0	0	1	1	1	1	1	1	0	0	0	1
NP_060813.2;NP_001153221.1	NP_060813.2;NP_001153221.1	1;1	1;1	1;1	>gi|229331967|ref|NP_060813.2| serine/threonine-protein kinase RIO2 isoform 1 [Homo sapiens];>gi|229331971|ref|NP_001153221.1| serine/threonine-protein kinase RIO2 isoform 2 [Homo sapiens]	2	1	1	1	0	0	0	0	0	0	0	0	0	0	0	0	1	1	1	0	0	0	0	0	0	0	0	0	0	0	0	0	0	0	0	0	0	0	0	0	1	1	1	0
NP_001153682.1;NP_055066.1;NP_003696.2	NP_001153682.1;NP_055066.1	17;17;4	17;17;4	17;17;4	>gi|237649019|ref|NP_001153682.1| calcium-binding mitochondrial carrier protein Aralar2 isoform 1 [Homo sapiens];>gi|7657581|ref|NP_055066.1| calcium-binding mitochondrial carrier protein Aralar2 isoform 2 [Homo sapiens]	3	17	17	17	3	4	5	5	6	5	9	9	12	1	0	1	16	15	16	11	12	14	4	4	3	9	8	8	3	4	5	5	6	5	9	9	12	1	0	1	16	15	16	11
NP_055829.2;NP_001155005.1	NP_055829.2;NP_001155005.1	2;2	2;2	2;2	>gi|238859597|ref|NP_055829.2| RNA-binding protein 34 isoform 1 [Homo sapiens];>gi|238859599|ref|NP_001155005.1| RNA-binding protein 34 isoform 2 [Homo sapiens]	2	2	2	2	0	0	0	1	1	1	0	1	1	0	0	0	2	2	1	1	0	0	0	1	1	0	0	1	0	0	0	1	1	1	0	1	1	0	0	0	2	2	1	1
NP_060216.2;NP_001155056.1	NP_060216.2;NP_001155056.1	2;2	2;2	2;2	>gi|239787838|ref|NP_060216.2| testis-expressed sequence 10 protein isoform 1 [Homo sapiens];>gi|239787844|ref|NP_001155056.1| testis-expressed sequence 10 protein isoform 2 [Homo sapiens]	2	2	2	2	0	0	0	0	0	0	0	0	0	0	0	0	2	2	2	0	0	0	0	0	0	0	0	0	0	0	0	0	0	0	0	0	0	0	0	0	2	2	2	0
NP_001155251.1;NP_001155252.1;NP_001155253.1;NP_060914.2	NP_001155251.1;NP_001155252.1;NP_001155253.1;NP_060914.2	1;1;1;1	1;1;1;1	1;1;1;1	>gi|239985422|ref|NP_001155251.1| pyruvate dehyrogenase phosphatase catalytic subunit 1 isoform 2 [Homo sapiens];>gi|239985426|ref|NP_001155252.1| pyruvate dehyrogenase phosphatase catalytic subunit 1 isoform 2 [Homo sapiens];>gi|239985428|ref|NP_001155253	4	1	1	1	1	1	1	1	1	1	1	1	1	0	0	0	0	0	0	0	1	1	1	0	0	0	0	0	1	1	1	1	1	1	1	1	1	0	0	0	0	0	0	0
NP_001155855.1;NP_001155856.1;NP_004714.2	NP_001155855.1;NP_001155856.1;NP_004714.2	6;6;6	6;6;6	6;6;6	>gi|253735775|ref|NP_001155855.1| rho guanine nucleotide exchange factor 2 isoform 1 [Homo sapiens];>gi|253735778|ref|NP_001155856.1| rho guanine nucleotide exchange factor 2 isoform 2 [Homo sapiens];>gi|15011974|ref|NP_004714.2| rho guanine nucleotide exc	3	6	6	6	1	2	1	2	2	2	3	3	4	1	2	1	6	5	4	1	3	3	1	1	1	3	1	2	1	2	1	2	2	2	3	3	4	1	2	1	6	5	4	1
NP_001155901.1;NP_037506.2;NP_001243121.1	NP_001155901.1;NP_037506.2	18;18;2	18;18;2	18;18;2	>gi|241982780|ref|NP_001155901.1| programmed cell death 6-interacting protein isoform 2 [Homo sapiens];>gi|22027538|ref|NP_037506.2| programmed cell death 6-interacting protein isoform 1 [Homo sapiens]	3	18	18	18	7	7	5	3	5	5	10	9	10	2	2	2	17	15	16	7	9	10	7	7	8	12	8	9	7	7	5	3	5	5	10	9	10	2	2	2	17	15	16	7
NP_001156008.1;NP_062556.2;XP_003846836.1	NP_001156008.1;NP_062556.2	23;23;1	2;2;0	2;2;0	>gi|242117971|ref|NP_001156008.1| RNA binding motif protein, X-linked-like-1 [Homo sapiens];>gi|21361809|ref|NP_062556.2| RNA binding motif protein, X-linked-like-1 [Homo sapiens]	3	23	2	2	6	3	4	3	5	5	9	8	11	22	18	20	20	22	23	3	6	6	10	6	4	8	7	6	1	1	1	1	1	1	1	1	1	2	2	2	2	2	2	1
NP_053733.2;NP_005234.1;NP_001156757.1;NP_001156758.1;NP_001156759.1	NP_053733.2;NP_005234.1;NP_001156757.1;NP_001156758.1;NP_001156759.1	2;2;2;2;1	2;2;2;2;1	2;2;2;2;1	>gi|253970500|ref|NP_053733.2| RNA-binding protein EWS isoform 1 [Homo sapiens];>gi|4885225|ref|NP_005234.1| RNA-binding protein EWS isoform 2 [Homo sapiens];>gi|253970502|ref|NP_001156757.1| RNA-binding protein EWS isoform 3 [Homo sapiens];>gi|253970504|r	5	2	2	2	0	0	1	1	1	1	1	2	2	0	0	0	0	1	0	0	1	1	1	1	1	1	1	2	0	0	1	1	1	1	1	2	2	0	0	0	0	1	0	0
NP_060129.2;NP_001156849.1	NP_060129.2;NP_001156849.1	1;1	1;1	1;1	>gi|92110027|ref|NP_060129.2| glutaminyl-peptide cyclotransferase-like protein isoform 1 [Homo sapiens];>gi|254281335|ref|NP_001156849.1| glutaminyl-peptide cyclotransferase-like protein isoform 2 [Homo sapiens]	2	1	1	1	1	1	1	1	1	1	1	1	1	1	1	1	1	1	0	0	1	1	1	0	0	0	0	0	1	1	1	1	1	1	1	1	1	1	1	1	1	1	0	0
NP_127492.1;NP_127493.1;NP_127494.1;NP_001157108.1;NP_001509.3	NP_127492.1;NP_127493.1;NP_127494.1;NP_001157108.1;NP_001509.3	4;4;4;4;4	4;4;4;4;4	4;4;4;4;4	>gi|14670350|ref|NP_127492.1| general transcription factor II-I isoform 1 [Homo sapiens];>gi|14670352|ref|NP_127493.1| general transcription factor II-I isoform 2 [Homo sapiens];>gi|14670354|ref|NP_127494.1| general transcription factor II-I isoform 3 [Hom	5	4	4	4	1	1	1	1	0	0	1	0	0	0	0	1	0	0	1	1	0	0	0	0	0	1	1	1	1	1	1	1	0	0	1	0	0	0	0	1	0	0	1	1
NP_001157207.1;NP_079385.2;NP_001028752.1;NP_001138466.1	NP_001157207.1;NP_079385.2;NP_001028752.1;NP_001138466.1	2;2;1;1	2;2;1;1	2;2;1;1	>gi|254939537|ref|NP_001157207.1| unconventional myosin-XIX isoform 2 [Homo sapiens];>gi|19923615|ref|NP_079385.2| unconventional myosin-XIX isoform 1 [Homo sapiens];>gi|75812980|ref|NP_001028752.1| unconventional myosin-XIX isoform 3 [Homo sapiens];>gi|22	4	2	2	2	0	0	0	0	0	0	0	1	1	0	0	0	1	1	1	0	1	0	1	0	0	2	2	1	0	0	0	0	0	0	0	1	1	0	0	0	1	1	1	0
NP_001157289.1;NP_001351.2	NP_001157289.1;NP_001351.2	2;2	2;2	2;2	>gi|255308875|ref|NP_001157289.1| 7-dehydrocholesterol reductase [Homo sapiens];>gi|119943112|ref|NP_001351.2| 7-dehydrocholesterol reductase [Homo sapiens]	2	2	2	2	1	1	1	1	1	1	1	1	1	1	1	1	2	2	2	1	1	1	1	1	1	1	1	1	1	1	1	1	1	1	1	1	1	1	1	1	2	2	2	1
NP_002854.3;NP_001157412.1;NP_005600.1;NP_001158188.1	NP_002854.3;NP_001157412.1;NP_005600.1;NP_001158188.1	6;6;3;3	6;6;3;3	3;3;0;0	>gi|71037379|ref|NP_002854.3| glycogen phosphorylase, liver form isoform 1 [Homo sapiens];>gi|255653002|ref|NP_001157412.1| glycogen phosphorylase, liver form isoform 2 [Homo sapiens];>gi|5032009|ref|NP_005600.1| glycogen phosphorylase, muscle form isoform	4	6	6	3	0	0	0	0	0	0	2	1	1	1	1	0	2	2	1	2	2	2	1	1	0	4	3	5	0	0	0	0	0	0	2	1	1	1	1	0	2	2	1	2
NP_060317.3;NP_001157718.1;NP_001157717.1	NP_060317.3;NP_001157718.1;NP_001157717.1	4;4;3	4;4;3	4;4;3	>gi|57527756|ref|NP_060317.3| protein odr-4 homolog isoform 1 [Homo sapiens];>gi|256000760|ref|NP_001157718.1| protein odr-4 homolog isoform 3 [Homo sapiens];>gi|256000758|ref|NP_001157717.1| protein odr-4 homolog isoform 2 [Homo sapiens]	3	4	4	4	2	2	2	3	2	2	3	2	2	0	1	0	2	1	2	2	4	4	2	3	3	3	4	3	2	2	2	3	2	2	3	2	2	0	1	0	2	1	2	2
NP_001157789.1;NP_001448.2;NP_001157790.1;NP_001157791.1	NP_001157789.1;NP_001448.2;NP_001157790.1;NP_001157791.1	11;11;11;11	9;9;9;9	9;9;9;9	>gi|256222411|ref|NP_001157789.1| filamin-B isoform 1 [Homo sapiens];>gi|105990514|ref|NP_001448.2| filamin-B isoform 2 [Homo sapiens];>gi|256222413|ref|NP_001157790.1| filamin-B isoform 3 [Homo sapiens];>gi|256222415|ref|NP_001157791.1| filamin-B isoform	4	11	9	9	2	2	4	3	3	3	3	2	2	0	0	0	1	1	2	2	3	5	2	2	2	7	6	9	0	0	2	1	1	1	1	0	0	0	0	0	0	0	1	1
NP_001157934.1	NP_001157934.1	1	1	1	>gi|256600257|ref|NP_001157934.1| mucin-12 precursor [Homo sapiens]	1	1	1	1	0	0	0	0	0	0	0	0	0	0	0	0	1	1	1	0	0	0	0	0	0	0	0	0	0	0	0	0	0	0	0	0	0	0	0	0	1	1	1	0
NP_001158312.1;NP_001158313.1;NP_065141.3	NP_001158312.1;NP_001158313.1;NP_065141.3	2;2;2	2;2;2	2;2;2	>gi|258679533|ref|NP_001158312.1| LYR motif-containing protein 4 isoform 2 [Homo sapiens];>gi|258679535|ref|NP_001158313.1| LYR motif-containing protein 4 isoform 3 [Homo sapiens];>gi|38570054|ref|NP_065141.3| LYR motif-containing protein 4 isoform 1 [Homo	3	2	2	2	2	2	2	2	2	2	1	0	2	0	0	0	0	0	0	1	2	2	0	0	0	0	0	0	2	2	2	2	2	2	1	0	2	0	0	0	0	0	0	1
NP_036277.2;NP_001158503.1	NP_036277.2;NP_001158503.1	3;3	3;3	3;3	>gi|42544174|ref|NP_036277.2| thymidylate kinase isoform 1 [Homo sapiens];>gi|259013537|ref|NP_001158503.1| thymidylate kinase isoform 2 [Homo sapiens]	2	3	3	3	0	0	0	1	1	1	1	1	1	0	0	0	1	1	1	0	3	3	0	0	1	0	0	2	0	0	0	1	1	1	1	1	1	0	0	0	1	1	1	0
NP_001159432.1;NP_067641.2	NP_001159432.1;NP_067641.2	1;1	1;1	1;1	>gi|260166612|ref|NP_001159432.1| epidermis-type lipoxygenase 3 isoform 1 precursor [Homo sapiens];>gi|182765464|ref|NP_067641.2| epidermis-type lipoxygenase 3 isoform 2 [Homo sapiens]	2	1	1	1	0	0	0	0	0	0	0	0	0	0	0	0	0	0	0	0	0	0	1	1	1	0	0	0	0	0	0	0	0	0	0	0	0	0	0	0	0	0	0	0
NP_001159477.1;NP_976218.1;NP_976217.1;NP_001159479.1;NP_004428.1;NP_001159478.1	NP_001159477.1;NP_976218.1;NP_976217.1;NP_001159479.1;NP_004428.1;NP_001159478.1	4;4;4;4;4;2	4;4;4;4;4;2	4;4;4;4;4;2	>gi|260436831|ref|NP_001159477.1| protein 4.1 isoform 1 [Homo sapiens];>gi|42716289|ref|NP_976218.1| protein 4.1 isoform 2 [Homo sapiens];>gi|42716291|ref|NP_976217.1| protein 4.1 isoform 4 [Homo sapiens];>gi|260436837|ref|NP_001159479.1| protein 4.1 isofo	6	4	4	4	2	1	1	1	0	0	2	1	1	0	0	0	4	4	4	0	0	0	1	1	1	1	1	1	2	1	1	1	0	0	2	1	1	0	0	0	4	4	4	0
NP_996667.2;NP_001159482.1;NP_006108.2	NP_996667.2;NP_001159482.1;NP_006108.2	7;7;7	7;7;7	7;7;7	>gi|260274832|ref|NP_996667.2| enoyl-CoA delta isomerase 2, mitochondrial isoform 2 [Homo sapiens];>gi|260275230|ref|NP_001159482.1| enoyl-CoA delta isomerase 2, mitochondrial isoform 1 [Homo sapiens];>gi|45643119|ref|NP_006108.2| enoyl-CoA delta isomerase	3	7	7	7	4	4	4	4	4	4	3	4	3	0	0	1	2	1	2	4	7	6	1	1	2	3	2	2	4	4	4	4	4	4	3	4	3	0	0	1	2	1	2	4
NP_001159506.1	NP_001159506.1	2	2	2	>gi|260436922|ref|NP_001159506.1| suprabasin isoform 1 precursor [Homo sapiens]	1	2	2	2	0	0	0	1	1	1	1	1	1	1	1	1	1	1	2	0	1	1	1	1	1	1	1	1	0	0	0	1	1	1	1	1	1	1	1	1	1	1	2	0
NP_009034.2;NP_001159574.1	NP_009034.2;NP_001159574.1	9;9	9;9	9;9	>gi|20149568|ref|NP_009034.2| NADH dehydrogenase [ubiquinone] flavoprotein 1, mitochondrial isoform 1 precursor [Homo sapiens];>gi|260656005|ref|NP_001159574.1| NADH dehydrogenase [ubiquinone] flavoprotein 1, mitochondrial isoform 2 precursor [Homo sapiens	2	9	9	9	1	0	0	0	1	0	1	2	2	0	0	0	2	2	2	6	9	9	3	1	1	3	4	4	1	0	0	0	1	0	1	2	2	0	0	0	2	2	2	6
NP_060547.2;NP_001159607.1	NP_060547.2;NP_001159607.1	7;7	7;7	7;7	>gi|187960109|ref|NP_060547.2| RNA-binding protein 28 isoform 1 [Homo sapiens];>gi|260898763|ref|NP_001159607.1| RNA-binding protein 28 isoform 2 [Homo sapiens]	2	7	7	7	1	1	0	1	1	2	2	2	1	0	0	0	6	5	6	1	1	1	3	2	2	0	1	0	1	1	0	1	1	2	2	2	1	0	0	0	6	5	6	1
NP_078888.4;NP_001159773.1;XP_003846647.1	NP_078888.4;NP_001159773.1;XP_003846647.1	2;2;1	2;2;1	2;2;1	>gi|261878478|ref|NP_078888.4| probable ATP-dependent RNA helicase DHX40 isoform 1 [Homo sapiens];>gi|261878481|ref|NP_001159773.1| probable ATP-dependent RNA helicase DHX40 isoform 2 [Homo sapiens];>gi|397137814|ref|XP_003846647.1| PREDICTED: probable ATP	3	2	2	2	0	0	0	0	0	1	0	0	0	0	0	0	2	2	2	0	0	0	0	0	0	0	0	0	0	0	0	0	0	1	0	0	0	0	0	0	2	2	2	0
NP_005403.2;NP_001159829.1;NP_001159830.1;NP_001159831.1;NP_001159828.1;NP_004160.3;NP_683718.1	NP_005403.2;NP_001159829.1;NP_001159830.1;NP_001159831.1;NP_001159828.1	39;39;39;39;37;1;1	39;39;39;39;37;1;1	39;39;39;39;37;1;1	>gi|19923315|ref|NP_005403.2| serine hydroxymethyltransferase, mitochondrial isoform 1 precursor [Homo sapiens];>gi|261862348|ref|NP_001159829.1| serine hydroxymethyltransferase, mitochondrial isoform 3 [Homo sapiens];>gi|261862350|ref|NP_001159830.1| seri	7	39	39	39	28	26	28	30	27	29	28	28	30	2	4	3	12	9	11	31	33	33	3	4	6	21	19	19	28	26	28	30	27	29	28	28	30	2	4	3	12	9	11	31
NP_001159968.1;NP_003042.3	NP_001159968.1;NP_003042.3	5;5	5;5	5;5	>gi|262073007|ref|NP_001159968.1| monocarboxylate transporter 1 [Homo sapiens];>gi|115583685|ref|NP_003042.3| monocarboxylate transporter 1 [Homo sapiens]	2	5	5	5	0	0	0	0	0	0	3	4	3	4	4	4	4	5	4	0	4	3	4	3	3	3	2	4	0	0	0	0	0	0	3	4	3	4	4	4	4	5	4	0
NP_037368.1;NP_001161093.1	NP_037368.1;NP_001161093.1	12;12	12;12	12;12	>gi|7106299|ref|NP_037368.1| ataxin-10 isoform 1 [Homo sapiens];>gi|266453278|ref|NP_001161093.1| ataxin-10 isoform 2 [Homo sapiens]	2	12	12	12	5	4	4	5	4	4	5	5	7	4	6	5	8	8	7	5	9	10	9	10	9	11	8	10	5	4	4	5	4	4	5	5	7	4	6	5	8	8	7	5
NP_001161206.1;NP_065175.4;NP_001161205.1	NP_001161206.1;NP_065175.4;NP_001161205.1	15;15;12	15;15;12	15;15;12	>gi|268370297|ref|NP_001161206.1| valine--tRNA ligase, mitochondrial isoform 1 [Homo sapiens];>gi|268370293|ref|NP_065175.4| valine--tRNA ligase, mitochondrial isoform 2 precursor [Homo sapiens];>gi|268370295|ref|NP_001161205.1| valine--tRNA ligase, mitoch	3	15	15	15	2	3	3	9	6	6	6	5	4	0	0	0	1	2	4	11	13	14	0	0	1	5	2	6	2	3	3	9	6	6	6	5	4	0	0	0	1	2	4	11
NP_001161442.1;NP_001161444.1;NP_079193.2;NP_001161443.1	NP_001161442.1;NP_001161444.1;NP_079193.2;NP_001161443.1	1;1;1;1	1;1;1;1	1;1;1;1	>gi|269784676|ref|NP_001161442.1| tRNA (uracil(54)-C(5))-methyltransferase homolog isoform a [Homo sapiens];>gi|269784680|ref|NP_001161444.1| tRNA (uracil(54)-C(5))-methyltransferase homolog isoform a [Homo sapiens];>gi|20149688|ref|NP_079193.2| tRNA (urac	4	1	1	1	0	0	0	0	0	0	0	0	0	0	0	0	0	0	0	0	1	1	0	0	0	0	0	0	0	0	0	0	0	0	0	0	0	0	0	0	0	0	0	0
NP_001161860.1;NP_006070.2	NP_001161860.1;NP_006070.2	2;2	2;2	2;2	>gi|270288754|ref|NP_001161860.1| cbp/p300-interacting transactivator 2 isoform 1 [Homo sapiens];>gi|19923343|ref|NP_006070.2| cbp/p300-interacting transactivator 2 isoform 1 [Homo sapiens]	2	2	2	2	0	0	0	0	0	0	1	0	0	0	0	0	0	0	0	0	0	0	1	1	0	0	0	0	0	0	0	0	0	0	1	0	0	0	0	0	0	0	0	0
NP_001163.1	NP_001163.1	10	10	10	>gi|4502215|ref|NP_001163.1| arginase-2, mitochondrial precursor [Homo sapiens]	1	10	10	10	3	3	4	5	6	3	8	8	7	0	0	0	1	0	0	6	10	10	0	0	0	0	1	0	3	3	4	5	6	3	8	8	7	0	0	0	1	0	0	6
NP_001164006.1;NP_060658.3;NP_001164007.1	NP_001164006.1;NP_060658.3;NP_001164007.1	23;21;20	23;21;20	8;8;7	>gi|283436222|ref|NP_001164006.1| ATPase family AAA domain-containing protein 3A isoform 2 [Homo sapiens];>gi|283436220|ref|NP_060658.3| ATPase family AAA domain-containing protein 3A isoform 1 [Homo sapiens];>gi|283436224|ref|NP_001164007.1| ATPase family	3	23	23	8	8	9	10	9	11	11	12	14	13	0	0	0	8	10	10	11	16	17	1	3	4	7	8	9	8	9	10	9	11	11	12	14	13	0	0	0	8	10	10	11
NP_001164014.1;NP_001164015.1;NP_612642.2	NP_001164014.1;NP_001164015.1;NP_612642.2	9;9;7	9;9;7	9;9;7	>gi|281604136|ref|NP_001164014.1| serine/threonine-protein phosphatase PGAM5, mitochondrial isoform 1 [Homo sapiens];>gi|281604138|ref|NP_001164015.1| serine/threonine-protein phosphatase PGAM5, mitochondrial isoform 2 [Homo sapiens];>gi|281604151|ref|NP_6	3	9	9	9	4	4	3	3	3	3	5	7	6	6	6	7	9	9	9	4	9	8	8	7	7	3	3	4	4	4	3	3	3	3	5	7	6	6	6	7	9	9	9	4
NP_004951.1;NP_001164105.1;NP_001164408.1;NP_631961.1;NP_003478.1	NP_004951.1;NP_001164105.1;NP_001164408.1	3;3;3;1;1	3;3;3;1;1	3;3;3;1;1	>gi|4826734|ref|NP_004951.1| RNA-binding protein FUS isoform 1 [Homo sapiens];>gi|283135201|ref|NP_001164105.1| RNA-binding protein FUS isoform 2 [Homo sapiens];>gi|283135173|ref|NP_001164408.1| RNA-binding protein FUS isoform 3 [Homo sapiens]	5	3	3	3	1	0	1	2	1	3	3	2	3	0	0	0	0	0	0	1	2	2	0	0	0	1	1	1	1	0	1	2	1	3	3	2	3	0	0	0	0	0	0	1
NP_112483.1;NP_001164120.1;NP_001164121.1	NP_112483.1;NP_001164120.1;NP_001164121.1	2;2;1	2;2;1	2;2;1	>gi|13654270|ref|NP_112483.1| ribosomal biogenesis protein LAS1L isoform 1 [Homo sapiens];>gi|282403491|ref|NP_001164120.1| ribosomal biogenesis protein LAS1L isoform 2 [Homo sapiens];>gi|282403493|ref|NP_001164121.1| ribosomal biogenesis protein LAS1L iso	3	2	2	2	0	0	0	0	0	0	0	0	1	0	0	0	1	2	0	0	0	0	0	0	0	0	0	0	0	0	0	0	0	0	0	0	1	0	0	0	1	2	0	0
NP_006214.2;NP_001164218.1	NP_006214.2;NP_001164218.1	2;2	2;2	2;2	>gi|38679892|ref|NP_006214.2| peptidyl-prolyl cis-trans isomerase NIMA-interacting 4 isoform 1 [Homo sapiens];>gi|282847476|ref|NP_001164218.1| peptidyl-prolyl cis-trans isomerase NIMA-interacting 4 isoform 2 [Homo sapiens]	2	2	2	2	1	1	1	1	1	1	2	2	2	1	1	1	1	1	1	1	2	2	1	1	1	2	2	2	1	1	1	1	1	1	2	2	2	1	1	1	1	1	1	1
NP_872634.1;NP_872633.1;NP_003128.3;NP_055185.2;NP_001164231.1;NP_001164232.1	NP_872634.1;NP_872633.1;NP_003128.3;NP_055185.2;NP_001164231.1;NP_001164232.1	1;1;1;1;1;1	1;1;1;1;1;1	1;1;1;1;1;1	>gi|33188449|ref|NP_872634.1| SRSF protein kinase 2 isoform a [Homo sapiens];>gi|33188447|ref|NP_872633.1| SRSF protein kinase 2 isoform b [Homo sapiens];>gi|47419936|ref|NP_003128.3| SRSF protein kinase 1 [Homo sapiens];>gi|63025196|ref|NP_055185.2| SRSF	6	1	1	1	0	0	0	0	0	1	1	1	1	0	0	0	1	0	0	0	1	0	0	0	0	1	1	1	0	0	0	0	0	1	1	1	1	0	0	0	1	0	0	0
NP_085134.1;NP_001164641.1	NP_085134.1;NP_001164641.1	2;2	2;2	2;2	>gi|13449279|ref|NP_085134.1| mitochondrial 2-oxodicarboxylate carrier isoform 1 [Homo sapiens];>gi|283837920|ref|NP_001164641.1| mitochondrial 2-oxodicarboxylate carrier isoform 2 [Homo sapiens]	2	2	2	2	0	0	0	0	0	0	2	1	0	1	2	1	2	2	1	0	1	1	1	1	1	1	1	1	0	0	0	0	0	0	2	1	0	1	2	1	2	2	1	0
NP_001165161.1;NP_055106.1	NP_001165161.1;NP_055106.1	4;4	4;4	4;4	>gi|284448556|ref|NP_001165161.1| 2-amino-3-ketobutyrate coenzyme A ligase, mitochondrial isoform 1 precursor [Homo sapiens];>gi|7657118|ref|NP_055106.1| 2-amino-3-ketobutyrate coenzyme A ligase, mitochondrial isoform 2 precursor [Homo sapiens]	2	4	4	4	1	0	0	0	0	0	1	1	1	0	0	0	0	0	0	3	3	3	1	1	0	0	0	0	1	0	0	0	0	0	1	1	1	0	0	0	0	0	0	3
NP_001166176.1;NP_001409.3;NP_001036024.3	NP_001166176.1;NP_001409.3;NP_001036024.3	5;5;4	5;5;4	5;5;4	>gi|289577116|ref|NP_001166176.1| eukaryotic translation initiation factor 4 gamma 2 isoform 1 [Homo sapiens];>gi|289577080|ref|NP_001409.3| eukaryotic translation initiation factor 4 gamma 2 isoform 1 [Homo sapiens];>gi|289577114|ref|NP_001036024.3| eukar	3	5	5	5	1	2	2	0	1	0	2	0	1	1	1	1	0	0	0	0	0	0	0	0	0	3	4	3	1	2	2	0	1	0	2	0	1	1	1	1	0	0	0	0
NP_001166599.1;NP_057342.2;NP_001166299.1	NP_001166599.1;NP_057342.2;NP_001166299.1	2;2;1	2;2;1	2;2;1	>gi|290542345|ref|NP_001166599.1| YTH domain family protein 2 isoform 1 [Homo sapiens];>gi|116812575|ref|NP_057342.2| YTH domain family protein 2 isoform 1 [Homo sapiens];>gi|290543591|ref|NP_001166299.1| YTH domain family protein 2 isoform 2 [Homo sapiens	3	2	2	2	0	1	0	0	0	1	1	1	2	0	0	0	2	2	2	1	1	2	1	1	1	2	2	1	0	1	0	0	0	1	1	1	2	0	0	0	2	2	2	1
NP_001166958.1;NP_001166959.1;NP_060014.2	NP_001166958.1;NP_001166959.1;NP_060014.2	6;6;6	6;6;6	6;6;6	>gi|291084505|ref|NP_001166958.1| NF-kappa-B-repressing factor isoform 1 [Homo sapiens];>gi|291084508|ref|NP_001166959.1| NF-kappa-B-repressing factor isoform 2 [Homo sapiens];>gi|63003897|ref|NP_060014.2| NF-kappa-B-repressing factor isoform 2 [Homo sapie	3	6	6	6	0	0	0	0	0	0	0	0	1	1	0	0	5	4	4	0	0	1	0	1	1	0	0	0	0	0	0	0	0	0	0	0	1	1	0	0	5	4	4	0
NP_620132.1;NP_001166983.1;NP_954646.1	NP_620132.1;NP_001166983.1;NP_954646.1	3;3;2	3;3;2	3;3;2	>gi|20270317|ref|NP_620132.1| ribosome-recycling factor, mitochondrial isoform 1 precursor [Homo sapiens];>gi|291042689|ref|NP_001166983.1| ribosome-recycling factor, mitochondrial isoform 3 [Homo sapiens];>gi|40317624|ref|NP_954646.1| ribosome-recycling f	3	3	3	3	0	0	0	0	0	1	1	1	1	0	0	0	0	0	0	3	3	2	0	0	0	0	0	0	0	0	0	0	0	1	1	1	1	0	0	0	0	0	0	3
NP_001167568.1;NP_002291.1	NP_001167568.1;NP_002291.1	9;9	8;8	8;8	>gi|291575128|ref|NP_001167568.1| L-lactate dehydrogenase B chain [Homo sapiens];>gi|4557032|ref|NP_002291.1| L-lactate dehydrogenase B chain [Homo sapiens]	2	9	8	8	6	5	6	6	6	6	9	9	8	3	3	4	4	3	2	4	9	9	7	6	6	8	9	9	5	4	5	5	5	5	8	8	7	2	2	3	3	2	1	4
NP_001168.1	NP_001168.1	3	3	3	>gi|4502227|ref|NP_001168.1| ADP-ribosylation factor-like protein 1 [Homo sapiens]	1	3	3	3	0	0	0	0	0	0	2	1	2	2	2	1	3	3	2	1	3	3	1	2	1	1	2	1	0	0	0	0	0	0	2	1	2	2	2	1	3	3	2	1
NP_001171062.1;NP_002708.1;NP_060931.2;NP_858062.1;NP_001120853.1;NP_004567.1;NP_858060.1;NP_858061.1;NP_858064.1;NP_858063.1;NP_870991.1;NP_001193923.1;NP_001193924.1;NP_001193925.1	NP_001171062.1;NP_002708.1	6;6;2;2;2;2;2;2;2;2;1;1;1;1	6;6;2;2;2;2;2;2;2;2;1;1;1;1	6;6;2;2;2;2;2;2;2;2;1;1;1;1	>gi|294832006|ref|NP_001171062.1| serine/threonine-protein phosphatase 2A 55 kDa regulatory subunit B alpha isoform isoform 2 [Homo sapiens];>gi|4506019|ref|NP_002708.1| serine/threonine-protein phosphatase 2A 55 kDa regulatory subunit B alpha isoform isof	14	6	6	6	0	0	0	0	0	0	5	5	5	0	1	1	6	4	5	3	3	4	3	3	4	6	4	5	0	0	0	0	0	0	5	5	5	0	1	1	6	4	5	3
NP_003130.2;NP_001171313.1	NP_003130.2;NP_001171313.1	1;1	1;1	1;1	>gi|23308697|ref|NP_003130.2| signal recognition particle receptor subunit alpha isoform 1 [Homo sapiens];>gi|295424842|ref|NP_001171313.1| signal recognition particle receptor subunit alpha isoform 2 [Homo sapiens]	2	1	1	1	0	0	0	0	0	0	0	0	0	0	0	0	0	0	0	0	0	0	0	0	0	0	0	1	0	0	0	0	0	0	0	0	0	0	0	0	0	0	0	0
NP_001171481.1;NP_003495.1;NP_001171482.1	NP_001171481.1;NP_003495.1;NP_001171482.1	2;2;2	2;2;2	2;2;2	>gi|295821205|ref|NP_001171481.1| cell division control protein 45 homolog isoform 1 [Homo sapiens];>gi|4502713|ref|NP_003495.1| cell division control protein 45 homolog isoform 2 [Homo sapiens];>gi|295821207|ref|NP_001171482.1| cell division control prote	3	2	2	2	0	0	0	1	0	0	1	1	1	1	1	1	2	2	2	0	2	2	1	2	2	1	1	2	0	0	0	1	0	0	1	1	1	1	1	1	2	2	2	0
NP_001910.2;NP_001171500.1	NP_001910.2;NP_001171500.1	6;6	6;6	6;6	>gi|62530384|ref|NP_001910.2| enoyl-CoA delta isomerase 1, mitochondrial isoform 1 precursor [Homo sapiens];>gi|295842266|ref|NP_001171500.1| enoyl-CoA delta isomerase 1, mitochondrial isoform 2 precursor [Homo sapiens]	2	6	6	6	3	3	3	3	3	3	4	4	4	0	0	0	0	0	1	4	5	4	0	0	0	4	2	4	3	3	3	3	3	3	4	4	4	0	0	0	0	0	1	4
NP_001664.3;NP_597680.2;NP_899199.2;NP_001171546.1;NP_001171547.1;NP_001171548.1	NP_001664.3;NP_597680.2;NP_899199.2;NP_001171546.1;NP_001171547.1;NP_001171548.1	7;7;7;7;6;6	7;7;7;7;6;6	7;7;7;7;6;6	>gi|168229250|ref|NP_001664.3| asparagine synthetase [glutamine-hydrolyzing] isoform a [Homo sapiens];>gi|168229248|ref|NP_597680.2| asparagine synthetase [glutamine-hydrolyzing] isoform a [Homo sapiens];>gi|168229252|ref|NP_899199.2| asparagine synthetase	6	7	7	7	5	5	4	3	4	4	6	5	6	1	1	1	3	5	2	2	5	4	2	1	1	6	6	7	5	5	4	3	4	4	6	5	6	1	1	1	3	5	2	2
NP_003350.1;NP_001171629.1;NP_001171630.1	NP_003350.1;NP_001171629.1;NP_001171630.1	3;3;2	3;3;2	3;3;2	>gi|4507813|ref|NP_003350.1| UDP-glucose 6-dehydrogenase isoform 1 [Homo sapiens];>gi|296040443|ref|NP_001171629.1| UDP-glucose 6-dehydrogenase isoform 2 [Homo sapiens];>gi|296040438|ref|NP_001171630.1| UDP-glucose 6-dehydrogenase isoform 3 [Homo sapiens]	3	3	3	3	1	1	1	1	0	2	2	3	2	1	1	0	3	2	2	0	1	1	2	0	1	2	3	2	1	1	1	1	0	2	2	3	2	1	1	0	3	2	2	0
NP_001171634.2;NP_005318.3	NP_001171634.2;NP_005318.3	14;14	14;14	14;14	>gi|296179427|ref|NP_001171634.2| hydroxyacyl-coenzyme A dehydrogenase, mitochondrial isoform 1 precursor [Homo sapiens];>gi|296179429|ref|NP_005318.3| hydroxyacyl-coenzyme A dehydrogenase, mitochondrial isoform 2 precursor [Homo sapiens]	2	14	14	14	6	5	6	6	5	5	8	9	8	2	1	0	1	0	0	10	13	12	3	3	2	4	4	4	6	5	6	6	5	5	8	9	8	2	1	0	1	0	0	10
NP_001171712.1;NP_001171752.1;NP_003366.2	NP_001171712.1;NP_001171752.1;NP_003366.2	9;9;9	9;9;9	9;9;9	>gi|296317337|ref|NP_001171712.1| voltage-dependent anion-selective channel protein 2 isoform 1 [Homo sapiens];>gi|296317339|ref|NP_001171752.1| voltage-dependent anion-selective channel protein 2 isoform 2 [Homo sapiens];>gi|42476281|ref|NP_003366.2| volt	3	9	9	9	4	3	3	4	4	3	5	5	5	4	5	6	7	7	7	4	5	5	6	6	6	5	4	5	4	3	3	4	4	3	5	5	5	4	5	6	7	7	7	4
NP_001171725.1;NP_056107.1	NP_001171725.1;NP_056107.1	6;6	6;6	6;6	>gi|296317244|ref|NP_001171725.1| extended synaptotagmin-1 isoform 1 [Homo sapiens];>gi|14149680|ref|NP_056107.1| extended synaptotagmin-1 isoform 2 [Homo sapiens]	2	6	6	6	1	1	0	1	1	1	1	1	1	0	0	0	1	0	0	0	1	1	0	0	0	4	3	3	1	1	0	1	1	1	1	1	1	0	0	0	1	0	0	0
NP_079483.3;NP_958800.1;NP_001171820.1;NP_001171821.1	NP_079483.3;NP_958800.1;NP_001171820.1;NP_001171821.1	3;3;3;3	3;3;3;3	3;3;3;3	>gi|41872389|ref|NP_079483.3| FAD synthase isoform 1 [Homo sapiens];>gi|41872403|ref|NP_958800.1| FAD synthase isoform 2 [Homo sapiens];>gi|296434309|ref|NP_001171820.1| FAD synthase isoform 3 [Homo sapiens];>gi|296434312|ref|NP_001171821.1| FAD synthase i	4	3	3	3	0	0	0	0	0	0	0	0	0	0	0	0	0	0	0	2	2	2	0	0	0	0	0	0	0	0	0	0	0	0	0	0	0	0	0	0	0	0	0	2
NP_001172006.1;NP_004300.1;NP_001172007.1	NP_001172006.1;NP_004300.1;NP_001172007.1	2;2;1	2;2;1	2;2;1	>gi|297374782|ref|NP_001172006.1| rho GDP-dissociation inhibitor 1 isoform a [Homo sapiens];>gi|4757768|ref|NP_004300.1| rho GDP-dissociation inhibitor 1 isoform a [Homo sapiens];>gi|297374785|ref|NP_001172007.1| rho GDP-dissociation inhibitor 1 isoform b	3	2	2	2	1	1	1	0	0	0	2	2	2	0	0	0	0	0	0	1	1	1	0	0	0	2	2	2	1	1	1	0	0	0	2	2	2	0	0	0	0	0	0	1
NP_001176.1	NP_001176.1	5	5	5	>gi|4502337|ref|NP_001176.1| zinc-alpha-2-glycoprotein precursor [Homo sapiens]	1	5	5	5	2	1	1	2	2	2	5	5	5	5	5	5	5	4	4	2	5	4	5	5	5	3	4	4	2	1	1	2	2	2	5	5	5	5	5	5	5	4	4	2
NP_001177344.1;NP_005632.1;NP_647476.1	NP_001177344.1;NP_005632.1;NP_647476.1	1;1;1	1;1;1	1;1;1	>gi|298676520|ref|NP_001177344.1| transcription initiation factor TFIID subunit 6 isoform epsilon [Homo sapiens];>gi|5032147|ref|NP_005632.1| transcription initiation factor TFIID subunit 6 isoform alpha [Homo sapiens];>gi|21536359|ref|NP_647476.1| transcr	3	1	1	1	1	1	1	1	1	1	1	1	1	0	0	0	0	0	0	0	1	1	0	0	0	1	1	1	1	1	1	1	1	1	1	1	1	0	0	0	0	0	0	0
NP_004823.1;NP_001177931.1;NP_001177932.1	NP_004823.1;NP_001177931.1;NP_001177932.1	3;3;2	3;3;2	3;3;2	>gi|4758484|ref|NP_004823.1| glutathione S-transferase omega-1 isoform 1 [Homo sapiens];>gi|300360532|ref|NP_001177931.1| glutathione S-transferase omega-1 isoform 2 [Homo sapiens];>gi|300360534|ref|NP_001177932.1| glutathione S-transferase omega-1 isoform	3	3	3	3	1	2	1	2	1	1	3	2	3	1	2	1	0	0	0	2	2	3	1	2	1	3	3	3	1	2	1	2	1	1	3	2	3	1	2	1	0	0	0	2
NP_473357.1;XP_003846472.1;NP_001177934.1;NP_006616.1;NP_001177936.1;NP_001177935.1;XP_003846473.1;NP_001177938.1	NP_473357.1;XP_003846472.1;NP_001177934.1;NP_006616.1;NP_001177936.1;NP_001177935.1;XP_003846473.1;NP_001177938.1	8;8;8;8;8;8;8;8	8;8;8;8;8;8;8;8	6;6;6;6;6;6;6;6	>gi|16905517|ref|NP_473357.1| serine/arginine-rich splicing factor 10 isoform 2 [Homo sapiens];>gi|397140010|ref|XP_003846472.1| PREDICTED: serine/arginine-rich splicing factor 10-like [Homo sapiens];>gi|300360547|ref|NP_001177934.1| serine/arginine-rich s	8	8	8	6	0	0	0	0	0	0	1	2	2	8	7	8	8	8	7	0	0	0	1	0	1	1	1	0	0	0	0	0	0	0	1	2	2	8	7	8	8	8	7	0
NP_036602.1;NP_001177957.2	NP_036602.1;NP_001177957.2	1;1	1;1	1;1	>gi|6912734|ref|NP_036602.1| transportin-3 isoform 1 [Homo sapiens];>gi|300934782|ref|NP_001177957.2| transportin-3 isoform 2 [Homo sapiens]	2	1	1	1	0	0	0	0	0	0	1	0	1	0	0	0	1	1	1	0	0	1	0	0	0	1	1	1	0	0	0	0	0	0	1	0	1	0	0	0	1	1	1	0
NP_002798.2;NP_001177966.1	NP_002798.2;NP_001177966.1	2;2	2;2	2;2	>gi|25777600|ref|NP_002798.2| 26S proteasome non-ATPase regulatory subunit 1 isoform 1 [Homo sapiens];>gi|300388183|ref|NP_001177966.1| 26S proteasome non-ATPase regulatory subunit 1 isoform 2 [Homo sapiens]	2	2	2	2	1	1	1	2	2	2	2	2	2	1	0	0	2	1	2	1	2	2	1	2	2	2	2	2	1	1	1	2	2	2	2	2	2	1	0	0	2	1	2	1
NP_036373.1;NP_112534.1;NP_001180196.1;NP_001229756.1	NP_036373.1;NP_112534.1;NP_001180196.1;NP_001229756.1	1;1;1;1	1;1;1;1	1;1;1;1	>gi|6912664|ref|NP_036373.1| NAD-dependent protein deacylase sirtuin-5, mitochondrial isoform 1 [Homo sapiens];>gi|13787215|ref|NP_112534.1| NAD-dependent protein deacylase sirtuin-5, mitochondrial isoform 2 [Homo sapiens];>gi|300795542|ref|NP_001180196.1|	4	1	1	1	0	0	0	0	0	0	0	0	0	0	0	0	0	0	0	0	1	0	0	0	0	0	0	0	0	0	0	0	0	0	0	0	0	0	0	0	0	0	0	0
NP_001347.3;NP_001180345.1;NP_001180346.1;NP_001116137.1;NP_004651.2;NP_077726.1;NP_001160005.1;NP_001136021.1;NP_001160006.1	NP_001347.3;NP_001180345.1;NP_001180346.1;NP_001116137.1;NP_004651.2	28;28;28;22;22;2;2;2;2	28;28;28;22;22;2;2;2;2	27;27;27;21;21;2;2;2;2	>gi|87196351|ref|NP_001347.3| ATP-dependent RNA helicase DDX3X isoform 1 [Homo sapiens];>gi|301171467|ref|NP_001180345.1| ATP-dependent RNA helicase DDX3X isoform 2 [Homo sapiens];>gi|301171475|ref|NP_001180346.1| ATP-dependent RNA helicase DDX3X isoform 3	9	28	28	27	12	10	10	13	16	14	17	22	20	4	2	3	25	24	26	19	20	20	17	18	16	23	22	23	12	10	10	13	16	14	17	22	20	4	2	3	25	24	26	19
NP_060225.4;NP_001180384.1	NP_060225.4;NP_001180384.1	12;12	12;12	12;12	>gi|39995082|ref|NP_060225.4| tRNA (cytosine(34)-C(5))-methyltransferase isoform 1 [Homo sapiens];>gi|301336155|ref|NP_001180384.1| tRNA (cytosine(34)-C(5))-methyltransferase isoform 2 [Homo sapiens]	2	12	12	12	2	3	2	5	5	6	5	5	4	0	2	1	9	9	9	4	10	9	4	4	2	8	4	4	2	3	2	5	5	6	5	5	4	0	2	1	9	9	9	4
NP_001967.3;NP_443739.3;NP_001180432.1	NP_001967.3;NP_443739.3;NP_001180432.1	5;5;5	1;1;1	1;1;1	>gi|301897469|ref|NP_001967.3| beta-enolase isoform 1 [Homo sapiens];>gi|301897477|ref|NP_443739.3| beta-enolase isoform 1 [Homo sapiens];>gi|301897479|ref|NP_001180432.1| beta-enolase isoform 2 [Homo sapiens]	3	5	1	1	2	2	3	2	2	2	4	3	4	1	2	1	2	2	4	4	4	4	3	3	3	4	4	4	0	0	0	0	0	0	0	0	0	0	0	0	0	0	0	0
NP_001181.2;NP_001158245.1	NP_001181.2;NP_001158245.1	6;4	6;4	6;4	>gi|50658084|ref|NP_001181.2| branched-chain-amino-acid aminotransferase, mitochondrial isoform a precursor [Homo sapiens];>gi|258614015|ref|NP_001158245.1| branched-chain-amino-acid aminotransferase, mitochondrial isoform b [Homo sapiens]	2	6	6	6	1	1	1	3	2	3	3	5	3	0	0	0	0	0	0	6	6	6	0	0	0	2	1	1	1	1	1	3	2	3	3	5	3	0	0	0	0	0	0	6
NP_001181875.1;NP_001181876.1;NP_886553.3;NP_937884.1;NP_937887.1;NP_937885.1;NP_004944.3	NP_001181875.1;NP_001181876.1;NP_886553.3;NP_937884.1;NP_937887.1;NP_937885.1;NP_004944.3	14;14;14;14;14;14;14	14;14;14;14;14;14;14	12;12;12;12;12;12;12	>gi|302699245|ref|NP_001181875.1| eukaryotic translation initiation factor 4 gamma 1 isoform 6 [Homo sapiens];>gi|302699247|ref|NP_001181876.1| eukaryotic translation initiation factor 4 gamma 1 isoform 6 [Homo sapiens];>gi|302699237|ref|NP_886553.3| eukar	7	14	14	12	6	3	5	6	6	6	6	3	3	1	1	2	4	2	3	5	11	11	2	2	2	11	7	10	6	3	5	6	6	6	6	3	3	1	1	2	4	2	3	5
NP_001181883.1;NP_001181884.1;NP_061322.2;NP_954659.1;NP_001181885.1	NP_001181883.1;NP_001181884.1;NP_061322.2;NP_954659.1	7;7;7;7;3	7;7;7;7;3	7;7;7;7;3	>gi|303227924|ref|NP_001181883.1| matrin-3 isoform a [Homo sapiens];>gi|303227926|ref|NP_001181884.1| matrin-3 isoform a [Homo sapiens];>gi|21626466|ref|NP_061322.2| matrin-3 isoform a [Homo sapiens];>gi|62750354|ref|NP_954659.1| matrin-3 isoform a [Homo s	5	7	7	7	2	3	3	2	2	3	7	7	7	0	0	0	3	3	3	1	1	1	4	4	3	3	2	4	2	3	3	2	2	3	7	7	7	0	0	0	3	3	3	1
NP_057370.1;NP_001182147.1	NP_057370.1;NP_001182147.1	2;2	2;2	2;2	>gi|7705925|ref|NP_057370.1| L-xylulose reductase isoform 1 [Homo sapiens];>gi|304571975|ref|NP_001182147.1| L-xylulose reductase isoform 2 [Homo sapiens]	2	2	2	2	2	2	2	2	2	2	2	1	2	1	0	0	0	0	0	2	2	2	0	0	0	2	2	2	2	2	2	2	2	2	2	1	2	1	0	0	0	0	0	2
NP_001182356.1;NP_003007.2	NP_001182356.1;NP_003007.2	3;3	3;3	3;3	>gi|306482646|ref|NP_001182356.1| serine/arginine-rich splicing factor 2 [Homo sapiens];>gi|47271443|ref|NP_003007.2| serine/arginine-rich splicing factor 2 [Homo sapiens]	2	3	3	3	1	0	0	1	0	0	1	2	1	0	0	0	0	0	0	1	0	0	0	0	0	0	0	0	1	0	0	1	0	0	1	2	1	0	0	0	0	0	0	1
NP_003118.2;NP_001182461.1;NP_001123910.1	NP_003118.2;NP_001182461.1;NP_001123910.1	25;25;24	25;25;24	25;25;24	>gi|154759259|ref|NP_003118.2| spectrin alpha chain, non-erythrocytic 1 isoform 2 [Homo sapiens];>gi|306966132|ref|NP_001182461.1| spectrin alpha chain, non-erythrocytic 1 isoform 3 [Homo sapiens];>gi|194595509|ref|NP_001123910.1| spectrin alpha chain, non	3	25	25	25	8	10	7	9	8	10	8	6	8	1	1	2	7	9	8	5	15	13	16	15	15	23	22	21	8	10	7	9	8	10	8	6	8	1	1	2	7	9	8	5
NP_036530.1;NP_001182662.1;NP_001129110.1;NP_003548.1;NP_001129108.1;NP_001129109.1;NP_003549.1	NP_036530.1;NP_001182662.1	21;21;3;3;3;3;2	21;21;3;3;3;3;2	21;21;3;3;3;3;2	>gi|31317309|ref|NP_036530.1| phosphatidylinositol 4-phosphate 5-kinase type-1 gamma isoform 2 [Homo sapiens];>gi|307691174|ref|NP_001182662.1| phosphatidylinositol 4-phosphate 5-kinase type-1 gamma isoform 1 [Homo sapiens]	7	21	21	21	6	6	7	9	8	7	18	16	16	3	3	1	17	15	16	15	19	19	19	19	18	20	19	19	6	6	7	9	8	7	18	16	16	3	3	1	17	15	16	15
NP_031369.2;NP_001184026.2;NP_002762.2;NP_001184027.1	NP_031369.2;NP_001184026.2;NP_002762.2;NP_001184027.1	1;1;1;1	1;1;1;1	1;1;1;1	>gi|170296790|ref|NP_031369.2| trypsin-3 isoform 1 preproprotein [Homo sapiens];>gi|342672030|ref|NP_001184026.2| trypsin-3 isoform 3 preproprotein [Homo sapiens];>gi|21536452|ref|NP_002762.2| trypsin-3 isoform 2 preproprotein [Homo sapiens];>gi|308193325|	4	1	1	1	1	1	1	1	1	1	1	1	1	1	1	1	1	1	1	1	1	1	1	1	1	1	1	1	1	1	1	1	1	1	1	1	1	1	1	1	1	1	1	1
NP_001184222.1;NP_001377.1;NP_001231533.1;NP_001014809.1;NP_001304.1	NP_001184222.1;NP_001377.1;NP_001231533.1	9;8;8;3;3	9;8;8;3;3	8;7;7;2;2	>gi|308818195|ref|NP_001184222.1| dihydropyrimidinase-related protein 2 isoform 1 [Homo sapiens];>gi|4503377|ref|NP_001377.1| dihydropyrimidinase-related protein 2 isoform 2 [Homo sapiens];>gi|347543829|ref|NP_001231533.1| dihydropyrimidinase-related prote	5	9	9	8	2	3	3	2	2	3	5	6	6	0	1	1	1	0	1	2	3	3	1	0	0	4	6	5	2	3	3	2	2	3	5	6	6	0	1	1	1	0	1	2
NP_001184223.1;NP_001378.1	NP_001184223.1;NP_001378.1	5;3	4;2	4;2	>gi|308818200|ref|NP_001184223.1| dihydropyrimidinase-related protein 3 isoform 1 [Homo sapiens];>gi|4503379|ref|NP_001378.1| dihydropyrimidinase-related protein 3 isoform 2 [Homo sapiens]	2	5	4	4	1	1	2	0	0	2	0	1	3	0	0	0	0	0	1	1	1	1	0	0	0	3	3	3	1	1	2	0	0	2	0	1	2	0	0	0	0	0	1	1
NP_001185722.1;NP_005709.1;NP_001185709.1;NP_001020130.1;NP_001020131.1	NP_001185722.1;NP_005709.1;NP_001185709.1	5;5;4;1;1	5;5;4;1;1	5;5;4;1;1	>gi|311771694|ref|NP_001185722.1| ARPC4-TTLL3 fusion protein [Homo sapiens];>gi|5031595|ref|NP_005709.1| actin-related protein 2/3 complex subunit 4 isoform a [Homo sapiens];>gi|311771647|ref|NP_001185709.1| actin-related protein 2/3 complex subunit 4 isof	5	5	5	5	2	2	2	3	1	3	3	3	3	0	0	0	0	0	0	4	4	4	3	3	3	4	5	4	2	2	2	3	1	3	3	3	3	0	0	0	0	0	0	4
NP_001185730.1;NP_001185731.1;NP_003751.2;NP_001185732.1	NP_001185730.1;NP_001185731.1;NP_003751.2	3;3;3;1	1;1;1;1	1;1;1;1	>gi|311771714|ref|NP_001185730.1| eukaryotic translation initiation factor 4 gamma 3 isoform 1 [Homo sapiens];>gi|311771716|ref|NP_001185731.1| eukaryotic translation initiation factor 4 gamma 3 isoform 2 [Homo sapiens];>gi|10092601|ref|NP_003751.2| eukary	4	3	1	1	0	0	1	2	2	1	2	1	1	1	0	1	2	2	1	1	2	3	0	1	1	2	3	3	0	0	0	0	0	0	1	0	0	1	0	0	1	1	0	0
NP_001185774.1;NP_002887.2	NP_001185774.1;NP_002887.2	3;2	2;2	2;2	>gi|311771545|ref|NP_001185774.1| RBM14-RBM4 protein isoform 1 [Homo sapiens];>gi|93277122|ref|NP_002887.2| RNA-binding protein 4 isoform 1 [Homo sapiens]	2	3	2	2	0	0	0	0	0	0	2	0	0	0	0	0	0	1	1	0	0	0	0	0	0	0	1	0	0	0	0	0	0	0	2	0	0	0	0	0	0	0	0	0
NP_003906.2;NP_690902.1;NP_690903.1;NP_690904.1;NP_690905.1;NP_001185792.1	NP_003906.2;NP_690902.1;NP_690903.1;NP_690904.1;NP_690905.1;NP_001185792.1	2;2;2;2;2;2	2;2;2;2;2;2	2;2;2;2;2;2	>gi|197333761|ref|NP_003906.2| copine-1 isoform b [Homo sapiens];>gi|23397696|ref|NP_690902.1| copine-1 isoform a [Homo sapiens];>gi|23397698|ref|NP_690903.1| copine-1 isoform a [Homo sapiens];>gi|23397700|ref|NP_690904.1| copine-1 isoform a [Homo sapiens]	6	2	2	2	0	0	0	1	2	0	1	0	1	0	0	0	0	0	0	1	2	2	0	0	0	2	2	1	0	0	0	1	2	0	1	0	1	0	0	0	0	0	0	1
NP_001185808.1;NP_056360.2;NP_004880.1;NP_001003713.1;NP_001003714.1;NP_001034267.1	NP_001185808.1;NP_056360.2	14;13;1;1;1;1	14;13;1;1;1;1	14;13;1;1;1;1	>gi|311893396|ref|NP_001185808.1| ATP5J2-PTCD1 fusion protein [Homo sapiens];>gi|38492358|ref|NP_056360.2| pentatricopeptide repeat-containing protein 1 [Homo sapiens]	6	14	14	14	5	4	4	5	7	6	10	10	8	0	0	0	3	2	1	9	13	12	2	0	1	4	4	2	5	4	4	5	7	6	10	10	8	0	0	0	3	2	1	9
NP_001186040.1;NP_005908.1;NP_001186041.1	NP_001186040.1;NP_005908.1;NP_001186041.1	2;2;2	2;2;2	2;2;2	>gi|312283701|ref|NP_001186040.1| malate dehydrogenase, cytoplasmic isoform 1 [Homo sapiens];>gi|5174539|ref|NP_005908.1| malate dehydrogenase, cytoplasmic isoform 2 [Homo sapiens];>gi|312283703|ref|NP_001186041.1| malate dehydrogenase, cytoplasmic isoform	3	2	2	2	0	0	0	0	0	0	1	2	1	0	0	0	0	1	1	0	1	1	1	1	1	1	1	1	0	0	0	0	0	0	1	2	1	0	0	0	0	1	1	0
NP_002334.2;NP_001186078.1;CON__Q0IIK2;CON__Q29443	NP_002334.2;NP_001186078.1	6;6;2;2	6;6;2;2	6;6;2;2	>gi|54607120|ref|NP_002334.2| lactotransferrin isoform 1 precursor [Homo sapiens];>gi|312433998|ref|NP_001186078.1| lactotransferrin isoform 2 [Homo sapiens]	4	6	6	6	3	2	2	2	2	2	3	3	4	3	3	3	3	3	3	3	4	3	3	3	3	3	3	3	3	2	2	2	2	2	3	3	4	3	3	3	3	3	3	3
NP_002796.4;NP_001186092.1	NP_002796.4;NP_001186092.1	12;12	12;12	11;11	>gi|24497435|ref|NP_002796.4| 26S protease regulatory subunit 8 isoform 1 [Homo sapiens];>gi|312596881|ref|NP_001186092.1| 26S protease regulatory subunit 8 isoform 2 [Homo sapiens]	2	12	12	11	3	3	1	1	1	3	2	2	3	1	1	3	11	11	11	2	7	8	2	3	3	7	5	3	3	3	1	1	1	3	2	2	3	1	1	3	11	11	11	2
NP_001616.1;NP_037543.1;NP_001186128.1	NP_001616.1;NP_037543.1;NP_001186128.1	4;4;4	4;4;4	4;4;4	>gi|4502013|ref|NP_001616.1| adenylate kinase 2, mitochondrial isoform a [Homo sapiens];>gi|7524346|ref|NP_037543.1| adenylate kinase 2, mitochondrial isoform b [Homo sapiens];>gi|312836806|ref|NP_001186128.1| adenylate kinase 2, mitochondrial isoform c [H	3	4	4	4	1	1	1	1	1	1	1	2	2	0	0	0	0	0	0	2	1	1	1	1	1	1	1	1	1	1	1	1	1	1	1	2	2	0	0	0	0	0	0	2
NP_057185.1;NP_001186363.1	NP_057185.1;NP_001186363.1	2;2	2;2	2;2	>gi|7705437|ref|NP_057185.1| 60S ribosome subunit biogenesis protein NIP7 homolog isoform 1 [Homo sapiens];>gi|313661502|ref|NP_001186363.1| 60S ribosome subunit biogenesis protein NIP7 homolog isoform 2 [Homo sapiens]	2	2	2	2	0	0	0	0	0	0	0	0	0	0	0	0	2	2	1	0	0	0	0	0	0	0	0	0	0	0	0	0	0	0	0	0	0	0	0	0	2	2	1	0
NP_056249.1;NP_001186740.1;NP_001186741.1;NP_001186738.1	NP_056249.1;NP_001186740.1;NP_001186741.1;NP_001186738.1	1;1;1;1	1;1;1;1	1;1;1;1	>gi|7661566|ref|NP_056249.1| integrator complex subunit 7 isoform 1 [Homo sapiens];>gi|315259086|ref|NP_001186740.1| integrator complex subunit 7 isoform 2 [Homo sapiens];>gi|315283203|ref|NP_001186741.1| integrator complex subunit 7 isoform 3 [Homo sapien	4	1	1	1	0	1	0	0	0	1	0	0	0	0	0	0	0	1	1	0	0	0	0	0	0	1	0	1	0	1	0	0	0	1	0	0	0	0	0	0	0	1	1	0
NP_001186778.1;NP_004623.1;NP_387506.1;NP_001186779.1;NP_001186780.1	NP_001186778.1;NP_004623.1;NP_387506.1;NP_001186779.1;NP_001186780.1	16;16;16;16;16	16;16;16;16;16	16;16;16;16;16	>gi|315434212|ref|NP_001186778.1| 28S ribosomal protein S29, mitochondrial isoform 1 [Homo sapiens];>gi|4758118|ref|NP_004623.1| 28S ribosomal protein S29, mitochondrial isoform 1 [Homo sapiens];>gi|16905526|ref|NP_387506.1| 28S ribosomal protein S29, mito	5	16	16	16	3	3	3	7	7	7	9	8	6	0	1	0	3	2	3	12	15	15	2	2	2	7	6	7	3	3	3	7	7	7	9	8	6	0	1	0	3	2	3	12
NP_001186797.1;NP_006532.2	NP_001186797.1;NP_006532.2	4;4	4;4	4;4	>gi|315467838|ref|NP_001186797.1| glutaredoxin-3 [Homo sapiens];>gi|95113651|ref|NP_006532.2| glutaredoxin-3 [Homo sapiens]	2	4	4	4	0	1	1	1	1	1	3	2	2	0	0	0	0	0	0	2	3	3	1	1	1	2	4	3	0	1	1	1	1	1	3	2	2	0	0	0	0	0	0	2
NP_003016.1;NP_003017.1;NP_001186873.1	NP_003016.1;NP_003017.1;NP_001186873.1	1;1;1	1;1;1	1;1;1	>gi|4506929|ref|NP_003016.1| endophilin-A2 isoform 1 [Homo sapiens];>gi|4506931|ref|NP_003017.1| endophilin-A1 [Homo sapiens];>gi|317108193|ref|NP_001186873.1| endophilin-A2 isoform 3 [Homo sapiens]	3	1	1	1	1	1	0	1	1	1	1	0	1	0	0	0	0	0	0	1	1	1	0	1	0	1	1	1	1	1	0	1	1	1	1	0	1	0	0	0	0	0	0	1
NP_001186883.1;NP_001605.1	NP_001186883.1;NP_001605.1	30;30	1;1	1;1	>gi|316659409|ref|NP_001186883.1| actin, cytoplasmic 2 [Homo sapiens];>gi|4501887|ref|NP_001605.1| actin, cytoplasmic 2 [Homo sapiens]	2	30	1	1	23	22	23	24	23	24	25	25	23	23	23	23	22	22	23	23	25	24	23	25	24	27	27	27	1	1	1	1	1	1	1	1	1	1	1	1	1	1	1	1
NP_002483.1;NP_001186886.1	NP_002483.1;NP_001186886.1	2;2	2;2	2;2	>gi|4505363|ref|NP_002483.1| NADH dehydrogenase [ubiquinone] 1 beta subcomplex subunit 5, mitochondrial isoform 1 precursor [Homo sapiens];>gi|316660086|ref|NP_001186886.1| NADH dehydrogenase [ubiquinone] 1 beta subcomplex subunit 5, mitochondrial isoform	2	2	2	2	0	0	0	1	1	1	1	1	1	0	0	1	0	0	1	0	2	2	1	1	0	0	0	1	0	0	0	1	1	1	1	1	1	0	0	1	0	0	1	0
NP_001186902.1;NP_066357.2;NP_000992.1;NP_001186903.1;NP_001186901.1	NP_001186902.1;NP_066357.2;NP_000992.1	3;3;2;1;1	3;3;2;1;1	3;3;2;1;1	>gi|316983130|ref|NP_001186902.1| RPL36A-HNRNPH2 protein isoform a [Homo sapiens];>gi|316983124|ref|NP_066357.2| 60S ribosomal protein L36a isoform a [Homo sapiens];>gi|4506651|ref|NP_000992.1| 60S ribosomal protein L36a-like [Homo sapiens]	5	3	3	3	0	0	0	0	0	0	1	0	0	1	1	1	1	1	2	2	1	1	0	0	0	0	1	0	0	0	0	0	0	0	1	0	0	1	1	1	1	1	2	2
NP_001186913.1;NP_004997.4;NP_001186910.1;NP_001186912.1;NP_001186911.1	NP_001186913.1;NP_004997.4;NP_001186910.1;NP_001186912.1;NP_001186911.1	28;28;27;27;26	28;28;27;27;26	28;28;27;27;26	>gi|316983160|ref|NP_001186913.1| NADH-ubiquinone oxidoreductase 75 kDa subunit, mitochondrial isoform 5 [Homo sapiens];>gi|33519475|ref|NP_004997.4| NADH-ubiquinone oxidoreductase 75 kDa subunit, mitochondrial isoform 1 [Homo sapiens];>gi|316983154|ref|NP	5	28	28	28	5	4	5	16	15	17	0	1	0	0	0	1	9	8	12	22	22	25	4	4	2	16	15	13	5	4	5	16	15	17	0	1	0	0	0	1	9	8	12	22
NP_001188267.1;NP_001188268.1;NP_002958.2;NP_001188269.1	NP_001188267.1;NP_001188268.1;NP_002958.2;NP_001188269.1	5;5;5;5	5;5;5;5	1;1;1;1	>gi|321267469|ref|NP_001188267.1| scaffold attachment factor B1 isoform 1 [Homo sapiens];>gi|321267471|ref|NP_001188268.1| scaffold attachment factor B1 isoform 2 [Homo sapiens];>gi|21264343|ref|NP_002958.2| scaffold attachment factor B1 isoform 3 [Homo sa	4	5	5	1	0	0	0	0	0	0	0	0	1	0	0	0	5	3	4	0	0	0	0	0	0	0	0	0	0	0	0	0	0	0	0	0	1	0	0	0	5	3	4	0
NP_001173.2;NP_001188306.1;NP_001189333.1	NP_001173.2;NP_001188306.1;NP_001189333.1	16;16;14	16;16;14	16;16;14	>gi|188035924|ref|NP_001173.2| alpha-aminoadipic semialdehyde dehydrogenase isoform 1 precursor [Homo sapiens];>gi|319655561|ref|NP_001188306.1| alpha-aminoadipic semialdehyde dehydrogenase isoform 2 [Homo sapiens];>gi|320202964|ref|NP_001189333.1| alpha-a	3	16	16	16	5	5	5	8	8	8	7	6	5	0	0	1	4	5	5	13	13	14	2	2	1	4	6	6	5	5	5	8	8	8	7	6	5	0	0	1	4	5	5	13
NP_001188309.1;NP_387504.2	NP_001188309.1;NP_387504.2	1;1	1;1	1;1	>gi|319084483|ref|NP_001188309.1| contactin-associated protein-like 3B precursor [Homo sapiens];>gi|47519929|ref|NP_387504.2| contactin-associated protein-like 3 precursor [Homo sapiens]	2	1	1	1	1	1	0	1	0	1	0	0	0	0	0	0	1	1	0	0	1	1	1	0	1	0	0	0	1	1	0	1	0	1	0	0	0	0	0	0	1	1	0	0
NP_001188408.1;NP_057153.8;NP_078811.3;NP_001188401.1;NP_001188402.1	NP_001188408.1;NP_057153.8	3;2;1;1;1	3;2;1;1;1	3;2;1;1;1	>gi|319918873|ref|NP_001188408.1| CORO7-PAM16 protein [Homo sapiens];>gi|27363461|ref|NP_057153.8| mitochondrial import inner membrane translocase subunit TIM16 [Homo sapiens]	5	3	3	3	0	1	0	0	0	0	2	2	2	0	0	0	1	0	0	0	2	2	0	0	0	1	1	0	0	1	0	0	0	0	2	2	2	0	0	0	1	0	0	0
NP_001188474.1;NP_073605.4;NP_037418.3	NP_001188474.1;NP_073605.4	14;13;1	14;13;1	14;13;1	>gi|319996623|ref|NP_001188474.1| putative RNA-binding protein 15 isoform 2 [Homo sapiens];>gi|47933339|ref|NP_073605.4| putative RNA-binding protein 15 isoform 1 [Homo sapiens]	3	14	14	14	0	0	0	0	0	1	1	1	0	1	1	2	11	12	13	0	1	0	1	2	2	0	0	0	0	0	0	0	0	1	1	1	0	1	1	2	11	12	13	0
NP_001189342.1;NP_001189343.1;NP_006057.1;NP_697021.1	NP_001189342.1;NP_001189343.1;NP_006057.1;NP_697021.1	2;2;2;2	2;2;2;2	2;2;2;2	>gi|320202988|ref|NP_001189342.1| alcohol dehydrogenase [NADP(+)] [Homo sapiens];>gi|320202986|ref|NP_001189343.1| alcohol dehydrogenase [NADP(+)] [Homo sapiens];>gi|5174391|ref|NP_006057.1| alcohol dehydrogenase [NADP(+)] [Homo sapiens];>gi|24497577|ref|N	4	2	2	2	1	1	1	1	1	1	0	1	1	1	0	1	0	0	0	0	1	1	1	1	2	1	0	0	1	1	1	1	1	1	0	1	1	1	0	1	0	0	0	0
NP_112196.3;NP_001189352.1	NP_112196.3;NP_001189352.1	1;1	1;1	1;1	>gi|163792194|ref|NP_112196.3| TRMT1-like protein isoform 1 [Homo sapiens];>gi|320461686|ref|NP_001189352.1| TRMT1-like protein isoform 2 [Homo sapiens]	2	1	1	1	0	0	0	0	0	0	0	0	0	0	0	0	1	1	0	0	0	0	0	0	0	0	0	0	0	0	0	0	0	0	0	0	0	0	0	0	1	1	0	0
NP_001189360.1;NP_002565.1;NP_859047.1;NP_859048.1	NP_001189360.1;NP_002565.1;NP_859047.1;NP_859048.1	13;13;13;13	13;13;13;13	10;10;10;10	>gi|320461711|ref|NP_001189360.1| peroxiredoxin-1 [Homo sapiens];>gi|4505591|ref|NP_002565.1| peroxiredoxin-1 [Homo sapiens];>gi|32455264|ref|NP_859047.1| peroxiredoxin-1 [Homo sapiens];>gi|32455266|ref|NP_859048.1| peroxiredoxin-1 [Homo sapiens]	4	13	13	10	7	6	8	8	7	7	11	11	10	9	8	8	9	8	8	6	11	10	7	9	9	12	11	11	7	6	8	8	7	7	11	11	10	9	8	8	9	8	8	6
NP_003332.1;NP_001189405.1;NP_006348.1;NP_872619.1;NP_689866.1;NP_872607.1	NP_003332.1;NP_001189405.1;NP_006348.1;NP_872619.1;NP_689866.1;NP_872607.1	2;2;1;1;1;1	2;2;1;1;1;1	2;2;1;1;1;1	>gi|4507779|ref|NP_003332.1| ubiquitin-conjugating enzyme E2 E1 isoform 1 [Homo sapiens];>gi|321117185|ref|NP_001189405.1| ubiquitin-conjugating enzyme E2 E1 isoform 3 [Homo sapiens];>gi|5454146|ref|NP_006348.1| ubiquitin-conjugating enzyme E2 E3 [Homo sap	6	2	2	2	0	0	0	0	0	0	1	0	1	0	0	0	2	2	2	0	0	0	0	0	0	0	0	0	0	0	0	0	0	0	1	0	1	0	0	0	2	2	2	0
NP_003625.2;NP_001189431.1	NP_003625.2;NP_001189431.1	8;8	8;8	8;8	>gi|193211616|ref|NP_003625.2| protein NipSnap homolog 1 isoform 1 [Homo sapiens];>gi|321267511|ref|NP_001189431.1| protein NipSnap homolog 1 isoform 2 [Homo sapiens]	2	8	8	8	1	1	1	2	2	2	4	4	3	1	1	0	1	1	1	6	7	7	1	0	0	3	2	3	1	1	1	2	2	2	4	4	3	1	1	0	1	1	1	6
NP_001189787.1;NP_004416.2;NP_073155.2	NP_001189787.1;NP_004416.2;NP_073155.2	2;2;2	2;2;2	2;2;2	>gi|322302700|ref|NP_001189787.1| extracellular matrix protein 1 isoform 3 precursor [Homo sapiens];>gi|221316614|ref|NP_004416.2| extracellular matrix protein 1 isoform 1 precursor [Homo sapiens];>gi|221316616|ref|NP_073155.2| extracellular matrix protein	3	2	2	2	1	1	1	1	0	0	1	1	1	1	2	1	0	1	0	0	0	0	0	0	1	1	0	1	1	1	1	1	0	0	1	1	1	1	2	1	0	1	0	0
NP_848512.1;NP_848510.1;NP_478056.1;NP_055522.1;NP_001191073.1;NP_001191077.1;NP_001191075.1;NP_001191074.1;NP_001191076.1	NP_848512.1;NP_848510.1;NP_478056.1;NP_055522.1;NP_001191073.1;NP_001191077.1;NP_001191075.1;NP_001191074.1;NP_001191076.1	2;2;2;2;2;2;2;2;2	2;2;2;2;2;2;2;2;2	2;2;2;2;2;2;2;2;2	>gi|30795204|ref|NP_848512.1| histone deacetylase 9 isoform 5 [Homo sapiens];>gi|30795202|ref|NP_848510.1| histone deacetylase 9 isoform 4 [Homo sapiens];>gi|17158039|ref|NP_478056.1| histone deacetylase 9 isoform 1 [Homo sapiens];>gi|7662280|ref|NP_055522	9	2	2	2	0	0	0	0	0	0	0	0	0	0	0	1	0	0	0	1	0	0	1	1	1	0	0	0	0	0	0	0	0	0	0	0	0	0	0	1	0	0	0	1
NP_006238.1;NP_001191213.1	NP_006238.1;NP_001191213.1	3;3	3;3	3;3	>gi|5453958|ref|NP_006238.1| serine/threonine-protein phosphatase 5 isoform 1 [Homo sapiens];>gi|324021716|ref|NP_001191213.1| serine/threonine-protein phosphatase 5 isoform 2 [Homo sapiens]	2	3	3	3	0	0	0	0	0	0	2	2	2	0	0	0	0	0	0	1	1	1	0	0	0	1	1	0	0	0	0	0	0	0	2	2	2	0	0	0	0	0	0	1
NP_001191397.1;NP_005667.2;NP_001191396.1;NP_001191395.1;NP_690595.1;NP_005769.1	NP_001191397.1;NP_005667.2;NP_001191396.1;NP_001191395.1;NP_690595.1	42;41;41;36;36;2	42;41;41;36;36;2	42;41;41;36;36;2	>gi|325120986|ref|NP_001191397.1| RNA-binding protein 10 isoform 5 [Homo sapiens];>gi|20127479|ref|NP_005667.2| RNA-binding protein 10 isoform 1 [Homo sapiens];>gi|325120984|ref|NP_001191396.1| RNA-binding protein 10 isoform 4 [Homo sapiens];>gi|325120982|	6	42	42	42	7	10	11	15	18	17	28	26	27	11	15	12	38	34	38	9	20	17	39	41	40	27	28	24	7	10	11	15	18	17	28	26	27	11	15	12	38	34	38	9
NP_001191455.1;NP_001191456.1;NP_006271.1	NP_001191455.1;NP_001191456.1;NP_006271.1	3;3;3	3;3;3	3;3;3	>gi|325301072|ref|NP_001191455.1| translocon-associated protein subunit delta isoform 1 precursor [Homo sapiens];>gi|325301078|ref|NP_001191456.1| translocon-associated protein subunit delta isoform 3 precursor [Homo sapiens];>gi|5454090|ref|NP_006271.1| t	3	3	3	3	0	0	0	0	0	0	1	1	0	2	2	2	3	3	2	1	2	1	1	1	1	1	2	0	0	0	0	0	0	0	1	1	0	2	2	2	3	3	2	1
NP_001191676.1;NP_002904.3	NP_001191676.1;NP_002904.3	5;5	5;5	5;5	>gi|325296984|ref|NP_001191676.1| replication factor C subunit 1 isoform 2 [Homo sapiens];>gi|32528306|ref|NP_002904.3| replication factor C subunit 1 isoform 1 [Homo sapiens]	2	5	5	5	0	0	0	0	0	0	0	0	0	0	0	0	4	4	3	0	0	0	0	0	0	0	0	0	0	0	0	0	0	0	0	0	0	0	0	0	4	4	3	0
NP_001193469.1;NP_004921.1	NP_001193469.1;NP_004921.1	8;8	8;8	8;8	>gi|330864679|ref|NP_001193469.1| F-actin-capping protein subunit beta isoform 2 [Homo sapiens];>gi|4826659|ref|NP_004921.1| F-actin-capping protein subunit beta isoform 1 [Homo sapiens]	2	8	8	8	3	3	3	3	3	3	4	4	4	2	2	2	3	2	2	3	3	4	2	3	2	4	6	4	3	3	3	3	3	3	4	4	4	2	2	2	3	2	2	3
NP_001193599.1	NP_001193599.1	1	1	1	>gi|331284217|ref|NP_001193599.1| cytosolic phospholipase A2 epsilon [Homo sapiens]	1	1	1	1	0	0	0	0	0	0	0	0	0	0	0	0	0	0	0	0	0	0	1	1	1	0	0	0	0	0	0	0	0	0	0	0	0	0	0	0	0	0	0	0
NP_001193638.1;NP_002724.1;NP_001193639.1;NP_057287.2;NP_001035723.1;NP_077747.1	NP_001193638.1;NP_002724.1;NP_001193639.1	3;3;3;1;1;1	3;3;3;1;1;1	3;3;3;1;1;1	>gi|332000015|ref|NP_001193638.1| 5-AMP-activated protein kinase subunit gamma-1 isoform 3 [Homo sapiens];>gi|4506061|ref|NP_002724.1| 5-AMP-activated protein kinase subunit gamma-1 isoform 1 [Homo sapiens];>gi|332000017|ref|NP_001193639.1| 5-AMP-activa	6	3	3	3	1	1	0	0	0	0	0	0	0	2	2	1	3	2	1	0	1	0	0	0	0	0	0	1	1	1	0	0	0	0	0	0	0	2	2	1	3	2	1	0
NP_004209.2;NP_004654.1;NP_001193765.1	NP_004209.2;NP_004654.1;NP_001193765.1	3;3;3	3;3;3	3;3;3	>gi|190358517|ref|NP_004209.2| ras-related protein Rab-11B [Homo sapiens];>gi|4758984|ref|NP_004654.1| ras-related protein Rab-11A isoform 1 [Homo sapiens];>gi|332205939|ref|NP_001193765.1| ras-related protein Rab-11A isoform 2 [Homo sapiens]	3	3	3	3	0	0	0	0	0	0	3	2	2	1	1	1	0	1	1	1	3	2	2	2	2	2	3	3	0	0	0	0	0	0	3	2	2	1	1	1	0	1	1	1
NP_001193943.1;NP_001226.2	NP_001193943.1;NP_001226.2	8;8	8;8	8;8	>gi|333360851|ref|NP_001193943.1| serpin H1 precursor [Homo sapiens];>gi|32454741|ref|NP_001226.2| serpin H1 precursor [Homo sapiens]	2	8	8	8	3	2	3	2	1	3	5	5	5	4	5	5	7	7	7	2	4	5	4	4	4	7	7	6	3	2	3	2	1	3	5	5	5	4	5	5	7	7	7	2
NP_005037.1;NP_644806.1;NP_001193982.1	NP_005037.1;NP_644806.1;NP_001193982.1	1;1;1	1;1;1	1;1;1	>gi|4826950|ref|NP_005037.1| kallikrein-7 isoform 1 preproprotein [Homo sapiens];>gi|21327705|ref|NP_644806.1| kallikrein-7 isoform 1 preproprotein [Homo sapiens];>gi|333609286|ref|NP_001193982.1| kallikrein-7 isoform 2 [Homo sapiens]	3	1	1	1	0	0	0	0	0	0	0	1	1	0	0	0	0	0	0	0	0	0	0	0	0	0	0	0	0	0	0	0	0	0	0	1	1	0	0	0	0	0	0	0
NP_001203.1	NP_001203.1	13	13	13	>gi|4502491|ref|NP_001203.1| complement component 1 Q subcomponent-binding protein, mitochondrial precursor [Homo sapiens]	1	13	13	13	3	4	3	4	5	5	11	10	11	5	5	5	7	8	8	12	12	11	2	2	2	6	6	5	3	4	3	4	5	5	11	10	11	5	5	5	7	8	8	12
NP_001212.2;NP_742112.1;NP_742127.1;NP_742113.1;NP_742125.1;NP_742126.1	NP_001212.2;NP_742112.1;NP_742127.1;NP_742113.1;NP_742125.1;NP_742126.1	2;2;2;2;2;2	2;2;2;2;2;2	2;2;2;2;2;2	>gi|26667180|ref|NP_001212.2| calcium/calmodulin-dependent protein kinase type II subunit delta isoform 3 [Homo sapiens];>gi|212549753|ref|NP_742112.1| calcium/calmodulin-dependent protein kinase type II subunit delta isoform 5 [Homo sapiens];>gi|212549756	6	2	2	2	0	1	1	1	1	1	1	1	1	1	1	1	2	2	1	0	1	0	1	1	2	2	1	1	0	1	1	1	1	1	1	1	1	1	1	1	2	2	1	0
NP_001215.1	NP_001215.1	2	2	2	>gi|4502575|ref|NP_001215.1| caspase-2 isoform 2 [Homo sapiens]	1	2	2	2	1	1	1	1	1	1	1	0	1	0	0	0	0	0	0	0	1	2	0	0	0	1	1	1	1	1	1	1	1	1	1	0	1	0	0	0	0	0	0	0
NP_001227.1;NP_001748.1	NP_001227.1;NP_001748.1	2;2	2;2	2;2	>gi|4502601|ref|NP_001227.1| carbonyl reductase [NADPH] 3 [Homo sapiens];>gi|4502599|ref|NP_001748.1| carbonyl reductase [NADPH] 1 [Homo sapiens]	2	2	2	2	1	1	0	1	1	1	1	1	1	1	1	0	1	0	0	1	0	1	0	0	0	2	2	1	1	1	0	1	1	1	1	1	1	1	1	0	1	0	0	1
NP_001229236.1;NP_055704.2;NP_001229238.1	NP_001229236.1;NP_055704.2;NP_001229238.1	37;37;32	37;37;32	37;37;32	>gi|334085248|ref|NP_001229236.1| presequence protease, mitochondrial isoform 1 precursor [Homo sapiens];>gi|41352061|ref|NP_055704.2| presequence protease, mitochondrial isoform 2 precursor [Homo sapiens];>gi|334085252|ref|NP_001229238.1| presequence prot	3	37	37	37	15	15	14	20	17	18	17	16	14	1	0	0	2	3	2	25	34	29	2	1	1	13	14	18	15	15	14	20	17	18	17	16	14	1	0	0	2	3	2	25
NP_909122.1;NP_004893.1;NP_001229528.1;NP_001229529.1	NP_909122.1;NP_004893.1;NP_001229528.1;NP_001229529.1	4;4;4;4	4;4;4;4	4;4;4;4	>gi|35493811|ref|NP_909122.1| RNA-binding protein 39 isoform a [Homo sapiens];>gi|4757926|ref|NP_004893.1| RNA-binding protein 39 isoform b [Homo sapiens];>gi|336176064|ref|NP_001229528.1| RNA-binding protein 39 isoform c [Homo sapiens];>gi|336176066|ref|N	4	4	4	4	2	2	1	1	2	0	2	1	1	0	0	0	1	2	2	0	0	0	0	0	0	1	0	0	2	2	1	1	2	0	2	1	1	0	0	0	1	2	2	0
NP_001229696.1;NP_001229697.1;NP_056255.2;NP_001229698.1;XP_003846435.1	NP_001229696.1;NP_001229697.1;NP_056255.2	45;45;44;7;4	45;45;44;7;4	44;44;43;7;4	>gi|337756501|ref|NP_001229696.1| monofunctional C1-tetrahydrofolate synthase, mitochondrial isoform 1 precursor [Homo sapiens];>gi|337756507|ref|NP_001229697.1| monofunctional C1-tetrahydrofolate synthase, mitochondrial isoform 3 [Homo sapiens];>gi|367967	5	45	45	44	22	25	22	25	25	26	29	27	29	2	2	2	14	10	13	37	34	33	5	4	5	25	27	27	22	25	22	25	25	26	29	27	29	2	2	2	14	10	13	37
NP_001229757.1;NP_068586.1;NP_001229759.1;NP_001229760.1	NP_001229757.1;NP_068586.1;NP_001229759.1;NP_001229760.1	1;1;1;1	1;1;1;1	1;1;1;1	>gi|338827646|ref|NP_001229757.1| elongation of very long chain fatty acids protein 5 isoform 2 [Homo sapiens];>gi|11464975|ref|NP_068586.1| elongation of very long chain fatty acids protein 5 isoform 1 [Homo sapiens];>gi|338827650|ref|NP_001229759.1| elon	4	1	1	1	0	0	0	0	0	0	0	0	0	0	0	0	1	1	1	0	0	0	0	1	1	0	0	0	0	0	0	0	0	0	0	0	0	0	0	0	1	1	1	0
NP_891993.1;NP_001229786.1;NP_001229789.1;NP_001229788.1;NP_002722.1;NP_001229787.1;NP_001229791.1;NP_997461.1	NP_891993.1;NP_001229786.1;NP_001229789.1;NP_001229788.1;NP_002722.1;NP_001229787.1;NP_001229791.1	3;3;3;3;3;3;3;1	1;1;1;1;1;1;1;1	1;1;1;1;1;1;1;1	>gi|33636738|ref|NP_891993.1| cAMP-dependent protein kinase catalytic subunit beta isoform 1 [Homo sapiens];>gi|338827753|ref|NP_001229786.1| cAMP-dependent protein kinase catalytic subunit beta isoform 4 [Homo sapiens];>gi|338827759|ref|NP_001229789.1| cA	8	3	1	1	2	1	1	1	1	1	1	1	1	0	2	1	3	2	3	0	3	1	2	2	1	2	2	2	1	1	1	1	1	1	0	0	0	0	1	0	1	1	1	0
NP_001229862.1;NP_003090.2;NP_683758.1	NP_001229862.1;NP_003090.2;NP_683758.1	2;2;2	2;2;2	2;2;2	>gi|339409190|ref|NP_001229862.1| sorting nexin-1 isoform d [Homo sapiens];>gi|23111034|ref|NP_003090.2| sorting nexin-1 isoform a [Homo sapiens];>gi|23111032|ref|NP_683758.1| sorting nexin-1 isoform b [Homo sapiens]	3	2	2	2	0	0	1	0	1	1	0	0	0	0	0	0	0	0	0	0	0	1	0	0	0	1	2	1	0	0	1	0	1	1	0	0	0	0	0	0	0	0	0	0
NP_001230122.1;NP_057667.1;NP_570913.1	NP_001230122.1;NP_057667.1;NP_570913.1	1;1;1	1;1;1	1;1;1	>gi|342307069|ref|NP_001230122.1| BPI fold-containing family A member 1 precursor [Homo sapiens];>gi|7706119|ref|NP_057667.1| BPI fold-containing family A member 1 precursor [Homo sapiens];>gi|18765705|ref|NP_570913.1| BPI fold-containing family A member 1	3	1	1	1	0	0	0	0	0	0	0	0	0	0	0	0	0	0	0	0	1	1	0	0	0	0	0	0	0	0	0	0	0	0	0	0	0	0	0	0	0	0	0	0
NP_055118.1;NP_001230154.1	NP_055118.1;NP_001230154.1	1;1	1;1	1;1	>gi|7657455|ref|NP_055118.1| pescadillo homolog isoform 1 [Homo sapiens];>gi|342672053|ref|NP_001230154.1| pescadillo homolog isoform 2 [Homo sapiens]	2	1	1	1	0	0	0	0	0	0	0	0	0	0	0	0	1	1	1	0	0	0	0	1	1	0	0	0	0	0	0	0	0	0	0	0	0	0	0	0	1	1	1	0
NP_955392.1;NP_001230824.1;NP_955394.1;NP_955393.1;NP_003279.2;NP_955395.1;NP_955391.1;NP_001230820.1;NP_001230821.1;NP_001230823.1	NP_955392.1;NP_001230824.1;NP_955394.1;NP_955393.1;NP_003279.2;NP_955395.1;NP_955391.1;NP_001230820.1;NP_001230821.1;NP_001230823.1	2;2;2;2;2;2;2;2;2;1	2;2;2;2;2;2;2;2;2;1	2;2;2;2;2;2;2;2;2;1	>gi|40805864|ref|NP_955392.1| tumor protein D54 isoform a [Homo sapiens];>gi|345198270|ref|NP_001230824.1| tumor protein D54 isoform j [Homo sapiens];>gi|40805868|ref|NP_955394.1| tumor protein D54 isoform c [Homo sapiens];>gi|40805866|ref|NP_955393.1| tum	10	2	2	2	0	0	0	0	0	0	0	1	1	0	0	0	0	0	0	0	0	1	0	1	0	1	1	1	0	0	0	0	0	0	0	1	1	0	0	0	0	0	0	0
NP_001230870.1;NP_001230871.1	NP_001230870.1;NP_001230871.1	4;4	1;1	1;1	>gi|345478671|ref|NP_001230870.1| phosphoribosyl pyrophosphate synthase-associated protein 2 isoform 4 [Homo sapiens];>gi|345478663|ref|NP_001230871.1| phosphoribosyl pyrophosphate synthase-associated protein 2 isoform 4 [Homo sapiens]	2	4	1	1	0	0	0	0	0	0	0	1	1	2	0	0	2	1	2	0	2	3	0	0	0	1	2	2	0	0	0	0	0	0	0	0	0	0	0	0	0	0	0	0
NP_001231513.1;NP_057103.2;NP_001257572.1;NP_001231514.1;NP_932068.2	NP_001231513.1;NP_057103.2;NP_001257572.1;NP_001231514.1	3;2;2;2;1	3;2;2;2;1	3;2;2;2;1	>gi|347446676|ref|NP_001231513.1| C7orf55-LUC7L2 protein [Homo sapiens];>gi|116812577|ref|NP_057103.2| putative RNA-binding protein Luc7-like 2 isoform 1 [Homo sapiens];>gi|397174790|ref|NP_001257572.1| putative RNA-binding protein Luc7-like 2 isoform 4 [H	5	3	3	3	1	1	1	1	1	0	1	2	2	0	1	1	0	0	0	0	2	2	0	0	0	2	2	2	1	1	1	1	1	0	1	2	2	0	1	1	0	0	0	0
NP_001231639.1;NP_002047.2;NP_005101.1	NP_001231639.1;NP_002047.2	10;10;3	10;10;3	10;10;3	>gi|347659028|ref|NP_001231639.1| glucosamine--fructose-6-phosphate aminotransferase [isomerizing] 1 isoform 1 [Homo sapiens];>gi|205277386|ref|NP_002047.2| glucosamine--fructose-6-phosphate aminotransferase [isomerizing] 1 isoform 2 [Homo sapiens]	3	10	10	10	0	1	1	0	1	0	4	3	3	0	0	0	10	8	10	4	4	4	2	2	2	5	3	5	0	1	1	0	1	0	4	3	3	0	0	0	10	8	10	4
NP_004688.2;NP_001231855.1	NP_004688.2;NP_001231855.1	2;2	2;2	2;2	>gi|24431950|ref|NP_004688.2| U4/U6 small nuclear ribonucleoprotein Prp4 isoform 1 [Homo sapiens];>gi|349732206|ref|NP_001231855.1| U4/U6 small nuclear ribonucleoprotein Prp4 isoform 2 [Homo sapiens]	2	2	2	2	0	0	0	0	0	0	0	0	0	0	0	0	2	2	1	0	0	0	0	0	0	0	0	0	0	0	0	0	0	0	0	0	0	0	0	0	2	2	1	0
NP_003320.2;NP_001231867.1	NP_003320.2;NP_001231867.1	2;2	2;2	2;2	>gi|50592994|ref|NP_003320.2| thioredoxin isoform 1 [Homo sapiens];>gi|349732256|ref|NP_001231867.1| thioredoxin isoform 2 [Homo sapiens]	2	2	2	2	0	1	0	1	1	1	2	2	2	2	2	2	1	2	2	2	2	2	2	2	2	2	2	2	0	1	0	1	1	1	2	2	2	2	2	2	1	2	2	2
NP_001231903.1;NP_002701.1;NP_001008709.1;NP_002699.1;NP_002700.1;NP_996759.1;NP_996756.1	NP_001231903.1;NP_002701.1;NP_001008709.1;NP_002699.1;NP_002700.1;NP_996759.1	4;4;2;2;2;2;1	4;4;2;2;2;2;1	4;4;2;2;2;2;1	>gi|350276247|ref|NP_001231903.1| serine/threonine-protein phosphatase PP1-gamma catalytic subunit isoform 2 [Homo sapiens];>gi|4506007|ref|NP_002701.1| serine/threonine-protein phosphatase PP1-gamma catalytic subunit isoform 1 [Homo sapiens];>gi|56790945|	7	4	4	4	1	1	1	1	1	0	2	2	1	1	1	2	1	1	0	0	1	2	1	1	1	3	2	2	1	1	1	1	1	0	2	2	1	1	1	2	1	1	0	0
NP_001234926.1;NP_002947.1;NP_937883.1;NP_003379.3;NP_115797.1	NP_001234926.1;NP_002947.1;NP_937883.1;NP_003379.3;NP_115797.1	2;2;2;1;1	2;2;2;1;1	2;2;2;1;1	>gi|351542242|ref|NP_001234926.1| CAP-Gly domain-containing linker protein 1 isoform c [Homo sapiens];>gi|4506751|ref|NP_002947.1| CAP-Gly domain-containing linker protein 1 isoform a [Homo sapiens];>gi|38044112|ref|NP_937883.1| CAP-Gly domain-containing l	5	2	2	2	1	1	1	2	1	1	2	1	0	2	2	1	1	2	1	0	1	1	0	0	1	1	1	1	1	1	1	2	1	1	2	1	0	2	2	1	1	2	1	0
NP_001238968.1;NP_004574.2;NP_958842.1;NP_001238965.1;NP_002859.1;NP_001238966.1	NP_001238968.1;NP_004574.2;NP_958842.1	3;3;3;1;1;1	3;3;3;1;1;1	2;2;2;0;0;0	>gi|354721184|ref|NP_001238968.1| ras-related protein Rab-5C isoform b [Homo sapiens];>gi|41393545|ref|NP_004574.2| ras-related protein Rab-5C isoform a [Homo sapiens];>gi|41393614|ref|NP_958842.1| ras-related protein Rab-5C isoform a [Homo sapiens]	6	3	3	2	2	2	0	1	1	1	3	3	3	3	3	3	3	3	2	1	2	1	1	1	1	3	2	2	2	2	0	1	1	1	3	3	3	3	3	3	3	3	2	1
NP_001238978.1;NP_001238982.1;NP_005380.2;NP_001238980.1;NP_001238981.1;NP_001238979.1	NP_001238978.1;NP_001238982.1;NP_005380.2;NP_001238980.1;NP_001238981.1;NP_001238979.1	4;4;4;4;3;3	4;4;4;4;3;3	4;4;4;4;3;3	>gi|354983493|ref|NP_001238978.1| protein-L-isoaspartate(D-aspartate) O-methyltransferase isoform 2 [Homo sapiens];>gi|354983501|ref|NP_001238982.1| protein-L-isoaspartate(D-aspartate) O-methyltransferase isoform 1 [Homo sapiens];>gi|226530908|ref|NP_00538	6	4	4	4	0	0	0	0	0	0	1	1	1	0	0	0	0	0	0	1	3	4	0	1	0	1	1	0	0	0	0	0	0	0	1	1	1	0	0	0	0	0	0	1
NP_001239007.1;NP_006304.1;NP_003354.2;NP_004642.2;NP_955475.1	NP_001239007.1;NP_006304.1;NP_003354.2;NP_004642.2;NP_955475.1	2;2;1;1;1	2;2;1;1;1	2;2;1;1;1	>gi|355330276|ref|NP_001239007.1| ubiquitin carboxyl-terminal hydrolase 15 isoform 1 [Homo sapiens];>gi|14149627|ref|NP_006304.1| ubiquitin carboxyl-terminal hydrolase 15 isoform 2 [Homo sapiens];>gi|40795665|ref|NP_003354.2| ubiquitin carboxyl-terminal hy	5	2	2	2	0	0	0	0	0	0	1	1	1	0	0	0	0	1	1	0	0	1	0	0	1	2	2	1	0	0	0	0	0	0	1	1	1	0	0	0	0	1	1	0
NP_056280.2;NP_001239085.1	NP_056280.2;NP_001239085.1	4;4	4;4	4;4	>gi|157739942|ref|NP_056280.2| gem-associated protein 5 isoform 1 [Homo sapiens];>gi|356461016|ref|NP_001239085.1| gem-associated protein 5 isoform 2 [Homo sapiens]	2	4	4	4	1	0	1	0	0	1	2	2	2	0	0	0	0	0	1	0	2	1	0	1	1	4	1	1	1	0	1	0	0	1	2	2	2	0	0	0	0	0	1	0
NP_001239546.1;NP_002288.1	NP_001239546.1;NP_002288.1	2;2	2;2	2;2	>gi|357933617|ref|NP_001239546.1| lipocalin-1 isoform 1 precursor [Homo sapiens];>gi|4504963|ref|NP_002288.1| lipocalin-1 isoform 1 precursor [Homo sapiens]	2	2	2	2	1	0	1	1	1	1	2	2	2	2	2	2	2	2	2	0	2	2	2	2	2	1	1	1	1	0	1	1	1	1	2	2	2	2	2	2	2	2	2	0
NP_115890.2;NP_001239604.1;NP_001239605.1;NP_001239606.1	NP_115890.2;NP_001239604.1;NP_001239605.1;NP_001239606.1	8;8;8;5	8;8;8;5	8;8;8;5	>gi|28416953|ref|NP_115890.2| acetyl-coenzyme A synthetase 2-like, mitochondrial isoform 1 precursor [Homo sapiens];>gi|358248205|ref|NP_001239604.1| acetyl-coenzyme A synthetase 2-like, mitochondrial isoform 2 precursor [Homo sapiens];>gi|358248211|ref|NP	4	8	8	8	1	1	1	4	6	5	3	2	4	0	0	0	1	0	0	8	6	7	1	0	0	1	0	0	1	1	1	4	6	5	3	2	4	0	0	0	1	0	0	8
NP_001240308.1;NP_001240309.1;NP_001240311.1;NP_001240312.1;NP_002939.2;NP_001240313.1	NP_001240308.1;NP_001240309.1;NP_001240311.1;NP_001240312.1;NP_002939.2;NP_001240313.1	10;10;10;10;10;5	10;10;10;10;10;5	10;10;10;10;10;5	>gi|358356396|ref|NP_001240308.1| 60S ribosomal protein L15 isoform 1 [Homo sapiens];>gi|358356398|ref|NP_001240309.1| 60S ribosomal protein L15 isoform 1 [Homo sapiens];>gi|358356402|ref|NP_001240311.1| 60S ribosomal protein L15 isoform 1 [Homo sapiens];>	6	10	10	10	2	2	1	1	1	1	6	6	7	6	7	7	8	9	10	5	5	5	5	5	6	6	6	7	2	2	1	1	1	1	6	6	7	6	7	7	8	9	10	5
NP_001240652.1;NP_001240653.1;NP_064519.2	NP_001240652.1;NP_001240653.1;NP_064519.2	2;2;2	2;2;2	2;2;2	>gi|359279859|ref|NP_001240652.1| dihydropyrimidinase-related protein 5 [Homo sapiens];>gi|359279861|ref|NP_001240653.1| dihydropyrimidinase-related protein 5 [Homo sapiens];>gi|19923821|ref|NP_064519.2| dihydropyrimidinase-related protein 5 [Homo sapiens]	3	2	2	2	0	0	0	0	0	0	0	0	0	0	0	0	0	0	0	0	1	0	0	0	0	1	0	1	0	0	0	0	0	0	0	0	0	0	0	0	0	0	0	0
NP_003383.2;NP_001243034.1	NP_003383.2;NP_001243034.1	1;1	1;1	1;1	>gi|40806205|ref|NP_003383.2| protein Wnt-5a isoform 1 [Homo sapiens];>gi|371502087|ref|NP_001243034.1| protein Wnt-5a isoform 2 precursor [Homo sapiens]	2	1	1	1	0	0	0	1	1	0	0	0	0	0	0	0	1	1	1	0	0	0	0	1	0	1	0	0	0	0	0	1	1	0	0	0	0	0	0	0	1	1	1	0
NP_001243084.1	NP_001243084.1	1	1	1	>gi|371877632|ref|NP_001243084.1| armadillo repeat-containing X-linked protein 4 [Homo sapiens]	1	1	1	1	0	0	0	0	0	0	0	0	0	0	0	0	0	1	0	0	0	0	0	0	0	0	0	0	0	0	0	0	0	0	0	0	0	0	0	0	0	1	0	0
NP_015556.1;NP_001243198.1;NP_001243199.1	NP_015556.1;NP_001243198.1;NP_001243199.1	1;1;1	1;1;1	1;1;1	>gi|6453818|ref|NP_015556.1| kinesin-like protein KIF22 isoform 1 [Homo sapiens];>gi|372266146|ref|NP_001243198.1| kinesin-like protein KIF22 isoform 2 [Homo sapiens];>gi|372266148|ref|NP_001243199.1| kinesin-like protein KIF22 isoform 2 [Homo sapiens]	3	1	1	1	0	0	0	0	0	0	0	0	0	0	0	0	1	1	1	0	0	0	1	1	1	0	0	0	0	0	0	0	0	0	0	0	0	0	0	0	1	1	1	0
NP_001243239.1	NP_001243239.1	16	16	3	>gi|373251164|ref|NP_001243239.1| glutaminase kidney isoform, mitochondrial isoform 2 [Homo sapiens]	1	16	16	3	6	7	8	7	7	6	11	13	11	2	2	2	3	0	1	12	14	14	1	2	4	9	8	7	6	7	8	7	7	6	11	13	11	2	2	2	3	0	1	12
NP_067075.1;NP_001243340.1;NP_001243339.1;NP_001243341.1	NP_067075.1;NP_001243340.1;NP_001243339.1;NP_001243341.1	2;2;1;1	2;2;1;1	2;2;1;1	>gi|10880989|ref|NP_067075.1| ras-related protein Rab-18 isoform 1 [Homo sapiens];>gi|374081856|ref|NP_001243340.1| ras-related protein Rab-18 isoform 3 [Homo sapiens];>gi|374081854|ref|NP_001243339.1| ras-related protein Rab-18 isoform 2 [Homo sapiens];>g	4	2	2	2	0	0	0	0	0	0	0	0	0	0	0	0	0	1	1	0	0	0	0	0	0	0	0	0	0	0	0	0	0	0	0	0	0	0	0	0	0	1	1	0
NP_115640.1;NP_001243345.1;NP_001243346.1;XP_003846567.1;NP_001034792.3;XP_003846583.1;NP_060410.2;NP_899228.4;NP_001095133.2;NP_001096133.1;NP_001164226.1;NP_775909.2	NP_115640.1;NP_001243345.1;NP_001243346.1;XP_003846567.1;NP_001034792.3;XP_003846583.1;NP_060410.2;NP_899228.4;NP_001095133.2;NP_001096133.1;NP_001164226.1;NP_775909.2	2;2;2;1;1;1;1;1;1;1;1;1	2;2;2;1;1;1;1;1;1;1;1;1	2;2;2;1;1;1;1;1;1;1;1;1	>gi|14149997|ref|NP_115640.1| neuroblastoma breakpoint family member 3 isoform 1 [Homo sapiens];>gi|374088174|ref|NP_001243345.1| neuroblastoma breakpoint family member 3 isoform 2 [Homo sapiens];>gi|374088176|ref|NP_001243346.1| neuroblastoma breakpoint f	12	2	2	2	1	1	1	1	1	1	1	1	1	0	0	0	1	1	0	1	0	1	1	0	1	0	0	0	1	1	1	1	1	1	1	1	1	0	0	0	1	1	0	1
NP_001243439.1;NP_001243440.1;NP_001243441.1;NP_001243442.1;NP_003134.1	NP_001243439.1;NP_001243440.1;NP_001243441.1;NP_001243442.1;NP_003134.1	15;15;15;15;15	15;15;15;15;15	15;15;15;15;15	>gi|374671775|ref|NP_001243439.1| single-stranded DNA-binding protein, mitochondrial precursor [Homo sapiens];>gi|374671785|ref|NP_001243440.1| single-stranded DNA-binding protein, mitochondrial precursor [Homo sapiens];>gi|374671787|ref|NP_001243441.1| si	5	15	15	15	9	10	9	11	11	11	13	12	12	1	1	1	3	3	0	12	15	15	1	1	0	10	9	8	9	10	9	11	11	11	13	12	12	1	1	1	3	3	0	12
NP_001243463.1;NP_005975.1	NP_001243463.1;NP_005975.1	6;6	6;6	6;6	>gi|374717343|ref|NP_001243463.1| tricarboxylate transport protein, mitochondrial isoform b [Homo sapiens];>gi|21389315|ref|NP_005975.1| tricarboxylate transport protein, mitochondrial isoform a precursor [Homo sapiens]	2	6	6	6	1	1	0	0	0	0	3	3	3	3	3	1	4	5	6	3	4	4	2	1	1	4	2	1	1	1	0	0	0	0	3	3	3	3	3	1	4	5	6	3
NP_001243546.1;NP_006650.1;NP_001243547.1	NP_001243546.1;NP_006650.1;NP_001243547.1	7;7;4	7;7;4	7;7;4	>gi|375298717|ref|NP_001243546.1| gamma-tubulin complex component 2 isoform 1 [Homo sapiens];>gi|5729840|ref|NP_006650.1| gamma-tubulin complex component 2 isoform 2 [Homo sapiens];>gi|375298720|ref|NP_001243547.1| gamma-tubulin complex component 2 isoform	3	7	7	7	1	0	0	1	0	0	1	1	0	0	0	0	7	7	7	0	1	2	1	0	0	2	1	1	1	0	0	1	0	0	1	1	0	0	0	0	7	7	7	0
NP_055487.2;NP_001243607.1;NP_001243608.1;NP_001243609.1;NP_001243610.1	NP_055487.2;NP_001243607.1;NP_001243608.1	8;8;7;3;3	8;8;7;3;3	8;8;7;3;3	>gi|62988276|ref|NP_055487.2| mitochondrial ribonuclease P protein 3 isoform 1 precursor [Homo sapiens];>gi|375493513|ref|NP_001243607.1| mitochondrial ribonuclease P protein 3 isoform 2 [Homo sapiens];>gi|375493516|ref|NP_001243608.1| mitochondrial ribonu	5	8	8	8	0	0	0	2	3	3	1	0	2	0	0	0	2	1	2	7	8	8	0	0	0	1	2	3	0	0	0	2	3	3	1	0	2	0	0	0	2	1	2	7
NP_001243618.1;NP_001243619.1;NP_001243620.1	NP_001243618.1;NP_001243619.1;NP_001243620.1	2;2;2	2;2;2	2;2;2	>gi|375340329|ref|NP_001243618.1| maternal embryonic leucine zipper kinase isoform 5 [Homo sapiens];>gi|375493540|ref|NP_001243619.1| maternal embryonic leucine zipper kinase isoform 6 [Homo sapiens];>gi|375493542|ref|NP_001243620.1| maternal embryonic leu	3	2	2	2	1	2	1	1	1	1	1	1	1	1	1	1	1	1	1	1	1	1	1	2	1	1	1	1	1	2	1	1	1	1	1	1	1	1	1	1	1	1	1	1
NP_004208.2;NP_001243763.1	NP_004208.2;NP_001243763.1	2;2	2;2	2;2	>gi|83776600|ref|NP_004208.2| aurora kinase B isoform 1 [Homo sapiens];>gi|378786658|ref|NP_001243763.1| aurora kinase B isoform 2 [Homo sapiens]	2	2	2	2	0	0	0	0	0	0	0	0	0	0	0	1	1	0	1	0	0	0	0	0	0	0	0	0	0	0	0	0	0	0	0	0	0	0	0	1	1	0	1	0
NP_001243764.1;NP_078914.1;NP_001243765.1;NP_001243766.1	NP_001243764.1;NP_078914.1;NP_001243765.1;NP_001243766.1	3;3;3;3	3;3;3;3	3;3;3;3	>gi|378786662|ref|NP_001243764.1| queuine tRNA-ribosyltransferase subunit QTRTD1 isoform 2 [Homo sapiens];>gi|13375872|ref|NP_078914.1| queuine tRNA-ribosyltransferase subunit QTRTD1 isoform 1 [Homo sapiens];>gi|378786664|ref|NP_001243765.1| queuine tRNA-r	4	3	3	3	0	0	0	2	2	2	0	1	0	0	1	1	1	2	2	1	2	3	1	0	0	0	1	0	0	0	0	2	2	2	0	1	0	0	1	1	1	2	2	1
NP_001243778.1;NP_002682.2	NP_001243778.1;NP_002682.2	3;3	2;2	2;2	>gi|379030588|ref|NP_001243778.1| DNA polymerase delta catalytic subunit [Homo sapiens];>gi|156616275|ref|NP_002682.2| DNA polymerase delta catalytic subunit [Homo sapiens]	2	3	2	2	1	1	1	1	1	1	1	1	0	1	1	1	2	3	2	2	0	0	1	1	2	1	1	1	0	0	0	0	0	0	0	0	0	0	0	0	1	2	1	1
NP_001243816.1;NP_001243817.1;NP_001243818.1;NP_694581.1	NP_001243816.1;NP_001243817.1;NP_001243818.1;NP_694581.1	1;1;1;1	1;1;1;1	1;1;1;1	>gi|379642577|ref|NP_001243816.1| protein FAM26D isoform a [Homo sapiens];>gi|379642579|ref|NP_001243817.1| protein FAM26D isoform b [Homo sapiens];>gi|379643056|ref|NP_001243818.1| protein FAM26D isoform c precursor [Homo sapiens];>gi|23308563|ref|NP_6945	4	1	1	1	0	0	0	0	0	0	0	0	0	0	0	0	0	0	0	0	0	0	1	1	1	0	0	0	0	0	0	0	0	0	0	0	0	0	0	0	0	0	0	0
NP_001243893.1;NP_078937.3;NP_001243894.1;NP_001243895.1;NP_001243896.1;NP_001243897.1;NP_001243898.1	NP_001243893.1;NP_078937.3;NP_001243894.1;NP_001243895.1;NP_001243896.1;NP_001243897.1;NP_001243898.1	2;2;2;2;2;2;2	2;2;2;2;2;2;2	2;2;2;2;2;2;2	>gi|379698839|ref|NP_001243893.1| coiled-coil domain-containing protein 51 isoform 1 [Homo sapiens];>gi|94536784|ref|NP_078937.3| coiled-coil domain-containing protein 51 isoform 1 [Homo sapiens];>gi|379698842|ref|NP_001243894.1| coiled-coil domain-contain	7	2	2	2	1	0	0	1	1	1	2	2	1	0	0	0	0	0	0	0	2	2	0	0	0	1	1	1	1	0	0	1	1	1	2	2	1	0	0	0	0	0	0	0
NP_061955.1;NP_001244118.1	NP_061955.1;NP_001244118.1	1;1	1;1	1;1	>gi|9506931|ref|NP_061955.1| probable ATP-dependent RNA helicase DDX56 isoform 1 [Homo sapiens];>gi|380692328|ref|NP_001244118.1| probable ATP-dependent RNA helicase DDX56 isoform 2 [Homo sapiens]	2	1	1	1	1	0	0	0	1	1	0	0	0	0	0	0	1	1	1	1	0	0	1	0	0	0	0	0	1	0	0	0	1	1	0	0	0	0	0	0	1	1	1	1
NP_001244120.1;NP_004388.2	NP_001244120.1;NP_004388.2	7;7	7;7	7;7	>gi|380692342|ref|NP_001244120.1| probable ATP-dependent RNA helicase DDX6 [Homo sapiens];>gi|164664518|ref|NP_004388.2| probable ATP-dependent RNA helicase DDX6 [Homo sapiens]	2	7	7	7	2	2	2	2	2	2	5	5	5	0	0	0	7	7	6	2	5	4	3	5	4	5	5	5	2	2	2	2	2	2	5	5	5	0	0	0	7	7	6	2
NP_003581.1;NP_001244126.1;NP_001244127.1	NP_003581.1;NP_001244126.1;NP_001244127.1	2;2;1	2;2;1	2;2;1	>gi|4503165|ref|NP_003581.1| cullin-3 isoform 1 [Homo sapiens];>gi|380714663|ref|NP_001244126.1| cullin-3 isoform 2 [Homo sapiens];>gi|380714665|ref|NP_001244127.1| cullin-3 isoform 3 [Homo sapiens]	3	2	2	2	0	0	0	0	0	0	1	0	0	0	0	0	0	0	0	0	0	1	0	0	0	0	0	0	0	0	0	0	0	0	1	0	0	0	0	0	0	0	0	0
NP_001244222.1;NP_005511.1;NP_001027565.1;NP_062543.1	NP_001244222.1;NP_005511.1	12;12;4;4	12;12;4;4	10;10;3;3	>gi|381342476|ref|NP_001244222.1| heterogeneous nuclear ribonucleoprotein H [Homo sapiens];>gi|5031753|ref|NP_005511.1| heterogeneous nuclear ribonucleoprotein H [Homo sapiens]	4	12	12	10	4	2	5	5	5	6	8	8	8	3	3	3	11	11	10	6	5	6	9	11	11	6	5	6	4	2	5	5	5	6	8	8	8	3	3	3	11	11	10	6
NP_001244291.1;NP_778146.2;NP_997238.2;XP_002343353.1;XP_003846424.1;NP_001131143.1;XP_003846426.1;XP_003846425.1;XP_003846427.1	NP_001244291.1;NP_778146.2;NP_997238.2;XP_002343353.1;XP_003846424.1;NP_001131143.1;XP_003846426.1;XP_003846425.1;XP_003846427.1	2;2;1;1;1;1;1;1;1	2;2;1;1;1;1;1;1;1	2;2;1;1;1;1;1;1;1	>gi|383209670|ref|NP_001244291.1| uncharacterized protein LOC100288966 [Homo sapiens];>gi|153792284|ref|NP_778146.2| POTE ankyrin domain family member D [Homo sapiens];>gi|52856430|ref|NP_997238.2| POTE ankyrin domain family member B [Homo sapiens];>gi|239	9	2	2	2	1	1	1	0	0	0	1	1	1	0	0	0	1	1	1	1	1	1	0	1	0	1	1	1	1	1	1	0	0	0	1	1	1	0	0	0	1	1	1	1
NP_057213.2;NP_001244935.1	NP_057213.2;NP_001244935.1	2;2	2;2	2;2	>gi|38373690|ref|NP_057213.2| COP9 signalosome complex subunit 4 isoform 1 [Homo sapiens];>gi|384367993|ref|NP_001244935.1| COP9 signalosome complex subunit 4 isoform 2 [Homo sapiens]	2	2	2	2	1	1	1	0	0	0	1	2	2	1	1	1	1	0	0	1	2	1	1	1	1	2	2	2	1	1	1	0	0	0	1	2	2	1	1	1	1	0	0	1
NP_001244941.1;NP_001244942.1;NP_077728.2;NP_004101.2;NP_001244943.1;NP_001244945.1;NP_001244944.1	NP_001244941.1;NP_001244942.1;NP_077728.2;NP_004101.2;NP_001244943.1;NP_001244945.1;NP_001244944.1	15;15;15;14;14;14;13	15;15;15;14;14;14;13	15;15;15;14;14;14;13	>gi|384381462|ref|NP_001244941.1| NADPH:adrenodoxin oxidoreductase, mitochondrial isoform 3 precursor [Homo sapiens];>gi|384381464|ref|NP_001244942.1| NADPH:adrenodoxin oxidoreductase, mitochondrial isoform 4 [Homo sapiens];>gi|111118981|ref|NP_077728.2| N	7	15	15	15	6	6	6	9	7	8	7	3	7	2	2	2	5	7	6	8	12	13	3	3	2	6	6	4	6	6	6	9	7	8	7	3	7	2	2	2	5	7	6	8
NP_001245218.1;NP_003935.2;NP_001245217.1	NP_001245218.1;NP_003935.2;NP_001245217.1	7;7;5	7;7;5	7;7;5	>gi|385137130|ref|NP_001245218.1| selenium-binding protein 1 isoform 3 [Homo sapiens];>gi|16306550|ref|NP_003935.2| selenium-binding protein 1 isoform 1 [Homo sapiens];>gi|385137128|ref|NP_001245217.1| selenium-binding protein 1 isoform 2 [Homo sapiens]	3	7	7	7	0	0	0	0	0	0	0	0	0	0	0	0	0	0	0	0	2	3	7	6	6	1	1	1	0	0	0	0	0	0	0	0	0	0	0	0	0	0	0	0
NP_002099.1;NP_001245263.1;NP_001245262.1	NP_002099.1;NP_001245263.1	5;5;2	5;5;2	5;5;2	>gi|4504333|ref|NP_002099.1| histidine ammonia-lyase isoform 1 [Homo sapiens];>gi|385251411|ref|NP_001245263.1| histidine ammonia-lyase isoform 3 [Homo sapiens]	3	5	5	5	0	0	1	0	1	2	1	1	1	4	5	3	4	4	1	0	2	1	2	3	1	1	1	0	0	0	1	0	1	2	1	1	1	4	5	3	4	4	1	0
NP_110440.1;NP_001245321.1;NP_001245323.1;NP_001245322.1	NP_110440.1;NP_001245321.1;NP_001245323.1;NP_001245322.1	2;2;2;1	2;2;2;1	2;2;2;1	>gi|13540606|ref|NP_110440.1| caseinolytic peptidase B protein homolog isoform 1 [Homo sapiens];>gi|385719194|ref|NP_001245321.1| caseinolytic peptidase B protein homolog isoform 2 [Homo sapiens];>gi|385719198|ref|NP_001245323.1| caseinolytic peptidase B p	4	2	2	2	2	2	1	1	1	0	1	1	1	0	0	0	0	2	2	0	2	2	0	0	1	1	0	1	2	2	1	1	1	0	1	1	1	0	0	0	0	2	2	0
NP_004586.2;NP_001245352.1	NP_004586.2;NP_001245352.1	2;2	2;2	2;2	>gi|21264341|ref|NP_004586.2| spermine synthase isoform 1 [Homo sapiens];>gi|386643030|ref|NP_001245352.1| spermine synthase isoform 2 [Homo sapiens]	2	2	2	2	1	1	1	0	2	1	2	2	2	0	0	0	0	0	0	0	0	0	1	0	1	2	2	2	1	1	1	0	2	1	2	2	2	0	0	0	0	0	0	0
NP_001245367.1;NP_001245366.1;NP_689508.3	NP_001245367.1;NP_001245366.1;NP_689508.3	4;4;4	4;4;4	4;4;4	>gi|386642862|ref|NP_001245367.1| threonine--tRNA ligase, cytoplasmic isoform 2 [Homo sapiens];>gi|386642860|ref|NP_001245366.1| threonine--tRNA ligase, cytoplasmic isoform 1 [Homo sapiens];>gi|38202255|ref|NP_689508.3| threonine--tRNA ligase, cytoplasmic	3	4	4	4	0	0	0	1	0	1	1	1	3	0	1	1	2	1	1	1	3	2	1	1	1	3	3	2	0	0	0	1	0	1	1	1	3	0	1	1	2	1	1	1
NP_055045.2;NP_001247431.1;NP_001247432.1	NP_055045.2;NP_001247431.1	4;4;1	4;4;1	4;4;1	>gi|24497620|ref|NP_055045.2| signal recognition particle 68 kDa protein isoform 1 [Homo sapiens];>gi|386781688|ref|NP_001247431.1| signal recognition particle 68 kDa protein isoform 2 [Homo sapiens]	3	4	4	4	1	0	1	1	3	1	3	3	2	0	0	1	3	4	3	2	3	4	0	0	0	4	4	4	1	0	1	1	3	1	3	3	2	0	0	1	3	4	3	2
NP_001248319.1;NP_001248320.1;NP_005822.1;NP_001248322.1;NP_001248324.1	NP_001248319.1;NP_001248320.1;NP_005822.1;NP_001248322.1;NP_001248324.1	2;2;2;2;2	2;2;2;2;2	2;2;2;2;2	>gi|386869290|ref|NP_001248319.1| calcium-binding and coiled-coil domain-containing protein 2 isoform 1 [Homo sapiens];>gi|386869294|ref|NP_001248320.1| calcium-binding and coiled-coil domain-containing protein 2 isoform 2 [Homo sapiens];>gi|5031937|ref|NP	5	2	2	2	0	0	0	0	0	0	0	0	1	0	0	0	0	0	0	0	1	0	0	1	0	1	1	0	0	0	0	0	0	0	0	0	1	0	0	0	0	0	0	0
NP_006391.1;NP_001248341.1;NP_001248342.1	NP_006391.1;NP_001248341.1;NP_001248342.1	4;4;4	4;4;4	4;4;4	>gi|5453629|ref|NP_006391.1| dynactin subunit 2 isoform 1 [Homo sapiens];>gi|387527972|ref|NP_001248341.1| dynactin subunit 2 isoform 2 [Homo sapiens];>gi|387527974|ref|NP_001248342.1| dynactin subunit 2 isoform 3 [Homo sapiens]	3	4	4	4	3	2	1	2	2	2	2	2	2	0	0	0	0	0	0	1	2	3	2	1	1	3	3	4	3	2	1	2	2	2	2	2	2	0	0	0	0	0	0	1
NP_003711.1;NP_001248753.1;NP_982257.1	NP_003711.1;NP_001248753.1;NP_982257.1	3;3;3	3;3;3	3;3;3	>gi|4505023|ref|NP_003711.1| proteasome assembly chaperone 1 isoform a [Homo sapiens];>gi|387849314|ref|NP_001248753.1| proteasome assembly chaperone 1 isoform 3 [Homo sapiens];>gi|44680114|ref|NP_982257.1| proteasome assembly chaperone 1 isoform b [Homo s	3	3	3	3	1	2	1	2	1	1	2	2	2	1	1	1	2	2	1	2	2	2	0	1	1	2	2	2	1	2	1	2	1	1	2	2	2	1	1	1	2	2	1	2
NP_001248755.1;NP_003929.4	NP_001248755.1;NP_003929.4	10;10	10;10	10;10	>gi|387849337|ref|NP_001248755.1| AP-3 complex subunit delta-1 isoform 3 [Homo sapiens];>gi|117553580|ref|NP_003929.4| AP-3 complex subunit delta-1 isoform 2 [Homo sapiens]	2	10	10	10	1	1	1	1	1	1	4	3	3	0	0	0	8	5	7	1	4	3	3	3	3	6	6	5	1	1	1	1	1	1	4	3	3	0	0	0	8	5	7	1
NP_001248763.1;NP_004740.2;NP_112162.1;NP_954573.1	NP_001248763.1;NP_004740.2;NP_112162.1;NP_954573.1	19;19;13;13	19;19;13;13	19;19;13;13	>gi|387912543|ref|NP_001248763.1| protein TBRG4 isoform 3 [Homo sapiens];>gi|40217812|ref|NP_004740.2| protein TBRG4 isoform 1 [Homo sapiens];>gi|13569848|ref|NP_112162.1| protein TBRG4 isoform 2 [Homo sapiens];>gi|40217810|ref|NP_954573.1| protein TBRG4 i	4	19	19	19	0	0	0	6	8	7	5	4	4	0	1	0	3	1	2	13	18	17	1	1	1	8	8	11	0	0	0	6	8	7	5	4	4	0	1	0	3	1	2	13
NP_001252.1	NP_001252.1	2	1	1	>gi|4502747|ref|NP_001252.1| cyclin-dependent kinase 9 [Homo sapiens]	1	2	1	1	1	1	1	1	1	1	1	1	1	1	1	2	2	2	2	1	1	1	1	1	1	1	1	1	0	0	0	0	0	0	0	0	0	0	0	1	1	1	1	0
NP_001252518.1;NP_958831.1;NP_001252519.1;NP_958832.1;NP_006045.1	NP_001252518.1;NP_958831.1;NP_001252519.1;NP_958832.1;NP_006045.1	2;2;1;1;1	2;2;1;1;1	2;2;1;1;1	>gi|388240768|ref|NP_001252518.1| reticulon-3 isoform e [Homo sapiens];>gi|41393608|ref|NP_958831.1| reticulon-3 isoform b [Homo sapiens];>gi|388240770|ref|NP_001252519.1| reticulon-3 isoform f [Homo sapiens];>gi|41393604|ref|NP_958832.1| reticulon-3 isofo	5	2	2	2	0	0	0	0	0	0	1	1	0	0	0	0	0	0	0	0	1	1	1	1	0	1	0	0	0	0	0	0	0	0	1	1	0	0	0	0	0	0	0	0
NP_057368.3;NP_001252541.1;NP_996882.1	NP_057368.3;NP_001252541.1;NP_996882.1	6;6;5	6;6;5	6;6;5	>gi|42716275|ref|NP_057368.3| CCR4-NOT transcription complex subunit 1 isoform a [Homo sapiens];>gi|388454220|ref|NP_001252541.1| CCR4-NOT transcription complex subunit 1 isoform c [Homo sapiens];>gi|46275837|ref|NP_996882.1| CCR4-NOT transcription complex	3	6	6	6	0	1	0	0	0	0	1	1	0	0	0	0	2	3	3	1	1	1	1	1	2	4	2	4	0	1	0	0	0	0	1	1	0	0	0	0	2	3	3	1
NP_789839.1;NP_001253974.1;NP_005780.2	NP_789839.1;NP_001253974.1;NP_005780.2	2;2;2	2;2;2	2;2;2	>gi|30410796|ref|NP_789839.1| proteasome activator complex subunit 3 isoform 2 [Homo sapiens];>gi|388556516|ref|NP_001253974.1| proteasome activator complex subunit 3 isoform 3 [Homo sapiens];>gi|30410794|ref|NP_005780.2| proteasome activator complex subun	3	2	2	2	1	1	1	1	1	1	2	2	1	1	0	0	1	1	1	0	1	1	1	1	0	1	1	1	1	1	1	1	1	1	2	2	1	1	0	0	1	1	1	0
NP_001254507.1;NP_056417.2	NP_001254507.1;NP_056417.2	3;2	3;2	3;2	>gi|389886539|ref|NP_001254507.1| torsin-1A-interacting protein 1 isoform 1 [Homo sapiens];>gi|39753957|ref|NP_056417.2| torsin-1A-interacting protein 1 isoform 2 [Homo sapiens]	2	3	3	3	0	0	1	0	0	0	2	2	3	0	0	0	2	2	1	0	2	1	1	1	0	1	0	1	0	0	1	0	0	0	2	2	3	0	0	0	2	2	1	0
NP_001254523.1;NP_001254524.1	NP_001254523.1;NP_001254524.1	2;2	2;2	2;2	>gi|390131988|ref|NP_001254523.1| sentrin-specific protease 1 [Homo sapiens];>gi|390131986|ref|NP_001254524.1| sentrin-specific protease 1 [Homo sapiens]	2	2	2	2	0	0	0	0	0	0	0	0	0	0	0	0	0	1	2	1	0	0	1	0	0	0	0	0	0	0	0	0	0	0	0	0	0	0	0	0	0	1	2	1
NP_008878.3;NP_001254651.1	NP_008878.3;NP_001254651.1	2;2	2;2	2;2	>gi|109638749|ref|NP_008878.3| signal recognition particle 72 kDa protein isoform 1 [Homo sapiens];>gi|391353390|ref|NP_001254651.1| signal recognition particle 72 kDa protein isoform 2 [Homo sapiens]	2	2	2	2	0	0	1	0	1	1	1	2	1	0	1	0	1	1	1	0	2	2	0	0	0	2	2	2	0	0	1	0	1	1	1	2	1	0	1	0	1	1	1	0
NP_004506.2;NP_001254738.1	NP_004506.2;NP_001254738.1	7;7	7;7	7;7	>gi|24234747|ref|NP_004506.2| interleukin enhancer-binding factor 2 isoform 1 [Homo sapiens];>gi|392513662|ref|NP_001254738.1| interleukin enhancer-binding factor 2 isoform 2 [Homo sapiens]	2	7	7	7	4	2	3	1	2	3	6	6	5	3	5	3	6	5	6	3	3	3	4	4	4	4	5	4	4	2	3	1	2	3	6	6	5	3	5	3	6	5	6	3
NP_001254739.1;NP_002203.1;NP_852133.1;NP_852131.1	NP_001254739.1;NP_002203.1;NP_852133.1;NP_852131.1	4;4;4;2	4;4;4;2	4;4;4;2	>gi|392494084|ref|NP_001254739.1| eukaryotic translation initiation factor 6 isoform a [Homo sapiens];>gi|4504771|ref|NP_002203.1| eukaryotic translation initiation factor 6 isoform a [Homo sapiens];>gi|31563378|ref|NP_852133.1| eukaryotic translation init	4	4	4	4	1	1	0	1	1	1	2	3	2	2	2	3	4	4	4	0	3	2	4	4	3	2	2	3	1	1	0	1	1	1	2	3	2	2	2	3	4	4	4	0
NP_112487.1;NP_001254792.1;NP_001254793.1	NP_112487.1;NP_001254792.1;NP_001254793.1	5;5;4	5;5;4	5;5;4	>gi|13654278|ref|NP_112487.1| SRA stem-loop-interacting RNA-binding protein, mitochondrial isoform 1 [Homo sapiens];>gi|392583865|ref|NP_001254792.1| SRA stem-loop-interacting RNA-binding protein, mitochondrial isoform 2 precursor [Homo sapiens];>gi|392583	3	5	5	5	1	0	0	2	3	3	3	3	3	0	0	0	0	1	0	4	5	5	0	0	0	2	2	3	1	0	0	2	3	3	3	3	3	0	0	0	0	1	0	4
NP_001255.3	NP_001255.3	3	3	3	>gi|67782356|ref|NP_001255.3| corneodesmosin precursor [Homo sapiens]	1	3	3	3	0	0	0	0	1	1	1	2	1	3	3	1	3	2	3	1	2	3	3	3	3	0	0	0	0	0	0	0	1	1	1	2	1	3	3	1	3	2	3	1
NP_001257328.1;NP_006000.2;NP_001257329.1;NP_005992.1;NP_525125.2;NP_997195.1;XP_003846706.1;NP_079079.1;NP_001165335.1	NP_001257328.1;NP_006000.2;NP_001257329.1;NP_005992.1;NP_525125.2;NP_997195.1	29;29;29;20;20;17;5;3;3	2;2;2;2;2;2;0;0;0	1;1;1;1;1;1;0;0;0	>gi|393715091|ref|NP_001257328.1| tubulin alpha-1A chain isoform 1 [Homo sapiens];>gi|17986283|ref|NP_006000.2| tubulin alpha-1A chain isoform 1 [Homo sapiens];>gi|393715095|ref|NP_001257329.1| tubulin alpha-1A chain isoform 2 [Homo sapiens];>gi|17921993|r	9	29	2	1	17	16	16	19	19	19	19	19	18	18	16	16	24	24	25	18	20	20	18	17	17	20	20	21	1	1	1	1	1	1	2	2	1	1	1	1	2	2	2	2
NP_001257411.1;NP_002806.2	NP_001257411.1;NP_002806.2	4;4	4;4	4;4	>gi|394953908|ref|NP_001257411.1| 26S proteasome non-ATPase regulatory subunit 11 [Homo sapiens];>gi|28872725|ref|NP_002806.2| 26S proteasome non-ATPase regulatory subunit 11 [Homo sapiens]	2	4	4	4	2	2	2	2	2	2	2	2	1	0	0	0	1	1	1	2	1	0	0	1	0	2	3	2	2	2	2	2	2	2	2	2	1	0	0	0	1	1	1	2
NP_001257412.1;NP_003303.2	NP_001257412.1;NP_003303.2	7;7	7;7	7;7	>gi|395394071|ref|NP_001257412.1| thiosulfate sulfurtransferase [Homo sapiens];>gi|17402865|ref|NP_003303.2| thiosulfate sulfurtransferase [Homo sapiens]	2	7	7	7	0	2	1	4	3	3	2	2	2	0	0	0	1	0	0	5	6	6	0	0	1	4	3	3	0	2	1	4	3	3	2	2	2	0	0	0	1	0	0	5
NP_004821.2;NP_057063.2;NP_001257451.1;NP_001257450.1	NP_004821.2;NP_057063.2;NP_001257451.1;NP_001257450.1	9;9;9;9	9;9;9;9	9;9;9;9	>gi|28558971|ref|NP_004821.2| mediator of RNA polymerase II transcription subunit 23 isoform a [Homo sapiens];>gi|28558969|ref|NP_057063.2| mediator of RNA polymerase II transcription subunit 23 isoform b [Homo sapiens];>gi|395455067|ref|NP_001257451.1| me	4	9	9	9	2	1	3	2	2	1	3	3	4	0	0	0	7	8	8	0	4	4	5	5	8	4	4	4	2	1	3	2	2	1	3	3	4	0	0	0	7	8	8	0
NP_001257817.1;NP_036272.2;NP_001257882.1	NP_001257817.1;NP_036272.2;NP_001257882.1	5;5;3	5;5;3	5;5;3	>gi|401461821|ref|NP_001257817.1| mitochondrial dicarboxylate carrier isoform 1 [Homo sapiens];>gi|20149598|ref|NP_036272.2| mitochondrial dicarboxylate carrier isoform 2 [Homo sapiens];>gi|401461781|ref|NP_001257882.1| mitochondrial dicarboxylate carrier	3	5	5	5	2	2	2	2	2	2	2	3	3	2	4	2	4	5	5	2	3	3	2	2	2	3	3	2	2	2	2	2	2	2	2	3	3	2	4	2	4	5	5	2
NP_001258142.1;NP_067022.1	NP_001258142.1;NP_067022.1	1;1	1;1	1;1	>gi|403420580|ref|NP_001258142.1| sulfide:quinone oxidoreductase, mitochondrial [Homo sapiens];>gi|10864011|ref|NP_067022.1| sulfide:quinone oxidoreductase, mitochondrial [Homo sapiens]	2	1	1	1	0	0	0	0	0	0	0	1	0	0	0	0	1	0	0	0	0	0	0	0	0	0	0	0	0	0	0	0	0	0	0	1	0	0	0	0	1	0	0	0
NP_001261.2	NP_001261.2	1	1	1	>gi|68299795|ref|NP_001261.2| chromodomain-helicase-DNA-binding protein 1 [Homo sapiens]	1	1	1	1	1	0	0	1	1	1	1	1	1	0	0	0	0	1	1	1	1	1	1	1	1	0	0	0	1	0	0	1	1	1	1	1	1	0	0	0	0	1	1	1
NP_001264.2;NP_056372.1	NP_001264.2;NP_056372.1	6;5	6;5	3;2	>gi|51599156|ref|NP_001264.2| chromodomain-helicase-DNA-binding protein 4 [Homo sapiens];>gi|24308089|ref|NP_056372.1| chromodomain-helicase-DNA-binding protein 5 [Homo sapiens]	2	6	6	3	2	3	1	2	2	2	0	0	0	0	0	0	5	5	5	0	2	3	1	1	2	2	3	3	2	3	1	2	2	2	0	0	0	0	0	0	5	5	5	0
NP_001272.2	NP_001272.2	5	5	5	>gi|50428925|ref|NP_001272.2| tubulin-folding cofactor B [Homo sapiens]	1	5	5	5	2	3	1	1	3	3	2	2	1	0	0	0	0	0	0	1	4	3	0	1	1	2	3	2	2	3	1	1	3	3	2	2	1	0	0	0	0	0	0	1
NP_001275.1	NP_001275.1	3	3	3	>gi|4502861|ref|NP_001275.1| AP-3 complex subunit sigma-1 [Homo sapiens]	1	3	3	3	0	0	0	0	1	1	1	2	2	0	2	1	2	3	1	0	1	2	0	1	0	2	2	2	0	0	0	0	1	1	1	2	2	0	2	1	2	3	1	0
NP_001279.2	NP_001279.2	2	2	2	>gi|14251209|ref|NP_001279.2| chloride intracellular channel protein 1 [Homo sapiens]	1	2	2	2	1	2	1	1	1	1	1	1	1	0	0	0	0	0	0	0	1	1	2	2	2	1	1	2	1	2	1	1	1	1	1	1	1	0	0	0	0	0	0	0
NP_001284.1	NP_001284.1	10	10	10	>gi|4502891|ref|NP_001284.1| methylosome subunit pICln [Homo sapiens]	1	10	10	10	3	3	3	3	3	3	8	9	6	9	10	9	9	9	9	6	7	6	9	9	9	7	7	7	3	3	3	3	3	3	8	9	6	9	10	9	9	9	9	6
NP_001307.2;NP_001243064.1	NP_001307.2;NP_001243064.1	15;13	15;13	15;13	>gi|29029559|ref|NP_001307.2| exportin-2 isoform 1 [Homo sapiens];>gi|371502112|ref|NP_001243064.1| exportin-2 isoform 2 [Homo sapiens]	2	15	15	15	5	4	4	4	5	4	5	6	6	0	0	1	9	9	9	8	9	9	3	3	2	10	11	11	5	4	4	4	5	4	5	6	6	0	0	1	9	9	9	8
NP_001312.1	NP_001312.1	4	4	4	>gi|4503101|ref|NP_001312.1| cysteine and glycine-rich protein 2 [Homo sapiens]	1	4	4	4	2	2	2	1	2	2	4	2	3	1	0	1	0	0	0	0	2	2	0	0	0	1	1	0	2	2	2	1	2	2	4	2	3	1	0	1	0	0	0	0
NP_001335.1	NP_001335.1	1	1	1	>gi|4503253|ref|NP_001335.1| dolichyl-diphosphooligosaccharide--protein glycosyltransferase subunit DAD1 [Homo sapiens]	1	1	1	1	0	0	0	0	0	0	0	0	0	0	0	0	0	1	0	0	0	0	0	0	0	0	0	0	0	0	0	0	0	0	0	0	0	0	0	0	0	1	0	0
NP_001340.2	NP_001340.2	18	18	18	>gi|45439306|ref|NP_001340.2| aspartate--tRNA ligase, cytoplasmic [Homo sapiens]	1	18	18	18	10	8	8	10	10	10	15	16	16	2	2	2	16	16	15	14	16	17	11	14	11	16	17	17	10	8	8	10	10	10	15	16	16	2	2	2	16	16	15	14
NP_001348.2	NP_001348.2	34	34	34	>gi|100913206|ref|NP_001348.2| ATP-dependent RNA helicase A [Homo sapiens]	1	34	34	34	9	7	9	5	8	5	18	19	17	1	1	0	32	31	32	7	10	11	17	20	18	14	14	14	9	7	9	5	8	5	18	19	17	1	1	0	32	31	32	7
NP_001349.2	NP_001349.2	3	3	3	>gi|68509926|ref|NP_001349.2| putative pre-mRNA-splicing factor ATP-dependent RNA helicase DHX15 [Homo sapiens]	1	3	3	3	1	1	1	1	1	1	3	2	2	0	1	1	1	1	3	1	3	3	0	0	1	2	2	2	1	1	1	1	1	1	3	2	2	0	1	1	1	1	3	1
NP_001367.2	NP_001367.2	62	62	62	>gi|33350932|ref|NP_001367.2| cytoplasmic dynein 1 heavy chain 1 [Homo sapiens]	1	62	62	62	14	12	16	15	16	20	8	10	6	3	2	3	52	55	53	10	29	29	27	25	22	34	36	38	14	12	16	15	16	20	8	10	6	3	2	3	52	55	53	10
NP_001379.1	NP_001379.1	1	1	1	>gi|4557537|ref|NP_001379.1| developmentally-regulated GTP-binding protein 2 [Homo sapiens]	1	1	1	1	0	0	0	0	0	0	0	0	0	1	1	0	1	0	1	0	1	1	0	0	0	0	0	0	0	0	0	0	0	0	0	0	0	1	1	0	1	0	1	0
NP_001389.2	NP_001389.2	13	13	13	>gi|70995211|ref|NP_001389.2| delta(3,5)-Delta(2,4)-dienoyl-CoA isomerase, mitochondrial precursor [Homo sapiens]	1	13	13	13	8	7	8	8	8	8	9	9	9	3	3	4	3	4	4	12	12	11	3	2	4	8	9	8	8	7	8	8	8	8	9	9	9	3	3	4	3	4	4	12
NP_001393.1	NP_001393.1	24	24	13	>gi|4503471|ref|NP_001393.1| elongation factor 1-alpha 1 [Homo sapiens]	1	24	24	13	16	17	15	17	16	16	13	14	15	14	13	14	17	19	19	16	16	16	14	14	13	16	14	15	16	17	15	17	16	16	13	14	15	14	13	14	17	19	19	16
NP_001395.1	NP_001395.1	12	12	12	>gi|4503481|ref|NP_001395.1| elongation factor 1-gamma [Homo sapiens]	1	12	12	12	8	7	7	9	8	9	8	8	8	3	6	5	10	7	8	10	9	8	8	9	8	11	12	12	8	7	7	9	8	9	8	8	8	3	6	5	10	7	8	10
NP_001405.1	NP_001405.1	3	3	3	>gi|4503503|ref|NP_001405.1| translation initiation factor eIF-2B subunit alpha [Homo sapiens]	1	3	3	3	0	0	0	0	0	0	0	0	1	0	0	0	3	2	3	0	0	0	0	0	1	0	0	0	0	0	0	0	0	0	0	0	1	0	0	0	3	2	3	0
NP_001406.1	NP_001406.1	9	9	9	>gi|4503507|ref|NP_001406.1| eukaryotic translation initiation factor 2 subunit 3 [Homo sapiens]	1	9	9	9	5	5	3	5	5	4	5	6	5	0	0	0	8	9	9	3	6	5	5	6	7	6	6	6	5	5	3	5	5	4	5	6	5	0	0	0	8	9	9	3
NP_001407.1;NP_001191439.1	NP_001407.1;NP_001191439.1	28;23	28;23	17;14	>gi|4503529|ref|NP_001407.1| eukaryotic initiation factor 4A-I isoform 1 [Homo sapiens];>gi|325197164|ref|NP_001191439.1| eukaryotic initiation factor 4A-I isoform 2 [Homo sapiens]	2	28	28	17	11	11	11	13	14	13	18	17	17	16	14	15	26	26	25	18	19	23	18	18	19	22	24	24	11	11	11	13	14	13	18	17	17	16	14	15	26	26	25	18
NP_001408.2	NP_001408.2	11	11	11	>gi|50053795|ref|NP_001408.2| eukaryotic translation initiation factor 4B [Homo sapiens]	1	11	11	11	4	4	3	5	6	5	7	7	7	1	2	4	6	4	5	5	7	7	8	8	7	8	7	7	4	4	3	5	6	5	7	7	7	1	2	4	6	4	5	5
NP_001410.2;NP_001138247.1;NP_068771.2;NP_001138249.1;NP_001138246.1;NP_001138248.1;NP_004423.2;NP_001164666.1;NP_001164668.1	NP_001410.2	7;1;1;1;1;1;1;1;1	7;1;1;1;1;1;1;1;1	7;1;1;1;1;1;1;1;1	>gi|38201714|ref|NP_001410.2| ELAV-like protein 1 [Homo sapiens]	9	7	7	7	1	0	1	0	0	0	4	2	1	1	2	3	5	6	4	1	3	1	1	1	1	1	1	1	1	0	1	0	0	0	4	2	1	1	2	3	5	6	4	1
NP_001419.1;NP_001188412.1;NP_001966.1	NP_001419.1;NP_001188412.1	29;19;3	29;19;3	25;16;0	>gi|4503571|ref|NP_001419.1| alpha-enolase isoform 1 [Homo sapiens];>gi|319996655|ref|NP_001188412.1| c-myc promoter-binding protein-1 isoform MBP-1 [Homo sapiens]	3	29	29	25	14	16	15	16	15	14	23	24	24	7	12	9	18	19	19	23	25	25	17	15	16	23	23	26	14	16	15	16	15	14	23	24	24	7	12	9	18	19	19	23
NP_001427.2	NP_001427.2	10	10	10	>gi|12056465|ref|NP_001427.2| rRNA 2-O-methyltransferase fibrillarin [Homo sapiens]	1	10	10	10	4	3	1	2	3	3	8	9	8	10	10	10	10	10	10	1	6	7	9	9	9	2	2	2	4	3	1	2	3	3	8	9	8	10	10	10	10	10	10	1
NP_001433.1	NP_001433.1	2	2	2	>gi|4557579|ref|NP_001433.1| fatty acid-binding protein, adipocyte [Homo sapiens]	1	2	2	2	0	0	0	0	0	0	0	0	0	0	0	0	0	0	0	0	0	0	2	1	1	0	0	0	0	0	0	0	0	0	0	0	0	0	0	0	0	0	0	0
NP_001435.1	NP_001435.1	4	4	4	>gi|4557581|ref|NP_001435.1| fatty acid-binding protein, epidermal [Homo sapiens]	1	4	4	4	2	1	2	3	2	2	2	2	2	3	2	2	2	2	2	3	2	2	2	2	2	2	2	2	2	1	2	3	2	2	2	2	2	3	2	2	2	2	2	3
NP_001460.1	NP_001460.1	17	17	17	>gi|4503841|ref|NP_001460.1| X-ray repair cross-complementing protein 6 [Homo sapiens]	1	17	17	17	5	7	6	7	8	10	11	11	11	1	0	0	5	6	6	7	11	10	3	2	3	13	11	10	5	7	6	7	8	10	11	11	11	1	0	0	5	6	6	7
NP_001474.1;NP_001189398.1	NP_001474.1;NP_001189398.1	9;7	9;7	9;7	>gi|4503937|ref|NP_001474.1| protein NipSnap homolog 2 isoform 1 [Homo sapiens];>gi|321267477|ref|NP_001189398.1| protein NipSnap homolog 2 isoform 2 [Homo sapiens]	2	9	9	9	3	3	2	2	2	3	4	5	4	0	1	1	1	0	1	8	8	7	2	2	1	3	2	2	3	3	2	2	2	3	4	5	4	0	1	1	1	0	1	8
NP_001484.1	NP_001484.1	5	1	1	>gi|4503971|ref|NP_001484.1| rab GDP dissociation inhibitor alpha [Homo sapiens]	1	5	1	1	0	0	1	2	1	0	2	1	3	0	0	0	0	0	0	2	3	3	3	4	3	5	3	3	0	0	0	0	0	0	0	0	1	0	0	0	0	0	0	0
NP_001485.2;NP_001108628.1	NP_001485.2;NP_001108628.1	10;7	10;7	6;4	>gi|6598323|ref|NP_001485.2| rab GDP dissociation inhibitor beta isoform 1 [Homo sapiens];>gi|169646441|ref|NP_001108628.1| rab GDP dissociation inhibitor beta isoform 2 [Homo sapiens]	2	10	10	6	1	2	2	3	2	1	4	2	3	1	1	2	0	1	1	3	5	5	6	6	6	8	8	8	1	2	2	3	2	1	4	2	3	1	1	2	0	1	1	3
NP_001508.1	NP_001508.1	1	1	1	>gi|4504201|ref|NP_001508.1| general transcription factor IIH subunit 4 [Homo sapiens]	1	1	1	1	0	0	0	0	0	0	0	0	0	0	0	0	0	1	1	0	0	0	0	0	0	0	0	0	0	0	0	0	0	0	0	0	0	0	0	0	0	1	1	0
NP_001518.3	NP_001518.3	4	1	1	>gi|293336691|ref|NP_001518.3| histone deacetylase 2 [Homo sapiens]	1	4	1	1	1	2	2	2	2	2	3	3	3	0	0	0	4	4	4	0	3	2	4	3	3	4	4	3	0	0	0	0	0	0	0	0	0	0	0	0	1	1	1	0
NP_001527.3;NP_938074.2;NP_001193971.1;NP_062828.3;NP_001243465.1	NP_001527.3;NP_938074.2;NP_001193971.1	4;4;3;1;1	4;4;3;1;1	4;4;3;1;1	>gi|154759421|ref|NP_001527.3| protein arginine N-methyltransferase 1 isoform 1 [Homo sapiens];>gi|151301219|ref|NP_938074.2| protein arginine N-methyltransferase 1 isoform 3 [Homo sapiens];>gi|333360913|ref|NP_001193971.1| protein arginine N-methyltransfe	5	4	4	4	2	3	3	3	3	3	4	4	4	2	2	2	2	2	2	3	4	4	1	1	3	4	4	4	2	3	3	3	3	3	4	4	4	2	2	2	2	2	2	3
NP_001530.1	NP_001530.1	6	6	6	>gi|4504511|ref|NP_001530.1| dnaJ homolog subfamily A member 1 [Homo sapiens]	1	6	6	6	2	1	2	1	1	0	4	4	3	0	1	0	5	4	5	1	4	2	1	1	1	4	4	4	2	1	2	1	1	0	4	4	3	0	1	0	5	4	5	1
NP_001531.1	NP_001531.1	4	4	4	>gi|4504517|ref|NP_001531.1| heat shock protein beta-1 [Homo sapiens]	1	4	4	4	1	1	1	3	3	3	2	2	2	3	3	3	2	2	2	1	2	2	2	2	2	2	2	2	1	1	1	3	3	3	2	2	2	3	3	3	2	2	2	1
NP_001536.1	NP_001536.1	3	3	3	>gi|4557657|ref|NP_001536.1| peptidyl-tRNA hydrolase ICT1, mitochondrial precursor [Homo sapiens]	1	3	3	3	1	1	1	1	1	1	1	1	1	0	0	0	1	1	1	1	3	3	0	0	0	1	1	1	1	1	1	1	1	1	1	1	1	0	0	0	1	1	1	1
NP_001559.1	NP_001559.1	13	13	13	>gi|4503521|ref|NP_001559.1| eukaryotic translation initiation factor 3 subunit E [Homo sapiens]	1	13	13	13	5	6	6	7	7	7	9	10	10	5	5	5	11	9	12	7	11	10	11	11	12	13	13	13	5	6	6	7	7	7	9	10	10	5	5	5	11	9	12	7
NP_001561.3	NP_001561.3	1	1	1	>gi|58530886|ref|NP_001561.3| interleukin-1 receptor-associated kinase-like 2 [Homo sapiens]	1	1	1	1	0	0	0	0	0	0	1	1	1	0	0	0	0	0	0	0	0	1	0	0	0	1	1	0	0	0	0	0	0	0	1	1	1	0	0	0	0	0	0	0
NP_001596.2	NP_001596.2	3	3	3	>gi|109148542|ref|NP_001596.2| alanine--tRNA ligase, cytoplasmic [Homo sapiens]	1	3	3	3	2	2	2	1	1	2	1	1	1	2	2	2	0	0	0	2	0	1	1	1	1	2	3	3	2	2	2	1	1	2	1	1	1	2	2	2	0	0	0	2
NP_001600.1	NP_001600.1	13	13	13	>gi|4501859|ref|NP_001600.1| short/branched chain specific acyl-CoA dehydrogenase, mitochondrial precursor [Homo sapiens]	1	13	13	13	2	3	2	5	5	4	6	7	7	0	0	0	0	3	2	8	10	7	1	1	1	4	3	5	2	3	2	5	5	4	6	7	7	0	0	0	0	3	2	8
NP_001609.2	NP_001609.2	35	35	35	>gi|156523968|ref|NP_001609.2| poly [ADP-ribose] polymerase 1 [Homo sapiens]	1	35	35	35	20	20	17	20	21	23	29	27	29	3	3	5	32	35	33	18	25	25	21	25	23	28	29	31	20	20	17	20	21	23	29	27	29	3	3	5	32	35	33	18
NP_001611.1	NP_001611.1	8	8	8	>gi|61743954|ref|NP_001611.1| neuroblast differentiation-associated protein AHNAK isoform 1 [Homo sapiens]	1	8	8	8	0	0	0	0	0	0	0	0	1	0	1	0	1	0	0	0	0	0	5	5	7	0	0	0	0	0	0	0	0	0	0	0	1	0	1	0	1	0	0	0
NP_001617.1;NP_001229956.1;NP_001229957.1	NP_001617.1;NP_001229956.1;NP_001229957.1	5;4;4	5;4;4	5;4;4	>gi|4502023|ref|NP_001617.1| RAC-beta serine/threonine-protein kinase isoform 1 [Homo sapiens];>gi|339895853|ref|NP_001229956.1| RAC-beta serine/threonine-protein kinase isoform 2 [Homo sapiens];>gi|339895855|ref|NP_001229957.1| RAC-beta serine/threonine-p	3	5	5	5	0	0	1	0	0	1	3	3	4	0	0	1	4	5	3	0	2	3	0	1	0	1	2	2	0	0	1	0	0	1	3	3	4	0	0	1	4	5	3	0
NP_001627.2	NP_001627.2	16	3	2	>gi|156071462|ref|NP_001627.2| ADP/ATP translocase 3 [Homo sapiens]	1	16	3	2	7	9	8	9	8	6	13	13	12	11	12	13	14	14	14	13	13	12	12	12	12	11	14	13	3	3	3	1	2	1	2	2	2	2	2	2	2	2	2	2
NP_001638.1	NP_001638.1	7	7	7	>gi|4502163|ref|NP_001638.1| apolipoprotein D precursor [Homo sapiens]	1	7	7	7	2	3	2	2	2	2	7	6	7	5	5	5	2	2	1	1	4	4	2	0	1	3	2	3	2	3	2	2	2	2	7	6	7	5	5	5	2	2	1	1
NP_001646.2;NP_001135753.1	NP_001646.2;NP_001135753.1	10;6	10;6	10;6	>gi|11863154|ref|NP_001646.2| coatomer subunit delta isoform 1 [Homo sapiens];>gi|214010212|ref|NP_001135753.1| coatomer subunit delta isoform 2 [Homo sapiens]	2	10	10	10	3	3	2	2	1	1	3	3	3	0	0	0	8	10	9	1	5	3	3	3	2	5	4	5	3	3	2	2	1	1	3	3	3	0	0	0	8	10	9	1
NP_001651.1	NP_001651.1	5	1	1	>gi|4502205|ref|NP_001651.1| ADP-ribosylation factor 4 [Homo sapiens]	1	5	1	1	2	1	1	1	1	1	4	5	5	4	4	4	5	5	4	3	4	4	4	4	3	3	3	3	1	1	1	0	1	1	1	1	1	1	1	1	1	1	1	1
NP_001653.1	NP_001653.1	5	1	1	>gi|4502209|ref|NP_001653.1| ADP-ribosylation factor 5 [Homo sapiens]	1	5	1	1	2	1	1	2	0	1	4	5	5	4	4	4	5	5	4	3	4	3	4	4	4	3	3	3	1	1	1	1	0	1	1	1	1	1	1	1	1	1	1	1
NP_001658.2;NP_001186674.1	NP_001658.2	5;2	5;2	5;2	>gi|148612885|ref|NP_001658.2| ADP-ribosylation factor-like protein 2 isoform 1 [Homo sapiens]	2	5	5	5	0	0	0	1	1	1	0	0	1	1	0	0	3	3	3	2	3	4	0	0	0	1	1	2	0	0	0	1	1	1	0	0	1	1	0	0	3	3	3	2
NP_001677.2	NP_001677.2	30	30	30	>gi|32189394|ref|NP_001677.2| ATP synthase subunit beta, mitochondrial precursor [Homo sapiens]	1	30	30	30	22	21	20	22	20	20	24	25	24	8	9	9	22	21	21	28	26	26	19	18	18	21	21	22	22	21	20	22	20	20	24	25	24	8	9	9	22	21	21	28
NP_001679.2	NP_001679.2	9	9	9	>gi|21361565|ref|NP_001679.2| ATP synthase subunit b, mitochondrial precursor [Homo sapiens]	1	9	9	9	4	5	4	4	4	3	8	8	8	1	2	2	1	2	3	4	8	7	1	1	1	3	4	4	4	5	4	4	4	3	8	8	8	1	2	2	1	2	3	4
NP_001681.2	NP_001681.2	1	1	1	>gi|19913424|ref|NP_001681.2| V-type proton ATPase catalytic subunit A [Homo sapiens]	1	1	1	1	0	0	0	0	0	0	1	0	0	0	0	0	0	0	0	0	0	0	1	1	1	1	1	1	0	0	0	0	0	0	1	0	0	0	0	0	0	0	0	0
NP_001684.2;NP_001683.2	NP_001684.2;NP_001683.2	2;1	2;1	2;1	>gi|19913428|ref|NP_001684.2| V-type proton ATPase subunit B, brain isoform [Homo sapiens];>gi|19913426|ref|NP_001683.2| V-type proton ATPase subunit B, kidney isoform [Homo sapiens]	2	2	2	2	0	0	0	0	0	0	0	0	0	0	0	0	0	0	0	0	1	1	0	0	1	0	0	0	0	0	0	0	0	0	0	0	0	0	0	0	0	0	0	0
NP_001688.1	NP_001688.1	11	11	11	>gi|4502303|ref|NP_001688.1| ATP synthase subunit O, mitochondrial precursor [Homo sapiens]	1	11	11	11	5	6	6	4	4	4	8	8	8	2	1	2	3	4	1	8	8	8	3	3	2	4	3	7	5	6	6	4	4	4	8	8	8	2	1	2	3	4	1	8
NP_001689.1	NP_001689.1	7	7	7	>gi|4502327|ref|NP_001689.1| methylglutaconyl-CoA hydratase, mitochondrial precursor [Homo sapiens]	1	7	7	7	3	3	3	2	2	2	3	4	3	0	0	0	2	2	2	3	7	6	1	1	1	1	1	1	3	3	3	2	2	2	3	4	3	0	0	0	2	2	2	3
NP_001734.1;NP_005175.2;NP_008819.1	NP_001734.1;NP_005175.2;NP_008819.1	2;2;2	2;2;2	2;2;2	>gi|4502549|ref|NP_001734.1| calmodulin [Homo sapiens];>gi|58218968|ref|NP_005175.2| calmodulin [Homo sapiens];>gi|5901912|ref|NP_008819.1| calmodulin [Homo sapiens]	3	2	2	2	0	0	0	0	0	0	0	0	0	0	0	0	0	0	0	0	0	0	2	2	2	0	0	0	0	0	0	0	0	0	0	0	0	0	0	0	0	0	0	0
NP_001743.1	NP_001743.1	6	6	6	>gi|4557014|ref|NP_001743.1| catalase [Homo sapiens]	1	6	6	6	2	2	1	2	2	2	3	2	2	5	4	4	2	2	2	2	1	1	3	3	3	1	1	1	2	2	1	2	2	2	3	2	2	5	4	4	2	2	2	2
NP_001753.1;NP_001009186.1	NP_001753.1;NP_001009186.1	24;21	24;21	20;18	>gi|4502643|ref|NP_001753.1| T-complex protein 1 subunit zeta isoform a [Homo sapiens];>gi|58331171|ref|NP_001009186.1| T-complex protein 1 subunit zeta isoform b [Homo sapiens]	2	24	24	20	13	13	13	14	13	15	15	14	14	2	1	1	13	14	12	15	18	17	9	9	10	17	14	16	13	13	13	14	13	15	15	14	14	2	1	1	13	14	12	15
NP_001777.1;NP_203698.1;NP_001163877.1;NP_001163878.1	NP_001777.1;NP_203698.1	14;10;4;4	14;10;4;4	12;9;3;3	>gi|4502709|ref|NP_001777.1| cyclin-dependent kinase 1 isoform 1 [Homo sapiens];>gi|16306492|ref|NP_203698.1| cyclin-dependent kinase 1 isoform 2 [Homo sapiens]	4	14	14	12	4	2	4	4	6	7	8	7	8	7	7	8	13	13	13	8	11	11	8	7	7	9	10	8	4	2	4	4	6	7	8	7	8	7	7	8	13	13	13	8
NP_001789.2;NP_439892.2;NP_001249.1	NP_001789.2;NP_439892.2;NP_001249.1	6;6;3	4;4;1	4;4;1	>gi|16936528|ref|NP_001789.2| cyclin-dependent kinase 2 isoform 1 [Homo sapiens];>gi|166362719|ref|NP_439892.2| cyclin-dependent kinase 2 isoform 2 [Homo sapiens];>gi|4557439|ref|NP_001249.1| cyclin-dependent kinase 3 [Homo sapiens]	3	6	4	4	2	3	2	3	3	3	2	2	2	4	3	6	6	4	4	2	3	4	3	2	2	2	2	2	0	1	0	1	1	1	0	0	0	2	1	4	4	2	2	0
NP_001814.2	NP_001814.2	19	19	19	>gi|21536286|ref|NP_001814.2| creatine kinase B-type [Homo sapiens]	1	19	19	19	10	8	10	11	11	11	14	14	13	2	3	2	2	3	1	15	17	15	2	4	4	17	16	15	10	8	10	11	11	11	14	14	13	2	3	2	2	3	1	15
NP_001822.3	NP_001822.3	5	5	5	>gi|355594753|ref|NP_001822.3| clusterin preproprotein [Homo sapiens]	1	5	5	5	0	0	1	0	0	1	4	4	4	5	5	5	0	1	0	2	4	3	0	1	0	0	0	0	0	0	1	0	0	1	4	4	4	5	5	5	0	1	0	2
NP_001830.1;NP_004359.1;NP_958434.1	NP_001830.1	3;1;1	3;1;1	3;1;1	>gi|4502923|ref|NP_001830.1| calponin-3 [Homo sapiens]	3	3	3	3	2	1	1	1	0	0	1	2	1	1	0	0	1	0	0	0	3	3	0	1	1	1	2	2	2	1	1	1	0	0	1	2	1	1	0	0	1	0	0	0
NP_001852.1	NP_001852.1	5	5	5	>gi|4502981|ref|NP_001852.1| cytochrome c oxidase subunit 4 isoform 1, mitochondrial precursor [Homo sapiens]	1	5	5	5	0	0	0	0	0	0	3	2	1	0	0	0	1	0	1	5	4	4	2	1	2	1	1	1	0	0	0	0	0	0	3	2	1	0	0	0	1	0	1	5
NP_001853.2	NP_001853.2	3	3	3	>gi|17017988|ref|NP_001853.2| cytochrome c oxidase subunit 5B, mitochondrial precursor [Homo sapiens]	1	3	3	3	2	2	2	2	2	2	2	1	2	1	1	1	1	1	1	1	3	3	1	1	1	2	2	2	2	2	2	2	2	2	2	1	2	1	1	1	1	1	1	1
NP_001885.1;NP_689407.1;NP_001884.2;NP_620693.1	NP_001885.1;NP_689407.1;NP_001884.2;NP_620693.1	4;4;2;2	4;4;2;2	4;4;2;2	>gi|4503093|ref|NP_001885.1| casein kinase I isoform epsilon [Homo sapiens];>gi|23199991|ref|NP_689407.1| casein kinase I isoform epsilon [Homo sapiens];>gi|20149530|ref|NP_001884.2| casein kinase I isoform delta isoform 1 [Homo sapiens];>gi|20544145|ref|N	4	4	4	4	1	1	1	1	1	1	0	0	0	0	0	0	2	4	3	0	0	0	2	2	1	0	0	0	1	1	1	1	1	1	0	0	0	0	0	0	2	4	3	0
NP_001886.1;NP_808227.1;NP_001243615.1;NP_808228.1	NP_001886.1;NP_808227.1;NP_001243615.1;NP_808228.1	3;3;2;2	3;3;2;2	3;3;2;2	>gi|4503095|ref|NP_001886.1| casein kinase II subunit alpha isoform a [Homo sapiens];>gi|29570791|ref|NP_808227.1| casein kinase II subunit alpha isoform a [Homo sapiens];>gi|375493534|ref|NP_001243615.1| casein kinase 2, alpha 1 polypeptide-like [Homo sap	4	3	3	3	0	0	0	1	1	0	2	1	1	1	1	0	1	2	2	0	1	1	0	0	0	2	3	3	0	0	0	1	1	0	2	1	1	1	1	0	1	2	2	0
NP_001887.1	NP_001887.1	1	1	1	>gi|4503097|ref|NP_001887.1| casein kinase II subunit alpha [Homo sapiens]	1	1	1	1	0	0	0	0	0	0	0	1	0	0	0	0	0	0	0	0	0	0	0	0	0	0	0	0	0	0	0	0	0	0	0	1	0	0	0	0	0	0	0	0
NP_001894.2	NP_001894.2	4	4	4	>gi|55770844|ref|NP_001894.2| catenin alpha-1 [Homo sapiens]	1	4	4	4	0	1	0	0	0	0	0	0	0	0	0	0	0	0	0	0	0	0	2	1	3	1	1	0	0	1	0	0	0	0	0	0	0	0	0	0	0	0	0	0
NP_001896.2;NP_001137474.1;NP_062831.3;NP_787055.1	NP_001896.2	13;1;1;1	13;1;1;1	13;1;1;1	>gi|148491070|ref|NP_001896.2| CTP synthase 1 [Homo sapiens]	4	13	13	13	5	3	3	1	3	4	4	7	5	0	2	1	11	11	12	1	8	7	4	3	4	5	5	7	5	3	3	1	3	4	4	7	5	0	2	1	11	11	12	1
NP_001900.1	NP_001900.1	5	5	5	>gi|4503143|ref|NP_001900.1| cathepsin D preproprotein [Homo sapiens]	1	5	5	5	1	1	1	2	2	2	4	5	5	4	4	4	1	3	3	3	5	4	4	3	3	4	2	1	1	1	1	2	2	2	4	5	5	4	4	4	1	3	3	3
NP_001909.3	NP_001909.3	10	10	10	>gi|392494079|ref|NP_001909.3| lipoamide acyltransferase component of branched-chain alpha-keto acid dehydrogenase complex, mitochondrial precursor [Homo sapiens]	1	10	10	10	8	9	9	6	8	7	10	10	10	2	2	2	2	4	2	7	10	10	4	4	4	8	9	7	8	9	9	6	8	7	10	10	10	2	2	2	2	4	2	7
NP_001914.3	NP_001914.3	2	2	2	>gi|148529014|ref|NP_001914.3| DNA damage-binding protein 1 [Homo sapiens]	1	2	2	2	0	1	1	1	1	1	2	1	1	0	0	0	1	0	1	0	1	1	0	0	0	0	1	0	0	1	1	1	1	1	2	1	1	0	0	0	1	0	1	0
NP_001922.2	NP_001922.2	10	10	10	>gi|31711992|ref|NP_001922.2| dihydrolipoyllysine-residue acetyltransferase component of pyruvate dehydrogenase complex, mitochondrial precursor [Homo sapiens]	1	10	10	10	6	6	5	6	5	7	6	7	5	0	0	1	3	3	4	8	7	8	4	3	2	6	7	5	6	6	5	6	5	7	6	7	5	0	0	1	3	3	4	8
NP_001924.2;NP_001231812.1	NP_001924.2	15;4	15;4	15;4	>gi|19923748|ref|NP_001924.2| dihydrolipoyllysine-residue succinyltransferase component of 2-oxoglutarate dehydrogenase complex, mitochondrial isoform 1 precursor [Homo sapiens]	2	15	15	15	6	6	6	9	9	9	8	7	9	1	2	1	7	5	4	12	13	13	5	3	6	10	11	9	6	6	6	9	9	9	8	7	9	1	2	1	7	5	4	12
NP_001932.2;NP_077741.2	NP_001932.2;NP_077741.2	4;4	4;4	4;4	>gi|148539846|ref|NP_001932.2| desmocollin-3 isoform Dsc3a preproprotein [Homo sapiens];>gi|148539848|ref|NP_077741.2| desmocollin-3 isoform Dsc3b preproprotein [Homo sapiens]	2	4	4	4	1	1	1	2	2	2	2	2	2	2	3	2	2	2	2	0	2	2	4	3	3	1	2	2	1	1	1	2	2	2	2	2	2	2	3	2	2	2	2	0
NP_001933.2	NP_001933.2	24	24	24	>gi|119703744|ref|NP_001933.2| desmoglein-1 preproprotein [Homo sapiens]	1	24	24	24	11	11	10	13	13	14	18	17	20	23	23	24	18	19	15	10	18	16	19	20	19	14	15	14	11	11	10	13	13	14	18	17	20	23	23	24	18	19	15	10
NP_001935.2	NP_001935.2	1	1	1	>gi|119964718|ref|NP_001935.2| desmoglein-3 preproprotein [Homo sapiens]	1	1	1	1	0	0	0	0	0	0	0	0	0	0	0	0	0	0	0	0	0	0	1	1	1	0	0	0	0	0	0	0	0	0	0	0	0	0	0	0	0	0	0	0
NP_001949.1	NP_001949.1	13	2	2	>gi|4503475|ref|NP_001949.1| elongation factor 1-alpha 2 [Homo sapiens]	1	13	2	2	9	10	10	9	8	8	9	10	9	7	8	9	8	8	9	9	8	8	8	7	7	7	8	7	1	1	1	0	0	0	2	2	1	0	0	1	0	0	1	0
NP_001952.1	NP_001952.1	40	40	39	>gi|4503483|ref|NP_001952.1| elongation factor 2 [Homo sapiens]	1	40	40	39	25	27	23	19	21	20	30	28	29	10	6	8	15	20	14	33	32	29	27	26	27	32	33	32	25	27	23	19	21	20	30	28	29	10	6	8	15	20	14	33
NP_001958.2	NP_001958.2	12	1	1	>gi|83700235|ref|NP_001958.2| eukaryotic initiation factor 4A-II [Homo sapiens]	1	12	1	1	8	8	8	7	8	7	10	9	9	9	7	8	11	11	11	8	11	11	11	11	12	10	12	12	1	1	1	1	1	1	1	1	1	0	0	0	1	1	1	0
NP_001960.2;NP_892116.2	NP_001960.2;NP_892116.2	3;3	3;3	3;3	>gi|21361337|ref|NP_001960.2| eukaryotic translation initiation factor 5 [Homo sapiens];>gi|37537716|ref|NP_892116.2| eukaryotic translation initiation factor 5 [Homo sapiens]	2	3	3	3	1	1	1	1	0	1	2	3	2	0	0	0	0	0	0	1	2	2	0	0	0	3	3	3	1	1	1	1	0	1	2	3	2	0	0	0	0	0	0	1
NP_001975.1	NP_001975.1	3	3	3	>gi|33413400|ref|NP_001975.1| S-formylglutathione hydrolase [Homo sapiens]	1	3	3	3	1	1	1	1	1	1	3	3	2	0	0	0	0	0	0	2	3	3	0	1	1	3	3	2	1	1	1	1	1	1	3	3	2	0	0	0	0	0	0	2
NP_001986.2	NP_001986.2	1	1	1	>gi|40807491|ref|NP_001986.2| long-chain-fatty-acid--CoA ligase 1 [Homo sapiens]	1	1	1	1	0	0	0	0	0	0	0	0	0	0	0	0	1	0	0	0	1	1	0	0	0	1	0	0	0	0	0	0	0	0	0	0	0	0	0	0	1	0	0	0
NP_002004.1	NP_002004.1	1	1	1	>gi|4503727|ref|NP_002004.1| peptidyl-prolyl cis-trans isomerase FKBP3 [Homo sapiens]	1	1	1	1	0	0	1	1	0	0	1	1	1	0	0	0	0	0	0	0	1	1	0	0	0	1	1	1	0	0	1	1	0	0	1	1	1	0	0	0	0	0	0	0
NP_002005.1	NP_002005.1	14	14	14	>gi|4503729|ref|NP_002005.1| peptidyl-prolyl cis-trans isomerase FKBP4 [Homo sapiens]	1	14	14	14	7	6	8	6	6	6	14	14	14	1	3	4	1	1	2	12	10	11	5	3	2	9	9	11	7	6	8	6	6	6	14	14	14	1	3	4	1	1	2	12
NP_002037.2;NP_001243728.1;NP_055179.1	NP_002037.2;NP_001243728.1	18;16;1	18;16;1	18;16;1	>gi|7669492|ref|NP_002037.2| glyceraldehyde-3-phosphate dehydrogenase isoform 1 [Homo sapiens];>gi|378404908|ref|NP_001243728.1| glyceraldehyde-3-phosphate dehydrogenase isoform 2 [Homo sapiens]	3	18	18	18	10	10	9	10	9	9	14	14	16	10	11	9	6	6	7	12	13	12	12	10	11	11	13	14	10	10	9	10	9	9	14	14	16	10	11	9	6	6	7	12
NP_002038.2	NP_002038.2	12	12	12	>gi|116805340|ref|NP_002038.2| glycine--tRNA ligase precursor [Homo sapiens]	1	12	12	12	6	6	3	8	7	8	8	8	8	0	0	1	1	1	0	5	7	8	5	6	4	5	3	4	6	6	3	8	7	8	8	8	8	0	0	1	1	1	0	5
NP_002052.1	NP_002052.1	1	1	1	>gi|4504011|ref|NP_002052.1| glutamate--cysteine ligase regulatory subunit [Homo sapiens]	1	1	1	1	1	1	1	1	1	1	1	1	1	0	0	0	1	1	1	0	1	1	0	0	0	0	0	0	1	1	1	1	1	1	1	1	1	0	0	0	1	1	1	0
NP_002070.1	NP_002070.1	3	3	3	>gi|4504067|ref|NP_002070.1| aspartate aminotransferase, cytoplasmic [Homo sapiens]	1	3	3	3	0	0	0	0	1	0	1	1	1	1	1	0	1	0	0	0	0	0	3	2	1	0	0	0	0	0	0	0	1	0	1	1	1	1	1	0	1	0	0	0
NP_002071.2	NP_002071.2	24	24	24	>gi|73486658|ref|NP_002071.2| aspartate aminotransferase, mitochondrial precursor [Homo sapiens]	1	24	24	24	13	15	14	16	17	18	20	18	20	0	1	1	2	5	2	21	24	22	5	6	5	13	16	13	13	15	14	16	17	18	20	18	20	0	1	1	2	5	2	21
NP_002083.3;NP_001091947.1	NP_002083.3;NP_001091947.1	10;9	10;9	10;9	>gi|149193321|ref|NP_002083.3| G-rich sequence factor 1 isoform 1 [Homo sapiens];>gi|149193319|ref|NP_001091947.1| G-rich sequence factor 1 isoform 2 [Homo sapiens]	2	10	10	10	5	4	4	6	6	7	7	6	6	0	0	0	0	0	0	9	9	9	0	0	0	4	4	4	5	4	4	6	6	7	7	6	6	0	0	0	0	0	0	9
NP_002096.1;NP_734466.1;NP_778235.1	NP_002096.1;NP_734466.1;NP_778235.1	6;5;4	2;2;2	2;2;2	>gi|4504253|ref|NP_002096.1| histone H2A.x [Homo sapiens];>gi|25092737|ref|NP_734466.1| histone H2A type 1-A [Homo sapiens];>gi|28195394|ref|NP_778235.1| histone H2A type 2-B [Homo sapiens]	3	6	2	2	3	3	3	3	3	3	4	4	4	4	4	4	4	4	4	4	4	5	5	4	5	4	4	4	0	0	0	0	0	0	1	1	1	1	1	1	1	1	1	1
NP_002097.1;NP_036544.1;NP_619541.1;NP_958844.1;NP_958925.1	NP_002097.1;NP_036544.1;NP_619541.1;NP_958844.1;NP_958925.1	3;3;3;2;2	1;1;1;1;1	1;1;1;1;1	>gi|4504255|ref|NP_002097.1| histone H2A.Z [Homo sapiens];>gi|6912616|ref|NP_036544.1| histone H2A.V isoform 1 [Homo sapiens];>gi|20357599|ref|NP_619541.1| histone H2A.V isoform 2 [Homo sapiens];>gi|41406067|ref|NP_958844.1| histone H2A.V isoform 3 [Homo s	5	3	1	1	2	2	2	2	2	2	3	3	3	2	3	3	3	3	3	2	3	3	3	3	3	3	3	3	0	0	0	0	0	0	1	1	1	0	1	1	1	1	1	0
NP_002098.1;NP_005315.1;NP_003484.1;NP_003520.1;NP_003521.2;NP_003522.1;NP_003523.1;NP_003524.1;NP_003525.1;NP_003526.1;NP_003527.1;NP_003528.1;NP_066298.1;NP_001013721.2	NP_002098.1;NP_005315.1;NP_003484.1;NP_003520.1;NP_003521.2;NP_003522.1;NP_003523.1;NP_003524.1;NP_003525.1;NP_003526.1;NP_003527.1;NP_003528.1;NP_066298.1;NP_001013721.2	6;6;5;5;5;5;5;5;5;5;5;5;5;3	1;1;0;0;0;0;0;0;0;0;0;0;0;0	1;1;0;0;0;0;0;0;0;0;0;0;0;0	>gi|4504279|ref|NP_002098.1| histone H3.3 [Homo sapiens];>gi|4885385|ref|NP_005315.1| histone H3.3 [Homo sapiens];>gi|4504299|ref|NP_003484.1| histone H3.1t [Homo sapiens];>gi|4504281|ref|NP_003520.1| histone H3.1 [Homo sapiens];>gi|21071021|ref|NP_003521.	14	6	1	1	2	2	2	3	3	2	4	3	3	3	4	4	6	5	3	5	4	4	3	3	4	3	4	4	0	0	0	0	0	0	0	0	0	0	0	0	1	1	0	0
NP_002119.1;NP_001124160.1;NP_001124161.1;NP_002120.1	NP_002119.1	3;1;1;1	3;1;1;1	3;1;1;1	>gi|4504425|ref|NP_002119.1| high mobility group protein B1 [Homo sapiens]	4	3	3	3	1	1	1	1	1	1	2	2	2	0	0	0	1	0	1	1	2	2	1	1	2	2	2	2	1	1	1	1	1	1	2	2	2	0	0	0	1	0	1	1
NP_112420.1;NP_002127.1;NP_001011724.1;NP_001011725.1	NP_112420.1;NP_002127.1;NP_001011724.1;NP_001011725.1	12;12;8;8	11;11;7;7	11;11;7;7	>gi|14043070|ref|NP_112420.1| heterogeneous nuclear ribonucleoprotein A1 isoform b [Homo sapiens];>gi|4504445|ref|NP_002127.1| heterogeneous nuclear ribonucleoprotein A1 isoform a [Homo sapiens];>gi|58761496|ref|NP_001011724.1| heterogeneous nuclear ribonu	4	12	11	11	3	3	3	3	3	3	10	10	8	2	2	3	1	1	2	6	8	9	7	7	7	8	7	7	3	3	3	3	3	3	9	9	8	2	2	3	1	1	2	6
NP_002130.2;NP_001158275.1;NP_055284.3	NP_002130.2	31;9;4	31;9;4	10;4;2	>gi|56699409|ref|NP_002130.2| RNA-binding motif protein, X chromosome isoform 1 [Homo sapiens]	3	31	31	10	6	5	5	4	6	9	13	11	15	28	23	26	26	28	31	2	8	9	12	10	8	9	9	7	6	5	5	4	6	9	13	11	15	28	23	26	26	28	31	2
NP_002131.2;NP_112553.1;NP_112552.1	NP_002131.2;NP_112553.1;NP_112552.1	20;20;20	20;20;20	20;20;20	>gi|14165439|ref|NP_002131.2| heterogeneous nuclear ribonucleoprotein K isoform a [Homo sapiens];>gi|14165437|ref|NP_112553.1| heterogeneous nuclear ribonucleoprotein K isoform a [Homo sapiens];>gi|14165435|ref|NP_112552.1| heterogeneous nuclear ribonucleo	3	20	20	20	10	11	10	8	10	9	16	16	17	6	11	11	14	15	15	13	15	16	16	19	17	15	15	13	10	11	10	8	10	9	16	16	17	6	11	11	14	15	15	13
NP_002145.3	NP_002145.3	7	7	7	>gi|38327039|ref|NP_002145.3| heat shock 70 kDa protein 4 [Homo sapiens]	1	7	7	7	1	3	4	2	3	3	6	5	5	0	0	0	1	1	2	2	4	5	1	1	2	6	7	7	1	3	4	2	3	3	6	5	5	0	0	0	1	1	2	2
NP_002147.2;NP_955472.1	NP_002147.2;NP_955472.1	77;77	77;77	77;77	>gi|31542947|ref|NP_002147.2| 60 kDa heat shock protein, mitochondrial [Homo sapiens];>gi|41399285|ref|NP_955472.1| 60 kDa heat shock protein, mitochondrial [Homo sapiens]	2	77	77	77	62	60	59	62	60	61	58	56	56	16	15	12	26	23	27	61	63	65	18	20	13	43	43	45	62	60	59	62	60	61	58	56	56	16	15	12	26	23	27	61
NP_002148.1;NP_001189414.1	NP_002148.1	10;4	10;4	10;4	>gi|4504523|ref|NP_002148.1| 10 kDa heat shock protein, mitochondrial [Homo sapiens]	2	10	10	10	6	6	6	7	7	7	9	8	8	0	0	1	4	5	0	7	8	9	4	6	4	5	4	3	6	6	6	7	7	7	9	8	8	0	0	1	4	5	0	7
NP_002152.2;NP_038203.2	NP_002152.2;NP_038203.2	49;49	49;49	49;49	>gi|94721241|ref|NP_002152.2| isoleucine--tRNA ligase, cytoplasmic [Homo sapiens];>gi|94721239|ref|NP_038203.2| isoleucine--tRNA ligase, cytoplasmic [Homo sapiens]	2	49	49	49	32	31	31	28	29	29	40	40	41	7	2	3	32	29	34	34	40	37	27	28	31	44	44	45	32	31	31	28	29	29	40	40	41	7	2	3	32	29	34	34
NP_002159.2	NP_002159.2	16	16	16	>gi|28178832|ref|NP_002159.2| isocitrate dehydrogenase [NADP], mitochondrial precursor [Homo sapiens]	1	16	16	16	9	9	9	12	11	11	11	12	11	1	2	2	5	9	4	14	16	16	2	2	1	7	9	9	9	9	9	12	11	11	11	12	11	1	2	2	5	9	4	14
NP_002215.2	NP_002215.2	7	7	7	>gi|153945846|ref|NP_002215.2| inositol 1,4,5-trisphosphate receptor type 3 [Homo sapiens]	1	7	7	7	1	1	1	3	1	3	2	4	3	0	0	0	6	5	6	1	5	6	6	7	6	6	5	6	1	1	1	3	1	3	2	4	3	0	0	0	6	5	6	1
NP_002216.2;NP_001152980.1	NP_002216.2;NP_001152980.1	11;10	11;10	11;10	>gi|226958412|ref|NP_002216.2| isovaleryl-CoA dehydrogenase, mitochondrial isoform 1 precursor [Homo sapiens];>gi|226958414|ref|NP_001152980.1| isovaleryl-CoA dehydrogenase, mitochondrial isoform 2 precursor [Homo sapiens]	2	11	11	11	4	4	4	4	5	5	6	5	6	1	1	1	1	2	2	8	11	10	2	1	1	4	5	4	4	4	4	4	5	5	6	5	6	1	1	1	1	2	2	8
NP_002218.2	NP_002218.2	8	8	8	>gi|102469034|ref|NP_002218.2| tyrosine-protein kinase JAK1 [Homo sapiens]	1	8	8	8	1	1	1	4	4	4	1	1	2	0	0	0	5	5	8	4	4	5	3	5	6	4	4	4	1	1	1	4	4	4	1	1	2	0	0	0	5	5	8	4
NP_002221.1;NP_068831.1	NP_002221.1;NP_068831.1	32;32	32;32	28;28	>gi|4504811|ref|NP_002221.1| junction plakoglobin [Homo sapiens];>gi|12056468|ref|NP_068831.1| junction plakoglobin [Homo sapiens]	2	32	32	28	13	12	14	19	19	19	22	21	22	25	25	26	21	21	19	8	17	21	31	30	31	20	21	21	13	12	14	19	19	19	22	21	22	25	25	26	21	21	19	8
NP_002256.2	NP_002256.2	13	13	13	>gi|19923142|ref|NP_002256.2| importin subunit beta-1 [Homo sapiens]	1	13	13	13	6	6	6	5	6	5	8	8	9	0	0	0	5	6	6	7	9	9	4	4	4	11	10	11	6	6	6	5	6	5	8	8	9	0	0	0	5	6	6	7
NP_002257.1	NP_002257.1	4	4	4	>gi|4504897|ref|NP_002257.1| importin subunit alpha-2 [Homo sapiens]	1	4	4	4	0	0	0	1	1	0	0	0	0	0	0	0	4	3	4	2	1	1	0	0	0	0	0	0	0	0	0	1	1	0	0	0	0	0	0	0	4	3	4	2
NP_002261.3;NP_694858.1	NP_002261.3;NP_694858.1	4;4	4;4	3;3	>gi|133925811|ref|NP_002261.3| transportin-1 isoform 1 [Homo sapiens];>gi|23510381|ref|NP_694858.1| transportin-1 isoform 2 [Homo sapiens]	2	4	4	3	1	1	0	1	1	1	1	1	1	0	0	0	2	1	2	0	2	2	1	1	1	3	3	3	1	1	0	1	1	1	1	1	1	0	0	0	2	1	2	0
NP_002262.3;NP_036548.1;NP_001230131.1	NP_002262.3	10;1;1	10;1;1	10;1;1	>gi|24797086|ref|NP_002262.3| importin-5 [Homo sapiens]	3	10	10	10	1	1	0	1	1	1	5	4	4	0	0	0	2	2	1	4	7	7	0	0	2	7	9	8	1	1	0	1	1	1	5	4	4	0	0	0	2	2	1	4
NP_002269.3;CON__Q14532	NP_002269.3;CON__Q14532	17;16	12;12	8;8	>gi|116488398|ref|NP_002269.3| keratin, type I cuticular Ha2 [Homo sapiens];>Q14532 SWISS-PROT:Q14532 Keratin, type I cuticular HA2 (Hair keratin, type I HA2)	2	17	12	8	3	3	3	2	2	1	4	4	5	4	4	4	2	2	1	9	15	13	8	9	8	9	8	8	2	2	2	1	1	0	0	0	1	1	1	1	1	0	0	5
NP_002271.3;CON__Q92764	NP_002271.3;CON__Q92764	14;13	8;7	2;2	>gi|94538345|ref|NP_002271.3| keratin, type I cuticular Ha5 [Homo sapiens];>Q92764 SWISS-PROT:Q92764 Keratin, type I cuticular HA5 (Hair keratin, type I HA5)	2	14	8	2	2	2	3	2	2	2	4	2	4	1	3	3	3	3	2	5	7	8	12	13	12	13	13	12	0	0	1	1	0	1	0	0	1	0	2	1	1	1	1	1
NP_002287.2;NP_919424.1	NP_002287.2;NP_919424.1	11;11	11;11	11;11	>gi|37595750|ref|NP_002287.2| lamin-B receptor [Homo sapiens];>gi|37595752|ref|NP_919424.1| lamin-B receptor [Homo sapiens]	2	11	11	11	4	5	4	6	4	4	9	9	9	1	2	1	9	11	11	9	10	8	6	6	6	5	5	5	4	5	4	6	4	4	9	9	9	1	2	1	9	11	11	9
NP_002289.2	NP_002289.2	2	1	1	>gi|167614506|ref|NP_002289.2| plastin-2 [Homo sapiens]	1	2	1	1	0	1	0	0	0	0	0	0	2	0	0	0	0	0	0	1	2	2	1	1	0	2	1	2	0	0	0	0	0	0	0	0	1	0	0	0	0	0	0	0
NP_002297.2;NP_001170859.1	NP_002297.2;NP_001170859.1	3;2	3;2	3;2	>gi|115430223|ref|NP_002297.2| galectin-3 isoform 1 [Homo sapiens];>gi|294345475|ref|NP_001170859.1| galectin-3 isoform 2 [Homo sapiens]	2	3	3	3	0	0	0	1	1	0	0	0	0	0	0	0	0	0	0	0	0	0	3	3	3	1	1	2	0	0	0	1	1	0	0	0	0	0	0	0	0	0	0	0
NP_039269.2;NP_002302.2	NP_039269.2;NP_002302.2	5;5	5;5	5;5	>gi|73747829|ref|NP_039269.2| DNA ligase 3 isoform alpha precursor [Homo sapiens];>gi|73747844|ref|NP_002302.2| DNA ligase 3 isoform beta precursor [Homo sapiens]	2	5	5	5	0	0	0	0	0	0	1	0	2	0	0	0	3	2	0	0	2	2	0	0	0	1	0	0	0	0	0	0	0	0	1	0	2	0	0	0	3	2	0	0
NP_002379.3;NP_001257401.1	NP_002379.3;NP_001257401.1	7;6	7;6	7;6	>gi|394582093|ref|NP_002379.3| DNA replication licensing factor MCM3 isoform 1 [Homo sapiens];>gi|394582099|ref|NP_001257401.1| DNA replication licensing factor MCM3 isoform 2 [Homo sapiens]	2	7	7	7	0	0	0	3	2	1	1	2	3	1	1	1	4	5	3	0	1	2	2	1	2	3	4	5	0	0	0	3	2	1	1	2	3	1	1	1	4	5	3	0
NP_002387.1;NP_001161807.1;NP_001014811.1;NP_001155058.1;NP_006671.2	NP_002387.1;NP_001161807.1	24;20;1;1;1	24;20;1;1;1	24;20;1;1;1	>gi|4505145|ref|NP_002387.1| NAD-dependent malic enzyme, mitochondrial isoform 1 precursor [Homo sapiens];>gi|270265879|ref|NP_001161807.1| NAD-dependent malic enzyme, mitochondrial isoform 2 precursor [Homo sapiens]	5	24	24	24	7	5	7	12	13	13	10	11	12	1	0	1	1	1	0	19	19	19	2	1	3	6	10	6	7	5	7	12	13	13	10	11	12	1	0	1	1	1	0	19
NP_002406.1	NP_002406.1	2	2	2	>gi|4505185|ref|NP_002406.1| macrophage migration inhibitory factor [Homo sapiens]	1	2	2	2	1	1	1	1	1	1	1	1	2	0	0	0	0	0	0	1	2	2	1	0	0	2	2	2	1	1	1	1	1	1	1	1	2	0	0	0	0	0	0	1
NP_002430.3	NP_002430.3	2	2	2	>gi|284813531|ref|NP_002430.3| DNA mismatch repair protein Msh3 [Homo sapiens]	1	2	2	2	0	0	0	0	0	0	0	0	0	0	0	0	2	2	2	0	0	0	0	0	0	0	0	0	0	0	0	0	0	0	0	0	0	0	0	0	2	2	2	0
NP_002435.1	NP_002435.1	6	2	2	>gi|4505257|ref|NP_002435.1| moesin [Homo sapiens]	1	6	2	2	2	1	2	3	3	2	1	2	1	0	0	0	0	1	1	3	4	3	0	0	0	5	5	6	0	0	0	0	1	1	0	1	0	0	0	0	0	0	0	1
NP_002442.2	NP_002442.2	1	1	1	>gi|47132622|ref|NP_002442.2| S-methyl-5-thioadenosine phosphorylase [Homo sapiens]	1	1	1	1	0	0	0	0	0	0	1	0	0	0	0	0	0	0	0	0	0	0	0	0	0	0	0	0	0	0	0	0	0	0	1	0	0	0	0	0	0	0	0	0
NP_002464.1;REV__NP_055792.1;REV__NP_001158286.1;REV__NP_001158287.1	NP_002464.1	91;1;1;1	91;1;1;1	78;1;1;1	>gi|12667788|ref|NP_002464.1| myosin-9 [Homo sapiens]	4	91	91	78	58	55	58	59	57	57	55	57	57	10	9	8	34	29	30	55	73	73	37	38	30	78	75	78	58	55	58	59	57	57	55	57	57	10	9	8	34	29	30	55
NP_002479.1;NP_001171941.1	NP_002479.1	4;1	4;1	4;1	>gi|4505355|ref|NP_002479.1| NADH dehydrogenase [ubiquinone] 1 alpha subcomplex subunit 2 isoform 1 [Homo sapiens]	2	4	4	4	1	1	1	1	1	1	1	1	1	1	0	0	2	1	1	4	4	3	1	0	1	2	1	0	1	1	1	1	1	1	1	1	1	1	0	0	2	1	1	4
NP_002481.2	NP_002481.2	4	4	4	>gi|51317370|ref|NP_002481.2| NADH dehydrogenase [ubiquinone] 1 alpha subcomplex subunit 6 [Homo sapiens]	1	4	4	4	0	0	0	1	1	1	1	1	0	0	0	0	0	1	0	4	4	4	0	0	0	0	0	1	0	0	0	1	1	1	1	1	0	0	0	0	0	1	0	4
NP_002487.1	NP_002487.1	5	5	5	>gi|4505371|ref|NP_002487.1| NADH dehydrogenase [ubiquinone] iron-sulfur protein 8, mitochondrial precursor [Homo sapiens]	1	5	5	5	1	0	1	0	0	0	0	0	0	0	0	0	1	0	0	2	4	3	0	0	0	1	1	1	1	0	1	0	0	0	0	0	0	0	0	0	1	0	0	2
NP_002504.2	NP_002504.2	1	1	1	>gi|37693993|ref|NP_002504.2| nucleoside diphosphate kinase 3 precursor [Homo sapiens]	1	1	1	1	0	0	0	0	0	0	0	0	0	0	0	0	0	0	0	0	0	0	1	1	1	0	0	0	0	0	0	0	0	0	0	0	0	0	0	0	0	0	0	0
NP_002511.1;NP_954654.1;NP_001032827.1	NP_002511.1;NP_954654.1;NP_001032827.1	6;6;5	6;6;5	6;6;5	>gi|10835063|ref|NP_002511.1| nucleophosmin isoform 1 [Homo sapiens];>gi|40353734|ref|NP_954654.1| nucleophosmin isoform 2 [Homo sapiens];>gi|83641870|ref|NP_001032827.1| nucleophosmin isoform 3 [Homo sapiens]	3	6	6	6	0	0	0	0	0	0	4	4	4	4	4	3	4	4	2	4	2	2	3	4	4	2	2	2	0	0	0	0	0	0	4	4	4	4	4	3	4	4	2	4
NP_002532.2;NP_001158508.1;NP_001003941.1	NP_002532.2;NP_001158508.1	21;20;10	21;20;10	16;15;8	>gi|51873036|ref|NP_002532.2| 2-oxoglutarate dehydrogenase, mitochondrial isoform 1 precursor [Homo sapiens];>gi|259013553|ref|NP_001158508.1| 2-oxoglutarate dehydrogenase, mitochondrial isoform 3 precursor [Homo sapiens]	3	21	21	16	4	4	4	8	8	10	5	7	7	0	1	0	0	1	1	12	19	19	1	1	0	7	8	7	4	4	4	8	8	10	5	7	7	0	1	0	0	1	1	12
NP_002544.1;NP_859531.1	NP_002544.1;NP_859531.1	2;1	2;1	2;1	>gi|4505525|ref|NP_002544.1| origin recognition complex subunit 5 isoform 1 [Homo sapiens];>gi|32454754|ref|NP_859531.1| origin recognition complex subunit 5 isoform 2 [Homo sapiens]	2	2	2	2	0	0	0	0	0	0	0	0	0	0	0	0	1	2	1	0	0	0	0	0	0	0	0	0	0	0	0	0	0	0	0	0	0	0	0	0	1	2	1	0
NP_002558.1	NP_002558.1	2	2	2	>gi|4505621|ref|NP_002558.1| phosphatidylethanolamine-binding protein 1 preproprotein [Homo sapiens]	1	2	2	2	0	0	0	0	0	0	1	0	1	0	0	0	0	0	0	1	0	0	1	1	0	0	1	1	0	0	0	0	0	0	1	0	1	0	0	0	0	0	0	1
NP_002559.2;NP_112241.2;NP_001118228.1;NP_543022.1;NP_001012995.1;NP_001035971.1	NP_002559.2	16;7;4;1;1;1	16;7;4;1;1;1	10;5;3;1;1;1	>gi|46367787|ref|NP_002559.2| polyadenylate-binding protein 1 [Homo sapiens]	6	16	16	10	5	5	6	9	7	8	11	10	9	0	1	2	10	10	11	9	10	12	8	9	9	12	13	11	5	5	6	9	7	8	11	10	9	0	1	2	10	10	11	9
NP_002574.2	NP_002574.2	1	1	1	>gi|55769533|ref|NP_002574.2| PRKC apoptosis WT1 regulator protein [Homo sapiens]	1	1	1	1	0	0	0	0	0	0	1	1	1	0	0	0	0	0	0	0	1	1	0	0	0	1	1	1	0	0	0	0	0	0	1	1	1	0	0	0	0	0	0	0
NP_002583.1;NP_872590.1	NP_002583.1;NP_872590.1	5;5	5;5	5;5	>gi|4505641|ref|NP_002583.1| proliferating cell nuclear antigen [Homo sapiens];>gi|33239451|ref|NP_872590.1| proliferating cell nuclear antigen [Homo sapiens]	2	5	5	5	1	0	0	2	0	2	2	2	2	1	2	2	3	3	3	4	3	3	2	2	3	2	3	2	1	0	0	2	0	2	2	2	2	1	2	2	3	3	3	4
NP_002601.1	NP_002601.1	17	17	16	>gi|4505689|ref|NP_002601.1| pyruvate dehydrogenase kinase, isozyme 1 [Homo sapiens]	1	17	17	16	12	11	11	8	6	8	13	14	15	9	8	8	6	3	3	8	11	12	1	0	0	4	2	4	12	11	11	8	6	8	13	14	15	9	8	8	6	3	3	8
NP_002602.2;NP_001186827.1;NP_001186828.1;NP_001186829.1	NP_002602.2;NP_001186827.1;NP_001186828.1;NP_001186829.1	4;3;3;2	3;3;3;1	3;3;3;1	>gi|19923736|ref|NP_002602.2| pyruvate dehydrogenase kinase, isozyme 2 isoform 1 [Homo sapiens];>gi|315630349|ref|NP_001186827.1| pyruvate dehydrogenase kinase, isozyme 2 isoform 2 [Homo sapiens];>gi|315630351|ref|NP_001186828.1| pyruvate dehydrogenase kin	4	4	3	3	1	2	1	1	0	2	3	1	1	1	1	1	1	0	0	3	3	3	1	1	0	1	0	1	0	1	0	0	0	1	2	0	0	0	0	0	1	0	0	2
NP_002614.2	NP_002614.2	1	1	1	>gi|12408677|ref|NP_002614.2| prefoldin subunit 4 [Homo sapiens]	1	1	1	1	0	0	0	0	0	0	1	1	1	0	0	0	0	0	0	1	1	1	0	1	0	1	1	1	0	0	0	0	0	0	1	1	1	0	0	0	0	0	0	1
NP_002615.2;NP_665904.1	NP_002615.2;NP_665904.1	4;2	4;2	4;2	>gi|22202633|ref|NP_002615.2| prefoldin subunit 5 isoform alpha [Homo sapiens];>gi|22202637|ref|NP_665904.1| prefoldin subunit 5 isoform gamma [Homo sapiens]	2	4	4	4	0	0	0	0	0	0	3	3	1	0	0	1	0	0	0	0	2	1	1	0	0	2	2	1	0	0	0	0	0	0	3	3	1	0	0	1	0	0	0	0
NP_002617.3	NP_002617.3	14	11	11	>gi|48762920|ref|NP_002617.3| 6-phosphofructokinase, liver type [Homo sapiens]	1	14	11	11	2	1	3	2	3	2	4	5	5	0	1	0	12	12	14	2	3	7	1	1	3	6	6	7	2	1	3	2	2	2	2	2	2	0	1	0	9	9	11	1
NP_002618.1;NP_001229268.1	NP_002618.1;NP_001229268.1	15;14	15;14	12;12	>gi|11321601|ref|NP_002618.1| 6-phosphofructokinase type C isoform 1 [Homo sapiens];>gi|334191701|ref|NP_001229268.1| 6-phosphofructokinase type C isoform 2 [Homo sapiens]	2	15	15	12	0	0	0	2	1	0	10	9	9	0	0	0	13	13	15	4	6	9	2	1	1	9	9	10	0	0	0	2	1	0	10	9	9	0	0	0	13	13	15	4
NP_002619.1;NP_444252.1	NP_002619.1;NP_444252.1	1;1	1;1	1;1	>gi|4505751|ref|NP_002619.1| profilin-2 isoform b [Homo sapiens];>gi|16753215|ref|NP_444252.1| profilin-2 isoform a [Homo sapiens]	2	1	1	1	0	0	1	0	0	0	1	1	1	0	0	0	0	0	0	0	0	0	0	0	0	1	1	1	0	0	1	0	0	0	1	1	1	0	0	0	0	0	0	0
NP_002620.1;NP_001025062.1;NP_000281.2	NP_002620.1	5;2;2	5;2;2	5;2;2	>gi|4505753|ref|NP_002620.1| phosphoglycerate mutase 1 [Homo sapiens]	3	5	5	5	2	2	2	2	0	1	4	3	3	1	1	1	0	0	0	0	0	0	4	4	4	2	1	3	2	2	2	2	0	1	4	3	3	1	1	1	0	0	0	0
NP_002622.2	NP_002622.2	15	15	15	>gi|40068518|ref|NP_002622.2| 6-phosphogluconate dehydrogenase, decarboxylating [Homo sapiens]	1	15	15	15	7	7	6	5	5	6	9	7	8	0	0	0	3	1	0	9	13	13	6	6	5	13	13	14	7	7	6	5	5	6	9	7	8	0	0	0	3	1	0	9
NP_002625.1	NP_002625.1	17	17	17	>gi|4505773|ref|NP_002625.1| prohibitin [Homo sapiens]	1	17	17	17	16	15	16	13	14	13	13	13	13	14	14	12	12	12	11	10	15	12	11	10	9	12	13	12	16	15	16	13	14	13	13	13	13	14	14	12	12	12	11	10
NP_005879.1;NP_002626.1;NP_998776.1	NP_005879.1;NP_002626.1;NP_998776.1	4;4;4	4;4;4	4;4;4	>gi|6031192|ref|NP_005879.1| phosphate carrier protein, mitochondrial isoform a precursor [Homo sapiens];>gi|4505775|ref|NP_002626.1| phosphate carrier protein, mitochondrial isoform b precursor [Homo sapiens];>gi|47132595|ref|NP_998776.1| phosphate carrie	3	4	4	4	2	2	2	2	2	2	3	3	3	3	1	3	2	2	2	2	1	2	2	2	1	2	2	2	2	2	2	2	2	2	3	3	3	3	1	3	2	2	2	2
NP_002630.2	NP_002630.2	3	3	3	>gi|167860126|ref|NP_002630.2| serpin B5 [Homo sapiens]	1	3	3	3	0	0	0	0	0	0	0	0	0	0	0	0	0	0	0	0	0	0	3	3	3	0	0	0	0	0	0	0	0	0	0	0	0	0	0	0	0	0	0	0
NP_002643.1	NP_002643.1	3	3	3	>gi|4505821|ref|NP_002643.1| prolactin-inducible protein precursor [Homo sapiens]	1	3	3	3	0	0	0	1	2	0	3	3	3	3	3	3	1	1	1	2	3	3	3	3	3	1	1	1	0	0	0	1	2	0	3	3	3	3	3	3	1	1	1	2
NP_002645.3;NP_001193725.1;NP_001193728.1;NP_872270.1;NP_872271.1;NP_001193727.1;NP_001193726.1;NP_000289.1;NP_870986.1	NP_002645.3;NP_001193725.1;NP_001193728.1;NP_872270.1;NP_872271.1;NP_001193727.1;NP_001193726.1	34;31;31;31;31;30;29;1;1	34;31;31;31;31;30;29;1;1	34;31;31;31;31;30;29;1;1	>gi|33286418|ref|NP_002645.3| pyruvate kinase isozymes M1/M2 isoform a [Homo sapiens];>gi|332164775|ref|NP_001193725.1| pyruvate kinase isozymes M1/M2 isoform c [Homo sapiens];>gi|332164781|ref|NP_001193728.1| pyruvate kinase isozymes M1/M2 isoform f [Homo	9	34	34	34	20	19	20	21	21	21	29	29	28	12	13	14	26	28	28	27	30	29	20	20	18	32	30	30	20	19	20	21	21	21	29	29	28	12	13	14	26	28	28	27
NP_002687.1	NP_002687.1	4	4	4	>gi|4505947|ref|NP_002687.1| DNA-directed RNA polymerase II subunit RPB7 [Homo sapiens]	1	4	4	4	0	0	0	0	0	0	0	0	0	0	0	0	0	0	0	1	0	0	0	0	0	2	2	0	0	0	0	0	0	0	0	0	0	0	0	0	0	0	0	1
NP_002696.3	NP_002696.3	2	2	2	>gi|45439327|ref|NP_002696.3| periplakin [Homo sapiens]	1	2	2	2	0	0	0	0	0	0	0	0	0	0	0	0	0	0	0	0	0	0	2	2	1	0	0	0	0	0	0	0	0	0	0	0	0	0	0	0	0	0	0	0
NP_002697.1;NP_808907.1;NP_001028729.1;NP_001028728.1;NP_808908.1	NP_002697.1;NP_808907.1;NP_001028729.1;NP_001028728.1	27;24;24;17;12	27;24;24;17;12	23;20;20;13;12	>gi|4505995|ref|NP_002697.1| protein phosphatase 1B isoform 1 [Homo sapiens];>gi|29558022|ref|NP_808907.1| protein phosphatase 1B isoform 2 [Homo sapiens];>gi|75813620|ref|NP_001028729.1| protein phosphatase 1B isoform 5 [Homo sapiens];>gi|75813618|ref|NP_	5	27	27	23	18	18	19	20	20	20	24	25	24	22	24	23	24	23	23	20	24	23	25	25	24	25	24	25	18	18	19	20	20	20	24	25	24	22	24	23	24	23	23	20
NP_002717.3	NP_002717.3	5	5	5	>gi|41349456|ref|NP_002717.3| prolyl endopeptidase [Homo sapiens]	1	5	5	5	0	0	0	0	0	0	0	0	0	1	0	0	0	0	0	1	0	0	5	5	5	0	0	0	0	0	0	0	0	0	0	0	0	1	0	0	0	0	0	1
NP_002721.1;NP_997401.1;NP_001229790.1;NP_002723.2	NP_002721.1;NP_997401.1	5;4;2;1	5;4;2;1	3;2;0;1	>gi|4506055|ref|NP_002721.1| cAMP-dependent protein kinase catalytic subunit alpha isoform 1 [Homo sapiens];>gi|46909584|ref|NP_997401.1| cAMP-dependent protein kinase catalytic subunit alpha isoform 2 [Homo sapiens]	4	5	5	3	1	0	0	0	0	0	1	1	1	1	2	2	4	4	5	0	4	1	2	1	1	1	3	2	1	0	0	0	0	0	1	1	1	1	2	2	4	4	5	0
NP_002725.1;NP_997636.1;NP_997637.1	NP_002725.1;NP_997636.1;NP_997637.1	1;1;1	1;1;1	1;1;1	>gi|4506063|ref|NP_002725.1| cAMP-dependent protein kinase type I-alpha regulatory subunit [Homo sapiens];>gi|47132581|ref|NP_997636.1| cAMP-dependent protein kinase type I-alpha regulatory subunit [Homo sapiens];>gi|47132583|ref|NP_997637.1| cAMP-dependen	3	1	1	1	0	0	0	0	0	0	0	0	0	0	0	0	0	0	0	0	1	1	0	0	0	0	0	0	0	0	0	0	0	0	0	0	0	0	0	0	0	0	0	0
NP_002736.3;NP_620407.1	NP_002736.3;NP_620407.1	1;1	1;1	1;1	>gi|66932916|ref|NP_002736.3| mitogen-activated protein kinase 1 [Homo sapiens];>gi|20986531|ref|NP_620407.1| mitogen-activated protein kinase 1 [Homo sapiens]	2	1	1	1	0	0	0	0	0	0	1	1	1	1	0	0	0	0	0	0	0	1	0	0	0	0	0	0	0	0	0	0	0	0	1	1	1	1	0	0	0	0	0	0
NP_002746.1	NP_002746.1	3	3	1	>gi|5579478|ref|NP_002746.1| dual specificity mitogen-activated protein kinase kinase 1 [Homo sapiens]	1	3	3	1	0	0	0	0	0	0	0	0	0	0	0	0	3	2	2	0	1	1	1	0	1	1	1	2	0	0	0	0	0	0	0	0	0	0	0	0	3	2	2	0
NP_659731.1;NP_002747.2	NP_659731.1;NP_002747.2	2;2	2;2	2;2	>gi|21618349|ref|NP_659731.1| dual specificity mitogen-activated protein kinase kinase 3 isoform B [Homo sapiens];>gi|21618347|ref|NP_002747.2| dual specificity mitogen-activated protein kinase kinase 3 isoform A [Homo sapiens]	2	2	2	2	0	0	0	0	0	0	0	0	0	0	0	0	0	0	2	0	0	0	0	0	0	0	0	0	0	0	0	0	0	0	0	0	0	0	0	0	0	0	2	0
NP_002755.1;NP_787082.1	NP_002755.1;NP_787082.1	4;3	1;1	1;1	>gi|4506127|ref|NP_002755.1| ribose-phosphate pyrophosphokinase 1 isoform 1 [Homo sapiens];>gi|28557709|ref|NP_787082.1| ribose-phosphate pyrophosphokinase 3 [Homo sapiens]	2	4	1	1	3	2	0	1	2	0	2	2	4	4	4	4	4	4	4	1	2	3	1	2	1	4	4	4	1	1	0	0	0	0	0	1	1	1	1	1	1	1	1	0
NP_002757.2	NP_002757.2	5	5	5	>gi|194018537|ref|NP_002757.2| phosphoribosyl pyrophosphate synthase-associated protein 1 [Homo sapiens]	1	5	5	5	0	0	0	1	1	1	0	0	1	0	0	0	2	4	4	0	0	0	0	0	0	0	0	0	0	0	0	1	1	1	0	0	1	0	0	0	2	4	4	0
NP_002758.1;NP_001230869.1;NP_001230865.1	NP_002758.1;NP_001230869.1;NP_001230865.1	5;4;3	5;4;3	2;2;0	>gi|4506133|ref|NP_002758.1| phosphoribosyl pyrophosphate synthase-associated protein 2 isoform 1 [Homo sapiens];>gi|345478668|ref|NP_001230869.1| phosphoribosyl pyrophosphate synthase-associated protein 2 isoform 3 [Homo sapiens];>gi|345478666|ref|NP_0012	3	5	5	2	1	0	1	0	1	0	2	3	3	4	2	1	4	3	4	0	4	4	0	1	0	3	4	4	1	0	1	0	1	0	2	3	3	4	2	1	4	3	4	0
NP_002779.1;NP_687033.1	NP_002779.1;NP_687033.1	1;1	1;1	1;1	>gi|4506183|ref|NP_002779.1| proteasome subunit alpha type-3 isoform 1 [Homo sapiens];>gi|23110939|ref|NP_687033.1| proteasome subunit alpha type-3 isoform 2 [Homo sapiens]	2	1	1	1	0	0	0	0	0	0	1	1	0	0	0	0	0	1	0	0	1	1	0	0	0	1	0	1	0	0	0	0	0	0	1	1	0	0	0	0	0	1	0	0
NP_002781.2;NP_001186701.1;NP_001186702.1;NP_001186703.1	NP_002781.2	5;2;2;2	5;2;2;2	5;2;2;2	>gi|23110942|ref|NP_002781.2| proteasome subunit alpha type-5 isoform 1 [Homo sapiens]	4	5	5	5	1	1	1	1	1	1	1	3	3	2	1	2	1	1	1	1	3	4	2	1	2	2	3	2	1	1	1	1	1	1	1	3	3	2	1	2	1	1	1	1
NP_002782.1	NP_002782.1	4	4	4	>gi|23110944|ref|NP_002782.1| proteasome subunit alpha type-6 [Homo sapiens]	1	4	4	4	2	2	2	1	0	0	3	3	4	2	1	2	2	2	0	0	4	3	2	3	2	2	3	4	2	2	2	1	0	0	3	3	4	2	1	2	2	2	0	0
NP_002783.1;NP_653263.2;NP_001020267.1;NP_001020268.1	NP_002783.1	7;3;3;3	7;3;3;3	7;3;3;3	>gi|4506189|ref|NP_002783.1| proteasome subunit alpha type-7 [Homo sapiens]	4	7	7	7	4	3	4	3	4	3	6	7	4	2	4	3	4	4	5	3	5	6	4	3	5	6	5	6	4	3	4	3	4	3	6	7	4	2	4	3	4	4	5	3
NP_002784.1	NP_002784.1	3	3	3	>gi|4506193|ref|NP_002784.1| proteasome subunit beta type-1 [Homo sapiens]	1	3	3	3	0	1	1	1	1	1	2	2	1	3	2	1	1	1	1	0	2	2	2	2	2	1	1	1	0	1	1	1	1	1	2	2	1	3	2	1	1	1	1	0
NP_002786.2	NP_002786.2	1	1	1	>gi|22538465|ref|NP_002786.2| proteasome subunit beta type-3 [Homo sapiens]	1	1	1	1	0	0	0	0	0	0	1	1	1	0	0	0	0	0	0	0	1	1	1	1	0	1	0	1	0	0	0	0	0	0	1	1	1	0	0	0	0	0	0	0
NP_002789.1	NP_002789.1	1	1	1	>gi|23110925|ref|NP_002789.1| proteasome subunit beta type-6 isoform 1 proprotein [Homo sapiens]	1	1	1	1	1	1	1	1	1	1	1	1	1	1	1	1	1	1	1	1	1	1	1	1	1	1	1	1	1	1	1	1	1	1	1	1	1	1	1	1	1	1	1	1
NP_002793.2;NP_660208.2	NP_002793.2	10;1	9;0	9;0	>gi|24430151|ref|NP_002793.2| 26S protease regulatory subunit 4 [Homo sapiens]	2	10	9	9	5	4	4	5	5	5	4	4	4	0	1	2	9	9	8	3	4	4	3	2	3	4	5	5	4	3	3	4	4	4	3	3	3	0	0	1	8	8	7	2
NP_002794.1;NP_001191382.1	NP_002794.1;NP_001191382.1	6;3	6;3	6;3	>gi|4506209|ref|NP_002794.1| 26S protease regulatory subunit 7 isoform 1 [Homo sapiens];>gi|325053652|ref|NP_001191382.1| 26S protease regulatory subunit 7 isoform 2 [Homo sapiens]	2	6	6	6	1	1	2	2	2	1	2	2	1	1	1	1	4	5	6	1	1	2	2	2	2	3	4	2	1	1	2	2	2	1	2	2	1	1	1	1	4	5	6	1
NP_002795.2	NP_002795.2	6	6	6	>gi|21361144|ref|NP_002795.2| 26S protease regulatory subunit 6A [Homo sapiens]	1	6	6	6	0	0	0	0	0	0	1	0	1	0	0	0	3	5	4	0	3	4	2	4	2	3	4	4	0	0	0	0	0	0	1	0	1	0	0	0	3	5	4	0
NP_002797.3	NP_002797.3	6	6	6	>gi|195539395|ref|NP_002797.3| 26S protease regulatory subunit 10B [Homo sapiens]	1	6	6	6	2	1	1	1	1	2	5	4	4	4	2	5	5	4	4	0	5	3	4	3	2	4	5	4	2	1	1	1	1	2	5	4	4	4	2	5	5	4	4	0
NP_002799.3	NP_002799.3	11	11	11	>gi|25777602|ref|NP_002799.3| 26S proteasome non-ATPase regulatory subunit 2 [Homo sapiens]	1	11	11	11	2	1	3	4	4	4	4	4	5	0	0	0	8	8	8	0	5	2	3	4	5	6	8	6	2	1	3	4	4	4	4	4	5	0	0	0	8	8	8	0
NP_002800.2	NP_002800.2	21	21	21	>gi|25777612|ref|NP_002800.2| 26S proteasome non-ATPase regulatory subunit 3 [Homo sapiens]	1	21	21	21	5	5	3	6	5	7	10	10	9	2	2	1	20	20	21	4	8	8	11	10	10	10	9	7	5	5	3	6	5	7	10	10	9	2	2	1	20	20	21	4
NP_002801.1	NP_002801.1	5	5	5	>gi|5292161|ref|NP_002801.1| 26S proteasome non-ATPase regulatory subunit 4 [Homo sapiens]	1	5	5	5	0	0	1	1	1	1	2	1	1	0	0	0	2	3	3	1	2	2	3	4	4	3	3	3	0	0	1	1	1	1	2	1	1	0	0	0	2	3	3	1
NP_002802.2	NP_002802.2	3	3	3	>gi|25777615|ref|NP_002802.2| 26S proteasome non-ATPase regulatory subunit 7 [Homo sapiens]	1	3	3	3	0	0	0	0	0	0	2	1	1	0	0	0	1	1	1	0	1	1	1	2	1	1	1	1	0	0	0	0	0	0	2	1	1	0	0	0	1	1	1	0
NP_002803.2	NP_002803.2	1	1	1	>gi|156631005|ref|NP_002803.2| 26S proteasome non-ATPase regulatory subunit 8 [Homo sapiens]	1	1	1	1	0	0	0	0	0	0	0	0	1	0	0	0	0	0	0	0	1	0	1	1	1	0	0	0	0	0	0	0	0	0	0	0	1	0	0	0	0	0	0	0
NP_002807.1	NP_002807.1	1	1	1	>gi|4506221|ref|NP_002807.1| 26S proteasome non-ATPase regulatory subunit 12 isoform 1 [Homo sapiens]	1	1	1	1	0	0	0	1	1	0	1	1	1	0	0	0	1	1	1	0	1	1	1	1	1	1	1	1	0	0	0	1	1	0	1	1	1	0	0	0	1	1	1	0
NP_002810.1;NP_114367.1;NP_114368.1;NP_001231827.1;NP_001157262.1;NP_005147.3;NP_001231826.1;NP_001157260.1	NP_002810.1;NP_114367.1;NP_114368.1	10;10;10;1;1;1;1;1	10;10;10;1;1;1;1;1	9;9;9;0;0;0;0;0	>gi|4506243|ref|NP_002810.1| polypyrimidine tract-binding protein 1 isoform a [Homo sapiens];>gi|14165464|ref|NP_114367.1| polypyrimidine tract-binding protein 1 isoform b [Homo sapiens];>gi|14165466|ref|NP_114368.1| polypyrimidine tract-binding protein 1	8	10	10	9	4	5	5	3	4	4	8	8	7	1	2	1	2	4	3	1	3	4	5	2	3	3	3	3	4	5	5	3	4	4	8	8	7	1	2	1	2	4	3	1
NP_002813.3;NP_001229326.1	NP_002813.3;NP_001229326.1	2;1	2;1	2;1	>gi|334724463|ref|NP_002813.3| twinfilin-1 isoform 2 [Homo sapiens];>gi|334848198|ref|NP_001229326.1| twinfilin-1 isoform 1 [Homo sapiens]	2	2	2	2	0	0	0	0	0	0	1	1	0	0	0	0	0	0	1	1	1	1	0	0	0	1	1	0	0	0	0	0	0	0	1	1	0	0	0	0	0	0	1	1
NP_002818.1	NP_002818.1	1	1	1	>gi|4506289|ref|NP_002818.1| tyrosine-protein phosphatase non-receptor type 1 [Homo sapiens]	1	1	1	1	0	0	0	0	0	0	0	0	0	0	0	0	0	0	0	0	0	0	0	0	0	0	1	1	0	0	0	0	0	0	0	0	0	0	0	0	0	0	0	0
NP_002849.1;NP_001116146.1	NP_002849.1	7;1	7;1	7;1	>gi|4506341|ref|NP_002849.1| ATP-binding cassette sub-family D member 3 isoform a [Homo sapiens]	2	7	7	7	1	1	1	2	2	2	2	3	0	0	0	0	7	7	7	1	5	6	5	6	6	5	5	6	1	1	1	2	2	2	2	3	0	0	0	0	7	7	7	1
NP_002851.2;NP_001017423.1	NP_002851.2;NP_001017423.1	47;46	47;46	47;46	>gi|21361368|ref|NP_002851.2| delta-1-pyrroline-5-carboxylate synthase isoform 1 [Homo sapiens];>gi|62912457|ref|NP_001017423.1| delta-1-pyrroline-5-carboxylate synthase isoform 2 [Homo sapiens]	2	47	47	47	35	35	35	32	32	30	38	39	37	4	5	5	30	27	31	31	38	36	15	13	14	32	29	29	35	35	35	32	32	30	38	39	37	4	5	5	30	27	31	31
NP_002853.2	NP_002853.2	5	2	2	>gi|21361370|ref|NP_002853.2| glycogen phosphorylase, brain form [Homo sapiens]	1	5	2	2	0	0	0	0	1	0	3	1	2	1	2	0	3	3	1	1	3	3	1	1	0	4	3	5	0	0	0	0	1	0	1	0	1	0	1	0	1	1	0	0
NP_002861.1	NP_002861.1	2	1	1	>gi|4506363|ref|NP_002861.1| ras-related protein Rab-13 [Homo sapiens]	1	2	1	1	1	0	0	0	0	0	0	0	0	0	0	1	2	2	1	0	1	1	0	0	0	0	0	0	1	0	0	0	0	0	0	0	0	0	0	1	1	1	0	0
NP_002873.1	NP_002873.1	2	2	2	>gi|4506407|ref|NP_002873.1| ran-specific GTPase-activating protein [Homo sapiens]	1	2	2	2	0	0	0	0	0	0	0	0	0	0	0	0	0	0	0	0	0	0	0	0	0	1	2	1	0	0	0	0	0	0	0	0	0	0	0	0	0	0	0	0
NP_002874.1	NP_002874.1	4	4	4	>gi|4506411|ref|NP_002874.1| ran GTPase-activating protein 1 [Homo sapiens]	1	4	4	4	0	0	0	0	0	0	1	2	1	0	0	0	0	0	0	1	3	1	0	0	0	2	2	3	0	0	0	0	0	0	1	2	1	0	0	0	0	0	0	1
NP_002878.2	NP_002878.2	21	21	21	>gi|15149476|ref|NP_002878.2| arginine--tRNA ligase, cytoplasmic [Homo sapiens]	1	21	21	21	12	12	13	14	14	11	16	18	16	3	1	1	15	14	14	14	17	18	8	9	8	20	19	20	12	12	13	14	14	11	16	18	16	3	1	1	15	14	14	14
NP_002884.1	NP_002884.1	3	3	2	>gi|4506439|ref|NP_002884.1| histone-binding protein RBBP7 isoform 2 [Homo sapiens]	1	3	3	2	1	0	0	1	2	1	2	1	2	1	0	0	0	1	1	1	2	2	0	0	1	2	2	2	1	0	0	1	2	1	2	1	2	1	0	0	0	1	1	1
NP_002893.1	NP_002893.1	2	2	2	>gi|4506457|ref|NP_002893.1| reticulocalbin-2 precursor [Homo sapiens]	1	2	2	2	0	0	0	0	0	0	0	0	0	0	0	0	0	2	1	0	1	1	2	1	2	1	2	2	0	0	0	0	0	0	0	0	0	0	0	0	0	2	1	0
NP_002898.2;NP_116559.1	NP_002898.2;NP_116559.1	3;3	2;2	2;2	>gi|14591904|ref|NP_002898.2| ATP-dependent DNA helicase Q1 [Homo sapiens];>gi|14591902|ref|NP_116559.1| ATP-dependent DNA helicase Q1 [Homo sapiens]	2	3	2	2	1	0	0	0	0	0	1	2	1	0	0	0	1	1	1	0	1	1	1	1	1	1	1	2	0	0	0	0	0	0	0	1	0	0	0	0	0	0	0	0
NP_002902.2	NP_002902.2	3	3	3	>gi|18375673|ref|NP_002902.2| regulator of nonsense transcripts 1 [Homo sapiens]	1	3	3	3	1	1	1	0	0	2	1	2	3	0	0	0	2	1	2	1	2	3	0	0	1	3	3	3	1	1	1	0	0	2	1	2	3	0	0	0	2	1	2	1
NP_002906.1;NP_853536.2	NP_002906.1;NP_853536.2	2;2	2;2	2;2	>gi|4506489|ref|NP_002906.1| replication factor C subunit 3 isoform 1 [Homo sapiens];>gi|108773789|ref|NP_853536.2| replication factor C subunit 3 isoform 2 [Homo sapiens]	2	2	2	2	0	0	0	0	0	0	1	1	1	1	1	0	1	2	1	0	2	0	0	0	0	1	0	0	0	0	0	0	0	0	1	1	1	1	1	0	1	2	1	0
NP_002930.2;NP_976317.1;NP_976318.1;NP_976319.1;NP_976320.1;NP_976321.1;NP_976322.1;NP_976323.1	NP_002930.2;NP_976317.1;NP_976318.1;NP_976319.1;NP_976320.1;NP_976321.1;NP_976322.1;NP_976323.1	4;4;4;4;4;4;4;4	4;4;4;4;4;4;4;4	4;4;4;4;4;4;4;4	>gi|21361547|ref|NP_002930.2| ribonuclease inhibitor [Homo sapiens];>gi|42822872|ref|NP_976317.1| ribonuclease inhibitor [Homo sapiens];>gi|42794608|ref|NP_976318.1| ribonuclease inhibitor [Homo sapiens];>gi|42822874|ref|NP_976319.1| ribonuclease inhibitor	8	4	4	4	0	0	0	0	0	0	4	3	2	0	0	0	0	0	0	1	2	2	0	0	0	3	2	2	0	0	0	0	0	0	4	3	2	0	0	0	0	0	0	1
NP_002936.1	NP_002936.1	2	2	2	>gi|4506583|ref|NP_002936.1| replication protein A 70 kDa DNA-binding subunit [Homo sapiens]	1	2	2	2	0	0	0	0	1	0	1	1	0	0	0	0	0	1	0	0	1	1	0	0	0	1	1	1	0	0	0	0	1	0	1	1	0	0	0	0	0	1	0	0
NP_002938.1	NP_002938.1	4	4	4	>gi|4506587|ref|NP_002938.1| replication protein A 14 kDa subunit [Homo sapiens]	1	4	4	4	1	1	1	1	1	1	1	2	1	0	0	0	0	0	0	0	1	1	1	1	1	1	2	1	1	1	1	1	1	1	1	2	1	0	0	0	0	0	0	0
NP_002940.2	NP_002940.2	6	6	6	>gi|27436901|ref|NP_002940.2| 39S ribosomal protein L12, mitochondrial [Homo sapiens]	1	6	6	6	2	2	2	3	3	3	4	4	3	0	0	0	0	0	0	4	4	4	0	0	0	1	2	1	2	2	2	3	3	3	4	4	3	0	0	0	0	0	0	4
NP_002941.1	NP_002941.1	12	12	12	>gi|4506675|ref|NP_002941.1| dolichyl-diphosphooligosaccharide--protein glycosyltransferase subunit 1 precursor [Homo sapiens]	1	12	12	12	4	3	4	3	4	4	8	6	7	1	0	0	8	7	8	6	8	7	5	5	3	7	7	6	4	3	4	3	4	4	8	6	7	1	0	0	8	7	8	6
NP_002943.2	NP_002943.2	13	13	13	>gi|15055539|ref|NP_002943.2| 40S ribosomal protein S2 [Homo sapiens]	1	13	13	13	5	5	3	4	4	5	10	10	11	11	11	11	12	12	12	8	10	11	10	10	10	9	10	8	5	5	3	4	4	5	10	10	11	11	11	11	12	12	12	8
NP_002954.2;NP_789793.1	NP_002954.2	8;3	8;3	8;3	>gi|115298657|ref|NP_002954.2| protein S100-A7 [Homo sapiens]	2	8	8	8	2	2	2	2	2	2	5	8	7	7	7	8	3	3	3	5	7	7	2	5	2	8	7	7	2	2	2	2	2	2	5	8	7	7	7	8	3	3	3	5
NP_002955.2	NP_002955.2	2	2	2	>gi|21614544|ref|NP_002955.2| protein S100-A8 [Homo sapiens]	1	2	2	2	2	2	2	2	2	2	2	2	2	2	2	2	2	2	2	1	2	2	2	2	2	2	2	2	2	2	2	2	2	2	2	2	2	2	2	2	2	2	2	1
NP_002956.1	NP_002956.1	5	5	5	>gi|4506773|ref|NP_002956.1| protein S100-A9 [Homo sapiens]	1	5	5	5	2	2	2	3	3	3	4	5	5	4	4	5	2	2	2	2	2	2	2	2	2	5	5	5	2	2	2	3	3	3	4	5	5	4	4	5	2	2	2	2
NP_002957.1	NP_002957.1	5	5	5	>gi|4506761|ref|NP_002957.1| protein S100-A10 [Homo sapiens]	1	5	5	5	0	0	0	0	0	0	1	1	1	0	0	1	0	0	1	0	0	0	4	3	4	1	1	1	0	0	0	0	0	0	1	1	1	0	0	1	0	0	1	0
NP_002991.2	NP_002991.2	7	7	7	>gi|115387094|ref|NP_002991.2| succinate dehydrogenase [ubiquinone] iron-sulfur subunit, mitochondrial precursor [Homo sapiens]	1	7	7	7	2	2	2	2	2	2	6	7	5	0	1	2	1	1	2	5	7	7	1	3	2	6	5	6	2	2	2	2	2	2	6	7	5	0	1	2	1	1	2	5
NP_002998.1;NP_002999.1	NP_002998.1	4;1	4;1	4;1	>gi|4506883|ref|NP_002998.1| semenogelin-1 preproprotein [Homo sapiens]	2	4	4	4	3	3	2	2	2	1	4	4	4	2	4	3	1	2	1	1	1	1	1	0	0	0	1	0	3	3	2	2	2	1	4	4	4	2	4	3	1	2	1	1
NP_003008.1	NP_003008.1	2	2	2	>gi|4506901|ref|NP_003008.1| serine/arginine-rich splicing factor 3 [Homo sapiens]	1	2	2	2	0	0	0	0	0	0	2	2	2	0	0	1	0	1	2	2	1	1	2	2	2	1	0	1	0	0	0	0	0	0	2	2	2	0	0	1	0	1	2	2
NP_003079.1	NP_003079.1	5	5	5	>gi|4507115|ref|NP_003079.1| fascin [Homo sapiens]	1	5	5	5	0	0	0	0	2	1	2	1	1	0	0	0	2	2	4	2	3	4	5	5	5	3	4	3	0	0	0	0	2	1	2	1	1	0	0	0	2	2	4	2
NP_003080.2	NP_003080.2	2	2	2	>gi|29568103|ref|NP_003080.2| U1 small nuclear ribonucleoprotein 70 kDa [Homo sapiens]	1	2	2	2	0	0	0	0	0	0	1	0	0	0	0	0	0	0	0	0	0	0	1	1	1	0	0	0	0	0	0	0	0	0	1	0	0	0	0	0	0	0	0	0
NP_003081.2	NP_003081.2	5	5	5	>gi|50593002|ref|NP_003081.2| U2 small nuclear ribonucleoprotein A [Homo sapiens]	1	5	5	5	2	1	2	1	1	0	2	4	4	3	4	3	5	4	4	0	2	3	3	1	2	2	2	2	2	1	2	1	1	0	2	4	4	3	4	3	5	4	4	0
NP_937859.1;NP_003082.1;NP_003088.1;NP_073716.1;NP_073717.1;NP_073718.1;NP_073719.1	NP_937859.1;NP_003082.1;NP_003088.1;NP_073716.1;NP_073717.1;NP_073718.1;NP_073719.1	3;3;2;2;2;2;2	3;3;2;2;2;2;2	3;3;2;2;2;2;2	>gi|38150007|ref|NP_937859.1| small nuclear ribonucleoprotein-associated proteins B and B isoform B [Homo sapiens];>gi|4507125|ref|NP_003082.1| small nuclear ribonucleoprotein-associated proteins B and B isoform B [Homo sapiens];>gi|4507135|ref|NP_00308	7	3	3	3	0	0	0	0	0	0	2	2	2	1	1	0	1	2	3	1	2	2	0	1	1	2	2	2	0	0	0	0	0	0	2	2	2	1	1	0	1	2	3	1
NP_003083.1;NP_937863.1	NP_003083.1;NP_937863.1	1;1	1;1	1;1	>gi|4507123|ref|NP_003083.1| U2 small nuclear ribonucleoprotein B [Homo sapiens];>gi|38149981|ref|NP_937863.1| U2 small nuclear ribonucleoprotein B [Homo sapiens]	2	1	1	1	0	0	0	0	0	0	1	0	0	0	0	0	0	0	0	0	0	0	0	1	1	0	0	0	0	0	0	0	0	0	1	0	0	0	0	0	0	0	0	0
NP_003085.1	NP_003085.1	2	2	2	>gi|4507129|ref|NP_003085.1| small nuclear ribonucleoprotein E [Homo sapiens]	1	2	2	2	2	2	2	2	2	2	1	2	2	1	0	0	2	2	0	1	2	2	1	2	1	1	1	1	2	2	2	2	2	2	1	2	2	1	0	0	2	2	0	1
NP_003086.1	NP_003086.1	1	1	1	>gi|4507131|ref|NP_003086.1| small nuclear ribonucleoprotein F [Homo sapiens]	1	1	1	1	0	0	0	0	0	0	1	1	1	0	0	1	1	1	0	1	1	1	0	0	0	1	1	0	0	0	0	0	0	0	1	1	1	0	0	1	1	1	0	1
NP_003091.2	NP_003091.2	1	1	1	>gi|23111038|ref|NP_003091.2| sorting nexin-2 [Homo sapiens]	1	1	1	1	1	1	1	0	0	1	0	0	1	0	0	0	1	1	1	0	0	0	0	0	0	0	1	0	1	1	1	0	0	1	0	0	1	0	0	0	1	1	1	0
NP_003095.2	NP_003095.2	3	3	3	>gi|156627571|ref|NP_003095.2| sorbitol dehydrogenase [Homo sapiens]	1	3	3	3	1	0	0	2	1	2	3	3	3	1	0	1	0	0	0	2	3	3	0	0	0	3	3	3	1	0	0	2	1	2	3	3	3	1	0	1	0	0	0	2
NP_003115.1	NP_003115.1	3	3	3	>gi|4507185|ref|NP_003115.1| sepiapterin reductase [Homo sapiens]	1	3	3	3	1	0	0	0	0	1	0	1	0	0	0	0	0	0	0	0	3	2	1	1	1	0	0	0	1	0	0	0	0	1	0	1	0	0	0	0	0	0	0	0
NP_003119.2;NP_842565.2	NP_003119.2;NP_842565.2	19;17	19;17	19;17	>gi|112382250|ref|NP_003119.2| spectrin beta chain, non-erythrocytic 1 isoform 1 [Homo sapiens];>gi|112382252|ref|NP_842565.2| spectrin beta chain, non-erythrocytic 1 isoform 2 [Homo sapiens]	2	19	19	19	10	9	8	7	8	7	2	3	3	1	2	2	5	5	5	5	10	9	9	11	11	13	13	11	10	9	8	7	8	7	2	3	3	1	2	2	5	5	5	5
NP_003123.2	NP_003123.2	4	4	4	>gi|63253298|ref|NP_003123.2| spermidine synthase [Homo sapiens]	1	4	4	4	1	1	2	1	1	1	2	2	2	1	2	3	4	3	3	1	1	1	1	1	1	0	0	1	1	1	2	1	1	1	2	2	2	1	2	3	4	3	3	1
NP_003125.3	NP_003125.3	1	1	1	>gi|149999611|ref|NP_003125.3| signal recognition particle 14 kDa protein [Homo sapiens]	1	1	1	1	1	0	1	0	0	0	1	1	1	0	0	0	1	1	1	1	1	1	0	0	0	0	0	0	1	0	1	0	0	0	1	1	1	0	0	0	1	1	1	1
NP_003132.2	NP_003132.2	7	7	7	>gi|15208660|ref|NP_003132.2| E3 ubiquitin-protein ligase TRIM21 [Homo sapiens]	1	7	7	7	0	0	0	0	0	0	0	0	1	1	1	2	4	5	5	0	1	1	6	4	6	1	0	0	0	0	0	0	0	0	0	0	1	1	1	2	4	5	5	0
NP_003133.1	NP_003133.1	2	2	2	>gi|10835067|ref|NP_003133.1| lupus La protein [Homo sapiens]	1	2	2	2	1	2	2	2	2	2	2	2	2	0	0	0	1	0	0	0	2	2	1	1	0	2	1	2	1	2	2	2	2	2	2	2	2	0	0	0	1	0	0	0
NP_003137.1	NP_003137.1	4	4	4	>gi|4507241|ref|NP_003137.1| FACT complex subunit SSRP1 [Homo sapiens]	1	4	4	4	0	1	1	0	1	1	2	3	3	0	0	0	2	2	2	0	2	2	3	2	2	3	1	2	0	1	1	0	1	1	2	3	3	0	0	0	2	2	2	0
NP_003145.1	NP_003145.1	2	2	2	>gi|4507261|ref|NP_003145.1| statherin isoform a precursor [Homo sapiens]	1	2	2	2	0	0	0	0	0	0	0	0	0	0	0	0	0	0	0	2	0	0	0	0	0	0	0	0	0	0	0	0	0	0	0	0	0	0	0	0	0	0	0	2
NP_003162.2	NP_003162.2	25	25	25	>gi|31543667|ref|NP_003162.2| ATP-dependent RNA helicase SUPV3L1, mitochondrial precursor [Homo sapiens]	1	25	25	25	9	9	11	13	13	14	13	12	13	0	0	0	0	1	2	21	20	21	0	1	1	8	7	8	9	9	11	13	13	14	13	12	13	0	0	0	0	1	2	21
NP_003176.2;NP_005631.1	NP_003176.2	21;1	21;1	21;1	>gi|110832843|ref|NP_003176.2| transcription initiation factor TFIID subunit 4 [Homo sapiens]	2	21	21	21	11	12	12	14	11	14	20	18	19	9	7	9	18	20	20	12	13	14	21	21	21	19	19	18	11	12	12	14	11	14	20	18	19	9	7	9	18	20	20	12
NP_663304.1;NP_003179.1;NP_663305.1;NP_663306.1	NP_663304.1;NP_003179.1;NP_663305.1;NP_663306.1	2;2;2;2	2;2;2;2	2;2;2;2	>gi|21735562|ref|NP_663304.1| mitogen-activated protein kinase kinase kinase 7 isoform B [Homo sapiens];>gi|4507361|ref|NP_003179.1| mitogen-activated protein kinase kinase kinase 7 isoform A [Homo sapiens];>gi|21735564|ref|NP_663305.1| mitogen-activated p	4	2	2	2	0	0	0	0	0	0	1	1	1	0	0	0	1	1	2	1	1	1	0	1	1	0	0	0	0	0	0	0	0	0	1	1	1	0	0	0	1	1	2	1
NP_003192.1;NP_001257711.1	NP_003192.1;NP_001257711.1	17;13	17;13	17;13	>gi|4507401|ref|NP_003192.1| transcription factor A, mitochondrial isoform 1 precursor [Homo sapiens];>gi|399498566|ref|NP_001257711.1| transcription factor A, mitochondrial isoform 2 precursor [Homo sapiens]	2	17	17	17	5	4	5	11	10	9	3	7	6	1	0	2	2	1	1	14	14	13	0	0	0	7	6	9	5	4	5	11	10	9	3	7	6	1	0	2	2	1	1	14
NP_003236.3	NP_003236.3	9	9	9	>gi|189458821|ref|NP_003236.3| protein-glutamine gamma-glutamyltransferase E [Homo sapiens]	1	9	9	9	1	2	2	3	2	2	5	4	4	7	5	5	5	2	1	2	5	3	5	5	5	2	5	3	1	2	2	3	2	2	5	4	4	7	5	5	5	2	1	2
NP_003240.1	NP_003240.1	2	2	2	>gi|4507491|ref|NP_003240.1| thimet oligopeptidase [Homo sapiens]	1	2	2	2	0	0	0	0	0	0	0	0	0	0	0	0	0	0	0	0	0	0	2	2	2	0	0	0	0	0	0	0	0	0	0	0	0	0	0	0	0	0	0	0
NP_003277.1	NP_003277.1	3	3	3	>gi|11225260|ref|NP_003277.1| DNA topoisomerase 1 [Homo sapiens]	1	3	3	3	0	0	0	0	0	0	0	1	0	0	0	0	2	1	3	0	0	0	0	0	0	0	0	0	0	0	0	0	0	0	0	1	0	0	0	0	2	1	3	0
NP_003281.1;NP_001138632.1;CON__Q3SX28;NP_003280.2;NP_998839.1	NP_003281.1;NP_001138632.1;CON__Q3SX28;NP_003280.2;NP_998839.1	13;9;7;7;7	7;3;1;1;1	7;3;1;1;1	>gi|4507651|ref|NP_003281.1| tropomyosin alpha-4 chain isoform 2 [Homo sapiens];>gi|223555975|ref|NP_001138632.1| tropomyosin alpha-4 chain isoform 1 [Homo sapiens];>Q3SX28 TREMBL:Q3SX28;Q5KR48 (Bos taurus) Tropomyosin 2;>gi|42476296|ref|NP_003280.2| tropo	5	13	7	7	6	6	6	4	4	4	9	9	8	2	3	4	2	1	2	2	8	7	6	9	7	8	6	8	2	2	2	1	1	1	5	5	4	0	0	1	0	0	0	0
NP_003290.1	NP_003290.1	13	11	11	>gi|4507677|ref|NP_003290.1| endoplasmin precursor [Homo sapiens]	1	13	11	11	7	8	8	7	7	7	11	12	11	2	2	3	9	10	9	8	10	11	8	8	8	10	9	11	5	6	6	5	5	5	9	10	9	2	2	2	7	8	7	6
NP_003306.3;NP_001138238.1	NP_003306.3;NP_001138238.1	4;3	4;3	4;3	>gi|262206280|ref|NP_003306.3| dnaJ homolog subfamily C member 7 isoform 1 [Homo sapiens];>gi|221219056|ref|NP_001138238.1| dnaJ homolog subfamily C member 7 isoform 2 [Homo sapiens]	2	4	4	4	1	1	1	0	0	0	3	4	3	0	0	0	0	0	1	0	3	2	0	0	0	2	4	1	1	1	1	0	0	0	3	4	3	0	0	0	0	0	1	0
NP_003312.3	NP_003312.3	39	39	39	>gi|34147630|ref|NP_003312.3| elongation factor Tu, mitochondrial precursor [Homo sapiens]	1	39	39	39	24	23	21	28	27	29	25	30	28	13	20	16	28	28	30	27	36	35	19	21	18	29	31	30	24	23	21	28	27	29	25	30	28	13	20	16	28	28	30	27
NP_003325.2;NP_695012.1	NP_003325.2;NP_695012.1	14;14	14;14	14;14	>gi|23510338|ref|NP_003325.2| ubiquitin-like modifier-activating enzyme 1 [Homo sapiens];>gi|23510340|ref|NP_695012.1| ubiquitin-like modifier-activating enzyme 1 [Homo sapiens]	2	14	14	14	4	4	8	7	5	7	8	10	8	0	0	0	1	1	1	4	5	5	3	3	2	12	12	9	4	4	8	7	5	7	8	10	8	0	0	0	1	1	1	4
NP_003356.2	NP_003356.2	12	11	11	>gi|46593007|ref|NP_003356.2| cytochrome b-c1 complex subunit 1, mitochondrial precursor [Homo sapiens]	1	12	11	11	7	7	6	7	8	7	8	7	8	1	0	1	5	8	7	11	10	11	1	2	4	6	9	7	6	6	5	7	7	7	7	6	7	1	0	1	4	7	6	10
NP_003357.2	NP_003357.2	14	14	14	>gi|50592988|ref|NP_003357.2| cytochrome b-c1 complex subunit 2, mitochondrial precursor [Homo sapiens]	1	14	14	14	6	6	6	8	8	7	6	6	6	0	0	0	13	14	14	11	13	13	4	3	3	7	7	8	6	6	6	8	8	7	6	6	6	0	0	0	13	14	14	11
NP_003363.1	NP_003363.1	4	4	4	>gi|4507873|ref|NP_003363.1| prefoldin subunit 3 [Homo sapiens]	1	4	4	4	1	0	0	0	0	0	4	3	4	0	0	0	0	0	0	0	2	3	0	0	0	3	2	1	1	0	0	0	0	0	4	3	4	0	0	0	0	0	0	0
NP_054706.1;NP_003364.1	NP_054706.1;NP_003364.1	25;25	25;25	25;25	>gi|7669550|ref|NP_054706.1| vinculin isoform meta-VCL [Homo sapiens];>gi|4507877|ref|NP_003364.1| vinculin isoform VCL [Homo sapiens]	2	25	25	25	12	12	11	11	9	14	18	17	16	2	2	2	4	2	3	6	13	14	4	6	5	20	19	21	12	12	11	11	9	14	18	17	16	2	2	2	4	2	3	6
NP_003365.1	NP_003365.1	4	3	3	>gi|4507879|ref|NP_003365.1| voltage-dependent anion-selective channel protein 1 [Homo sapiens]	1	4	3	3	2	2	1	1	1	1	4	4	3	4	4	3	3	4	2	2	2	4	4	3	4	2	2	2	2	2	1	1	1	1	3	3	2	3	3	2	2	3	1	1
NP_003371.2;NP_001918.3;NP_006253.2;NP_005373.2;NP_001099011.1	NP_003371.2	50;6;5;2;2	49;6;5;2;2	45;2;3;0;0	>gi|62414289|ref|NP_003371.2| vimentin [Homo sapiens]	5	50	49	45	16	15	12	19	19	19	26	27	31	27	25	27	47	47	46	14	22	23	38	36	42	20	19	16	16	15	12	19	19	19	26	27	31	27	25	27	47	47	45	13
NP_003375.1	NP_003375.1	7	7	7	>gi|4507903|ref|NP_003375.1| serine/threonine-protein kinase VRK1 [Homo sapiens]	1	7	7	7	0	0	0	0	0	0	0	0	0	0	0	0	5	6	6	0	0	0	2	2	1	0	1	0	0	0	0	0	0	0	0	0	0	0	0	0	5	6	6	0
NP_003391.1	NP_003391.1	13	13	13	>gi|4507943|ref|NP_003391.1| exportin-1 [Homo sapiens]	1	13	13	13	1	1	1	0	2	3	4	5	5	0	0	0	13	12	12	2	3	3	3	4	4	4	5	5	1	1	1	0	2	3	4	5	5	0	0	0	13	12	12	2
NP_003395.1;NP_647539.1	NP_003395.1;NP_647539.1	7;7	5;5	4;4	>gi|4507949|ref|NP_003395.1| 14-3-3 protein beta/alpha [Homo sapiens];>gi|21328448|ref|NP_647539.1| 14-3-3 protein beta/alpha [Homo sapiens]	2	7	5	4	2	2	2	2	2	3	5	3	4	1	2	1	2	1	1	2	5	5	5	6	5	5	6	5	2	2	2	2	2	2	4	3	3	1	2	1	2	1	1	2
NP_003396.1	NP_003396.1	7	5	5	>gi|4507951|ref|NP_003396.1| 14-3-3 protein eta [Homo sapiens]	1	7	5	5	2	2	2	2	1	3	3	3	3	2	2	2	2	2	1	0	4	4	4	3	4	5	5	5	2	2	2	2	1	2	2	3	2	2	2	2	2	2	1	0
NP_003461.2	NP_003461.2	3	3	3	>gi|150378533|ref|NP_003461.2| ubiquitin carboxyl-terminal hydrolase 7 [Homo sapiens]	1	3	3	3	1	1	1	1	1	1	0	0	1	0	0	0	1	1	2	1	2	0	1	1	0	1	1	1	1	1	1	1	1	1	0	0	1	0	0	0	1	1	2	1
NP_003463.1;NP_001128181.1	NP_003463.1;NP_001128181.1	2;1	2;1	2;1	>gi|4503249|ref|NP_003463.1| protein DEK isoform 1 [Homo sapiens];>gi|197927454|ref|NP_001128181.1| protein DEK isoform 2 [Homo sapiens]	2	2	2	2	0	0	0	0	0	0	1	1	1	0	0	0	0	0	0	0	1	0	0	0	0	1	1	0	0	0	0	0	0	0	1	1	1	0	0	0	0	0	0	0
NP_003472.2;NP_001092006.1	NP_003472.2;NP_001092006.1	6;5	6;5	6;5	>gi|148727247|ref|NP_003472.2| ubiquitin carboxyl-terminal hydrolase 5 isoform 2 [Homo sapiens];>gi|148727331|ref|NP_001092006.1| ubiquitin carboxyl-terminal hydrolase 5 isoform 1 [Homo sapiens]	2	6	6	6	2	1	1	1	1	2	4	3	4	0	0	0	1	1	2	2	3	1	0	0	0	4	4	4	2	1	1	1	1	2	4	3	4	0	0	0	1	1	2	2
NP_003482.1;NP_001243049.1;NP_001243048.1;NP_116082.1	NP_003482.1;NP_001243049.1;NP_001243048.1	5;4;4;2	5;4;4;2	5;4;4;2	>gi|10835057|ref|NP_003482.1| N-alpha-acetyltransferase 10 isoform 1 [Homo sapiens];>gi|371121838|ref|NP_001243049.1| N-alpha-acetyltransferase 10 isoform 3 [Homo sapiens];>gi|371121601|ref|NP_001243048.1| N-alpha-acetyltransferase 10 isoform 2 [Homo sapie	4	5	5	5	1	1	1	0	1	0	4	3	2	2	3	3	4	5	5	0	4	4	1	1	0	3	2	3	1	1	1	0	1	0	4	3	2	2	3	3	4	5	5	0
NP_003500.1;NP_003501.1;NP_003502.1;NP_003505.1;NP_066408.1;NP_066409.1;NP_808760.1;NP_066544.1;NP_542163.1;NP_958924.1	NP_003500.1;NP_003501.1;NP_003502.1;NP_003505.1;NP_066408.1;NP_066409.1;NP_808760.1;NP_066544.1;NP_542163.1	7;7;7;7;7;7;7;7;7;1	1;1;1;1;1;1;1;1;1;0	0;0;0;0;0;0;0;0;0;0	>gi|4504239|ref|NP_003500.1| histone H2A type 1 [Homo sapiens];>gi|4504241|ref|NP_003501.1| histone H2A type 1 [Homo sapiens];>gi|4504243|ref|NP_003502.1| histone H2A type 1 [Homo sapiens];>gi|4504249|ref|NP_003505.1| histone H2A type 1 [Homo sapiens];>gi|	10	7	1	0	4	4	4	4	4	4	6	6	5	6	6	6	6	6	5	5	6	7	7	6	7	6	6	6	0	0	0	0	0	0	0	0	0	0	0	0	0	0	0	0
NP_003503.1;NP_003504.2;NP_066390.1;NP_254280.1	NP_003503.1;NP_003504.2;NP_066390.1;NP_254280.1	7;7;7;7	2;2;2;2	2;2;2;2	>gi|4504245|ref|NP_003503.1| histone H2A type 1-C [Homo sapiens];>gi|19557656|ref|NP_003504.2| histone H2A type 1-B/E [Homo sapiens];>gi|10645195|ref|NP_066390.1| histone H2A type 1-B/E [Homo sapiens];>gi|15617199|ref|NP_254280.1| histone H2A type 3 [Homo	4	7	2	2	4	4	4	4	4	4	6	5	6	6	6	6	6	6	5	5	6	6	7	6	7	5	5	5	0	0	0	0	0	0	2	1	2	2	2	2	2	2	1	1
NP_003518.2;NP_003519.1;NP_066402.2;NP_066406.1;NP_778225.1	NP_003518.2;NP_003519.1;NP_066402.2;NP_066406.1;NP_778225.1	6;6;6;6;4	6;6;6;6;4	2;2;2;2;2	>gi|16306566|ref|NP_003518.2| histone H2B type 1-O [Homo sapiens];>gi|4504277|ref|NP_003519.1| histone H2B type 2-E [Homo sapiens];>gi|20336754|ref|NP_066402.2| histone H2B type 1-J [Homo sapiens];>gi|10800140|ref|NP_066406.1| histone H2B type 1-B [Homo sa	5	6	6	2	3	4	4	4	4	4	4	4	4	4	4	4	4	4	5	5	4	4	4	5	4	4	4	4	3	4	4	4	4	4	4	4	4	4	4	4	4	4	5	5
NP_003550.1	NP_003550.1	1	1	1	>gi|4505819|ref|NP_003550.1| phosphatidylinositol 5-phosphate 4-kinase type-2 beta [Homo sapiens]	1	1	1	1	0	0	0	0	0	0	0	0	0	0	0	0	0	0	0	0	0	0	0	0	0	1	0	0	0	0	0	0	0	0	0	0	0	0	0	0	0	0	0	0
NP_003553.2;NP_001158889.1;NP_001158890.1	NP_003553.2;NP_001158889.1;NP_001158890.1	8;7;6	8;7;6	8;7;6	>gi|21361114|ref|NP_003553.2| mitochondrial 2-oxoglutarate/malate carrier protein isoform 1 [Homo sapiens];>gi|259155315|ref|NP_001158889.1| mitochondrial 2-oxoglutarate/malate carrier protein isoform 2 [Homo sapiens];>gi|259155317|ref|NP_001158890.1| mito	3	8	8	8	3	2	2	1	3	2	7	6	4	5	5	6	8	6	6	6	7	7	2	3	1	4	3	3	3	2	2	1	3	2	7	6	4	5	5	6	8	6	6	6
NP_003555.1;NP_001008273.1;NP_001008274.1;NP_037391.2	NP_003555.1	4;1;1;1	4;1;1;1	4;1;1;1	>gi|4507357|ref|NP_003555.1| transgelin-2 [Homo sapiens]	4	4	4	4	2	1	2	1	2	1	3	3	3	1	1	1	2	1	0	1	3	2	1	0	1	3	3	3	2	1	2	1	2	1	3	3	3	1	1	1	2	1	0	1
NP_003560.2	NP_003560.2	1	1	1	>gi|170932494|ref|NP_003560.2| syntaxin-7 [Homo sapiens]	1	1	1	1	0	0	0	0	0	0	0	0	0	0	0	0	0	0	0	0	0	0	0	0	0	1	0	1	0	0	0	0	0	0	0	0	0	0	0	0	0	0	0	0
NP_003592.3;NP_003060.2;NP_620604.2	NP_003592.3	12;4;4	12;4;4	12;4;4	>gi|325651836|ref|NP_003592.3| SWI/SNF-related matrix-associated actin-dependent regulator of chromatin subfamily A member 5 [Homo sapiens]	3	12	12	12	0	1	1	1	2	1	1	2	3	0	0	0	10	9	9	0	0	1	3	4	3	3	2	3	0	1	1	1	2	1	1	2	3	0	0	0	10	9	9	0
NP_003595.1	NP_003595.1	25	25	25	>gi|4504733|ref|NP_003595.1| insulin receptor substrate 4 [Homo sapiens]	1	25	25	25	15	13	14	9	7	9	17	18	19	7	5	8	22	24	22	6	14	13	9	7	7	16	16	17	15	13	14	9	7	9	17	18	19	7	5	8	22	24	22	6
NP_003633.1	NP_003633.1	2	2	2	>gi|4504341|ref|NP_003633.1| histone acetyltransferase type B catalytic subunit [Homo sapiens]	1	2	2	2	0	0	1	0	0	0	0	0	0	0	0	0	0	0	0	1	2	2	0	1	1	2	2	2	0	0	1	0	0	0	0	0	0	0	0	0	0	0	0	1
NP_003644.2;NP_001186054.1	NP_003644.2;NP_001186054.1	4;3	4;3	4;3	>gi|23238222|ref|NP_003644.2| COP9 signalosome complex subunit 3 isoform 1 [Homo sapiens];>gi|312284090|ref|NP_001186054.1| COP9 signalosome complex subunit 3 isoform 2 [Homo sapiens]	2	4	4	4	1	1	1	1	1	1	1	2	2	2	1	2	1	1	1	0	1	1	1	1	1	2	2	2	1	1	1	1	1	1	1	2	2	2	1	2	1	1	1	0
NP_003655.3	NP_003655.3	8	6	6	>gi|32484979|ref|NP_003655.3| AP-3 complex subunit beta-1 [Homo sapiens]	1	8	6	6	1	1	1	0	1	1	4	4	4	0	0	0	8	6	8	2	3	2	4	3	4	7	6	8	1	1	0	0	1	1	3	3	2	0	0	0	6	4	6	1
NP_003668.2	NP_003668.2	2	2	2	>gi|27501446|ref|NP_003668.2| density-regulated protein [Homo sapiens]	1	2	2	2	0	0	0	0	0	0	2	1	2	2	1	1	1	1	0	0	1	0	1	0	1	1	2	2	0	0	0	0	0	0	2	1	2	2	1	1	1	1	0	0
NP_003671.1	NP_003671.1	13	13	13	>gi|4507947|ref|NP_003671.1| tyrosine--tRNA ligase, cytoplasmic [Homo sapiens]	1	13	13	13	6	5	5	3	6	4	9	6	10	1	1	1	11	10	10	2	7	5	3	5	2	6	10	8	6	5	5	3	6	4	9	6	10	1	1	1	11	10	10	2
NP_003676.2	NP_003676.2	7	7	7	>gi|154355000|ref|NP_003676.2| far upstream element-binding protein 2 [Homo sapiens]	1	7	7	7	2	1	2	3	1	4	6	5	7	0	0	0	3	3	3	1	3	4	2	2	2	6	4	5	2	1	2	3	1	4	6	5	7	0	0	0	3	3	3	1
NP_003680.2	NP_003680.2	4	4	4	>gi|41327764|ref|NP_003680.2| aflatoxin B1 aldehyde reductase member 2 [Homo sapiens]	1	4	4	4	2	2	2	2	2	2	1	2	2	1	1	1	1	1	1	2	4	4	1	2	1	2	2	2	2	2	2	2	2	2	1	2	2	1	1	1	1	1	1	2
NP_003698.1	NP_003698.1	13	13	13	>gi|4506753|ref|NP_003698.1| ruvB-like 1 [Homo sapiens]	1	13	13	13	10	9	9	7	7	6	11	11	11	2	2	2	4	4	3	8	11	11	1	3	3	10	11	10	10	9	9	7	7	6	11	11	11	2	2	2	4	4	3	8
NP_003706.1	NP_003706.1	2	2	2	>gi|4505541|ref|NP_003706.1| general vesicular transport factor p115 [Homo sapiens]	1	2	2	2	0	0	0	0	0	0	1	2	1	0	0	0	2	2	2	0	0	0	0	0	0	2	1	2	0	0	0	0	0	0	1	2	1	0	0	0	2	2	2	0
NP_003739.2;NP_733844.1;NP_001154976.1	NP_003739.2;NP_733844.1;NP_001154976.1	8;8;6	8;8;6	8;8;6	>gi|25777734|ref|NP_003739.2| delta-1-pyrroline-5-carboxylate dehydrogenase, mitochondrial isoform a precursor [Homo sapiens];>gi|25777736|ref|NP_733844.1| delta-1-pyrroline-5-carboxylate dehydrogenase, mitochondrial isoform a precursor [Homo sapiens];>gi|	3	8	8	8	2	3	3	3	4	3	4	4	5	0	0	0	1	1	0	6	5	6	0	1	0	2	2	0	2	3	3	3	4	3	4	4	5	0	0	0	1	1	0	6
NP_003741.1	NP_003741.1	29	29	29	>gi|4503509|ref|NP_003741.1| eukaryotic translation initiation factor 3 subunit A [Homo sapiens]	1	29	29	29	10	9	11	12	12	13	20	20	17	2	3	1	20	18	19	13	24	21	16	13	13	23	27	23	10	9	11	12	12	13	20	20	17	2	3	1	20	18	19	13
NP_003744.1	NP_003744.1	8	8	8	>gi|4503523|ref|NP_003744.1| eukaryotic translation initiation factor 3 subunit D [Homo sapiens]	1	8	8	8	3	4	1	2	1	3	2	4	3	0	0	0	6	6	6	2	6	4	2	3	3	8	6	8	3	4	1	2	1	3	2	4	3	0	0	0	6	6	6	2
NP_003745.1	NP_003745.1	11	11	11	>gi|4503519|ref|NP_003745.1| eukaryotic translation initiation factor 3 subunit F [Homo sapiens]	1	11	11	11	5	4	4	5	4	6	10	9	9	4	6	4	10	10	10	9	10	10	8	10	10	10	10	9	5	4	4	5	4	6	10	9	9	4	6	4	10	10	10	9
NP_003746.2	NP_003746.2	11	11	11	>gi|49472822|ref|NP_003746.2| eukaryotic translation initiation factor 3 subunit G [Homo sapiens]	1	11	11	11	2	2	2	2	2	3	10	8	9	6	4	5	9	11	9	4	10	8	4	7	4	9	8	9	2	2	2	2	2	3	10	8	9	6	4	5	9	11	9	4
NP_003747.1	NP_003747.1	5	5	5	>gi|4503515|ref|NP_003747.1| eukaryotic translation initiation factor 3 subunit H [Homo sapiens]	1	5	5	5	1	1	1	1	1	0	1	1	1	0	0	0	0	0	0	2	3	2	0	0	0	3	2	2	1	1	1	1	1	0	1	1	1	0	0	0	0	0	0	2
NP_003748.1	NP_003748.1	10	10	10	>gi|4503513|ref|NP_003748.1| eukaryotic translation initiation factor 3 subunit I [Homo sapiens]	1	10	10	10	4	3	4	4	4	4	7	8	8	4	5	5	9	9	8	4	9	7	5	4	5	8	9	8	4	3	4	4	4	4	7	8	8	4	5	5	9	9	8	4
NP_003760.1	NP_003760.1	4	4	4	>gi|4506903|ref|NP_003760.1| serine/arginine-rich splicing factor 9 [Homo sapiens]	1	4	4	4	0	0	0	0	0	0	2	2	3	2	1	2	2	4	3	0	0	0	2	2	0	1	0	0	0	0	0	0	0	0	2	2	3	2	1	2	2	4	3	0
NP_003767.2	NP_003767.2	6	6	6	>gi|26638659|ref|NP_003767.2| 39S ribosomal protein L40, mitochondrial [Homo sapiens]	1	6	6	6	4	3	3	5	6	6	6	6	6	0	0	0	0	0	0	4	6	6	0	0	0	3	3	3	4	3	3	5	6	6	6	6	6	0	0	0	0	0	0	4
NP_003783.1;NP_694880.1	NP_003783.1;NP_694880.1	1;1	1;1	1;1	>gi|4503453|ref|NP_003783.1| endothelial differentiation-related factor 1 isoform alpha [Homo sapiens];>gi|24497601|ref|NP_694880.1| endothelial differentiation-related factor 1 isoform beta [Homo sapiens]	2	1	1	1	1	1	1	1	1	1	1	1	1	0	0	0	0	0	0	1	1	1	0	0	0	1	1	1	1	1	1	1	1	1	1	1	1	0	0	0	0	0	0	1
NP_003791.3	NP_003791.3	9	9	9	>gi|134142828|ref|NP_003791.3| mRNA-capping enzyme [Homo sapiens]	1	9	9	9	0	0	0	1	1	1	4	5	3	0	0	0	7	7	7	1	3	3	7	9	7	3	3	2	0	0	0	1	1	1	4	5	3	0	0	0	7	7	7	1
NP_003818.2	NP_003818.2	1	1	1	>gi|47933379|ref|NP_003818.2| alpha-soluble NSF attachment protein [Homo sapiens]	1	1	1	1	1	1	1	1	1	1	0	0	0	0	0	0	0	0	0	0	1	1	1	1	1	1	0	0	1	1	1	1	1	1	0	0	0	0	0	0	0	0	0	0
NP_003839.2;NP_001171070.1	NP_003839.2;NP_001171070.1	14;11	14;11	14;11	>gi|157779135|ref|NP_003839.2| succinyl-CoA ligase [GDP-forming] subunit beta, mitochondrial isoform 2 precursor [Homo sapiens];>gi|294862256|ref|NP_001171070.1| succinyl-CoA ligase [GDP-forming] subunit beta, mitochondrial isoform 1 precursor [Homo sapien	2	14	14	14	8	6	8	8	8	6	12	13	11	1	1	1	3	3	3	10	13	13	3	3	3	4	4	4	8	6	8	8	8	6	12	13	11	1	1	1	3	3	3	10
NP_003840.2	NP_003840.2	7	7	7	>gi|109452591|ref|NP_003840.2| succinyl-CoA ligase [ADP/GDP-forming] subunit alpha, mitochondrial precursor [Homo sapiens]	1	7	7	7	3	3	3	4	4	4	4	4	3	1	1	1	1	1	1	5	5	6	0	0	0	2	3	4	3	3	3	4	4	4	4	4	3	1	1	1	1	1	1	5
NP_003841.1	NP_003841.1	19	19	19	>gi|11321583|ref|NP_003841.1| succinyl-CoA ligase [ADP-forming] subunit beta, mitochondrial precursor [Homo sapiens]	1	19	19	19	8	8	8	10	11	10	10	9	10	0	1	1	9	4	6	12	17	17	4	2	2	11	9	8	8	8	8	10	11	10	10	9	10	0	1	1	9	4	6	12
NP_003850.1	NP_003850.1	6	6	6	>gi|4503363|ref|NP_003850.1| dolichol-phosphate mannosyltransferase [Homo sapiens]	1	6	6	6	0	1	0	0	1	2	3	2	2	3	4	4	5	5	6	0	2	3	2	1	0	0	0	0	0	1	0	0	1	2	3	2	2	3	4	4	5	5	6	0
NP_003861.1	NP_003861.1	13	13	12	>gi|4506787|ref|NP_003861.1| ras GTPase-activating-like protein IQGAP1 [Homo sapiens]	1	13	13	12	2	3	2	2	3	2	1	6	6	0	0	0	8	7	12	2	7	6	0	3	3	12	12	12	2	3	2	2	3	2	1	6	6	0	0	0	8	7	12	2
NP_003893.2	NP_003893.2	3	3	3	>gi|17402900|ref|NP_003893.2| far upstream element-binding protein 1 [Homo sapiens]	1	3	3	3	1	0	0	1	1	0	2	2	3	0	0	0	1	0	1	0	0	1	1	2	2	0	0	0	1	0	0	1	1	0	2	2	3	0	0	0	1	0	1	0
NP_003899.2	NP_003899.2	3	3	3	>gi|29826335|ref|NP_003899.2| eukaryotic translation initiation factor 2 subunit 2 [Homo sapiens]	1	3	3	3	1	1	1	1	1	1	2	2	2	1	1	1	2	2	2	0	1	1	2	2	2	2	2	2	1	1	1	1	1	1	2	2	2	1	1	1	2	2	2	0
NP_003900.1;NP_055242.1;NP_065990.1;NP_705898.1;NP_705900.1;NP_006023.1;NP_570720.1;NP_705899.2;NP_689940.3	NP_003900.1;NP_055242.1;NP_065990.1;NP_705898.1;NP_705900.1;NP_006023.1;NP_570720.1;NP_705899.2;NP_689940.3	2;1;1;1;1;1;1;1;1	2;1;1;1;1;1;1;1;1	2;1;1;1;1;1;1;1;1	>gi|4503015|ref|NP_003900.1| copine-3 [Homo sapiens];>gi|7656993|ref|NP_055242.1| copine-7 isoform b [Homo sapiens];>gi|25141323|ref|NP_065990.1| copine-5 [Homo sapiens];>gi|25121972|ref|NP_705898.1| copine-8 [Homo sapiens];>gi|25141328|ref|NP_705900.1| co	9	2	2	2	0	0	0	0	0	0	0	0	0	0	0	0	0	0	0	0	0	0	0	0	0	1	1	1	0	0	0	0	0	0	0	0	0	0	0	0	0	0	0	0
NP_003923.2	NP_003923.2	3	3	3	>gi|19923193|ref|NP_003923.2| hsc70-interacting protein [Homo sapiens]	1	3	3	3	2	2	2	2	2	2	3	3	3	0	0	0	0	0	1	2	3	3	0	0	0	3	3	3	2	2	2	2	2	2	3	3	3	0	0	0	0	0	1	2
NP_003925.1	NP_003925.1	1	1	1	>gi|100816392|ref|NP_003925.1| far upstream element-binding protein 3 [Homo sapiens]	1	1	1	1	0	0	0	1	0	0	1	1	1	0	0	0	1	1	1	0	1	1	0	0	0	1	1	0	0	0	0	1	0	0	1	1	1	0	0	0	1	1	1	0
NP_003968.2	NP_003968.2	2	2	2	>gi|201860300|ref|NP_003968.2| AH receptor-interacting protein [Homo sapiens]	1	2	2	2	1	1	2	2	2	2	2	2	1	1	1	1	0	0	0	1	2	1	0	0	0	2	2	2	1	1	2	2	2	2	2	2	1	1	1	1	0	0	0	1
NP_004035.2	NP_004035.2	5	5	5	>gi|20127454|ref|NP_004035.2| bifunctional purine biosynthesis protein PURH [Homo sapiens]	1	5	5	5	1	1	2	1	2	1	2	2	3	1	1	1	1	1	1	1	3	3	1	2	1	5	5	5	1	1	2	1	2	1	2	2	3	1	1	1	1	1	1	1
NP_004044.3	NP_004044.3	1	1	1	>gi|51173724|ref|NP_004044.3| bystin [Homo sapiens]	1	1	1	1	0	0	0	0	0	0	0	0	0	0	0	0	1	0	0	0	0	0	0	0	0	0	0	0	0	0	0	0	0	0	0	0	0	0	0	0	1	0	0	0
NP_004068.2	NP_004068.2	21	21	21	>gi|38327625|ref|NP_004068.2| citrate synthase, mitochondrial precursor [Homo sapiens]	1	21	21	21	12	12	12	12	12	12	15	16	15	2	3	3	1	3	1	16	17	17	4	3	3	11	10	10	12	12	12	12	12	12	15	16	15	2	3	3	1	3	1	16
NP_004083.3	NP_004083.3	17	17	17	>gi|194097323|ref|NP_004083.3| enoyl-CoA hydratase, mitochondrial [Homo sapiens]	1	17	17	17	10	11	11	10	11	11	14	15	13	2	2	0	4	2	4	14	15	15	1	3	2	10	9	10	10	11	11	10	11	11	14	15	13	2	2	0	4	2	4	14
NP_004085.1	NP_004085.1	7	7	7	>gi|4758256|ref|NP_004085.1| eukaryotic translation initiation factor 2 subunit 1 [Homo sapiens]	1	7	7	7	2	3	3	2	3	3	4	6	5	2	1	2	3	3	3	2	5	5	2	3	2	3	5	5	2	3	3	2	3	3	4	6	5	2	1	2	3	3	3	2
NP_004095.4	NP_004095.4	75	75	74	>gi|41872631|ref|NP_004095.4| fatty acid synthase [Homo sapiens]	1	75	75	74	34	35	33	38	37	36	36	40	36	4	6	6	53	51	56	53	62	62	43	42	40	71	67	69	34	35	33	38	37	36	36	40	36	4	6	6	53	51	56	53
NP_004102.1	NP_004102.1	2	2	2	>gi|4758356|ref|NP_004102.1| flap endonuclease 1 [Homo sapiens]	1	2	2	2	1	1	1	0	1	0	1	1	0	0	0	0	1	1	1	0	1	2	1	1	1	2	0	1	1	1	1	0	1	0	1	1	0	0	0	0	1	1	1	0
NP_004125.3	NP_004125.3	58	58	58	>gi|24234688|ref|NP_004125.3| stress-70 protein, mitochondrial precursor [Homo sapiens]	1	58	58	58	42	41	40	40	41	42	44	43	44	17	16	15	23	22	22	45	48	47	15	17	16	39	41	37	42	41	40	40	41	42	44	43	44	17	16	15	23	22	22	45
NP_004126.1;NP_777358.1	NP_004126.1;NP_777358.1	6;5	6;5	6;5	>gi|4758582|ref|NP_004126.1| isocitrate dehydrogenase [NAD] subunit gamma, mitochondrial isoform a precursor [Homo sapiens];>gi|28178838|ref|NP_777358.1| isocitrate dehydrogenase [NAD] subunit gamma, mitochondrial isoform b precursor [Homo sapiens]	2	6	6	6	0	0	2	2	2	1	2	2	2	0	0	0	1	1	1	2	6	4	1	1	0	2	3	3	0	0	2	2	2	1	2	2	2	0	0	0	1	1	1	2
NP_004129.2;CON__Q6NTB9;CON__O76009	NP_004129.2;CON__Q6NTB9;CON__O76009	20;19;18	3;3;3	1;1;1	>gi|14917117|ref|NP_004129.2| keratin, type I cuticular Ha3-I [Homo sapiens];>Q6NTB9 TREMBL:Q6NTB9 Type I hair keratin 3A - Homo sapiens (Human).;>O76009 SWISS-PROT:O76009 Keratin, type I cuticular HA3-I (Hair keratin, type I HA3-I)	3	20	3	1	2	3	3	2	3	2	9	7	7	3	3	4	2	3	1	12	14	14	14	14	14	17	14	15	1	1	1	1	1	1	1	1	1	1	1	1	0	0	0	2
NP_004137.2	NP_004137.2	1	1	1	>gi|10764847|ref|NP_004137.2| NADH dehydrogenase [ubiquinone] 1 beta subcomplex subunit 7 [Homo sapiens]	1	1	1	1	0	0	0	0	0	0	0	0	0	0	0	0	0	0	0	0	1	1	0	0	0	0	0	0	0	0	0	0	0	0	0	0	0	0	0	0	0	0	0	0
NP_004138.1	NP_004138.1	5	5	5	>gi|4758796|ref|NP_004138.1| developmentally-regulated GTP-binding protein 1 [Homo sapiens]	1	5	5	5	3	2	2	2	2	2	5	4	4	1	2	2	4	4	3	1	3	3	0	0	0	5	4	5	3	2	2	2	2	2	5	4	4	1	2	2	4	4	3	1
NP_004153.2	NP_004153.2	3	2	2	>gi|19923262|ref|NP_004153.2| ras-related protein Rab-5A [Homo sapiens]	1	3	2	2	1	1	0	1	1	1	2	2	3	1	3	2	3	2	3	1	1	1	1	1	1	1	1	1	0	0	0	0	0	0	1	1	2	0	2	1	2	1	2	1
NP_004159.2	NP_004159.2	22	22	22	>gi|156416003|ref|NP_004159.2| succinate dehydrogenase [ubiquinone] flavoprotein subunit, mitochondrial [Homo sapiens]	1	22	22	22	13	14	14	12	12	12	17	17	15	0	1	0	3	2	4	16	19	17	2	2	1	9	10	10	13	14	14	12	12	12	17	17	15	0	1	0	3	2	4	16
NP_004166.1	NP_004166.1	2	2	2	>gi|4759160|ref|NP_004166.1| small nuclear ribonucleoprotein Sm D3 [Homo sapiens]	1	2	2	2	0	0	0	0	0	0	2	1	1	0	0	0	1	2	0	0	2	2	1	0	1	2	2	2	0	0	0	0	0	0	2	1	1	0	0	0	1	2	0	0
NP_004172.2	NP_004172.2	2	2	2	>gi|21361091|ref|NP_004172.2| ubiquitin carboxyl-terminal hydrolase isozyme L1 [Homo sapiens]	1	2	2	2	0	0	0	0	0	0	1	1	0	0	0	0	0	0	0	0	2	2	0	0	0	2	1	1	0	0	0	0	0	0	1	1	0	0	0	0	0	0	0	0
NP_004175.2;NP_776049.1;NP_998810.1;NP_998811.1	NP_004175.2;NP_776049.1;NP_998810.1;NP_998811.1	5;5;5;5	5;5;5;5	5;5;5;5	>gi|47419914|ref|NP_004175.2| tryptophan--tRNA ligase, cytoplasmic isoform a [Homo sapiens];>gi|47419916|ref|NP_776049.1| tryptophan--tRNA ligase, cytoplasmic isoform a [Homo sapiens];>gi|47419918|ref|NP_998810.1| tryptophan--tRNA ligase, cytoplasmic isofo	4	5	5	5	1	0	1	1	1	1	2	2	3	1	0	0	5	4	5	2	2	1	1	1	1	1	2	2	1	0	1	1	1	1	2	2	3	1	0	0	5	4	5	2
NP_004199.1;NP_665811.1;NP_665812.1;NP_001124319.1;NP_001124318.1	NP_004199.1;NP_665811.1;NP_665812.1	7;7;4;3;3	7;7;4;3;3	7;7;4;3;3	>gi|4757732|ref|NP_004199.1| apoptosis-inducing factor 1, mitochondrial isoform 1 precursor [Homo sapiens];>gi|22202629|ref|NP_665811.1| apoptosis-inducing factor 1, mitochondrial isoform 2 precursor [Homo sapiens];>gi|22202631|ref|NP_665812.1| apoptosis-i	5	7	7	7	3	2	3	1	1	1	4	4	5	0	1	0	4	4	3	3	4	4	1	1	1	0	1	1	3	2	3	1	1	1	4	4	5	0	1	0	4	4	3	3
NP_004228.1;NP_001159732.1	NP_004228.1;NP_001159732.1	12;7	12;7	12;7	>gi|11321607|ref|NP_004228.1| pachytene checkpoint protein 2 homolog isoform 1 [Homo sapiens];>gi|261337161|ref|NP_001159732.1| pachytene checkpoint protein 2 homolog isoform 2 [Homo sapiens]	2	12	12	12	2	1	1	2	3	2	5	4	3	3	4	3	12	11	11	2	5	6	3	5	5	5	5	2	2	1	1	2	3	2	5	4	3	3	4	3	12	11	11	2
NP_004246.2	NP_004246.2	3	3	3	>gi|190885499|ref|NP_004246.2| cytochrome c oxidase subunit 5A, mitochondrial precursor [Homo sapiens]	1	3	3	3	2	1	0	0	0	0	3	3	3	0	0	0	1	1	0	2	3	3	1	2	1	1	1	1	2	1	0	0	0	0	3	3	3	0	0	0	1	1	0	2
NP_004270.2	NP_004270.2	22	22	21	>gi|94538354|ref|NP_004270.2| mitochondrial-processing peptidase subunit beta precursor [Homo sapiens]	1	22	22	21	13	13	14	12	13	13	19	18	19	3	6	7	4	6	4	17	22	22	1	1	2	12	14	15	13	13	14	12	13	13	19	18	19	3	6	7	4	6	4	17
NP_004273.1	NP_004273.1	6	6	6	>gi|4757834|ref|NP_004273.1| BAG family molecular chaperone regulator 2 [Homo sapiens]	1	6	6	6	2	1	1	1	1	1	4	5	3	3	5	4	3	2	2	1	2	1	1	3	3	1	1	1	2	1	1	1	1	1	4	5	3	3	5	4	3	2	2	1
NP_004277.2	NP_004277.2	4	4	4	>gi|82546879|ref|NP_004277.2| GTP-binding protein 1 [Homo sapiens]	1	4	4	4	1	1	0	2	1	2	0	1	0	0	0	0	4	2	2	1	2	2	0	0	0	0	0	0	1	1	0	2	1	2	0	1	0	0	0	0	4	2	2	1
NP_004285.2	NP_004285.2	6	6	6	>gi|34577120|ref|NP_004285.2| peptide chain release factor 1, mitochondrial [Homo sapiens]	1	6	6	6	0	0	0	0	1	0	1	0	1	2	0	0	0	0	1	3	6	6	1	2	1	1	0	0	0	0	0	0	1	0	1	0	1	2	0	0	0	0	1	3
NP_705618.1;NP_004289.1	NP_705618.1;NP_004289.1	1;1	1;1	1;1	>gi|24430149|ref|NP_705618.1| nuclear pore complex protein Nup155 isoform 1 [Homo sapiens];>gi|4758844|ref|NP_004289.1| nuclear pore complex protein Nup155 isoform 2 [Homo sapiens]	2	1	1	1	0	0	0	0	0	0	0	1	1	0	0	0	1	1	1	0	1	0	1	1	1	1	1	1	0	0	0	0	0	0	0	1	1	0	0	0	1	1	1	0
NP_004290.2	NP_004290.2	5	5	5	>gi|42490749|ref|NP_004290.2| ATP-binding cassette sub-family B member 7, mitochondrial [Homo sapiens]	1	5	5	5	1	2	2	1	2	1	2	3	2	0	0	0	1	2	1	3	4	4	1	1	0	1	2	2	1	2	2	1	2	1	2	3	2	0	0	0	1	2	1	3
NP_004291.1;NP_001035739.1;NP_009030.1	NP_004291.1;NP_001035739.1;NP_009030.1	4;3;2	4;3;2	4;3;2	>gi|4757714|ref|NP_004291.1| low molecular weight phosphotyrosine protein phosphatase isoform c [Homo sapiens];>gi|96304457|ref|NP_001035739.1| low molecular weight phosphotyrosine protein phosphatase isoform d [Homo sapiens];>gi|6005988|ref|NP_009030.1| l	3	4	4	4	0	0	0	0	0	1	1	1	1	0	0	0	1	0	0	4	1	1	0	0	1	3	3	3	0	0	0	0	0	1	1	1	1	0	0	0	1	0	0	4
NP_004317.2	NP_004317.2	2	2	2	>gi|72256200|ref|NP_004317.2| B-cell CLL/lymphoma 9 protein [Homo sapiens]	1	2	2	2	1	1	1	1	1	1	1	1	1	1	1	1	1	1	1	0	2	0	1	0	1	1	1	1	1	1	1	1	1	1	1	1	1	1	1	1	1	1	1	0
NP_004323.2	NP_004323.2	3	3	3	>gi|221316588|ref|NP_004323.2| valacyclovir hydrolase precursor [Homo sapiens]	1	3	3	3	1	0	0	0	0	0	2	2	2	0	0	0	0	0	0	2	3	3	0	0	0	2	1	2	1	0	0	0	0	0	2	2	2	0	0	0	0	0	0	2
NP_004332.2	NP_004332.2	38	38	38	>gi|18105007|ref|NP_004332.2| CAD protein [Homo sapiens]	1	38	38	38	7	8	10	8	8	8	6	7	5	3	1	2	29	26	31	11	21	15	12	11	11	19	22	21	7	8	10	8	8	8	6	7	5	3	1	2	29	26	31	11
NP_004334.1	NP_004334.1	1	1	1	>gi|4757900|ref|NP_004334.1| calreticulin precursor [Homo sapiens]	1	1	1	1	0	0	0	0	0	0	1	1	1	0	0	0	0	0	0	0	0	0	0	0	0	1	0	0	0	0	0	0	0	0	1	1	1	0	0	0	0	0	0	0
NP_004365.1	NP_004365.1	2	2	2	>gi|4758040|ref|NP_004365.1| cytochrome c oxidase subunit 6C proprotein [Homo sapiens]	1	2	2	2	1	1	1	2	2	2	0	1	1	1	1	1	1	1	1	1	2	2	2	1	1	1	1	1	1	1	1	2	2	2	0	1	1	1	1	1	1	1	1	1
NP_004381.2	NP_004381.2	1	1	1	>gi|23110955|ref|NP_004381.2| pro-cathepsin H preproprotein [Homo sapiens]	1	1	1	1	0	0	0	0	0	0	1	1	1	1	1	0	0	0	0	0	0	0	1	0	0	0	0	0	0	0	0	0	0	0	1	1	1	1	1	0	0	0	0	0
NP_543157.1;NP_004386.2	NP_543157.1;NP_004386.2	7;7	7;7	7;7	>gi|18426913|ref|NP_543157.1| drebrin isoform b [Homo sapiens];>gi|18426915|ref|NP_004386.2| drebrin isoform a [Homo sapiens]	2	7	7	7	2	2	2	2	2	2	3	3	5	0	0	0	0	1	1	4	4	4	0	1	0	6	6	6	2	2	2	2	2	2	3	3	5	0	0	0	0	1	1	4
NP_004387.1	NP_004387.1	15	9	9	>gi|4758138|ref|NP_004387.1| probable ATP-dependent RNA helicase DDX5 [Homo sapiens]	1	15	9	9	5	4	5	2	6	4	10	11	11	2	2	2	13	13	14	4	7	9	4	4	5	7	8	7	2	2	2	1	5	3	6	7	7	0	1	1	9	9	9	2
NP_004389.2	NP_004389.2	1	1	1	>gi|13514831|ref|NP_004389.2| probable ATP-dependent RNA helicase DDX10 [Homo sapiens]	1	1	1	1	0	0	0	0	0	0	0	0	0	0	0	0	1	1	0	0	0	0	0	0	0	0	0	0	0	0	0	0	0	0	0	0	0	0	0	0	1	1	0	0
NP_015568.2;NP_060049.2;NP_004397.2	NP_015568.2;NP_060049.2;NP_004397.2	1;1;1	1;1;1	1;1;1	>gi|148539842|ref|NP_015568.2| deleted in malignant brain tumors 1 protein isoform b precursor [Homo sapiens];>gi|148539844|ref|NP_060049.2| deleted in malignant brain tumors 1 protein isoform c precursor [Homo sapiens];>gi|148539840|ref|NP_004397.2| delet	3	1	1	1	0	0	0	0	0	0	0	0	1	0	1	0	0	1	1	0	1	0	1	1	1	0	0	0	0	0	0	0	0	0	0	0	1	0	1	0	0	1	1	0
NP_004406.2;NP_001008844.1	NP_004406.2;NP_001008844.1	104;79	104;79	104;79	>gi|58530840|ref|NP_004406.2| desmoplakin isoform I [Homo sapiens];>gi|58530842|ref|NP_001008844.1| desmoplakin isoform II [Homo sapiens]	2	104	104	104	31	35	30	45	44	39	43	42	43	53	56	52	46	49	43	13	34	34	83	88	87	41	41	38	31	35	30	45	44	39	43	42	43	53	56	52	46	49	43	13
NP_004437.2;REV__NP_004235.4;REV__NP_981961.2;REV__NP_057137.1;REV__NP_068575.1;REV__NP_001193935.1	NP_004437.2	61;1;1;1;1;1	61;1;1;1;1;1	61;1;1;1;1;1	>gi|62241042|ref|NP_004437.2| bifunctional glutamate/proline--tRNA ligase [Homo sapiens]	6	61	61	61	33	37	41	25	25	29	45	48	46	4	7	6	35	40	38	37	45	43	28	27	30	49	47	50	33	37	41	25	25	29	45	48	46	4	7	6	35	40	38	37
NP_004441.1	NP_004441.1	1	1	1	>gi|4758302|ref|NP_004441.1| enhancer of rudimentary homolog [Homo sapiens]	1	1	1	1	1	1	1	0	0	0	1	1	1	0	0	0	1	1	1	1	1	1	1	1	1	1	1	1	1	1	1	0	0	0	1	1	1	0	0	0	1	1	1	1
NP_004444.2	NP_004444.2	4	4	4	>gi|119703746|ref|NP_004444.2| electron transfer flavoprotein-ubiquinone oxidoreductase, mitochondrial precursor [Homo sapiens]	1	4	4	4	0	0	0	0	0	0	0	0	0	0	0	0	0	0	0	0	2	3	0	0	0	2	1	0	0	0	0	0	0	0	0	0	0	0	0	0	0	0	0	0
NP_004452.1	NP_004452.1	8	8	8	>gi|4758340|ref|NP_004452.1| phenylalanine--tRNA ligase alpha subunit [Homo sapiens]	1	8	8	8	1	2	3	1	1	0	3	1	2	0	0	0	5	4	6	0	2	2	0	0	0	3	3	3	1	2	3	1	1	0	3	1	2	0	0	0	5	4	6	0
NP_004466.2	NP_004466.2	2	2	2	>gi|94538362|ref|NP_004466.2| flotillin-2 [Homo sapiens]	1	2	2	2	0	0	0	0	0	0	0	0	0	0	0	0	1	1	2	0	1	1	0	2	0	1	2	2	0	0	0	0	0	0	0	0	0	0	0	0	1	1	2	0
NP_004474.2	NP_004474.2	1	1	1	>gi|49574537|ref|NP_004474.2| glycine cleavage system H protein, mitochondrial precursor [Homo sapiens]	1	1	1	1	0	0	0	0	0	0	0	0	0	0	0	0	0	0	0	1	1	1	0	0	0	0	0	0	0	0	0	0	0	0	0	0	0	0	0	0	0	0	0	1
NP_004484.1;NP_001032900.1	NP_004484.1;NP_001032900.1	17;15	17;15	17;15	>gi|4758504|ref|NP_004484.1| 3-hydroxyacyl-CoA dehydrogenase type-2 isoform 1 [Homo sapiens];>gi|83715985|ref|NP_001032900.1| 3-hydroxyacyl-CoA dehydrogenase type-2 isoform 2 [Homo sapiens]	2	17	17	17	11	10	11	11	10	11	16	14	15	1	4	3	7	6	5	14	17	17	3	3	3	9	10	9	11	10	11	11	10	11	16	14	15	1	4	3	7	6	5	14
NP_112556.2;NP_004490.2	NP_112556.2;NP_004490.2	6;6	6;6	5;5	>gi|55956919|ref|NP_112556.2| heterogeneous nuclear ribonucleoprotein A/B isoform a [Homo sapiens];>gi|55956921|ref|NP_004490.2| heterogeneous nuclear ribonucleoprotein A/B isoform b [Homo sapiens]	2	6	6	5	3	2	2	3	2	3	5	6	5	2	4	2	3	4	4	6	6	6	5	5	5	6	6	5	3	2	2	3	2	3	5	6	5	2	4	2	3	4	4	6
NP_114032.2;NP_004492.2	NP_114032.2;NP_004492.2	24;24	24;24	24;24	>gi|74136883|ref|NP_114032.2| heterogeneous nuclear ribonucleoprotein U isoform a [Homo sapiens];>gi|14141161|ref|NP_004492.2| heterogeneous nuclear ribonucleoprotein U isoform b [Homo sapiens]	2	24	24	24	12	10	11	14	13	12	16	16	17	6	4	4	22	23	20	12	13	13	14	17	16	14	14	14	12	10	11	14	13	12	16	16	17	6	4	4	22	23	20	12
NP_004499.2	NP_004499.2	1	1	1	>gi|40018633|ref|NP_004499.2| isopentenyl-diphosphate Delta-isomerase 1 [Homo sapiens]	1	1	1	1	0	0	0	0	0	0	0	0	0	0	0	0	1	0	0	0	1	1	0	0	0	0	1	1	0	0	0	0	0	0	0	0	0	0	0	0	1	0	0	0
NP_004512.1	NP_004512.1	21	21	16	>gi|4758648|ref|NP_004512.1| kinesin-1 heavy chain [Homo sapiens]	1	21	21	16	8	11	11	9	8	9	14	13	14	2	1	0	4	3	3	9	14	13	4	5	4	18	17	14	8	11	11	9	8	9	14	13	14	2	1	0	4	3	3	9
NP_004514.2	NP_004514.2	54	54	54	>gi|13699824|ref|NP_004514.2| kinesin-like protein KIF11 [Homo sapiens]	1	54	54	54	19	18	15	21	24	25	31	32	32	8	9	8	46	49	48	24	34	37	49	50	50	36	35	36	19	18	15	21	24	25	31	32	32	8	9	8	46	49	48	24
NP_004517.2	NP_004517.2	3	3	3	>gi|33356547|ref|NP_004517.2| DNA replication licensing factor MCM2 [Homo sapiens]	1	3	3	3	0	0	0	0	1	1	1	1	1	0	0	0	2	2	1	0	1	1	1	1	1	2	3	2	0	0	0	0	1	1	1	1	1	0	0	0	2	2	1	0
NP_004526.1	NP_004526.1	1	1	1	>gi|17975763|ref|NP_004526.1| myelin transcription factor 1 [Homo sapiens]	1	1	1	1	0	0	0	0	0	0	0	0	0	0	0	0	0	1	0	0	0	0	0	0	0	0	0	0	0	0	0	0	0	0	0	0	0	0	0	0	0	1	0	0
NP_004527.2;XP_003403435.1;XP_003846837.1;NP_075043.1;XP_003403437.1	NP_004527.2;XP_003403435.1;XP_003846837.1;NP_075043.1;XP_003403437.1	1;1;1;1;1	1;1;1;1;1	1;1;1;1;1	>gi|119393878|ref|NP_004527.2| baculoviral IAP repeat-containing protein 1 isoform 1 [Homo sapiens];>gi|341916263|ref|XP_003403435.1| PREDICTED: baculoviral IAP repeat-containing protein 1 isoform 1 [Homo sapiens];>gi|397140236|ref|XP_003846837.1| PREDICTE	5	1	1	1	0	0	0	0	0	0	1	1	1	1	1	1	0	1	0	0	1	1	0	0	0	1	1	1	0	0	0	0	0	0	1	1	1	1	1	1	0	1	0	0
NP_004528.1;NP_631946.1;NP_005960.1	NP_004528.1;NP_631946.1	5;5;2	5;5;2	5;5;2	>gi|4758756|ref|NP_004528.1| nucleosome assembly protein 1-like 1 [Homo sapiens];>gi|21327708|ref|NP_631946.1| nucleosome assembly protein 1-like 1 [Homo sapiens]	3	5	5	5	2	2	1	2	1	2	5	5	5	0	0	0	0	0	0	3	5	5	1	1	0	5	5	5	2	2	1	2	1	2	5	5	5	0	0	0	0	0	0	3
NP_004530.1	NP_004530.1	3	3	3	>gi|4758762|ref|NP_004530.1| asparagine--tRNA ligase, cytoplasmic [Homo sapiens]	1	3	3	3	1	1	1	1	1	1	1	1	1	0	0	0	0	0	0	0	2	1	0	1	0	2	0	1	1	1	1	1	1	1	1	1	1	0	0	0	0	0	0	0
NP_004535.1	NP_004535.1	5	5	5	>gi|4758768|ref|NP_004535.1| NADH dehydrogenase [ubiquinone] 1 alpha subcomplex subunit 10, mitochondrial precursor [Homo sapiens]	1	5	5	5	1	1	1	1	2	1	1	2	1	0	1	0	4	4	5	2	5	4	2	1	2	1	3	2	1	1	1	1	2	1	1	2	1	0	1	0	4	4	5	2
NP_004539.1	NP_004539.1	2	2	2	>gi|4758774|ref|NP_004539.1| NADH dehydrogenase [ubiquinone] 1 beta subcomplex subunit 10 [Homo sapiens]	1	2	2	2	0	0	0	1	0	2	0	0	0	0	0	0	0	0	0	1	2	2	0	0	0	2	2	0	0	0	0	1	0	2	0	0	0	0	0	0	0	0	0	1
NP_004541.1;NP_001159631.1	NP_004541.1;NP_001159631.1	14;13	14;13	14;13	>gi|4758786|ref|NP_004541.1| NADH dehydrogenase [ubiquinone] iron-sulfur protein 2, mitochondrial isoform 1 precursor [Homo sapiens];>gi|260898743|ref|NP_001159631.1| NADH dehydrogenase [ubiquinone] iron-sulfur protein 2, mitochondrial isoform 2 precursor	2	14	14	14	3	4	3	6	5	5	3	3	1	0	0	0	6	4	4	12	13	13	0	0	0	7	3	3	3	4	3	6	5	5	3	3	1	0	0	0	6	4	4	12
NP_004542.1	NP_004542.1	12	12	12	>gi|4758788|ref|NP_004542.1| NADH dehydrogenase [ubiquinone] iron-sulfur protein 3, mitochondrial precursor [Homo sapiens]	1	12	12	12	3	3	3	4	3	3	7	6	6	0	0	1	3	4	4	10	11	11	0	0	1	8	6	7	3	3	3	4	3	3	7	6	6	0	0	1	3	4	4	10
NP_004544.1	NP_004544.1	1	1	1	>gi|4758792|ref|NP_004544.1| NADH dehydrogenase [ubiquinone] iron-sulfur protein 6, mitochondrial precursor [Homo sapiens]	1	1	1	1	0	0	0	0	0	0	0	0	0	0	0	0	0	0	0	1	1	1	0	0	0	0	0	0	0	0	0	0	0	0	0	0	0	0	0	0	0	0	0	1
NP_004550.2;NP_003642.3;NP_057066.2;NP_001138898.1	NP_004550.2	8;2;2;2	8;2;2;2	8;2;2;2	>gi|34098946|ref|NP_004550.2| nuclease-sensitive element-binding protein 1 [Homo sapiens]	4	8	8	8	1	0	1	1	3	3	5	5	6	0	0	0	0	0	0	3	8	6	1	1	0	7	6	7	1	0	1	1	3	3	5	5	6	0	0	0	0	0	0	3
NP_004554.2;NP_001018083.1;NP_002582.3	NP_004554.2;NP_001018083.1	20;11;2	20;11;2	20;11;2	>gi|66346721|ref|NP_004554.2| phosphoenolpyruvate carboxykinase [GTP], mitochondrial isoform 1 precursor [Homo sapiens];>gi|66346723|ref|NP_001018083.1| phosphoenolpyruvate carboxykinase [GTP], mitochondrial isoform 2 precursor [Homo sapiens]	3	20	20	20	15	13	13	11	10	12	18	19	18	0	0	0	2	0	0	17	18	17	1	2	1	14	15	13	15	13	13	11	10	12	18	19	18	0	0	0	2	0	0	17
NP_004555.1	NP_004555.1	7	7	7	>gi|4758894|ref|NP_004555.1| glutamyl-tRNA(Gln) amidotransferase subunit B, mitochondrial precursor [Homo sapiens]	1	7	7	7	0	0	0	0	0	0	0	0	0	0	0	0	0	0	0	4	4	4	1	0	1	1	1	1	0	0	0	0	0	0	0	0	0	0	0	0	0	0	0	4
NP_004577.1;NP_055311.1;NP_001006666.1;NP_001006933.1;NP_002944.2;NP_066958.2	NP_004577.1;NP_055311.1;NP_001006666.1;NP_001006933.1;NP_002944.2;NP_066958.2	2;1;1;1;1;1	2;1;1;1;1;1	2;1;1;1;1;1	>gi|4759050|ref|NP_004577.1| ribosomal protein S6 kinase alpha-3 [Homo sapiens];>gi|7657526|ref|NP_055311.1| ribosomal protein S6 kinase alpha-6 [Homo sapiens];>gi|55743134|ref|NP_001006666.1| ribosomal protein S6 kinase alpha-1 isoform b [Homo sapiens];>g	6	2	2	2	0	0	0	0	0	0	0	0	0	0	0	0	2	1	0	0	0	1	1	1	0	1	1	1	0	0	0	0	0	0	0	0	0	0	0	0	2	1	0	0
NP_004580.1	NP_004580.1	1	1	1	>gi|4759068|ref|NP_004580.1| protein SCO1 homolog, mitochondrial [Homo sapiens]	1	1	1	1	1	1	1	1	1	1	1	1	1	1	1	1	0	1	1	0	1	1	0	0	0	1	1	1	1	1	1	1	1	1	1	1	1	1	1	1	0	1	1	0
NP_004584.1;NP_001230808.1	NP_004584.1;NP_001230808.1	4;3	4;3	4;3	>gi|4759098|ref|NP_004584.1| transformer-2 protein homolog beta isoform 1 [Homo sapiens];>gi|345197228|ref|NP_001230808.1| transformer-2 protein homolog beta isoform 2 [Homo sapiens]	2	4	4	4	0	0	0	0	0	0	1	2	1	4	3	3	4	4	3	0	1	1	1	2	2	1	1	1	0	0	0	0	0	0	1	2	1	4	3	3	4	4	3	0
NP_004587.1	NP_004587.1	1	1	1	>gi|4759156|ref|NP_004587.1| U1 small nuclear ribonucleoprotein A [Homo sapiens]	1	1	1	1	1	0	0	0	1	1	1	1	1	0	0	0	0	0	0	0	1	1	1	1	1	1	1	1	1	0	0	0	1	1	1	1	1	0	0	0	0	0	0	0
NP_004588.1;NP_808210.2	NP_004588.1;NP_808210.2	13;9	13;9	13;9	>gi|4759158|ref|NP_004588.1| small nuclear ribonucleoprotein Sm D2 isoform 1 [Homo sapiens];>gi|237649049|ref|NP_808210.2| small nuclear ribonucleoprotein Sm D2 isoform 2 [Homo sapiens]	2	13	13	13	3	2	2	3	4	3	7	8	7	9	10	10	11	11	8	7	7	8	8	7	7	5	5	4	3	2	2	3	4	3	7	8	7	9	10	10	11	11	8	7
NP_059347.2;NP_004593.2;NP_059346.2;NP_059348.2;NP_001032405.1	NP_059347.2;NP_004593.2;NP_059346.2;NP_059348.2;NP_001032405.1	4;4;4;4;3	4;4;4;4;3	4;4;4;4;3	>gi|82659087|ref|NP_059347.2| double-stranded RNA-binding protein Staufen homolog 1 isoform b [Homo sapiens];>gi|82659083|ref|NP_004593.2| double-stranded RNA-binding protein Staufen homolog 1 isoform a [Homo sapiens];>gi|82659085|ref|NP_059346.2| double-s	5	4	4	4	0	0	0	0	0	0	1	0	1	0	0	0	0	1	1	1	2	2	0	0	0	2	3	2	0	0	0	0	0	0	1	0	1	0	0	0	0	1	1	1
NP_004598.1	NP_004598.1	1	1	1	>gi|4759212|ref|NP_004598.1| tubulin-specific chaperone A [Homo sapiens]	1	1	1	1	0	0	0	0	0	0	1	0	0	0	0	0	0	0	0	0	1	1	0	0	0	1	0	1	0	0	0	0	0	0	1	0	0	0	0	0	0	0	0	0
NP_004609.1	NP_004609.1	8	8	8	>gi|10835218|ref|NP_004609.1| DNA topoisomerase 3-alpha [Homo sapiens]	1	8	8	8	0	0	0	2	2	4	2	2	2	0	0	0	3	3	3	1	8	7	0	0	0	0	1	0	0	0	0	2	2	4	2	2	2	0	0	0	3	3	3	1
NP_004628.4	NP_004628.4	1	1	1	>gi|34147513|ref|NP_004628.4| ras-related protein Rab-7a [Homo sapiens]	1	1	1	1	0	0	0	0	0	0	1	0	0	0	0	0	0	0	0	0	0	0	1	1	0	0	0	0	0	0	0	0	0	0	1	0	0	0	0	0	0	0	0	0
NP_004631.1;NP_542165.1	NP_004631.1;NP_542165.1	10;10	1;1	1;1	>gi|4758112|ref|NP_004631.1| spliceosome RNA helicase DDX39B [Homo sapiens];>gi|18375623|ref|NP_542165.1| spliceosome RNA helicase DDX39B [Homo sapiens]	2	10	1	1	4	4	4	5	3	4	9	8	7	4	6	6	8	10	10	3	8	8	8	7	9	7	7	6	0	0	0	0	0	0	1	1	1	0	0	0	1	1	1	0
NP_004635.2	NP_004635.2	11	11	9	>gi|34482047|ref|NP_004635.2| AP-3 complex subunit beta-2 [Homo sapiens]	1	11	11	9	1	2	4	1	0	2	5	5	7	0	1	0	5	5	5	1	5	0	8	6	9	11	9	11	1	2	4	1	0	2	5	5	7	0	1	0	5	5	5	1
NP_004640.3;NP_937798.3	NP_004640.3;NP_937798.3	10;8	10;8	10;8	>gi|296531406|ref|NP_004640.3| ES1 protein homolog, mitochondrial isoform Ia precursor [Homo sapiens];>gi|296531408|ref|NP_937798.3| ES1 protein homolog, mitochondrial isoform Ib precursor [Homo sapiens]	2	10	10	10	5	5	5	6	6	6	7	6	8	0	0	0	1	1	1	6	10	10	0	0	0	6	6	6	5	5	5	6	6	6	7	6	8	0	0	0	1	1	1	6
NP_004674.1;NP_690608.1	NP_004674.1;NP_690608.1	3;3	3;3	3;3	>gi|4759036|ref|NP_004674.1| regucalcin [Homo sapiens];>gi|23111021|ref|NP_690608.1| regucalcin [Homo sapiens]	2	3	3	3	0	0	0	0	0	0	0	0	0	0	0	0	0	0	0	0	0	0	3	3	3	0	0	0	0	0	0	0	0	0	0	0	0	0	0	0	0	0	0	0
NP_004690.1;NP_036267.1	NP_004690.1;NP_036267.1	2;1	2;1	2;1	>gi|4758220|ref|NP_004690.1| protein FAM50A [Homo sapiens];>gi|6912326|ref|NP_036267.1| protein FAM50B [Homo sapiens]	2	2	2	2	1	1	1	1	0	0	2	2	2	0	1	0	0	0	0	0	0	2	0	0	0	0	1	1	1	1	1	1	0	0	2	2	2	0	1	0	0	0	0	0
NP_945353.1;NP_004697.2;NP_945328.1	NP_945353.1;NP_004697.2;NP_945328.1	4;4;4	4;4;4	4;4;4	>gi|39777606|ref|NP_945353.1| rho guanine nucleotide exchange factor 1 isoform 1 [Homo sapiens];>gi|15011972|ref|NP_004697.2| rho guanine nucleotide exchange factor 1 isoform 2 [Homo sapiens];>gi|39777604|ref|NP_945328.1| rho guanine nucleotide exchange fa	3	4	4	4	0	0	0	0	0	0	0	0	0	0	0	0	2	3	1	0	0	0	0	0	0	0	1	0	0	0	0	0	0	0	0	0	0	0	0	0	2	3	1	0
NP_004699.1	NP_004699.1	2	2	2	>gi|4759224|ref|NP_004699.1| programmed cell death protein 5 [Homo sapiens]	1	2	2	2	1	1	1	1	1	1	1	0	0	0	0	0	0	0	0	2	2	2	0	0	0	2	2	2	1	1	1	1	1	1	1	0	0	0	0	0	0	0	0	2
NP_004703.1	NP_004703.1	3	3	3	>gi|4758528|ref|NP_004703.1| hepatocyte growth factor-regulated tyrosine kinase substrate [Homo sapiens]	1	3	3	3	1	1	1	1	1	1	2	1	1	0	0	0	0	0	1	1	0	1	0	0	0	2	3	3	1	1	1	1	1	1	2	1	1	0	0	0	0	0	1	1
NP_004715.1	NP_004715.1	1	1	1	>gi|4759344|ref|NP_004715.1| centromere/kinetochore protein zw10 homolog [Homo sapiens]	1	1	1	1	0	0	0	0	0	0	1	0	1	0	0	0	1	1	1	0	1	1	0	0	0	1	0	0	0	0	0	0	0	0	1	0	1	0	0	0	1	1	1	0
NP_004719.2;NP_001243839.1	NP_004719.2;NP_001243839.1	27;25	27;25	25;23	>gi|50659095|ref|NP_004719.2| nucleolar RNA helicase 2 isoform 1 [Homo sapiens];>gi|379317177|ref|NP_001243839.1| nucleolar RNA helicase 2 isoform 2 [Homo sapiens]	2	27	27	25	2	2	2	2	2	2	15	14	15	1	2	2	26	25	26	2	8	5	12	12	10	2	1	4	2	2	2	2	2	2	15	14	15	1	2	2	26	25	26	2
NP_004721.1	NP_004721.1	9	9	9	>gi|4759034|ref|NP_004721.1| eukaryotic peptide chain release factor subunit 1 [Homo sapiens]	1	9	9	9	1	0	1	1	1	1	0	2	1	0	1	1	8	8	7	0	3	2	2	2	3	3	3	2	1	0	1	1	1	1	0	2	1	0	1	1	8	8	7	0
NP_004725.1	NP_004725.1	2	2	2	>gi|4758128|ref|NP_004725.1| serine/threonine-protein kinase DCLK1 isoform 1 [Homo sapiens]	1	2	2	2	0	0	0	0	0	0	0	0	0	0	0	0	1	2	2	0	0	0	0	0	0	0	0	0	0	0	0	0	0	0	0	0	0	0	0	0	1	2	2	0
NP_004730.2;NP_065795.1;NP_001190187.1	NP_004730.2	3;1;1	3;1;1	2;0;0	>gi|14141170|ref|NP_004730.2| metastasis-associated protein MTA2 [Homo sapiens]	3	3	3	2	0	0	0	0	0	0	1	1	0	0	0	0	3	2	2	0	1	1	0	1	0	1	2	2	0	0	0	0	0	0	1	1	0	0	0	0	3	2	2	0
NP_004784.2	NP_004784.2	52	52	52	>gi|21396489|ref|NP_004784.2| lon protease homolog, mitochondrial [Homo sapiens]	1	52	52	52	29	27	32	39	39	38	35	34	35	8	7	7	20	20	20	40	44	43	4	5	7	26	26	26	29	27	32	39	39	38	35	34	35	8	7	7	20	20	20	40
NP_004809.2	NP_004809.2	3	3	3	>gi|41327771|ref|NP_004809.2| probable ATP-dependent RNA helicase DDX23 [Homo sapiens]	1	3	3	3	1	0	0	0	2	2	1	2	2	0	0	0	0	0	0	0	0	0	0	0	0	0	1	0	1	0	0	0	2	2	1	2	2	0	0	0	0	0	0	0
NP_004827.4	NP_004827.4	3	3	3	>gi|134304838|ref|NP_004827.4| eukaryotic translation initiation factor 2-alpha kinase 3 precursor [Homo sapiens]	1	3	3	3	0	0	0	0	0	0	1	1	2	0	0	0	2	1	1	0	1	0	3	3	2	2	2	2	0	0	0	0	0	0	1	1	2	0	0	0	2	1	1	0
NP_004850.1;NP_009029.3;NP_001826.3;REV__XP_003403527.1;REV__XP_003846661.1	NP_004850.1	50;15;15;1;1	50;15;15;1;1	50;15;15;1;1	>gi|4758012|ref|NP_004850.1| clathrin heavy chain 1 [Homo sapiens]	5	50	50	50	23	23	23	28	27	30	34	32	35	3	5	3	30	29	28	30	35	32	27	28	29	45	41	43	23	23	23	28	27	30	34	32	35	3	5	3	30	29	28	30
NP_004851.2	NP_004851.2	1	1	1	>gi|259013556|ref|NP_004851.2| fragile X mental retardation syndrome-related protein 2 [Homo sapiens]	1	1	1	1	0	0	0	1	0	0	1	1	1	0	0	0	1	1	1	0	1	1	0	0	0	1	1	1	0	0	0	1	0	0	1	1	1	0	0	0	1	1	1	0
NP_004883.3	NP_004883.3	3	3	3	>gi|380837121|ref|NP_004883.3| vesicle-trafficking protein SEC22b precursor [Homo sapiens]	1	3	3	3	2	2	1	0	0	0	1	2	3	0	1	0	0	0	0	0	1	0	0	0	0	1	2	1	2	2	1	0	0	0	1	2	3	0	1	0	0	0	0	0
NP_004896.1	NP_004896.1	14	14	14	>gi|4758638|ref|NP_004896.1| peroxiredoxin-6 [Homo sapiens]	1	14	14	14	7	7	5	7	6	6	14	13	11	7	7	7	6	7	6	9	11	11	8	8	9	11	11	12	7	7	5	7	6	6	14	13	11	7	7	7	6	7	6	9
NP_004902.1	NP_004902.1	3	3	3	>gi|4758304|ref|NP_004902.1| protein disulfide-isomerase A4 precursor [Homo sapiens]	1	3	3	3	1	1	1	1	2	1	3	1	2	0	1	0	0	1	0	1	1	1	0	0	0	3	3	2	1	1	1	1	2	1	3	1	2	0	1	0	0	1	0	1
NP_004913.2;NP_940999.1	NP_004913.2;NP_940999.1	2;2	2;2	2;2	>gi|38373669|ref|NP_004913.2| protein transport protein Sec24C [Homo sapiens];>gi|38373671|ref|NP_940999.1| protein transport protein Sec24C [Homo sapiens]	2	2	2	2	1	1	1	0	1	1	1	1	1	0	0	0	0	0	1	0	0	0	0	0	0	1	1	2	1	1	1	0	1	1	1	1	1	0	0	0	0	0	1	0
NP_004915.2;NP_001094.1;NP_001245300.1;NP_066022.2	NP_004915.2	30;5;4;1	30;5;4;1	20;1;0;1	>gi|12025678|ref|NP_004915.2| alpha-actinin-4 [Homo sapiens]	4	30	30	20	15	16	17	16	14	16	23	22	24	1	2	1	2	2	3	24	21	21	5	4	5	27	24	24	15	16	17	16	14	16	23	22	24	1	2	1	2	2	3	24
NP_004918.1	NP_004918.1	2	2	2	>gi|4826649|ref|NP_004918.1| 39S ribosomal protein L49, mitochondrial [Homo sapiens]	1	2	2	2	0	0	0	2	2	2	0	0	0	0	0	0	1	2	0	2	2	2	0	0	0	1	1	1	0	0	0	2	2	2	0	0	0	0	0	0	1	2	0	2
NP_004926.1;NP_001157882.1	NP_004926.1;NP_001157882.1	4;3	3;2	3;2	>gi|4826675|ref|NP_004926.1| cyclin-dependent kinase 5 isoform 1 [Homo sapiens];>gi|256542306|ref|NP_001157882.1| cyclin-dependent kinase 5 isoform 2 [Homo sapiens]	2	4	3	3	2	2	2	1	1	2	3	3	3	3	3	3	4	3	4	1	1	3	2	1	2	3	3	1	1	1	1	0	0	1	2	2	2	2	2	2	3	2	3	0
NP_004930.1	NP_004930.1	10	10	10	>gi|4826686|ref|NP_004930.1| ATP-dependent RNA helicase DDX1 [Homo sapiens]	1	10	10	10	2	2	3	1	2	3	8	7	10	3	3	1	7	8	6	2	9	7	3	4	3	6	9	8	2	2	3	1	2	3	8	7	10	3	3	1	7	8	6	2
NP_004938.1	NP_004938.1	3	1	1	>gi|31415870|ref|NP_004938.1| dedicator of cytokinesis protein 3 [Homo sapiens]	1	3	1	1	1	1	1	1	1	1	2	2	2	0	0	0	2	1	1	3	2	2	2	2	2	1	2	2	0	0	0	0	0	0	1	1	1	0	0	0	1	0	0	1
NP_077739.1;NP_004939.1	NP_077739.1;NP_004939.1	8;8	8;8	8;8	>gi|13435361|ref|NP_077739.1| desmocollin-1 isoform Dsc1a preproprotein [Homo sapiens];>gi|4826702|ref|NP_004939.1| desmocollin-1 isoform Dsc1b preproprotein [Homo sapiens]	2	8	8	8	3	3	2	3	3	3	7	6	7	6	8	6	7	7	7	2	6	8	6	7	7	6	5	6	3	3	2	3	3	3	7	6	7	6	8	6	7	7	7	2
NP_004955.2	NP_004955.2	4	4	1	>gi|13128860|ref|NP_004955.2| histone deacetylase 1 [Homo sapiens]	1	4	4	1	1	2	2	2	2	2	3	3	3	0	0	0	4	4	4	0	3	2	3	3	3	3	3	3	1	2	2	2	2	2	3	3	3	0	0	0	4	4	4	0
NP_004960.2;NP_001159418.1	NP_004960.2;NP_001159418.1	9;5	9;5	9;5	>gi|155969707|ref|NP_004960.2| insulin-degrading enzyme isoform 1 [Homo sapiens];>gi|260099676|ref|NP_001159418.1| insulin-degrading enzyme isoform 2 [Homo sapiens]	2	9	9	9	1	1	1	1	1	2	2	4	3	4	3	3	0	0	0	2	7	6	4	4	3	4	4	4	1	1	1	1	1	2	2	4	3	4	3	3	0	0	0	2
NP_004981.2	NP_004981.2	16	16	16	>gi|14043022|ref|NP_004981.2| methionine--tRNA ligase, cytoplasmic [Homo sapiens]	1	16	16	16	6	4	5	5	6	6	6	8	8	0	0	0	10	7	8	13	9	10	4	5	5	8	12	12	6	4	5	5	6	6	6	8	8	0	0	0	10	7	8	13
NP_004990.3	NP_004990.3	8	8	8	>gi|92859701|ref|NP_004990.3| unconventional myosin-VI [Homo sapiens]	1	8	8	8	1	0	2	0	0	0	3	3	2	0	0	0	7	6	7	2	1	0	1	3	3	3	3	3	1	0	2	0	0	0	3	3	2	0	0	0	7	6	7	2
NP_004991.1	NP_004991.1	2	2	2	>gi|4826848|ref|NP_004991.1| NADH dehydrogenase [ubiquinone] 1 alpha subcomplex subunit 5 [Homo sapiens]	1	2	2	2	0	0	0	0	0	0	1	1	1	0	0	0	1	0	0	1	1	1	0	0	0	1	0	0	0	0	0	0	0	0	1	1	1	0	0	0	1	0	0	1
NP_004992.2	NP_004992.2	1	1	1	>gi|103472001|ref|NP_004992.2| NADH dehydrogenase [ubiquinone] 1 alpha subcomplex subunit 7 [Homo sapiens]	1	1	1	1	0	0	0	0	0	0	0	0	0	0	0	0	0	0	0	1	0	0	0	0	0	0	0	0	0	0	0	0	0	0	0	0	0	0	0	0	0	0	0	1
NP_004993.1	NP_004993.1	9	9	9	>gi|6681764|ref|NP_004993.1| NADH dehydrogenase [ubiquinone] 1 alpha subcomplex subunit 9, mitochondrial precursor [Homo sapiens]	1	9	9	9	0	0	0	3	2	3	3	3	3	1	2	1	3	3	4	3	9	7	2	0	0	2	3	3	0	0	0	3	2	3	3	3	3	1	2	1	3	3	4	3
NP_004995.1	NP_004995.1	2	2	2	>gi|4826854|ref|NP_004995.1| NADH dehydrogenase [ubiquinone] 1 beta subcomplex subunit 8, mitochondrial precursor [Homo sapiens]	1	2	2	2	0	0	0	1	1	1	0	0	0	0	0	0	0	0	0	0	2	2	0	0	0	0	0	0	0	0	0	1	1	1	0	0	0	0	0	0	0	0	0	0
NP_004996.1	NP_004996.1	1	1	1	>gi|6274550|ref|NP_004996.1| NADH dehydrogenase [ubiquinone] 1 beta subcomplex subunit 9 [Homo sapiens]	1	1	1	1	0	0	0	0	1	0	0	0	0	0	0	0	0	0	0	1	1	1	0	0	0	0	0	0	0	0	0	0	1	0	0	0	0	0	0	0	0	0	0	1
NP_005000.1	NP_005000.1	11	11	11	>gi|4826862|ref|NP_005000.1| nucleoside diphosphate kinase, mitochondrial precursor [Homo sapiens]	1	11	11	11	6	6	4	9	8	7	9	8	9	2	1	1	2	2	1	9	11	10	1	2	2	5	7	6	6	6	4	9	8	7	9	8	9	2	1	1	2	2	1	9
NP_005013.1	NP_005013.1	4	4	4	>gi|4826898|ref|NP_005013.1| profilin-1 [Homo sapiens]	1	4	4	4	0	0	0	1	1	0	2	2	2	0	0	0	0	0	0	2	3	1	1	1	1	3	2	2	0	0	0	1	1	0	2	2	2	0	0	0	0	0	0	2
NP_005026.3	NP_005026.3	26	26	26	>gi|110618253|ref|NP_005026.3| DNA-directed RNA polymerase, mitochondrial precursor [Homo sapiens]	1	26	26	26	5	6	6	9	10	10	6	7	7	0	0	0	6	2	4	18	23	22	1	0	1	10	6	7	5	6	6	9	10	10	6	7	7	0	0	0	6	2	4	18
NP_005029.1	NP_005029.1	2	2	2	>gi|4826932|ref|NP_005029.1| peptidyl-prolyl cis-trans isomerase D [Homo sapiens]	1	2	2	2	0	0	0	0	0	0	0	0	0	0	0	0	0	0	0	0	0	1	2	2	2	1	1	0	0	0	0	0	0	0	0	0	0	0	0	0	0	0	0	0
NP_005042.1	NP_005042.1	23	23	23	>gi|4826960|ref|NP_005042.1| glutamine--tRNA ligase [Homo sapiens]	1	23	23	23	5	7	6	7	8	8	15	12	14	3	1	1	10	11	12	8	17	18	6	6	8	16	18	17	5	7	6	7	8	8	15	12	14	3	1	1	10	11	12	8
NP_005057.1	NP_005057.1	8	7	7	>gi|4826998|ref|NP_005057.1| splicing factor, proline- and glutamine-rich [Homo sapiens]	1	8	7	7	5	5	5	6	6	5	6	5	7	0	0	1	4	4	4	2	3	4	6	6	4	2	2	2	4	4	4	5	5	4	5	4	6	0	0	1	3	3	3	1
NP_005073.2	NP_005073.2	2	2	2	>gi|68160937|ref|NP_005073.2| E3 ubiquitin/ISG15 ligase TRIM25 [Homo sapiens]	1	2	2	2	0	0	0	0	0	1	0	0	0	0	0	0	0	0	0	0	1	1	0	0	0	0	2	1	0	0	0	0	0	1	0	0	0	0	0	0	0	0	0	0
NP_005096.1	NP_005096.1	1	1	1	>gi|4826972|ref|NP_005096.1| RNA-binding protein 8A [Homo sapiens]	1	1	1	1	0	0	0	0	0	0	1	1	1	0	0	0	0	0	0	0	0	0	0	0	0	1	1	0	0	0	0	0	0	0	1	1	1	0	0	0	0	0	0	0
NP_005100.1	NP_005100.1	1	1	1	>gi|4826878|ref|NP_005100.1| serine/threonine-protein kinase OSR1 [Homo sapiens]	1	1	1	1	0	0	0	0	0	0	0	0	0	0	0	0	0	1	1	0	0	0	0	0	0	0	0	0	0	0	0	0	0	0	0	0	0	0	0	0	0	1	1	0
NP_005110.2	NP_005110.2	5	5	5	>gi|167234419|ref|NP_005110.2| thyroid hormone receptor-associated protein 3 [Homo sapiens]	1	5	5	5	1	1	1	2	1	2	5	5	5	1	1	1	3	2	3	0	3	3	5	5	4	1	3	2	1	1	1	2	1	2	5	5	5	1	1	1	3	2	3	0
NP_005138.3;NP_001128582.1	NP_005138.3;NP_001128582.1	23;21	23;21	23;21	>gi|205360838|ref|NP_005138.3| dnaJ homolog subfamily A member 3, mitochondrial isoform 1 [Homo sapiens];>gi|205360840|ref|NP_001128582.1| dnaJ homolog subfamily A member 3, mitochondrial isoform 2 [Homo sapiens]	2	23	23	23	9	8	8	9	9	10	14	16	13	3	5	4	5	10	8	16	21	21	4	4	2	8	8	8	9	8	8	9	9	10	14	16	13	3	5	4	5	10	8	16
NP_005144.2	NP_005144.2	5	5	5	>gi|119220605|ref|NP_005144.2| ubiquitin carboxyl-terminal hydrolase 10 [Homo sapiens]	1	5	5	5	0	0	0	0	0	0	0	0	1	0	0	0	3	4	3	0	1	0	0	0	0	0	0	1	0	0	0	0	0	0	0	0	1	0	0	0	3	4	3	0
NP_005150.1;NP_001091.1;NP_001135417.1;NP_001604.1;NP_001606.1;NP_001186822.1	NP_005150.1;NP_001091.1;NP_001135417.1;NP_001604.1;NP_001606.1;NP_001186822.1	22;20;20;20;20;13	5;5;4;4;4;3	5;5;4;4;4;3	>gi|4885049|ref|NP_005150.1| actin, alpha cardiac muscle 1 proprotein [Homo sapiens];>gi|4501881|ref|NP_001091.1| actin, alpha skeletal muscle [Homo sapiens];>gi|213688375|ref|NP_001135417.1| actin, aortic smooth muscle [Homo sapiens];>gi|4501883|ref|NP_00	6	22	5	5	14	14	14	15	15	15	17	18	16	14	15	16	14	14	14	15	16	15	14	15	15	17	18	17	1	1	1	1	2	1	3	4	3	2	3	3	2	2	2	2
NP_005156.1	NP_005156.1	3	3	3	>gi|4885063|ref|NP_005156.1| fructose-bisphosphate aldolase C [Homo sapiens]	1	3	3	3	0	0	0	0	0	0	2	2	2	0	0	0	0	0	0	0	0	1	0	1	0	2	2	2	0	0	0	0	0	0	2	2	2	0	0	0	0	0	0	0
NP_005176.1	NP_005176.1	2	2	2	>gi|4885111|ref|NP_005176.1| calmodulin-like protein 3 [Homo sapiens]	1	2	2	2	1	1	1	2	2	2	1	2	0	0	1	0	0	0	0	0	0	0	0	0	1	0	0	0	1	1	1	2	2	2	1	2	0	0	1	0	0	0	0	0
NP_005204.1	NP_005204.1	3	3	3	>gi|4885165|ref|NP_005204.1| cystatin-A [Homo sapiens]	1	3	3	3	1	1	1	2	2	2	3	3	3	3	3	3	2	1	1	2	3	3	3	3	3	1	1	1	1	1	1	2	2	2	3	3	3	3	3	3	2	1	1	2
NP_005207.2	NP_005207.2	4	4	4	>gi|20070197|ref|NP_005207.2| dolichyl-diphosphooligosaccharide--protein glycosyltransferase 48 kDa subunit precursor [Homo sapiens]	1	4	4	4	1	1	1	1	1	0	2	2	2	0	1	1	2	3	3	0	2	2	1	2	3	1	2	0	1	1	1	1	1	0	2	2	2	0	1	1	2	3	3	0
NP_005222.2;NP_612632.1;NP_001171669.1	NP_005222.2;NP_612632.1;NP_001171669.1	5;5;4	5;5;4	5;5;4	>gi|20357552|ref|NP_005222.2| src substrate cortactin isoform a [Homo sapiens];>gi|20357556|ref|NP_612632.1| src substrate cortactin isoform b [Homo sapiens];>gi|296080746|ref|NP_001171669.1| src substrate cortactin isoform c [Homo sapiens]	3	5	5	5	1	1	0	0	0	0	2	3	2	0	0	0	1	0	0	2	3	2	0	0	0	5	5	5	1	1	0	0	0	0	2	3	2	0	0	0	1	0	0	2
NP_005262.1;NP_036216.2	NP_005262.1;NP_036216.2	28;16	28;16	28;16	>gi|4885281|ref|NP_005262.1| glutamate dehydrogenase 1, mitochondrial precursor [Homo sapiens];>gi|31377775|ref|NP_036216.2| glutamate dehydrogenase 2, mitochondrial precursor [Homo sapiens]	2	28	28	28	23	22	21	23	23	23	25	23	23	0	1	1	13	14	8	23	25	26	6	3	6	20	18	19	23	22	21	23	23	23	25	23	23	0	1	1	13	14	8	23
NP_005264.2;NP_067642.1	NP_005264.2;NP_067642.1	1;1	1;1	1;1	>gi|20357529|ref|NP_005264.2| guanine nucleotide-binding protein G(I)/G(S)/G(T) subunit beta-2 [Homo sapiens];>gi|11055998|ref|NP_067642.1| guanine nucleotide-binding protein subunit beta-4 [Homo sapiens]	2	1	1	1	0	0	0	0	0	0	1	1	1	0	0	0	0	0	0	1	1	1	1	0	0	1	1	1	0	0	0	0	0	0	1	1	1	0	0	0	0	0	0	1
NP_005304.3	NP_005304.3	8	8	8	>gi|21361657|ref|NP_005304.3| protein disulfide-isomerase A3 precursor [Homo sapiens]	1	8	8	8	2	1	3	3	3	3	3	4	3	0	0	0	2	2	1	2	4	3	5	4	5	3	4	3	2	1	3	3	3	3	3	4	3	0	0	0	2	2	1	2
NP_005310.1	NP_005310.1	9	3	3	>gi|4885375|ref|NP_005310.1| histone H1.2 [Homo sapiens]	1	9	3	3	5	6	5	5	4	4	9	9	9	9	9	8	8	9	8	7	9	9	9	9	9	9	9	8	1	1	1	1	1	1	3	3	3	3	3	2	2	3	3	2
NP_005312.1;NP_005311.1;NP_005316.1;NP_005314.2	NP_005312.1;NP_005311.1	10;6;3;3	10;6;3;3	4;0;0;0	>gi|4885379|ref|NP_005312.1| histone H1.4 [Homo sapiens];>gi|4885377|ref|NP_005311.1| histone H1.3 [Homo sapiens]	4	10	10	4	8	9	8	8	7	7	8	7	7	8	9	8	7	7	6	5	7	7	8	8	8	7	7	6	8	9	8	8	7	7	8	7	7	8	9	8	7	7	6	5
NP_005313.1	NP_005313.1	2	2	2	>gi|4885381|ref|NP_005313.1| histone H1.5 [Homo sapiens]	1	2	2	2	0	0	0	0	0	0	1	1	0	1	1	1	1	1	1	1	0	0	2	2	2	0	0	0	0	0	0	0	0	0	1	1	0	1	1	1	1	1	1	1
NP_005317.2;NP_001035517.1	NP_005317.2;NP_001035517.1	3;2	3;2	3;2	>gi|94538322|ref|NP_005317.2| hydroxyacylglutathione hydrolase, mitochondrial isoform 1 precursor [Homo sapiens];>gi|94538320|ref|NP_001035517.1| hydroxyacylglutathione hydrolase, mitochondrial isoform 2 [Homo sapiens]	2	3	3	3	1	2	1	1	1	1	1	1	1	1	0	1	0	0	0	1	3	3	0	0	0	1	1	1	1	2	1	1	1	1	1	1	1	1	0	1	0	0	0	1
NP_005325.2	NP_005325.2	4	4	4	>gi|98986457|ref|NP_005325.2| host cell factor 1 [Homo sapiens]	1	4	4	4	1	1	1	1	1	1	1	1	1	0	0	0	3	3	3	0	0	0	0	0	0	1	1	1	1	1	1	1	1	1	1	1	1	0	0	0	3	3	3	0
NP_005327.1;NP_976221.1;NP_001230829.1	NP_005327.1;NP_976221.1;NP_001230829.1	13;13;12	13;13;12	13;13;12	>gi|4885409|ref|NP_005327.1| vigilin isoform a [Homo sapiens];>gi|42716280|ref|NP_976221.1| vigilin isoform a [Homo sapiens];>gi|345199283|ref|NP_001230829.1| vigilin isoform b [Homo sapiens]	3	13	13	13	2	4	1	2	3	5	4	8	8	1	1	1	6	7	6	3	9	9	2	2	3	10	13	10	2	4	1	2	3	5	4	8	8	1	1	1	6	7	6	3
NP_005331.1	NP_005331.1	2	2	2	>gi|4885413|ref|NP_005331.1| histidine triad nucleotide-binding protein 1 [Homo sapiens]	1	2	2	2	0	0	0	0	0	0	1	1	1	0	0	0	0	0	0	1	2	2	0	0	0	1	1	1	0	0	0	0	0	0	1	1	1	0	0	0	0	0	0	1
NP_005336.3;NP_005337.2	NP_005336.3;NP_005337.2	33;33	30;30	18;18	>gi|194248072|ref|NP_005336.3| heat shock 70 kDa protein 1A/1B [Homo sapiens];>gi|167466173|ref|NP_005337.2| heat shock 70 kDa protein 1A/1B [Homo sapiens]	2	33	30	18	26	26	25	21	23	24	26	27	27	13	13	15	23	22	26	25	28	26	20	18	20	25	24	24	23	23	22	18	20	21	24	25	25	11	11	13	21	20	24	22
NP_005338.1;NP_068835.1;NP_006777.1	NP_005338.1	21;1;1	19;1;1	19;1;1	>gi|16507237|ref|NP_005338.1| 78 kDa glucose-regulated protein precursor [Homo sapiens]	3	21	19	19	13	12	14	14	15	15	18	19	20	6	5	4	19	19	20	18	20	19	18	19	17	20	18	20	11	10	12	12	13	13	16	17	18	4	4	3	17	17	18	16
NP_005361.2;NP_612462.1;NP_002857.1;NP_002858.2;NP_004274.1;NP_057614.1	NP_005361.2;NP_612462.1;NP_002857.1;NP_002858.2;NP_004274.1;NP_057614.1	3;2;2;2;2;2	2;1;1;1;1;1	1;0;0;0;0;0	>gi|16933567|ref|NP_005361.2| ras-related protein Rab-8A [Homo sapiens];>gi|19923985|ref|NP_612462.1| ras-related protein Rab-3C [Homo sapiens];>gi|4506367|ref|NP_002857.1| ras-related protein Rab-3A [Homo sapiens];>gi|19923750|ref|NP_002858.2| ras-related	6	3	2	1	0	0	0	0	0	0	1	1	1	0	0	0	1	1	1	1	2	1	0	1	1	0	1	0	0	0	0	0	0	0	0	0	0	0	0	0	1	1	1	1
NP_005372.2	NP_005372.2	11	11	11	>gi|55956788|ref|NP_005372.2| nucleolin [Homo sapiens]	1	11	11	11	5	4	4	5	5	5	10	10	10	0	0	1	3	2	3	3	6	5	4	4	3	11	10	10	5	4	4	5	5	5	10	10	10	0	0	1	3	2	3	3
NP_005436.1	NP_005436.1	21	21	21	>gi|4885399|ref|NP_005436.1| structural maintenance of chromosomes protein 3 [Homo sapiens]	1	21	21	21	6	4	7	4	6	6	10	13	10	0	0	0	19	18	19	2	8	5	7	5	5	14	11	11	6	4	7	4	6	6	10	13	10	0	0	0	19	18	19	2
NP_005460.2	NP_005460.2	1	1	1	>gi|34577075|ref|NP_005460.2| acyl-coenzyme A thioesterase 8 [Homo sapiens]	1	1	1	1	0	0	0	0	0	0	0	0	0	0	0	0	0	1	1	0	0	0	0	0	0	0	0	0	0	0	0	0	0	0	0	0	0	0	0	0	0	1	1	0
NP_005473.1	NP_005473.1	1	1	1	>gi|23199983|ref|NP_005473.1| GPI-anchor transamidase precursor [Homo sapiens]	1	1	1	1	0	0	0	0	0	0	0	0	0	0	0	0	1	1	0	0	0	0	0	0	0	0	0	0	0	0	0	0	0	0	0	0	0	0	0	0	1	1	0	0
NP_490647.1;NP_005485.1;NP_001001394.1	NP_490647.1;NP_005485.1;NP_001001394.1	2;2;1	2;2;1	2;2;1	>gi|17388799|ref|NP_490647.1| dnaJ homolog subfamily B member 6 isoform a [Homo sapiens];>gi|4885495|ref|NP_005485.1| dnaJ homolog subfamily B member 6 isoform b [Homo sapiens];>gi|47777312|ref|NP_001001394.1| dnaJ homolog subfamily B member 3 [Homo sapien	3	2	2	2	0	0	0	0	0	0	0	0	0	0	0	1	2	2	2	0	0	0	1	1	1	0	0	0	0	0	0	0	0	0	0	0	0	0	0	1	2	2	2	0
NP_005491.1;NP_001139185.1;NP_001139186.1	NP_005491.1;NP_001139185.1;NP_001139186.1	4;3;3	4;3;3	4;3;3	>gi|4885585|ref|NP_005491.1| SUMO-activating enzyme subunit 1 isoform a [Homo sapiens];>gi|225543285|ref|NP_001139185.1| SUMO-activating enzyme subunit 1 isoform b [Homo sapiens];>gi|225543288|ref|NP_001139186.1| SUMO-activating enzyme subunit 1 isoform c	3	4	4	4	1	1	1	0	0	1	3	3	4	0	0	0	0	0	0	1	2	1	0	0	0	2	0	0	1	1	1	0	0	1	3	3	4	0	0	0	0	0	0	1
NP_005498.1;NP_068733.1;NP_619579.1;NP_001230574.1	NP_005498.1	6;1;1;1	6;1;1;1	6;1;1;1	>gi|5031635|ref|NP_005498.1| cofilin-1 [Homo sapiens]	4	6	6	6	3	3	3	3	3	3	5	5	5	5	3	3	6	6	5	4	6	5	5	5	4	6	6	6	3	3	3	3	3	3	5	5	5	5	3	3	6	6	5	4
NP_005521.1	NP_005521.1	13	13	13	>gi|5031777|ref|NP_005521.1| isocitrate dehydrogenase [NAD] subunit alpha, mitochondrial precursor [Homo sapiens]	1	13	13	13	6	6	6	7	8	7	10	10	10	2	3	2	4	1	3	12	12	11	3	2	2	8	8	8	6	6	6	7	8	7	10	10	10	2	3	2	4	1	3	12
NP_005539.1;NP_001123561.1	NP_005539.1;NP_001123561.1	12;11	12;11	12;11	>gi|5031815|ref|NP_005539.1| lysine--tRNA ligase isoform 2 [Homo sapiens];>gi|194272210|ref|NP_001123561.1| lysine--tRNA ligase isoform 1 [Homo sapiens]	2	12	12	12	3	5	5	6	6	5	7	7	6	0	0	1	6	2	2	9	11	10	1	2	2	8	4	7	3	5	5	6	6	5	7	7	6	0	0	1	6	2	2	9
NP_005546.2	NP_005546.2	46	1	1	>gi|119703753|ref|NP_005546.2| keratin, type II cytoskeletal 6B [Homo sapiens]	1	46	1	1	32	32	33	39	40	40	40	39	39	40	40	38	40	40	40	31	40	35	42	42	41	41	39	42	1	1	1	1	1	1	1	1	1	1	1	0	1	1	1	1
NP_001158886.1;NP_005557.1;NP_001158887.1;NP_001128711.1;NP_001158888.1;NP_001137543.1;NP_659409.2;NP_002292.1;NP_059144.1	NP_001158886.1;NP_005557.1;NP_001158887.1;NP_001128711.1;NP_001158888.1	10;10;8;8;8;2;2;1;1	10;10;8;8;8;2;2;1;1	9;9;7;7;7;1;1;0;0	>gi|260099723|ref|NP_001158886.1| L-lactate dehydrogenase A chain isoform 3 [Homo sapiens];>gi|5031857|ref|NP_005557.1| L-lactate dehydrogenase A chain isoform 1 [Homo sapiens];>gi|260099725|ref|NP_001158887.1| L-lactate dehydrogenase A chain isoform 4 [Ho	9	10	10	9	6	6	6	3	3	3	10	9	10	3	4	4	4	3	2	4	6	5	2	2	2	6	5	6	6	6	6	3	3	3	10	9	10	3	4	4	4	3	2	4
NP_005558.1	NP_005558.1	4	4	4	>gi|5031863|ref|NP_005558.1| galectin-3-binding protein precursor [Homo sapiens]	1	4	4	4	0	0	0	0	0	0	0	0	0	0	0	0	3	4	3	0	0	0	0	0	0	0	0	0	0	0	0	0	0	0	0	0	0	0	0	0	3	4	3	0
NP_005564.1;NP_001185486.1	NP_005564.1	19;8	19;8	16;7	>gi|5031877|ref|NP_005564.1| lamin-B1 isoform 1 [Homo sapiens]	2	19	19	16	9	12	10	11	12	11	14	11	10	2	2	1	7	4	7	10	13	12	7	6	4	11	11	11	9	12	10	11	12	11	14	11	10	2	2	1	7	4	7	10
NP_005580.1	NP_005580.1	16	16	16	>gi|11095441|ref|NP_005580.1| methylmalonate-semialdehyde dehydrogenase [acylating], mitochondrial precursor [Homo sapiens]	1	16	16	16	4	3	2	6	5	6	3	3	4	2	1	1	3	3	1	8	13	12	2	2	3	4	6	4	4	3	2	6	5	6	3	3	4	2	1	1	3	3	1	8
NP_005601.1;NP_001185648.1;NP_001128727.1;NP_001128728.1	NP_005601.1;NP_001185648.1;NP_001128727.1;NP_001128728.1	2;1;1;1	1;0;0;0	1;0;0;0	>gi|5032027|ref|NP_005601.1| histone-binding protein RBBP4 isoform a [Homo sapiens];>gi|311078508|ref|NP_001185648.1| histone-binding protein RBBP7 isoform 1 [Homo sapiens];>gi|207029415|ref|NP_001128727.1| histone-binding protein RBBP4 isoform b [Homo sap	4	2	1	1	2	1	1	1	2	2	2	2	2	0	0	0	1	1	2	2	2	2	1	1	2	2	2	2	1	1	1	1	1	1	1	1	1	0	0	0	1	1	1	1
NP_005605.1	NP_005605.1	2	2	2	>gi|5032041|ref|NP_005605.1| GTP-binding protein Rheb [Homo sapiens]	1	2	2	2	0	0	0	0	0	0	1	1	1	0	1	0	1	2	1	0	1	1	0	0	0	0	0	0	0	0	0	0	0	0	1	1	1	0	1	0	1	2	1	0
NP_005619.1;NP_001138617.1;NP_001138616.1	NP_005619.1;NP_001138617.1;NP_001138616.1	4;2;2	4;2;2	4;2;2	>gi|5032093|ref|NP_005619.1| neutral amino acid transporter B(0) isoform 1 [Homo sapiens];>gi|223468566|ref|NP_001138617.1| neutral amino acid transporter B(0) isoform 3 [Homo sapiens];>gi|223468564|ref|NP_001138616.1| neutral amino acid transporter B(0) i	3	4	4	4	1	1	0	0	0	0	0	0	0	0	0	0	1	0	2	0	2	2	1	1	1	0	0	0	1	1	0	0	0	0	0	0	0	0	0	0	1	0	2	0
NP_005642.1	NP_005642.1	1	1	1	>gi|5032165|ref|NP_005642.1| tryptophan 2,3-dioxygenase [Homo sapiens]	1	1	1	1	0	0	0	0	0	0	0	0	0	0	0	0	0	0	0	0	0	0	0	0	1	0	0	0	0	0	0	0	0	0	0	0	0	0	0	0	0	0	0	0
NP_005653.3;NP_001129166.1	NP_005653.3;NP_001129166.1	11;10	11;10	10;9	>gi|25188179|ref|NP_005653.3| voltage-dependent anion-selective channel protein 3 isoform 1 [Homo sapiens];>gi|208879465|ref|NP_001129166.1| voltage-dependent anion-selective channel protein 3 isoform 2 [Homo sapiens]	2	11	11	10	3	2	2	2	4	2	9	9	6	7	8	7	10	9	10	5	9	8	8	6	7	9	10	10	3	2	2	2	4	2	9	9	6	7	8	7	10	9	10	5
NP_005678.3	NP_005678.3	4	4	4	>gi|124028525|ref|NP_005678.3| phenylalanine--tRNA ligase beta subunit [Homo sapiens]	1	4	4	4	2	2	2	2	1	1	2	1	2	1	0	1	2	3	3	1	3	2	0	1	1	3	2	3	2	2	2	2	1	1	2	1	2	1	0	1	2	3	3	1
NP_036192.2;NP_036193.2;NP_005681.2	NP_036192.2;NP_036193.2;NP_005681.2	4;4;4	4;4;4	4;4;4	>gi|171460914|ref|NP_036192.2| dynamin-1-like protein isoform 1 [Homo sapiens];>gi|171460916|ref|NP_036193.2| dynamin-1-like protein isoform 2 [Homo sapiens];>gi|171460918|ref|NP_005681.2| dynamin-1-like protein isoform 3 [Homo sapiens]	3	4	4	4	0	0	0	1	0	1	2	2	1	0	0	0	3	3	2	2	2	2	2	1	1	4	4	3	0	0	0	1	0	1	2	2	1	0	0	0	3	3	2	2
NP_005683.2;NP_009120.1	NP_005683.2;NP_009120.1	8;8	8;8	8;8	>gi|10947137|ref|NP_005683.2| ATP-binding cassette sub-family F member 2 isoform b [Homo sapiens];>gi|27881506|ref|NP_009120.1| ATP-binding cassette sub-family F member 2 isoform a [Homo sapiens]	2	8	8	8	0	1	0	1	1	1	2	1	0	0	0	0	7	5	6	0	2	1	1	2	0	1	2	1	0	1	0	1	1	1	2	1	0	0	0	0	7	5	6	0
NP_005689.2;NP_443069.1	NP_005689.2;NP_443069.1	2;2	2;2	2;2	>gi|16445419|ref|NP_005689.2| secretory carrier-associated membrane protein 3 isoform 1 [Homo sapiens];>gi|16445421|ref|NP_443069.1| secretory carrier-associated membrane protein 3 isoform 2 [Homo sapiens]	2	2	2	2	0	0	0	0	0	0	1	1	0	0	1	1	0	0	1	1	0	0	0	0	0	0	1	0	0	0	0	0	0	0	1	1	0	0	1	1	0	0	1	1
NP_005693.1	NP_005693.1	10	10	10	>gi|24307899|ref|NP_005693.1| GTPase Era, mitochondrial [Homo sapiens]	1	10	10	10	2	2	2	4	4	4	2	3	2	0	0	0	4	5	4	8	8	8	0	1	1	3	4	3	2	2	2	4	4	4	2	3	2	0	0	0	4	5	4	8
NP_005707.1;NP_974197.1;NP_974199.1;NP_974198.1;NP_974223.1	NP_005707.1;NP_974197.1;NP_974199.1;NP_974198.1;NP_974223.1	1;1;1;1;1	1;1;1;1;1	1;1;1;1;1	>gi|5031715|ref|NP_005707.1| PDZ domain-containing protein GIPC1 isoform 1 [Homo sapiens];>gi|42544144|ref|NP_974197.1| PDZ domain-containing protein GIPC1 isoform 1 [Homo sapiens];>gi|42544140|ref|NP_974199.1| PDZ domain-containing protein GIPC1 isoform 1	5	1	1	1	0	0	0	0	0	0	0	0	0	0	0	0	0	0	0	0	0	0	1	1	1	0	0	0	0	0	0	0	0	0	0	0	0	0	0	0	0	0	0	0
NP_005712.1;NP_065178.1;NP_001035225.1;NP_001157930.1;NP_001157931.1	NP_005712.1	5;1;1;1;1	5;1;1;1;1	5;1;1;1;1	>gi|5031573|ref|NP_005712.1| actin-related protein 3 [Homo sapiens]	5	5	5	5	1	1	2	1	1	0	3	3	3	1	1	1	1	1	0	1	4	3	2	4	3	5	5	5	1	1	2	1	1	0	3	3	3	1	1	1	1	1	0	1
NP_005713.1;NP_001005386.1	NP_005713.1;NP_001005386.1	6;5	6;5	6;5	>gi|5031571|ref|NP_005713.1| actin-related protein 2 isoform b [Homo sapiens];>gi|53692187|ref|NP_001005386.1| actin-related protein 2 isoform a [Homo sapiens]	2	6	6	6	2	2	2	2	3	3	4	3	3	1	0	1	2	2	3	0	2	3	3	2	2	4	5	5	2	2	2	2	3	3	4	3	3	1	0	1	2	2	3	0
NP_001166167.1;NP_005717.3;NP_001166168.1;NP_001166166.1	NP_001166167.1;NP_005717.3	15;15;3;2	15;15;3;2	15;15;3;2	>gi|291084500|ref|NP_001166167.1| elongation factor Ts, mitochondrial isoform 1 precursor [Homo sapiens];>gi|171846268|ref|NP_005717.3| elongation factor Ts, mitochondrial isoform 2 precursor [Homo sapiens]	4	15	15	15	9	8	8	9	9	9	11	12	10	3	4	4	2	4	3	10	15	15	2	2	2	10	9	7	9	8	8	9	9	9	11	12	10	3	4	4	2	4	3	10
NP_005720.1	NP_005720.1	7	7	7	>gi|5031987|ref|NP_005720.1| peptidyl-prolyl cis-trans isomerase F, mitochondrial precursor [Homo sapiens]	1	7	7	7	3	2	2	3	2	2	6	6	4	0	0	0	1	2	1	7	6	6	1	0	0	4	5	2	3	2	2	3	2	2	6	6	4	0	0	0	1	2	1	7
NP_005722.1;NP_690601.1	NP_005722.1;NP_690601.1	4;4	4;4	4;4	>gi|5031599|ref|NP_005722.1| actin-related protein 2/3 complex subunit 2 [Homo sapiens];>gi|23238211|ref|NP_690601.1| actin-related protein 2/3 complex subunit 2 [Homo sapiens]	2	4	4	4	0	1	1	1	1	1	2	2	2	0	0	0	1	1	1	2	4	3	1	2	2	2	3	2	0	1	1	1	1	1	2	2	2	0	0	0	1	1	1	2
[truncated: 804 more rows]
[truncated: 201 more columns]

## Sheet: Peptides
			Peptides
[truncated: 1,815 more rows]

## Sheet: LFQ ratio
			Average LFQ values					Calculated ratio
[truncated: 1,819 more rows]
