# Supplementary material for: Whole Cell Formaldehyde Cross-Linking Simplifies Purification of Mitochondrial Nucleoids and Associated Proteins Involved in Mitochondrial Gene Expression
Source: PLoS One. 2015 Feb 19;10(2):e0116726. doi: 10.1371/journal.pone.0116726 (PMC4335056; doi:10.1371/journal.pone.0116726)
Supplement: S4 Table — Enriched proteins from 4-sample Venn diagrams depicted in Figs. 2–4 and demarked by a red circumference are listed here in alphabetical order by Gene Symbol (first 3 sheets). These datasets were used to generate the area-proportional Venn diagrams in Figs. 3B and 4B and associated protein lists, comparing i) the 3 biological (Biol) repeats measured on and LTQ-FT (FT) with a triplicate measurement of sample 2 (Biol 2) of the three biological repeats measured on a Q Exactive (QE) mass spectrometer (sheets: Biol FT & Biol 2 (TX100) QE, 97 proteins; Biol FT NOT QE, 71 proteins; Biol 2 FT NOT QE, 95 proteins) and ii) the Biological repeat 2 Triton X100 based method with the X-ChIP based purification method both measured on a Q Exactive instrument (sheets: TX100 & X-ChIP, 111 proteins; TX100 NOT X-ChIP, 81 proteins; X-ChIP NOT TX100, 255 proteins). (XLSX) [file pone.0116726.s005.xlsx]

## Sheet: Biol repeats enriched all
Key	GENE Official symbol	GO_SLIM_CC	GO_SLIM_BP	GO_SLIM_MF	DESC
>gi|38569417	AARS2	cytoplasm,mitochondrion	cell organization and biogenesis,metabolic process	RNA binding,catalytic activity,metal ion binding,nucleotide binding	alanine--tRNA ligase, mitochondrial
>gi|8923001	ABHD10	cytoplasm,cytosol,mitochondrion	metabolic process	catalytic activity	mycophenolic acid acyl-glucuronide esterase, mitochondrial isoform 1 precursor
>gi|167614485	ACAA2	cytoplasm,membrane,mitochondrion	cell communication,cell death,cell organization and biogenesis,metabolic process,regulation of biological process,response to stimulus,transport	RNA binding,catalytic activity,protein binding	3-ketoacyl-CoA thiolase, mitochondrial
>gi|187960098	ACADM	cytoplasm,membrane,mitochondrion,nucleus,organelle lumen	cell differentiation,cell organization and biogenesis,development,metabolic process,regulation of biological process,response to stimulus	catalytic activity,nucleotide binding,protein binding	medium-chain specific acyl-CoA dehydrogenase, mitochondrial isoform b precursor
>gi|4501859	ACADSB	cytoplasm,mitochondrion,organelle lumen	metabolic process	catalytic activity,nucleotide binding	short/branched chain specific acyl-CoA dehydrogenase, mitochondrial precursor
>gi|4557237	ACAT1	cytoplasm,extracellular,membrane,mitochondrion,organelle lumen	cell organization and biogenesis,development,metabolic process,response to stimulus	catalytic activity,metal ion binding,protein binding	acetyl-CoA acetyltransferase, mitochondrial precursor
>gi|38569421	ACLY	cytoplasm,cytosol,extracellular,membrane,mitochondrion,nucleus,organelle lumen	metabolic process,regulation of biological process	catalytic activity,metal ion binding,nucleotide binding,protein binding	ATP-citrate synthase isoform 1
>gi|4501867	ACO2	cytoplasm,mitochondrion,nucleus,organelle lumen	cell death,metabolic process	catalytic activity,metal ion binding	aconitate hydratase, mitochondrial precursor
>gi|148727286	ACOT2	cytoplasm,mitochondrion	metabolic process	catalytic activity,protein binding	acyl-coenzyme A thioesterase 2, mitochondrial
>gi|81295407	ACOT9	cytoplasm,mitochondrion	metabolic process	catalytic activity	acyl-coenzyme A thioesterase 9, mitochondrial isoform a precursor
>gi|34147522	ADCK3	cytoplasm,mitochondrion	cell death,metabolic process	catalytic activity,nucleotide binding	chaperone activity of bc1 complex-like, mitochondrial
>gi|9951915	AHCY	cytoplasm,cytosol,extracellular,nucleus	defense response,metabolic process,response to stimulus	catalytic activity,nucleotide binding,protein binding	adenosylhomocysteinase isoform 1
>gi|41327764	AKR7A2	Golgi,cytoplasm,extracellular,mitochondrion	metabolic process	catalytic activity	aflatoxin B1 aldehyde reductase member 2
>gi|21361368	ALDH18A1	cytoplasm,membrane,mitochondrion	metabolic process	RNA binding,catalytic activity,nucleotide binding	delta-1-pyrroline-5-carboxylate synthase isoform 1
>gi|25777730	ALDH1B1	cytoplasm,mitochondrion,nucleus,organelle lumen	metabolic process	catalytic activity	aldehyde dehydrogenase X, mitochondrial precursor
>gi|25777721	ALDH5A1	cytoplasm,mitochondrion,organelle lumen	cell communication,cell organization and biogenesis,development,metabolic process,transport	catalytic activity,protein binding	succinate-semialdehyde dehydrogenase, mitochondrial isoform 1 precursor
>gi|188035924	ALDH7A1	cytoplasm,cytosol,mitochondrion,nucleus,organelle lumen	metabolic process	catalytic activity,protein binding	alpha-aminoadipic semialdehyde dehydrogenase isoform 1 precursor
>gi|4502215	ARG2	cytoplasm,mitochondrion,organelle lumen	cell death,defense response,development,metabolic process,regulation of biological process,reproduction,response to stimulus,transport	catalytic activity,metal ion binding,protein binding	arginase-2, mitochondrial precursor
>gi|50345988	ATP5C1	cytoplasm,membrane,mitochondrion,organelle lumen	metabolic process,transport	RNA binding,catalytic activity,transporter activity	ATP synthase subunit gamma, mitochondrial isoform L (liver) precursor
>gi|4502303	ATP5O	cytoplasm,membrane,mitochondrion,nucleus	metabolic process,transport	catalytic activity,protein binding,transporter activity	ATP synthase subunit O, mitochondrial precursor
>gi|11386135	BCKDHA	cytoplasm,mitochondrion,organelle lumen	metabolic process,response to stimulus	catalytic activity,metal ion binding,protein binding	2-oxoisovalerate dehydrogenase subunit alpha, mitochondrial isoform 1 precursor
>gi|4502491	C1QBP	cell surface,cytoplasm,cytosol,extracellular,membrane,mitochondrion,nucleus,organelle lumen	cell communication,cell death,cell differentiation,cell organization and biogenesis,cellular component movement,coagulation,defense response,development,metabolic process,regulation of biological process,response to stimulus	RNA binding,protein binding	complement component 1 Q subcomponent-binding protein, mitochondrial precursor
>gi|296531406	C21orf33	cytoplasm,extracellular,mitochondrion			ES1 protein homolog, mitochondrial isoform Ia precursor
>gi|5453599	CAPZA2	cytoplasm,cytoskeleton,cytosol,extracellular,membrane	cell organization and biogenesis,cellular component movement,coagulation,defense response,regulation of biological process,response to stimulus	protein binding	F-actin-capping protein subunit alpha-2
>gi|13375695	CARS2	cytoplasm,cytosol,mitochondrion,organelle lumen	metabolic process	catalytic activity,metal ion binding,nucleotide binding	probable cysteine--tRNA ligase, mitochondrial
>gi|63162572	CCT3	cytoplasm,cytoskeleton,cytosol,extracellular,membrane	metabolic process,reproduction	RNA binding,nucleotide binding,protein binding	T-complex protein 1 subunit gamma isoform a
>gi|24307939	CCT5	cytoplasm,cytoskeleton,cytosol,extracellular,nucleus,organelle lumen	metabolic process,reproduction,response to stimulus	nucleotide binding,protein binding	T-complex protein 1 subunit epsilon
>gi|5453607	CCT7	cytoplasm,cytoskeleton,cytosol,extracellular,mitochondrion	metabolic process,reproduction	nucleotide binding,protein binding	T-complex protein 1 subunit eta isoform a
>gi|4502709	CDK1	cytoplasm,cytoskeleton,cytosol,extracellular,mitochondrion,nucleus,organelle lumen	cell communication,cell death,cell differentiation,cell division,cell organization and biogenesis,cell proliferation,cellular component movement,defense response,development,metabolic process,regulation of biological process,reproduction,response to stimulus,transport	catalytic activity,nucleotide binding,protein binding	cyclin-dependent kinase 1 isoform 1
>gi|5174419	CLPP	cytoplasm,mitochondrion,organelle lumen	cell organization and biogenesis,metabolic process	catalytic activity,nucleotide binding,protein binding	putative ATP-dependent Clp protease proteolytic subunit, mitochondrial precursor
>gi|7242140	CLPX	cytoplasm,membrane,mitochondrion,nucleus,organelle lumen	metabolic process,regulation of biological process	catalytic activity,enzyme regulator activity,metal ion binding,nucleotide binding,protein binding	ATP-dependent Clp protease ATP-binding subunit clpX-like, mitochondrial precursor
>gi|148536855	COPA	Golgi,cytoplasm,cytosol,extracellular,membrane	cell organization and biogenesis,metabolic process,transport	protein binding,structural molecule activity	coatomer subunit alpha isoform 1
>gi|38327625	CS	cytoplasm,extracellular,mitochondrion,nucleus,organelle lumen	metabolic process	RNA binding,catalytic activity	citrate synthase, mitochondrial precursor
>gi|315434212	DAP3	cytoplasm,mitochondrion,nucleus,organelle lumen,ribosome	cell communication,cell death,cell organization and biogenesis,regulation of biological process,response to stimulus	RNA binding,protein binding	28S ribosomal protein S29, mitochondrial isoform 1
>gi|40789249	DARS2	cytoplasm,mitochondrion,nucleus,organelle lumen	cell organization and biogenesis,metabolic process	RNA binding,catalytic activity,nucleotide binding,protein binding	aspartate--tRNA ligase, mitochondrial
>gi|20336294	DHX30	cytoplasm,mitochondrion,organelle lumen	metabolic process	RNA binding,catalytic activity,nucleotide binding,protein binding	putative ATP-dependent RNA helicase DHX30 isoform 1
>gi|91199540	DLD	cytoplasm,mitochondrion,nucleus,organelle lumen,vacuole	cell differentiation,cellular homeostasis,development,metabolic process,regulation of biological process,reproduction	catalytic activity,nucleotide binding	dihydrolipoyl dehydrogenase, mitochondrial isoform 1 precursor
>gi|19923748	DLST	cytoplasm,membrane,mitochondrion,nucleus,organelle lumen	metabolic process	catalytic activity,protein binding	dihydrolipoyllysine-residue succinyltransferase component of 2-oxoglutarate dehydrogenase complex, mitochondrial isoform 1 precursor
>gi|205360838	DNAJA3	cytoplasm,cytoskeleton,cytosol,membrane,mitochondrion,nucleus,organelle lumen	cell communication,cell death,cell differentiation,cell organization and biogenesis,cell proliferation,defense response,development,metabolic process,regulation of biological process,response to stimulus	enzyme regulator activity,metal ion binding,nucleotide binding,protein binding	dnaJ homolog subfamily A member 3, mitochondrial isoform 1
>gi|70995211	ECH1	cytoplasm,extracellular,mitochondrion	metabolic process	catalytic activity,protein binding	delta(3,5)-Delta(2,4)-dienoyl-CoA isomerase, mitochondrial precursor
>gi|194097323	ECHS1	cytoplasm,mitochondrion,organelle lumen	metabolic process	catalytic activity,protein binding	enoyl-CoA hydratase, mitochondrial
>gi|4503483	EEF2	cytoplasm,cytosol,extracellular,nucleus	cell death,metabolic process,regulation of biological process	RNA binding,catalytic activity,nucleotide binding,protein binding,translation regulator activity	elongation factor 2
>gi|4503509	EIF3A	cytoplasm,cytosol,nucleus,organelle lumen	cell organization and biogenesis,metabolic process,regulation of biological process	RNA binding,protein binding,structural molecule activity	eukaryotic translation initiation factor 3 subunit A
>gi|83700233	EIF3C	cytoplasm,cytosol	cell organization and biogenesis,metabolic process,regulation of biological process	RNA binding,protein binding	eukaryotic translation initiation factor 3 subunit C isoform a
>gi|7705433	EIF3L	cytoplasm,nucleus,organelle lumen	cell organization and biogenesis,metabolic process,regulation of biological process	RNA binding,protein binding	eukaryotic translation initiation factor 3 subunit L isoform 1
>gi|62241042	EPRS	cytoplasm,cytosol	cell organization and biogenesis,defense response,metabolic process,regulation of biological process,response to stimulus	RNA binding,catalytic activity,nucleotide binding,protein binding	bifunctional glutamate/proline--tRNA ligase
>gi|4503607	ETFA	cytoplasm,mitochondrion,organelle lumen	metabolic process,transport	catalytic activity,nucleotide binding	electron transfer flavoprotein subunit alpha, mitochondrial isoform a
>gi|4503609	ETFB	cytoplasm,mitochondrion,organelle lumen	metabolic process,transport		electron transfer flavoprotein subunit beta isoform 1
>gi|161702986	EZR	cytoplasm,cytoskeleton,cytosol,extracellular,membrane,nucleus,organelle lumen	cell differentiation,cell organization and biogenesis,cellular component movement,development,metabolic process,regulation of biological process,response to stimulus,transport	RNA binding,protein binding	ezrin
>gi|41872631	FASN	Golgi,cytoplasm,cytosol,extracellular,membrane,mitochondrion	metabolic process,regulation of biological process,response to stimulus	RNA binding,catalytic activity,metal ion binding,nucleotide binding,protein binding	fatty acid synthase
>gi|19743875	FH	cytoplasm,extracellular,mitochondrion,organelle lumen	metabolic process	catalytic activity	fumarate hydratase, mitochondrial
>gi|4503915	GART	cytoplasm,cytosol,extracellular	development,metabolic process,response to stimulus	catalytic activity,metal ion binding,nucleotide binding	trifunctional purine biosynthetic protein adenosine-3 isoform 1
>gi|4503937	GBAS	cytoplasm,membrane,mitochondrion	metabolic process,regulation of biological process	protein binding	protein NipSnap homolog 2 isoform 1
>gi|18390331	GFM1	cytoplasm,mitochondrion	cell organization and biogenesis,metabolic process	RNA binding,catalytic activity,nucleotide binding,protein binding	elongation factor G, mitochondrial
>gi|373251164	GLS	cytoplasm,cytosol,mitochondrion,organelle lumen	cell communication,cell organization and biogenesis,metabolic process,regulation of biological process,response to stimulus,transport	catalytic activity,protein binding	glutaminase kidney isoform, mitochondrial isoform 2
>gi|4885281	GLUD1	cytoplasm,mitochondrion,organelle lumen	cell communication,metabolic process,regulation of biological process,transport	catalytic activity,nucleotide binding,protein binding	glutamate dehydrogenase 1, mitochondrial precursor
>gi|73486658	GOT2	cytoplasm,extracellular,membrane,mitochondrion,organelle lumen	metabolic process,response to stimulus,transport	RNA binding,catalytic activity	aspartate aminotransferase, mitochondrial isoform 1 precursor
>gi|24308295	GRPEL1	cytoplasm,mitochondrion,organelle lumen	cell organization and biogenesis,metabolic process,regulation of biological process,transport	enzyme regulator activity,nucleotide binding,protein binding	grpE protein homolog 1, mitochondrial precursor
>gi|296179427	HADH	cytoplasm,membrane,mitochondrion,nucleus,organelle lumen	cell communication,metabolic process,regulation of biological process,response to stimulus,transport	catalytic activity,nucleotide binding	hydroxyacyl-coenzyme A dehydrogenase, mitochondrial isoform 1 precursor
>gi|20127408	HADHA	cytoplasm,membrane,mitochondrion,nucleus,organelle lumen	metabolic process,response to stimulus	catalytic activity,nucleotide binding,protein binding	trifunctional enzyme subunit alpha, mitochondrial precursor
>gi|23308751	HIBADH	cytoplasm,mitochondrion,organelle lumen	metabolic process	catalytic activity,nucleotide binding	3-hydroxyisobutyrate dehydrogenase, mitochondrial precursor
>gi|37594471	HIBCH	cytoplasm,mitochondrion,organelle lumen	metabolic process	catalytic activity	3-hydroxyisobutyryl-CoA hydrolase, mitochondrial isoform 1 precursor
>gi|14141152	HNRNPM	membrane,nucleus,organelle lumen,spliceosomal complex	metabolic process	RNA binding,nucleotide binding,protein binding	heterogeneous nuclear ribonucleoprotein M isoform a
>gi|4758504	HSD17B10	cytoplasm,endoplasmic reticulum,membrane,mitochondrion,organelle lumen	cell differentiation,cell organization and biogenesis,development,metabolic process,reproduction	RNA binding,catalytic activity,nucleotide binding,protein binding	3-hydroxyacyl-CoA dehydrogenase type-2 isoform 1
>gi|40254986	HSDL2	cytoplasm,mitochondrion	metabolic process	catalytic activity,nucleotide binding	hydroxysteroid dehydrogenase-like protein 2 isoform 1
>gi|153792590	HSP90AA1	cell surface,cytoplasm,cytosol,extracellular,membrane,mitochondrion,nucleus,organelle lumen	cell communication,cell death,cell differentiation,cell organization and biogenesis,cellular component movement,defense response,development,metabolic process,regulation of biological process,response to stimulus,transport	RNA binding,catalytic activity,enzyme regulator activity,nucleotide binding,protein binding	heat shock protein HSP 90-alpha isoform 1
>gi|4507677	HSP90B1	cytoplasm,cytosol,endoplasmic reticulum,extracellular,membrane,nucleus,organelle lumen	cell communication,cell death,cell organization and biogenesis,cellular homeostasis,defense response,metabolic process,regulation of biological process,response to stimulus,transport	RNA binding,metal ion binding,nucleotide binding,protein binding	endoplasmin precursor
>gi|38327039	HSPA4	cytoplasm,cytosol,extracellular,mitochondrion,nucleus,organelle lumen	cell organization and biogenesis,response to stimulus,transport	nucleotide binding	heat shock 70 kDa protein 4
>gi|24234688	HSPA9	cell surface,cytoplasm,extracellular,mitochondrion,nucleus,organelle lumen	cell death,cell organization and biogenesis,metabolic process,regulation of biological process,transport	RNA binding,nucleotide binding,protein binding	stress-70 protein, mitochondrial precursor
>gi|31542947	HSPD1	cell surface,cytoplasm,cytosol,endosome,extracellular,membrane,mitochondrion,nucleus,organelle lumen	cell communication,cell death,cell organization and biogenesis,cell proliferation,defense response,development,metabolic process,regulation of biological process,response to stimulus	DNA binding,RNA binding,catalytic activity,nucleotide binding,protein binding	60 kDa heat shock protein, mitochondrial
>gi|94721241	IARS	cytoplasm,cytosol,extracellular,nucleus,organelle lumen	metabolic process,regulation of biological process	catalytic activity,nucleotide binding,protein binding	isoleucine--tRNA ligase, cytoplasmic
>gi|58197556	IBA57	cytoplasm,mitochondrion	metabolic process	RNA binding,catalytic activity	putative transferase CAF17, mitochondrial precursor
>gi|28178832	IDH2	cytoplasm,membrane,mitochondrion,organelle lumen	metabolic process	catalytic activity,metal ion binding,nucleotide binding	isocitrate dehydrogenase [NADP], mitochondrial isoform 1 precursor
>gi|5031777	IDH3A	cytoplasm,mitochondrion,nucleus,organelle lumen	metabolic process	catalytic activity,metal ion binding,nucleotide binding	isocitrate dehydrogenase [NAD] subunit alpha, mitochondrial precursor
>gi|28178821	IDH3B	cytoplasm,mitochondrion,nucleus,organelle lumen	metabolic process	catalytic activity,metal ion binding,nucleotide binding	isocitrate dehydrogenase [NAD] subunit beta, mitochondrial isoform a precursor
>gi|4506787	IQGAP1	cytoplasm,cytoskeleton,extracellular,membrane,nucleus,organelle lumen	cell communication,cell differentiation,development,metabolic process,regulation of biological process,response to stimulus,transport	enzyme regulator activity,metal ion binding,protein binding	ras GTPase-activating-like protein IQGAP1
>gi|226958412	IVD	cytoplasm,membrane,mitochondrion,organelle lumen	metabolic process	catalytic activity,nucleotide binding	isovaleryl-CoA dehydrogenase, mitochondrial isoform 1 precursor
>gi|19923973	KCTD12	membrane	cell communication,cell organization and biogenesis,regulation of biological process,response to stimulus	RNA binding,protein binding	BTB/POZ domain-containing protein KCTD12
>gi|4758648	KIF5B	chromosome,cytoplasm,cytoskeleton,membrane,nucleus,organelle lumen	cell differentiation,cell division,cell organization and biogenesis,cellular component movement,metabolic process,regulation of biological process,reproduction,transport	catalytic activity,motor activity,nucleotide binding,protein binding	kinesin-1 heavy chain
>gi|19923142	KPNB1	cytoplasm,cytosol,endoplasmic reticulum,extracellular,membrane,nucleus,organelle lumen	cell communication,cell death,cell organization and biogenesis,metabolic process,regulation of biological process,response to stimulus,transport	RNA binding,metal ion binding,protein binding,transporter activity	importin subunit beta-1 isoform 1
>gi|41393561	LAP3	cytoplasm,extracellular,mitochondrion,nucleus,organelle lumen	metabolic process	catalytic activity,metal ion binding	cytosol aminopeptidase
>gi|108773810	LARS	cytoplasm,cytosol,nucleus	metabolic process,regulation of biological process	catalytic activity,nucleotide binding,protein binding	leucine--tRNA ligase, cytoplasmic
>gi|7661872	LARS2	cytoplasm,mitochondrion,organelle lumen	metabolic process,regulation of biological process	catalytic activity,nucleotide binding	probable leucine--tRNA ligase, mitochondrial
>gi|260099723	LDHA	cytoplasm,cytosol,extracellular,membrane,mitochondrion,nucleus	cell communication,development,metabolic process,response to stimulus	catalytic activity,nucleotide binding,protein binding	L-lactate dehydrogenase A chain isoform 3
>gi|21396489	LONP1	cytoplasm,mitochondrion,organelle lumen	cell organization and biogenesis,metabolic process,regulation of biological process,response to stimulus	DNA binding,RNA binding,catalytic activity,nucleotide binding,protein binding	lon protease homolog, mitochondrial isoform 1 precursor
>gi|31621305	LRPPRC	chromosome,cytoplasm,cytoskeleton,membrane,mitochondrion,nucleus,organelle lumen	cell organization and biogenesis,cellular component movement,metabolic process,regulation of biological process,transport	DNA binding,RNA binding,protein binding	leucine-rich PPR motif-containing protein, mitochondrial precursor
>gi|51243059	MCAT	cytoplasm,mitochondrion	metabolic process	RNA binding,catalytic activity	malonyl-CoA-acyl carrier protein transacylase, mitochondrial isoform a precursor
>gi|11545863	MCCC2	cytoplasm,cytosol,membrane,mitochondrion,organelle lumen	metabolic process	catalytic activity,nucleotide binding,protein binding	methylcrotonoyl-CoA carboxylase beta chain, mitochondrial
>gi|33469968	MCM7	chromosome,cytoplasm,cytosol,nucleus,organelle lumen	cell proliferation,metabolic process,regulation of biological process,response to stimulus	DNA binding,catalytic activity,nucleotide binding,protein binding	DNA replication licensing factor MCM7 isoform 1
>gi|21735621	MDH2	cytoplasm,extracellular,membrane,mitochondrion,nucleus,organelle lumen	metabolic process	RNA binding,catalytic activity,nucleotide binding,protein binding	malate dehydrogenase, mitochondrial isoform 1 precursor
>gi|4505145	ME2	cytoplasm,mitochondrion,organelle lumen	metabolic process	catalytic activity,metal ion binding,nucleotide binding	NAD-dependent malic enzyme, mitochondrial isoform 1 precursor
>gi|16418349	MMAB	cytoplasm,mitochondrion,organelle lumen	metabolic process	catalytic activity,nucleotide binding	cob(I)yrinic acid a,c-diamide adenosyltransferase, mitochondrial precursor
>gi|169636418	MRPL38	cytoplasm,cytoskeleton,mitochondrion,ribosome			39S ribosomal protein L38, mitochondrial
>gi|28872734	MRPL43	cytoplasm,mitochondrion,organelle lumen,ribosome	metabolic process	RNA binding,structural molecule activity	39S ribosomal protein L43, mitochondrial isoform a
>gi|7705805	MRPS2	cytoplasm,mitochondrion,ribosome	metabolic process	structural molecule activity	28S ribosomal protein S2, mitochondrial
>gi|9910244	MRPS22	cytoplasm,mitochondrion,organelle lumen,ribosome		structural molecule activity	28S ribosomal protein S22, mitochondrial
>gi|16554604	MRPS23	cytoplasm,cytoskeleton,membrane,mitochondrion,nucleus,ribosome	metabolic process	RNA binding,structural molecule activity	28S ribosomal protein S23, mitochondrial
>gi|14028877	MRPS25	cytoplasm,mitochondrion,organelle lumen,ribosome	metabolic process	structural molecule activity	28S ribosomal protein S25, mitochondrial
>gi|186928850	MRPS27	cytoplasm,mitochondrion,ribosome		protein binding	28S ribosomal protein S27, mitochondrial isoform 2
>gi|186928854	MRPS31	cytoplasm,mitochondrion,nucleus,organelle lumen,ribosome		RNA binding,protein binding,structural molecule activity	28S ribosomal protein S31, mitochondrial
>gi|16554616	MRPS6	cytoplasm,mitochondrion,ribosome	metabolic process	RNA binding,structural molecule activity	28S ribosomal protein S6, mitochondrial
>gi|33188463	MRPS9	cytoplasm,mitochondrion,nucleus,organelle lumen,ribosome	metabolic process,response to stimulus	RNA binding,protein binding,structural molecule activity	28S ribosomal protein S9, mitochondrial
>gi|222136639	MTHFD1	cytoplasm,cytosol,extracellular,mitochondrion	metabolic process	catalytic activity,nucleotide binding	C-1-tetrahydrofolate synthase, cytoplasmic
>gi|337756501	MTHFD1L	cytoplasm,cytosol,mitochondrion	metabolic process	catalytic activity,nucleotide binding,protein binding	monofunctional C1-tetrahydrofolate synthase, mitochondrial isoform 1 precursor
>gi|94721354	MTHFD2	cytoplasm,cytosol,extracellular,mitochondrion	metabolic process,response to stimulus	catalytic activity,metal ion binding,nucleotide binding	bifunctional methylenetetrahydrofolate dehydrogenase/cyclohydrolase, mitochondrial precursor
>gi|156105689	MUT	cytoplasm,mitochondrion,organelle lumen	development,metabolic process	catalytic activity,metal ion binding	methylmalonyl-CoA mutase, mitochondrial precursor
>gi|365192532	MYH10	cytoplasm,cytoskeleton,membrane,mitochondrion,nucleus	cell differentiation,cell division,cell organization and biogenesis,cell proliferation,cellular component movement,development,metabolic process,regulation of biological process,response to stimulus,transport	catalytic activity,motor activity,nucleotide binding,protein binding,transporter activity	myosin-10 isoform 1
>gi|12667788	MYH9	cytoplasm,cytoskeleton,cytosol,extracellular,membrane,mitochondrion,nucleus	cell communication,cell differentiation,cell division,cell organization and biogenesis,cellular component movement,development,metabolic process,regulation of biological process,reproduction,response to stimulus,transport	RNA binding,catalytic activity,motor activity,nucleotide binding,protein binding,transporter activity	myosin-9
>gi|122937345	MYO5B	cytoplasm,cytoskeleton,extracellular,membrane,nucleus	cell organization and biogenesis,metabolic process,regulation of biological process,transport	catalytic activity,motor activity,nucleotide binding,protein binding	unconventional myosin-Vb
>gi|146134341	NADK2	cytoplasm,mitochondrion	cell communication,metabolic process,regulation of biological process,response to stimulus	catalytic activity,nucleotide binding,protein binding	NAD kinase 2, mitochondrial isoform 1
>gi|316983160	NDUFS1	cytoplasm,membrane,mitochondrion	cell death,cell organization and biogenesis,metabolic process	catalytic activity,metal ion binding,protein binding	NADH-ubiquinone oxidoreductase 75 kDa subunit, mitochondrial isoform 5
>gi|4758786	NDUFS2	cytoplasm,membrane,mitochondrion,nucleus,organelle lumen	metabolic process,response to stimulus,transport	catalytic activity,metal ion binding,nucleotide binding,protein binding	NADH dehydrogenase [ubiquinone] iron-sulfur protein 2, mitochondrial isoform 1 precursor
>gi|4758788	NDUFS3	cytoplasm,membrane,mitochondrion,nucleus	cell communication,cell death,cell growth,cell organization and biogenesis,development,metabolic process,regulation of biological process,response to stimulus,transport	catalytic activity,protein binding	NADH dehydrogenase [ubiquinone] iron-sulfur protein 3, mitochondrial precursor
>gi|39995082	NSUN2	cytoplasm,cytoskeleton,nucleus,organelle lumen	cell division,cell organization and biogenesis,metabolic process	RNA binding,catalytic activity	tRNA (cytosine(34)-C(5))-methyltransferase isoform 1
>gi|197116386	NT5DC2			catalytic activity,metal ion binding	5'-nucleotidase domain-containing protein 2 isoform 1
>gi|157739940	NUDT19	cytoplasm,mitochondrion	metabolic process	catalytic activity,metal ion binding,protein binding	nucleoside diphosphate-linked moiety X motif 19, mitochondrial precursor
>gi|4557809	OAT	cytoplasm,mitochondrion,organelle lumen	cell organization and biogenesis,metabolic process	catalytic activity	ornithine aminotransferase, mitochondrial isoform 1 precursor
>gi|4557817	OXCT1	cytoplasm,mitochondrion,organelle lumen	cell communication,cellular homeostasis,development,metabolic process,regulation of biological process,response to stimulus,transport	catalytic activity,protein binding	succinyl-CoA:3-ketoacid coenzyme A transferase 1, mitochondrial precursor
>gi|14141168	PCBP2	cytoplasm,cytosol,nucleus,organelle lumen	defense response,metabolic process,regulation of biological process,response to stimulus	DNA binding,RNA binding,protein binding	poly(rC)-binding protein 2 isoform a
>gi|65506442	PCCA	cytoplasm,cytosol,extracellular,mitochondrion,organelle lumen	metabolic process	catalytic activity,metal ion binding,nucleotide binding,protein binding	propionyl-CoA carboxylase alpha chain, mitochondrial isoform a precursor
>gi|189027129	PDE12	cytoplasm,mitochondrion,organelle lumen	metabolic process	catalytic activity,metal ion binding	2',5'-phosphodiesterase 12
>gi|156564403	PDHB	cytoplasm,mitochondrion,nucleus,organelle lumen	metabolic process,regulation of biological process	catalytic activity,protein binding	pyruvate dehydrogenase E1 component subunit beta, mitochondrial isoform 1 precursor
>gi|4505689	PDK1	cytoplasm,mitochondrion,organelle lumen	cell communication,cell death,cell proliferation,metabolic process,regulation of biological process,response to stimulus	catalytic activity,nucleotide binding,protein binding	[Pyruvate dehydrogenase (acetyl-transferring)] kinase isozyme 1, mitochondrial isoform 2 precursor
>gi|215422338	PDK3	cytoplasm,mitochondrion,organelle lumen	cell communication,cell death,cellular homeostasis,metabolic process,regulation of biological process,response to stimulus	catalytic activity,nucleotide binding,protein binding	pyruvate dehydrogenase kinase, isozyme 3 isoform 1 precursor
>gi|221307584	PHB2	cytoplasm,membrane,mitochondrion,nucleus,organelle lumen	cell communication,cell proliferation,development,metabolic process,regulation of biological process,reproduction,response to stimulus	protein binding	prohibitin-2 isoform 1
>gi|334085248	PITRM1	cytoplasm,mitochondrion,nucleus,organelle lumen	metabolic process,regulation of biological process	catalytic activity,enzyme regulator activity,metal ion binding	presequence protease, mitochondrial isoform 1 precursor
>gi|24308013	PMPCA	cytoplasm,extracellular,membrane,mitochondrion,organelle lumen	cell organization and biogenesis,metabolic process,transport	catalytic activity,metal ion binding	mitochondrial-processing peptidase subunit alpha isoform 1 precursor
>gi|188528628	PNPT1	cytoplasm,membrane,mitochondrion	cell organization and biogenesis,metabolic process,regulation of biological process,response to stimulus,transport	RNA binding,catalytic activity,protein binding	polyribonucleotide nucleotidyltransferase 1, mitochondrial precursor
>gi|7661672	POLDIP2	cytoplasm,mitochondrion,nucleus,organelle lumen		DNA binding	polymerase delta-interacting protein 2 isoform 1
>gi|187171277	POLG	cytoplasm,membrane,mitochondrion,organelle lumen	cell death,cell organization and biogenesis,metabolic process,response to stimulus	DNA binding,catalytic activity,protein binding	DNA polymerase subunit gamma-1
>gi|110618253	POLRMT	cytoplasm,mitochondrion,organelle lumen	cell organization and biogenesis,metabolic process	DNA binding,RNA binding,catalytic activity,protein binding	DNA-directed RNA polymerase, mitochondrial precursor
>gi|5031987	PPIF	cytoplasm,membrane,mitochondrion,organelle lumen	cell communication,cell death,cell organization and biogenesis,metabolic process,regulation of biological process,response to stimulus,transport	catalytic activity,protein binding	peptidyl-prolyl cis-trans isomerase F, mitochondrial precursor
>gi|5802974	PRDX3	cytoplasm,cytosol,endosome,mitochondrion,organelle lumen	cell death,cell differentiation,cell organization and biogenesis,cell proliferation,development,metabolic process,regulation of biological process,reproduction,response to stimulus	antioxidant activity,catalytic activity,enzyme regulator activity,protein binding	thioredoxin-dependent peroxide reductase, mitochondrial isoform a precursor
>gi|4506189	PSMA7	cytoplasm,cytosol,extracellular,nucleus,organelle lumen,proteasome	cell communication,cell death,metabolic process,regulation of biological process,response to stimulus	catalytic activity,protein binding	proteasome subunit alpha type-7
>gi|38683855	PTCD3	cytoplasm,mitochondrion	cell organization and biogenesis,metabolic process,regulation of biological process	RNA binding	pentatricopeptide repeat domain-containing protein 3, mitochondrial precursor
>gi|21361454	PYCR2	cytoplasm	metabolic process	catalytic activity,nucleotide binding	pyrroline-5-carboxylate reductase 2 isoform 1
>gi|4826960	QARS	cytoplasm,cytosol,mitochondrion,organelle lumen	metabolic process	catalytic activity,nucleotide binding	glutamine--tRNA ligase isoform a
>gi|4506597	RPL12	cytoplasm,cytosol,extracellular,ribosome	cell organization and biogenesis,metabolic process,transport	RNA binding,protein binding,structural molecule activity	60S ribosomal protein L12
>gi|4506661	RPL7A	cytoplasm,cytosol,membrane,nucleus,ribosome	cell organization and biogenesis,metabolic process,transport	RNA binding,protein binding,structural molecule activity	60S ribosomal protein L7a
>gi|4506675	RPN1	cytoplasm,endoplasmic reticulum,membrane	cell organization and biogenesis,metabolic process,transport	RNA binding,catalytic activity,protein binding	dolichyl-diphosphooligosaccharide--protein glycosyltransferase subunit 1 precursor
>gi|4506701	RPS23	cytoplasm,cytosol,nucleus,organelle lumen,ribosome	cell organization and biogenesis,metabolic process,transport	RNA binding,protein binding,structural molecule activity	40S ribosomal protein S23
>gi|14141193	RPS9	cytoplasm,cytosol,extracellular,nucleus,organelle lumen,ribosome	cell organization and biogenesis,cell proliferation,metabolic process,regulation of biological process,transport	RNA binding,protein binding,structural molecule activity,translation regulator activity	40S ribosomal protein S9
>gi|5730023	RUVBL2	chromosome,cytoplasm,extracellular,membrane,nucleus,organelle lumen	cell organization and biogenesis,metabolic process,regulation of biological process,response to stimulus	DNA binding,catalytic activity,nucleotide binding,protein binding	ruvB-like 2
>gi|8923421	SARS2	cytoplasm,cytoskeleton,membrane,mitochondrion,organelle lumen	cell organization and biogenesis,metabolic process	RNA binding,catalytic activity,nucleotide binding	serine--tRNA ligase, mitochondrial isoform b precursor
>gi|47604944	SCYL2	Golgi,cytoplasm,endosome,membrane	cell communication,cell organization and biogenesis,metabolic process,regulation of biological process,response to stimulus,transport	catalytic activity,nucleotide binding,protein binding	SCY1-like protein 2
>gi|156416003	SDHA	cytoplasm,membrane,mitochondrion	development,metabolic process,transport	catalytic activity,nucleotide binding,protein binding	succinate dehydrogenase [ubiquinone] flavoprotein subunit, mitochondrial
>gi|54112121	SF3B3	nucleus,organelle lumen,spliceosomal complex	cell organization and biogenesis,metabolic process	protein binding	splicing factor 3B subunit 3
>gi|67782305	SOD2	cytoplasm,membrane,mitochondrion,organelle lumen	cell communication,cell death,cell differentiation,cell organization and biogenesis,cell proliferation,development,metabolic process,regulation of biological process,response to stimulus	DNA binding,antioxidant activity,catalytic activity,metal ion binding,protein binding	superoxide dismutase [Mn], mitochondrial isoform A precursor
>gi|374671775	SSBP1	cytoplasm,extracellular,mitochondrion,nucleus,organelle lumen	cell organization and biogenesis,metabolic process,regulation of biological process	DNA binding,RNA binding,protein binding	single-stranded DNA-binding protein, mitochondrial precursor
>gi|11321583	SUCLA2	cytoplasm,extracellular,mitochondrion,organelle lumen	metabolic process	catalytic activity,metal ion binding,nucleotide binding,protein binding	succinyl-CoA ligase [ADP-forming] subunit beta, mitochondrial precursor
>gi|157779135	SUCLG2	cytoplasm,membrane,mitochondrion,organelle lumen	metabolic process	catalytic activity,nucleotide binding,protein binding	succinyl-CoA ligase [GDP-forming] subunit beta, mitochondrial isoform 2 precursor
>gi|31543667	SUPV3L1	cytoplasm,mitochondrion,nucleus,organelle lumen	cell death,cell growth,cell organization and biogenesis,metabolic process,regulation of biological process	DNA binding,RNA binding,catalytic activity,nucleotide binding,protein binding	ATP-dependent RNA helicase SUPV3L1, mitochondrial precursor
>gi|20070344	TARS2	cytoplasm,mitochondrion,organelle lumen	cell organization and biogenesis,metabolic process	catalytic activity,nucleotide binding	threonine--tRNA ligase, mitochondrial isoform a
>gi|387912543	TBRG4	cytoplasm,mitochondrion	cell proliferation,metabolic process,regulation of biological process	RNA binding,catalytic activity	protein TBRG4 isoform 3
>gi|57863257	TCP1	Golgi,chromosome,cytoplasm,cytoskeleton,cytosol,extracellular,membrane,nucleus,organelle lumen	cell organization and biogenesis,metabolic process,reproduction	RNA binding,nucleotide binding,protein binding	T-complex protein 1 subunit alpha isoform a
>gi|4507401	TFAM	cytoplasm,mitochondrion,nucleus,organelle lumen	cell organization and biogenesis,metabolic process,regulation of biological process	DNA binding,RNA binding,protein binding	transcription factor A, mitochondrial isoform 1 precursor
>gi|223029410	TLN1	cell surface,cytoplasm,cytoskeleton,cytosol,extracellular,membrane	cell communication,cell differentiation,cell organization and biogenesis,cellular component movement,coagulation,development,metabolic process,regulation of biological process,response to stimulus,transport	protein binding,structural molecule activity	talin-1
>gi|155722983	TRAP1	cytoplasm,membrane,mitochondrion,nucleus,organelle lumen	metabolic process,regulation of biological process,response to stimulus	RNA binding,nucleotide binding,protein binding	heat shock protein 75 kDa, mitochondrial isoform 1 precursor
>gi|5032179	TRIM28	chromosome,nucleus,organelle lumen	cell differentiation,cell organization and biogenesis,defense response,development,metabolic process,regulation of biological process,response to stimulus,transport	DNA binding,RNA binding,catalytic activity,metal ion binding,protein binding	transcription intermediary factor 1-beta
>gi|117647226	TRMT10C	cytoplasm,mitochondrion,nucleus,organelle lumen	cell organization and biogenesis,metabolic process	RNA binding,catalytic activity,protein binding	mitochondrial ribonuclease P protein 1 precursor
>gi|291084500	TSFM	cytoplasm,mitochondrion,nucleus	metabolic process,regulation of biological process	RNA binding,protein binding	elongation factor Ts, mitochondrial isoform 1 precursor
>gi|50592988	UQCRC2	cytoplasm,membrane,mitochondrion	metabolic process,transport	catalytic activity,metal ion binding,protein binding	cytochrome b-c1 complex subunit 2, mitochondrial precursor
>gi|7669550	VCL	cytoplasm,cytoskeleton,cytosol,extracellular,membrane	cell organization and biogenesis,cellular component movement,coagulation,regulation of biological process,response to stimulus,transport	catalytic activity,protein binding,structural molecule activity	vinculin isoform meta-VCL
>gi|57863271	VWA8	cytoplasm,extracellular,mitochondrion	metabolic process	catalytic activity,nucleotide binding,protein binding	von Willebrand factor A domain-containing protein 8 isoform a precursor
>gi|47419914	WARS	cytoplasm,cytosol,extracellular,nucleus	cell proliferation,development,metabolic process,regulation of biological process	catalytic activity,nucleotide binding,protein binding	tryptophan--tRNA ligase, cytoplasmic isoform a
>gi|4507943	XPO1	chromosome,cytoplasm,cytosol,membrane,nucleus,organelle lumen	cell communication,cell organization and biogenesis,metabolic process,regulation of biological process,response to stimulus,transport	RNA binding,protein binding,transporter activity	exportin-1
>gi|94681057	YARS2	cytoplasm,mitochondrion,organelle lumen	cell organization and biogenesis,metabolic process	RNA binding,catalytic activity,nucleotide binding,protein binding	tyrosine--tRNA ligase, mitochondrial precursor
>gi|5803225	YWHAE	cytoplasm,cytoskeleton,cytosol,extracellular,membrane,mitochondrion	cell communication,cell death,cell differentiation,cell organization and biogenesis,cellular component movement,development,metabolic process,regulation of biological process,response to stimulus,transport	RNA binding,protein binding	14-3-3 protein epsilon

## Sheet: TX100 enriched all
Key	GENE Official symbol	GO_SLIM_CC	GO_SLIM_BP	GO_SLIM_MF	DESC
>gi|38569417	AARS2	cytoplasm,mitochondrion	cell organization and biogenesis,metabolic process	RNA binding,catalytic activity,metal ion binding,nucleotide binding	alanine--tRNA ligase, mitochondrial
>gi|167614485	ACAA2	cytoplasm,membrane,mitochondrion	cell communication,cell death,cell organization and biogenesis,metabolic process,regulation of biological process,response to stimulus,transport	RNA binding,catalytic activity,protein binding	3-ketoacyl-CoA thiolase, mitochondrial
>gi|4501859	ACADSB	cytoplasm,mitochondrion,organelle lumen	metabolic process	catalytic activity,nucleotide binding	short/branched chain specific acyl-CoA dehydrogenase, mitochondrial precursor
>gi|4557237	ACAT1	cytoplasm,extracellular,membrane,mitochondrion,organelle lumen	cell organization and biogenesis,development,metabolic process,response to stimulus	catalytic activity,metal ion binding,protein binding	acetyl-CoA acetyltransferase, mitochondrial precursor
>gi|38569421	ACLY	cytoplasm,cytosol,extracellular,membrane,mitochondrion,nucleus,organelle lumen	metabolic process,regulation of biological process	catalytic activity,metal ion binding,nucleotide binding,protein binding	ATP-citrate synthase isoform 1
>gi|4501867	ACO2	cytoplasm,mitochondrion,nucleus,organelle lumen	cell death,metabolic process	catalytic activity,metal ion binding	aconitate hydratase, mitochondrial precursor
>gi|148727286	ACOT2	cytoplasm,mitochondrion	metabolic process	catalytic activity,protein binding	acyl-coenzyme A thioesterase 2, mitochondrial
>gi|156151445	ACSF2	cytoplasm,mitochondrion	metabolic process	catalytic activity,nucleotide binding	acyl-CoA synthetase family member 2, mitochondrial isoform 2 precursor
>gi|187761345	ACSF3	cytoplasm,mitochondrion	metabolic process	catalytic activity,nucleotide binding	acyl-CoA synthetase family member 3, mitochondrial isoform 1 precursor
>gi|28416953	ACSS1	cytoplasm,mitochondrion,organelle lumen	metabolic process,response to stimulus	catalytic activity,nucleotide binding,protein binding	acetyl-coenzyme A synthetase 2-like, mitochondrial isoform 1 precursor
>gi|29826321	ADD1	cytoplasm,cytoskeleton,cytosol,membrane,nucleus,organelle lumen	cell communication,cell death,cell differentiation,cell organization and biogenesis,cellular homeostasis,development,metabolic process,regulation of biological process,response to stimulus,transport	RNA binding,metal ion binding,protein binding,structural molecule activity	alpha-adducin isoform b
>gi|9951915	AHCY	cytoplasm,cytosol,extracellular,nucleus	defense response,metabolic process,response to stimulus	catalytic activity,nucleotide binding,protein binding	adenosylhomocysteinase isoform 1
>gi|41327764	AKR7A2	Golgi,cytoplasm,extracellular,mitochondrion	metabolic process	catalytic activity	aflatoxin B1 aldehyde reductase member 2
>gi|21361368	ALDH18A1	cytoplasm,membrane,mitochondrion	metabolic process	RNA binding,catalytic activity,nucleotide binding	delta-1-pyrroline-5-carboxylate synthase isoform 1
>gi|25777721	ALDH5A1	cytoplasm,mitochondrion,organelle lumen	cell communication,cell organization and biogenesis,development,metabolic process,transport	catalytic activity,protein binding	succinate-semialdehyde dehydrogenase, mitochondrial isoform 1 precursor
>gi|4502215	ARG2	cytoplasm,mitochondrion,organelle lumen	cell death,defense response,development,metabolic process,regulation of biological process,reproduction,response to stimulus,transport	catalytic activity,metal ion binding,protein binding	arginase-2, mitochondrial precursor
>gi|20127454	ATIC	cytoplasm,cytosol,extracellular,mitochondrion	development,metabolic process,response to stimulus	catalytic activity,protein binding	bifunctional purine biosynthesis protein PURH
>gi|24638454	ATP2A2	cytoplasm,endoplasmic reticulum,membrane	cell communication,cellular homeostasis,coagulation,development,metabolic process,regulation of biological process,response to stimulus,transport	catalytic activity,metal ion binding,nucleotide binding,protein binding,transporter activity	sarcoplasmic/endoplasmic reticulum calcium ATPase 2 isoform b
>gi|50345984	ATP5A1	cytoplasm,extracellular,membrane,mitochondrion,nucleus,organelle lumen	cell proliferation,development,metabolic process,regulation of biological process,transport	RNA binding,catalytic activity,nucleotide binding,protein binding,transporter activity	ATP synthase subunit alpha, mitochondrial isoform a precursor
>gi|32189394	ATP5B	cell surface,cytoplasm,extracellular,membrane,mitochondrion,nucleus,organelle lumen	cellular component movement,cellular homeostasis,development,metabolic process,regulation of biological process,transport	catalytic activity,metal ion binding,nucleotide binding,protein binding,receptor activity,transporter activity	ATP synthase subunit beta, mitochondrial precursor
>gi|21361565	ATP5F1	cytoplasm,membrane,mitochondrion,nucleus,organelle lumen	development,metabolic process,transport	catalytic activity,protein binding,transporter activity	ATP synthase F(0) complex subunit B1, mitochondrial precursor
>gi|311893396	ATP5J2-PTCD1				ATP5J2-PTCD1 fusion protein
>gi|4502303	ATP5O	cytoplasm,membrane,mitochondrion,nucleus	metabolic process,transport	catalytic activity,protein binding,transporter activity	ATP synthase subunit O, mitochondrial precursor
>gi|171906589	BCKDK	cytoplasm,mitochondrion,organelle lumen	metabolic process	catalytic activity,nucleotide binding,protein binding	[3-methyl-2-oxobutanoate dehydrogenase [lipoamide]] kinase, mitochondrial isoform a precursor
>gi|296531406	C21orf33,LOC102724023	cytoplasm,extracellular,mitochondrion			ES1 protein homolog, mitochondrial isoform Ia precursor
>gi|18105007	CAD	cytoplasm,cytosol,extracellular,nucleus,organelle lumen	development,metabolic process,reproduction,response to stimulus,transport	catalytic activity,metal ion binding,nucleotide binding,protein binding	CAD protein
>gi|21361794	CAND1	cytoplasm,extracellular,membrane,nucleus,organelle lumen	cell differentiation,cell organization and biogenesis,metabolic process,regulation of biological process,transport	protein binding	cullin-associated NEDD8-dissociated protein 1
>gi|157649073	CAP1	cytoplasm,cytoskeleton,extracellular,membrane	cell communication,cell differentiation,cell organization and biogenesis,cellular component movement,coagulation,development,metabolic process,regulation of biological process,response to stimulus,transport	protein binding	adenylyl cyclase-associated protein 1
>gi|330864679	CAPZB	cytoplasm,cytoskeleton,cytosol,extracellular,membrane	cell communication,cell differentiation,cell organization and biogenesis,cellular component movement,coagulation,development,regulation of biological process,response to stimulus	protein binding	F-actin-capping protein subunit beta isoform 2
>gi|5453603	CCT2	cytoplasm,cytoskeleton,cytosol,extracellular,nucleus,organelle lumen	cell organization and biogenesis,metabolic process,reproduction	nucleotide binding,protein binding	T-complex protein 1 subunit beta isoform 1
>gi|63162572	CCT3	cytoplasm,cytoskeleton,cytosol,extracellular,membrane	metabolic process,reproduction	RNA binding,nucleotide binding,protein binding	T-complex protein 1 subunit gamma isoform a
>gi|24307939	CCT5	cytoplasm,cytoskeleton,cytosol,extracellular,nucleus,organelle lumen	metabolic process,reproduction,response to stimulus	nucleotide binding,protein binding	T-complex protein 1 subunit epsilon
>gi|5453607	CCT7	cytoplasm,cytoskeleton,cytosol,extracellular,mitochondrion	metabolic process,reproduction	nucleotide binding,protein binding	T-complex protein 1 subunit eta isoform a
>gi|4502709	CDK1	cytoplasm,cytoskeleton,cytosol,extracellular,mitochondrion,nucleus,organelle lumen	cell communication,cell death,cell differentiation,cell division,cell organization and biogenesis,cell proliferation,cellular component movement,defense response,development,metabolic process,regulation of biological process,reproduction,response to stimulus,transport	catalytic activity,nucleotide binding,protein binding	cyclin-dependent kinase 1 isoform 1
>gi|14861834	CECR5	cytoplasm,mitochondrion		catalytic activity	cat eye syndrome critical region protein 5 isoform 2 precursor
>gi|5031635	CFL1	cytoplasm,cytoskeleton,extracellular,membrane,nucleus,organelle lumen	cell communication,cell death,cell differentiation,cell division,cell organization and biogenesis,cellular component movement,coagulation,defense response,development,metabolic process,regulation of biological process,response to stimulus,transport	protein binding	cofilin-1
>gi|5174419	CLPP	cytoplasm,mitochondrion,organelle lumen	cell organization and biogenesis,metabolic process	catalytic activity,nucleotide binding,protein binding	putative ATP-dependent Clp protease proteolytic subunit, mitochondrial precursor
>gi|7242140	CLPX	cytoplasm,membrane,mitochondrion,nucleus,organelle lumen	metabolic process,regulation of biological process	catalytic activity,enzyme regulator activity,metal ion binding,nucleotide binding,protein binding	ATP-dependent Clp protease ATP-binding subunit clpX-like, mitochondrial precursor
>gi|38373690	COPS4	cytoplasm,nucleus,organelle lumen	metabolic process	protein binding	COP9 signalosome complex subunit 4 isoform 1
>gi|38327625	CS	cytoplasm,extracellular,mitochondrion,nucleus,organelle lumen	metabolic process	RNA binding,catalytic activity	citrate synthase, mitochondrial precursor
>gi|29029559	CSE1L	cytoplasm,extracellular,membrane,nucleus,organelle lumen	cell death,cell proliferation,transport	protein binding,transporter activity	exportin-2 isoform 1
>gi|40789249	DARS2	cytoplasm,mitochondrion,nucleus,organelle lumen	cell organization and biogenesis,metabolic process	RNA binding,catalytic activity,nucleotide binding,protein binding	aspartate--tRNA ligase, mitochondrial
>gi|18426913	DBN1	cytoplasm,cytoskeleton,membrane	cell communication,cell differentiation,cell organization and biogenesis,cell proliferation,development,regulation of biological process	protein binding	drebrin isoform b
>gi|91199540	DLD	cytoplasm,mitochondrion,nucleus,organelle lumen,vacuole	cell differentiation,cellular homeostasis,development,metabolic process,regulation of biological process,reproduction	catalytic activity,nucleotide binding	dihydrolipoyl dehydrogenase, mitochondrial isoform 1 precursor
>gi|19923748	DLST	cytoplasm,membrane,mitochondrion,nucleus,organelle lumen	metabolic process	catalytic activity,protein binding	dihydrolipoyllysine-residue succinyltransferase component of 2-oxoglutarate dehydrogenase complex, mitochondrial isoform 1 precursor
>gi|205360838	DNAJA3	cytoplasm,cytoskeleton,cytosol,membrane,mitochondrion,nucleus,organelle lumen	cell communication,cell death,cell differentiation,cell organization and biogenesis,cell proliferation,defense response,development,metabolic process,regulation of biological process,response to stimulus	enzyme regulator activity,metal ion binding,nucleotide binding,protein binding	dnaJ homolog subfamily A member 3, mitochondrial isoform 1
>gi|308818200	DPYSL3	cytoplasm,cytoskeleton,cytosol,extracellular	cell differentiation,cell organization and biogenesis,cellular component movement,development,metabolic process,regulation of biological process,response to stimulus	catalytic activity,protein binding	dihydropyrimidinase-related protein 3 isoform 1
>gi|33350932	DYNC1H1	Golgi,cytoplasm,cytoskeleton,cytosol,extracellular	cell death,cell organization and biogenesis,cellular component movement,metabolic process,transport	RNA binding,catalytic activity,motor activity,nucleotide binding,protein binding	cytoplasmic dynein 1 heavy chain 1
>gi|70995211	ECH1	cytoplasm,extracellular,mitochondrion	metabolic process	catalytic activity,protein binding	delta(3,5)-Delta(2,4)-dienoyl-CoA isomerase, mitochondrial precursor
>gi|194097323	ECHS1	cytoplasm,mitochondrion,organelle lumen	metabolic process	catalytic activity,protein binding	enoyl-CoA hydratase, mitochondrial
>gi|260274832	ECI2	cytoplasm,mitochondrion,nucleus,organelle lumen	metabolic process	catalytic activity,protein binding	enoyl-CoA delta isomerase 2, mitochondrial isoform 2
>gi|4503483	EEF2	cytoplasm,cytosol,extracellular,nucleus	cell death,metabolic process,regulation of biological process	RNA binding,catalytic activity,nucleotide binding,protein binding,translation regulator activity	elongation factor 2
>gi|4758256	EIF2S1	cytoplasm,cytosol,extracellular,nucleus	cell communication,metabolic process,regulation of biological process,response to stimulus	RNA binding,protein binding	eukaryotic translation initiation factor 2 subunit 1
>gi|4503509	EIF3A	cytoplasm,cytosol,nucleus,organelle lumen	cell organization and biogenesis,metabolic process,regulation of biological process	RNA binding,protein binding,structural molecule activity	eukaryotic translation initiation factor 3 subunit A
>gi|302699245	EIF4G1	cytoplasm,cytosol	cell communication,cell death,metabolic process,regulation of biological process,response to stimulus	DNA binding,RNA binding,enzyme regulator activity,protein binding	eukaryotic translation initiation factor 4 gamma 1 isoform 6
>gi|145553959	ELAC2	cytoplasm,mitochondrion,nucleus	cell organization and biogenesis,metabolic process	RNA binding,catalytic activity,metal ion binding	zinc phosphodiesterase ELAC protein 2 isoform 1
>gi|62241042	EPRS	cytoplasm,cytosol	cell organization and biogenesis,defense response,metabolic process,regulation of biological process,response to stimulus	RNA binding,catalytic activity,nucleotide binding,protein binding	bifunctional glutamate/proline--tRNA ligase
>gi|24307899	ERAL1	cytoplasm,cytoskeleton,membrane,mitochondrion,organelle lumen	cell communication,cell organization and biogenesis,regulation of biological process,response to stimulus,transport	RNA binding,catalytic activity,nucleotide binding,transporter activity	GTPase Era, mitochondrial
>gi|4503607	ETFA	cytoplasm,mitochondrion,organelle lumen	metabolic process,transport	catalytic activity,nucleotide binding	electron transfer flavoprotein subunit alpha, mitochondrial isoform a
>gi|119703746	ETFDH	cytoplasm,membrane,mitochondrion,organelle lumen	metabolic process,response to stimulus,transport	catalytic activity,metal ion binding,nucleotide binding	electron transfer flavoprotein-ubiquinone oxidoreductase, mitochondrial isoform 1 precursor
>gi|66348062	FAHD1	cytoplasm,cytosol,membrane,mitochondrion,nucleus,organelle lumen	metabolic process	catalytic activity,metal ion binding	acylpyruvase FAHD1, mitochondrial isoform 1
>gi|41872631	FASN	Golgi,cytoplasm,cytosol,extracellular,membrane,mitochondrion	metabolic process,regulation of biological process,response to stimulus	RNA binding,catalytic activity,metal ion binding,nucleotide binding,protein binding	fatty acid synthase
>gi|384381462	FDXR	cytoplasm,membrane,mitochondrion,organelle lumen	metabolic process	catalytic activity,nucleotide binding,protein binding	NADPH:adrenodoxin oxidoreductase, mitochondrial isoform 3 precursor
>gi|4503729	FKBP4	cytoplasm,cytoskeleton,cytosol,extracellular,membrane,mitochondrion,nucleus,organelle lumen	cell communication,cell differentiation,cell organization and biogenesis,development,metabolic process,regulation of biological process,reproduction,response to stimulus,transport	RNA binding,catalytic activity,nucleotide binding,protein binding	peptidyl-prolyl cis-trans isomerase FKBP4
>gi|4503937	GBAS	cytoplasm,membrane,mitochondrion	metabolic process,regulation of biological process	protein binding	protein NipSnap homolog 2 isoform 1
>gi|18390331	GFM1	cytoplasm,mitochondrion	cell organization and biogenesis,metabolic process	RNA binding,catalytic activity,nucleotide binding,protein binding	elongation factor G, mitochondrial
>gi|19923640	GFM2	cytoplasm,mitochondrion	cell organization and biogenesis,metabolic process	RNA binding,catalytic activity,nucleotide binding	ribosome-releasing factor 2, mitochondrial isoform 1
>gi|373251164	GLS	cytoplasm,cytosol,mitochondrion,organelle lumen	cell communication,cell organization and biogenesis,metabolic process,regulation of biological process,response to stimulus,transport	catalytic activity,protein binding	glutaminase kidney isoform, mitochondrial isoform 2
>gi|4885281	GLUD1	cytoplasm,mitochondrion,organelle lumen	cell communication,metabolic process,regulation of biological process,transport	catalytic activity,nucleotide binding,protein binding	glutamate dehydrogenase 1, mitochondrial precursor
>gi|73486658	GOT2	cytoplasm,extracellular,membrane,mitochondrion,organelle lumen	metabolic process,response to stimulus,transport	RNA binding,catalytic activity	aspartate aminotransferase, mitochondrial isoform 1 precursor
>gi|50301238	GSR	cytoplasm,cytosol,extracellular,mitochondrion,organelle lumen	cellular homeostasis,metabolic process,regulation of biological process,reproduction	antioxidant activity,catalytic activity,nucleotide binding,protein binding	glutathione reductase, mitochondrial isoform 1 precursor
>gi|219842317	GSTK1	cytoplasm,extracellular,membrane,mitochondrion,organelle lumen	cell differentiation,metabolic process	antioxidant activity,catalytic activity,protein binding	glutathione S-transferase kappa 1 isoform b
>gi|296179427	HADH	cytoplasm,membrane,mitochondrion,nucleus,organelle lumen	cell communication,metabolic process,regulation of biological process,response to stimulus,transport	catalytic activity,nucleotide binding	hydroxyacyl-coenzyme A dehydrogenase, mitochondrial isoform 1 precursor
>gi|20127408	HADHA	cytoplasm,membrane,mitochondrion,nucleus,organelle lumen	metabolic process,response to stimulus	catalytic activity,nucleotide binding,protein binding	trifunctional enzyme subunit alpha, mitochondrial precursor
>gi|15029520	HARS2	cytoplasm,mitochondrion,organelle lumen	metabolic process	RNA binding,catalytic activity,nucleotide binding	probable histidine--tRNA ligase, mitochondrial isoform 1 precursor
>gi|23308751	HIBADH	cytoplasm,mitochondrion,organelle lumen	metabolic process	catalytic activity,nucleotide binding	3-hydroxyisobutyrate dehydrogenase, mitochondrial precursor
>gi|4758504	HSD17B10	cytoplasm,endoplasmic reticulum,membrane,mitochondrion,organelle lumen	cell differentiation,cell organization and biogenesis,development,metabolic process,reproduction	RNA binding,catalytic activity,nucleotide binding,protein binding	3-hydroxyacyl-CoA dehydrogenase type-2 isoform 1
>gi|40254986	HSDL2	cytoplasm,mitochondrion	metabolic process	catalytic activity,nucleotide binding	hydroxysteroid dehydrogenase-like protein 2 isoform 1
>gi|153792590	HSP90AA1	cell surface,cytoplasm,cytosol,extracellular,membrane,mitochondrion,nucleus,organelle lumen	cell communication,cell death,cell differentiation,cell organization and biogenesis,cellular component movement,defense response,development,metabolic process,regulation of biological process,response to stimulus,transport	RNA binding,catalytic activity,enzyme regulator activity,nucleotide binding,protein binding	heat shock protein HSP 90-alpha isoform 1
>gi|20149594	HSP90AB1	cell surface,cytoplasm,cytosol,extracellular,membrane,mitochondrion,nucleus	cell communication,cell death,cell differentiation,cell organization and biogenesis,cellular component movement,defense response,development,metabolic process,regulation of biological process,response to stimulus,transport	RNA binding,enzyme regulator activity,nucleotide binding,protein binding	heat shock protein HSP 90-beta isoform a
>gi|24234688	HSPA9	cell surface,cytoplasm,extracellular,mitochondrion,nucleus,organelle lumen	cell death,cell organization and biogenesis,metabolic process,regulation of biological process,transport	RNA binding,nucleotide binding,protein binding	stress-70 protein, mitochondrial precursor
>gi|31542947	HSPD1	cell surface,cytoplasm,cytosol,endosome,extracellular,membrane,mitochondrion,nucleus,organelle lumen	cell communication,cell death,cell organization and biogenesis,cell proliferation,defense response,development,metabolic process,regulation of biological process,response to stimulus	DNA binding,RNA binding,catalytic activity,nucleotide binding,protein binding	60 kDa heat shock protein, mitochondrial
>gi|4504523	HSPE1	cytoplasm,extracellular,mitochondrion,organelle lumen	cell death,metabolic process,regulation of biological process,response to stimulus	RNA binding,nucleotide binding,protein binding	10 kDa heat shock protein, mitochondrial
>gi|42544159	HSPH1	cytoplasm,cytoskeleton,cytosol,extracellular,nucleus,organelle lumen	metabolic process,regulation of biological process,response to stimulus	nucleotide binding,protein binding	heat shock protein 105 kDa isoform 1
>gi|94721241	IARS	cytoplasm,cytosol,extracellular,nucleus,organelle lumen	metabolic process,regulation of biological process	catalytic activity,nucleotide binding,protein binding	isoleucine--tRNA ligase, cytoplasmic
>gi|46852147	IARS2	cytoplasm,mitochondrion,organelle lumen	metabolic process,regulation of biological process	catalytic activity,nucleotide binding	isoleucine--tRNA ligase, mitochondrial precursor
>gi|58197556	IBA57	cytoplasm,mitochondrion	metabolic process	RNA binding,catalytic activity	putative transferase CAF17, mitochondrial precursor
>gi|5031777	IDH3A	cytoplasm,mitochondrion,nucleus,organelle lumen	metabolic process	catalytic activity,metal ion binding,nucleotide binding	isocitrate dehydrogenase [NAD] subunit alpha, mitochondrial precursor
>gi|28178821	IDH3B	cytoplasm,mitochondrion,nucleus,organelle lumen	metabolic process	catalytic activity,metal ion binding,nucleotide binding	isocitrate dehydrogenase [NAD] subunit beta, mitochondrial isoform a precursor
>gi|66933016	IMPDH2	cytoplasm,cytosol,extracellular,membrane,nucleus	cell organization and biogenesis,cell proliferation,development,metabolic process,response to stimulus	DNA binding,RNA binding,catalytic activity,metal ion binding,nucleotide binding,protein binding	inosine-5'-monophosphate dehydrogenase 2
>gi|4506787	IQGAP1	cytoplasm,cytoskeleton,extracellular,membrane,nucleus,organelle lumen	cell communication,cell differentiation,development,metabolic process,regulation of biological process,response to stimulus,transport	enzyme regulator activity,metal ion binding,protein binding	ras GTPase-activating-like protein IQGAP1
>gi|226958412	IVD	cytoplasm,membrane,mitochondrion,organelle lumen	metabolic process	catalytic activity,nucleotide binding	isovaleryl-CoA dehydrogenase, mitochondrial isoform 1 precursor
>gi|19923973	KCTD12	membrane	cell communication,cell organization and biogenesis,regulation of biological process,response to stimulus	RNA binding,protein binding	BTB/POZ domain-containing protein KCTD12
>gi|24432106	KIAA1967,CCAR2	chromosome,cytoplasm,mitochondrion,nucleus,organelle lumen,spliceosomal complex	cell communication,cell death,cell organization and biogenesis,metabolic process,regulation of biological process,response to stimulus	RNA binding,enzyme regulator activity,protein binding	cell cycle and apoptosis regulator protein 2
>gi|7661872	LARS2	cytoplasm,mitochondrion,organelle lumen	metabolic process,regulation of biological process	catalytic activity,nucleotide binding	probable leucine--tRNA ligase, mitochondrial
>gi|291575128	LDHB	cytoplasm,cytosol,extracellular,mitochondrion	metabolic process	catalytic activity,nucleotide binding,protein binding	L-lactate dehydrogenase B chain
>gi|6912482	LETM1	cytoplasm,membrane,mitochondrion	cell organization and biogenesis	metal ion binding,protein binding	LETM1 and EF-hand domain-containing protein 1, mitochondrial precursor
>gi|21396489	LONP1	cytoplasm,mitochondrion,organelle lumen	cell organization and biogenesis,metabolic process,regulation of biological process,response to stimulus	DNA binding,RNA binding,catalytic activity,nucleotide binding,protein binding	lon protease homolog, mitochondrial isoform 1 precursor
>gi|31621305	LRPPRC	chromosome,cytoplasm,cytoskeleton,membrane,mitochondrion,nucleus,organelle lumen	cell organization and biogenesis,cellular component movement,metabolic process,regulation of biological process,transport	DNA binding,RNA binding,protein binding	leucine-rich PPR motif-containing protein, mitochondrial precursor
>gi|24308207	LRRC47		metabolic process	RNA binding,catalytic activity,protein binding	leucine-rich repeat-containing protein 47
>gi|47519639	MAP4	cytoplasm,cytoskeleton,membrane	cell division,cell organization and biogenesis,cellular component movement	RNA binding,protein binding,structural molecule activity	microtubule-associated protein 4 isoform 1
>gi|14043022	MARS	cytoplasm,cytosol,extracellular,mitochondrion	metabolic process	RNA binding,catalytic activity,nucleotide binding	methionine--tRNA ligase, cytoplasmic
>gi|51243059	MCAT	cytoplasm,mitochondrion	metabolic process	RNA binding,catalytic activity	malonyl-CoA-acyl carrier protein transacylase, mitochondrial isoform a precursor
>gi|116805327	MCCC1	cytoplasm,cytosol,membrane,mitochondrion,organelle lumen	metabolic process	catalytic activity,metal ion binding,nucleotide binding,protein binding	methylcrotonoyl-CoA carboxylase subunit alpha, mitochondrial precursor
>gi|11545863	MCCC2	cytoplasm,cytosol,membrane,mitochondrion,organelle lumen	metabolic process	catalytic activity,nucleotide binding,protein binding	methylcrotonoyl-CoA carboxylase beta chain, mitochondrial
>gi|21735621	MDH2	cytoplasm,extracellular,membrane,mitochondrion,nucleus,organelle lumen	metabolic process	RNA binding,catalytic activity,nucleotide binding,protein binding	malate dehydrogenase, mitochondrial isoform 1 precursor
>gi|4505145	ME2	cytoplasm,mitochondrion,organelle lumen	metabolic process	catalytic activity,metal ion binding,nucleotide binding	NAD-dependent malic enzyme, mitochondrial isoform 1 precursor
>gi|156105687	MIPEP	cytoplasm,mitochondrion,organelle lumen	cell organization and biogenesis,metabolic process,transport	catalytic activity,metal ion binding	mitochondrial intermediate peptidase
>gi|16418349	MMAB	cytoplasm,mitochondrion,organelle lumen	metabolic process	catalytic activity,nucleotide binding	cob(I)yrinic acid a,c-diamide adenosyltransferase, mitochondrial precursor
>gi|26667177	MRPL46	cytoplasm,mitochondrion,ribosome	metabolic process	catalytic activity	39S ribosomal protein L46, mitochondrial
>gi|7662645	MRPS18B	cytoplasm,mitochondrion,nucleus,organelle lumen,ribosome	metabolic process	structural molecule activity	28S ribosomal protein S18b, mitochondrial
>gi|14269586	MRPS26	cytoplasm,mitochondrion,nucleus,organelle lumen,ribosome	metabolic process,response to stimulus	RNA binding	28S ribosomal protein S26, mitochondrial
>gi|186928854	MRPS31	cytoplasm,mitochondrion,nucleus,organelle lumen,ribosome		RNA binding,protein binding,structural molecule activity	28S ribosomal protein S31, mitochondrial
>gi|186928852	MRPS7	cytoplasm,cytosol,mitochondrion,ribosome	metabolic process	RNA binding,structural molecule activity	28S ribosomal protein S7, mitochondrial
>gi|33188463	MRPS9	cytoplasm,mitochondrion,nucleus,organelle lumen,ribosome	metabolic process,response to stimulus	RNA binding,protein binding,structural molecule activity	28S ribosomal protein S9, mitochondrial
>gi|222136639	MTHFD1	cytoplasm,cytosol,extracellular,mitochondrion	metabolic process	catalytic activity,nucleotide binding	C-1-tetrahydrofolate synthase, cytoplasmic
>gi|337756501	MTHFD1L	cytoplasm,cytosol,mitochondrion	metabolic process	catalytic activity,nucleotide binding,protein binding	monofunctional C1-tetrahydrofolate synthase, mitochondrial isoform 1 precursor
>gi|190194365	MTPAP	Golgi,cytoplasm,membrane,mitochondrion,nucleus,organelle lumen	cell death,metabolic process	RNA binding,catalytic activity,metal ion binding,nucleotide binding,protein binding	poly(A) RNA polymerase, mitochondrial precursor
>gi|12667788	MYH9	cytoplasm,cytoskeleton,cytosol,extracellular,membrane,mitochondrion,nucleus	cell communication,cell differentiation,cell division,cell organization and biogenesis,cellular component movement,development,metabolic process,regulation of biological process,reproduction,response to stimulus,transport	RNA binding,catalytic activity,motor activity,nucleotide binding,protein binding,transporter activity	myosin-9
>gi|146134341	NADK2,NADKD1	cytoplasm,mitochondrion	cell communication,metabolic process,regulation of biological process,response to stimulus	catalytic activity,nucleotide binding,protein binding	NAD kinase 2, mitochondrial isoform 1
>gi|21396487	NDUFAF7	cytoplasm,extracellular,mitochondrion	cell organization and biogenesis,metabolic process	catalytic activity,protein binding	NADH dehydrogenase [ubiquinone] complex I, assembly factor 7 isoform 1
>gi|316983160	NDUFS1	cytoplasm,membrane,mitochondrion	cell death,cell organization and biogenesis,metabolic process	catalytic activity,metal ion binding,protein binding	NADH-ubiquinone oxidoreductase 75 kDa subunit, mitochondrial isoform 5
>gi|32307132	NFS1	cytoplasm,cytosol,mitochondrion,nucleus,organelle lumen	cell organization and biogenesis,metabolic process	catalytic activity,protein binding	cysteine desulfurase, mitochondrial isoform a precursor
>gi|66392203	NME1-NME2		metabolic process	catalytic activity,nucleotide binding	NME1-NME2 protein
>gi|122939155	NNT	cytoplasm,membrane,mitochondrion	metabolic process,transport	catalytic activity,nucleotide binding,transporter activity	NAD(P) transhydrogenase, mitochondrial
>gi|156564401	NSF	Golgi,cytoplasm,cytosol,membrane,vacuole	cell communication,cell organization and biogenesis,metabolic process,regulation of biological process,response to stimulus,transport	RNA binding,catalytic activity,metal ion binding,nucleotide binding,protein binding	vesicle-fusing ATPase
>gi|39995082	NSUN2	cytoplasm,cytoskeleton,nucleus,organelle lumen	cell division,cell organization and biogenesis,metabolic process	RNA binding,catalytic activity	tRNA (cytosine(34)-C(5))-methyltransferase isoform 1
>gi|157384956	NUBPL	cytoplasm,mitochondrion	cell organization and biogenesis	metal ion binding,nucleotide binding	iron-sulfur protein NUBPL isoform 1 precursor
>gi|157739940	NUDT19	cytoplasm,mitochondrion	metabolic process	catalytic activity,metal ion binding,protein binding	nucleoside diphosphate-linked moiety X motif 19, mitochondrial precursor
>gi|4557817	OXCT1	cytoplasm,mitochondrion,organelle lumen	cell communication,cellular homeostasis,development,metabolic process,regulation of biological process,response to stimulus,transport	catalytic activity,protein binding	succinyl-CoA:3-ketoacid coenzyme A transferase 1, mitochondrial precursor
>gi|295821216	PCCB	cytoplasm,cytosol,mitochondrion,organelle lumen	metabolic process	catalytic activity,nucleotide binding	propionyl-CoA carboxylase beta chain, mitochondrial isoform 2 precursor
>gi|241982780	PDCD6IP	cytoplasm,cytoskeleton,cytosol,extracellular,membrane	cell death,cell division,transport	protein binding	programmed cell death 6-interacting protein isoform 2
>gi|189027129	PDE12	cytoplasm,mitochondrion,organelle lumen	metabolic process	catalytic activity,metal ion binding	2',5'-phosphodiesterase 12
>gi|4505689	PDK1	cytoplasm,mitochondrion,organelle lumen	cell communication,cell death,cell proliferation,metabolic process,regulation of biological process,response to stimulus	catalytic activity,nucleotide binding,protein binding	[Pyruvate dehydrogenase (acetyl-transferring)] kinase isozyme 1, mitochondrial isoform 2 precursor
>gi|12408675	PFDN2	Golgi,cytoplasm,mitochondrion,nucleus,organelle lumen	metabolic process	protein binding	prefoldin subunit 2
>gi|11321601	PFKP	cytoplasm,cytosol,extracellular,nucleus	cell organization and biogenesis,metabolic process	catalytic activity,metal ion binding,nucleotide binding,protein binding	6-phosphofructokinase type C isoform 1
>gi|40068518	PGD	cytoplasm,cytosol,extracellular,nucleus	metabolic process	catalytic activity,nucleotide binding	6-phosphogluconate dehydrogenase, decarboxylating
>gi|4505763	PGK1	cytoplasm,cytosol,extracellular	cell differentiation,metabolic process	catalytic activity,nucleotide binding,protein binding	phosphoglycerate kinase 1
>gi|334085248	PITRM1	cytoplasm,mitochondrion,nucleus,organelle lumen	metabolic process,regulation of biological process	catalytic activity,enzyme regulator activity,metal ion binding	presequence protease, mitochondrial isoform 1 precursor
>gi|209862851	PLS3	cytoplasm	development	metal ion binding,protein binding	plastin-3 isoform 1
>gi|24308013	PMPCA	cytoplasm,extracellular,membrane,mitochondrion,organelle lumen	cell organization and biogenesis,metabolic process,transport	catalytic activity,metal ion binding	mitochondrial-processing peptidase subunit alpha isoform 1 precursor
>gi|94538354	PMPCB	cytoplasm,membrane,mitochondrion,organelle lumen	cell organization and biogenesis,metabolic process,transport	catalytic activity,metal ion binding	mitochondrial-processing peptidase subunit beta precursor
>gi|188528628	PNPT1	cytoplasm,membrane,mitochondrion	cell organization and biogenesis,metabolic process,regulation of biological process,response to stimulus,transport	RNA binding,catalytic activity,protein binding	polyribonucleotide nucleotidyltransferase 1, mitochondrial precursor
>gi|7661672	POLDIP2	cytoplasm,mitochondrion,nucleus,organelle lumen		DNA binding	polymerase delta-interacting protein 2 isoform 1
>gi|187171277	POLG	cytoplasm,membrane,mitochondrion,organelle lumen	cell death,cell organization and biogenesis,metabolic process,response to stimulus	DNA binding,catalytic activity,protein binding	DNA polymerase subunit gamma-1
>gi|110618253	POLRMT	cytoplasm,mitochondrion,organelle lumen	cell organization and biogenesis,metabolic process	DNA binding,RNA binding,catalytic activity,protein binding	DNA-directed RNA polymerase, mitochondrial precursor
>gi|11056044	PPA1	cytoplasm,cytosol,extracellular	metabolic process	catalytic activity,metal ion binding	inorganic pyrophosphatase
>gi|5031987	PPIF	cytoplasm,membrane,mitochondrion,organelle lumen	cell communication,cell death,cell organization and biogenesis,metabolic process,regulation of biological process,response to stimulus,transport	catalytic activity,protein binding	peptidyl-prolyl cis-trans isomerase F, mitochondrial precursor
>gi|21361399	PPP2R1A	chromosome,cytoplasm,cytoskeleton,cytosol,membrane,mitochondrion,nucleus	cell communication,cell death,cell differentiation,cell growth,cell organization and biogenesis,metabolic process,regulation of biological process,response to stimulus	catalytic activity,enzyme regulator activity,protein binding	serine/threonine-protein phosphatase 2A 65 kDa regulatory subunit A alpha isoform
>gi|5802974	PRDX3	cytoplasm,cytosol,endosome,mitochondrion,organelle lumen	cell death,cell differentiation,cell organization and biogenesis,cell proliferation,development,metabolic process,regulation of biological process,reproduction,response to stimulus	antioxidant activity,catalytic activity,enzyme regulator activity,protein binding	thioredoxin-dependent peroxide reductase, mitochondrial isoform a precursor
>gi|13654237	PRKDC	cytoplasm,cytosol,nucleus,organelle lumen	cell communication,cell death,cell differentiation,cell organization and biogenesis,defense response,development,metabolic process,regulation of biological process,reproduction,response to stimulus	DNA binding,RNA binding,catalytic activity,nucleotide binding,protein binding	DNA-dependent protein kinase catalytic subunit isoform 1
>gi|195539395	PSMC6	cytoplasm,cytosol,extracellular,membrane,nucleus,organelle lumen,proteasome	cell communication,cell death,metabolic process,regulation of biological process,response to stimulus	RNA binding,catalytic activity,nucleotide binding,protein binding	26S protease regulatory subunit 10B
>gi|25777600	PSMD1	cytoplasm,cytosol,nucleus,organelle lumen,proteasome	cell communication,cell death,metabolic process,regulation of biological process,response to stimulus	enzyme regulator activity	26S proteasome non-ATPase regulatory subunit 1 isoform 1
>gi|394953908	PSMD11	cytoplasm,cytosol,nucleus,organelle lumen,proteasome	cell communication,cell death,cell differentiation,cell organization and biogenesis,metabolic process,regulation of biological process,response to stimulus	protein binding	26S proteasome non-ATPase regulatory subunit 11
>gi|25777612	PSMD3	cytoplasm,cytosol,extracellular,nucleus,organelle lumen,proteasome	cell communication,cell death,metabolic process,regulation of biological process,response to stimulus	enzyme regulator activity,protein binding	26S proteasome non-ATPase regulatory subunit 3
>gi|25777615	PSMD7	cytoplasm,cytosol,extracellular,nucleus,organelle lumen,proteasome	cell communication,cell death,metabolic process,regulation of biological process,response to stimulus	protein binding	26S proteasome non-ATPase regulatory subunit 7
>gi|38683855	PTCD3	cytoplasm,mitochondrion	cell organization and biogenesis,metabolic process,regulation of biological process	RNA binding	pentatricopeptide repeat domain-containing protein 3, mitochondrial precursor
>gi|21361454	PYCR2	cytoplasm	metabolic process	catalytic activity,nucleotide binding	pyrroline-5-carboxylate reductase 2 isoform 1
>gi|197100773	RARS2	cytoplasm,mitochondrion,organelle lumen	metabolic process	RNA binding,catalytic activity,nucleotide binding	probable arginine--tRNA ligase, mitochondrial precursor
>gi|15431290	RPL11	cytoplasm,cytosol,extracellular,nucleus,organelle lumen,ribosome	cell organization and biogenesis,metabolic process,transport	RNA binding,protein binding,structural molecule activity	60S ribosomal protein L11 isoform 1
>gi|4506685	RPS13	cytoplasm,cytosol,extracellular,nucleus,organelle lumen,ribosome	cell organization and biogenesis,metabolic process,regulation of biological process,transport	RNA binding,protein binding,structural molecule activity	40S ribosomal protein S13
>gi|8923421	SARS2	cytoplasm,cytoskeleton,membrane,mitochondrion,organelle lumen	cell organization and biogenesis,metabolic process	RNA binding,catalytic activity,nucleotide binding	serine--tRNA ligase, mitochondrial isoform b precursor
>gi|156416003	SDHA	cytoplasm,membrane,mitochondrion	development,metabolic process,transport	catalytic activity,nucleotide binding,protein binding	succinate dehydrogenase [ubiquinone] flavoprotein subunit, mitochondrial
>gi|115387094	SDHB	cytoplasm,membrane,mitochondrion	metabolic process,transport	catalytic activity,metal ion binding,protein binding	succinate dehydrogenase [ubiquinone] iron-sulfur subunit, mitochondrial precursor
>gi|19923315	SHMT2	cytoplasm,cytoskeleton,extracellular,membrane,mitochondrion,organelle lumen	cell organization and biogenesis,cell proliferation,metabolic process,regulation of biological process	catalytic activity,protein binding	serine hydroxymethyltransferase, mitochondrial isoform 1 precursor
>gi|13654278	SLIRP	cytoplasm,mitochondrion,nucleus	metabolic process,regulation of biological process	RNA binding,nucleotide binding	SRA stem-loop-interacting RNA-binding protein, mitochondrial isoform 1 precursor
>gi|50658063	SMC4	chromosome,cytoplasm,cytoskeleton,cytosol,membrane,nucleus,organelle lumen	cell division,cell organization and biogenesis,metabolic process,reproduction,response to stimulus,transport	catalytic activity,motor activity,nucleotide binding,protein binding,transporter activity	structural maintenance of chromosomes protein 4 isoform 1
>gi|77404397	SND1	cytoplasm,extracellular,mitochondrion,nucleus	metabolic process,regulation of biological process	RNA binding,catalytic activity,protein binding	staphylococcal nuclease domain-containing protein 1
>gi|374671775	SSBP1	cytoplasm,extracellular,mitochondrion,nucleus,organelle lumen	cell organization and biogenesis,metabolic process,regulation of biological process	DNA binding,RNA binding,protein binding	single-stranded DNA-binding protein, mitochondrial precursor
>gi|11321583	SUCLA2	cytoplasm,extracellular,mitochondrion,organelle lumen	metabolic process	catalytic activity,metal ion binding,nucleotide binding,protein binding	succinyl-CoA ligase [ADP-forming] subunit beta, mitochondrial precursor
>gi|109452591	SUCLG1	cytoplasm,membrane,mitochondrion,organelle lumen	metabolic process	RNA binding,catalytic activity,nucleotide binding,protein binding	succinyl-CoA ligase [ADP/GDP-forming] subunit alpha, mitochondrial precursor
>gi|31543667	SUPV3L1	cytoplasm,mitochondrion,nucleus,organelle lumen	cell death,cell growth,cell organization and biogenesis,metabolic process,regulation of biological process	DNA binding,RNA binding,catalytic activity,nucleotide binding,protein binding	ATP-dependent RNA helicase SUPV3L1, mitochondrial precursor
>gi|20070344	TARS2	cytoplasm,mitochondrion,organelle lumen	cell organization and biogenesis,metabolic process	catalytic activity,nucleotide binding	threonine--tRNA ligase, mitochondrial isoform a
>gi|387912543	TBRG4	cytoplasm,mitochondrion	cell proliferation,metabolic process,regulation of biological process	RNA binding,catalytic activity	protein TBRG4 isoform 3
>gi|57863257	TCP1	Golgi,chromosome,cytoplasm,cytoskeleton,cytosol,extracellular,membrane,nucleus,organelle lumen	cell organization and biogenesis,metabolic process,reproduction	RNA binding,nucleotide binding,protein binding	T-complex protein 1 subunit alpha isoform a
>gi|4507401	TFAM	cytoplasm,mitochondrion,nucleus,organelle lumen	cell organization and biogenesis,metabolic process,regulation of biological process	DNA binding,RNA binding,protein binding	transcription factor A, mitochondrial isoform 1 precursor
>gi|153792148	THNSL1	cytoplasm,mitochondrion,nucleus,organelle lumen	metabolic process	catalytic activity,nucleotide binding	threonine synthase-like 1
>gi|384475521	TKT	cytoplasm,cytosol,endoplasmic reticulum,extracellular,membrane,nucleus,organelle lumen	metabolic process,regulation of biological process	catalytic activity,metal ion binding,protein binding	transketolase isoform 2
>gi|226529917	TPI1	cytoplasm,cytosol,extracellular,nucleus	development,metabolic process	catalytic activity,protein binding	triosephosphate isomerase isoform 2
>gi|155722983	TRAP1	cytoplasm,membrane,mitochondrion,nucleus,organelle lumen	metabolic process,regulation of biological process,response to stimulus	RNA binding,nucleotide binding,protein binding	heat shock protein 75 kDa, mitochondrial isoform 1 precursor
>gi|291084500	TSFM	cytoplasm,mitochondrion,nucleus	metabolic process,regulation of biological process	RNA binding,protein binding	elongation factor Ts, mitochondrial isoform 1 precursor
>gi|22035672	TXNRD2	cytoplasm,mitochondrion,organelle lumen	cellular homeostasis,development,metabolic process,regulation of biological process,response to stimulus	antioxidant activity,catalytic activity,nucleotide binding,protein binding	thioredoxin reductase 2, mitochondrial isoform 1 precursor
>gi|23510338	UBA1	extracellular,nucleus	cell death,metabolic process	RNA binding,catalytic activity,nucleotide binding,protein binding	ubiquitin-like modifier-activating enzyme 1
>gi|50592988	UQCRC2	cytoplasm,membrane,mitochondrion	metabolic process,transport	catalytic activity,metal ion binding,protein binding	cytochrome b-c1 complex subunit 2, mitochondrial precursor
>gi|5454158	VARS	cytoplasm,cytosol,mitochondrion	metabolic process,regulation of biological process	catalytic activity,nucleotide binding,protein binding	valine--tRNA ligase
>gi|268370297	VARS2	cytoplasm,membrane,mitochondrion	metabolic process	catalytic activity,nucleotide binding	valine--tRNA ligase, mitochondrial isoform 1
>gi|7669550	VCL	cytoplasm,cytoskeleton,cytosol,extracellular,membrane	cell organization and biogenesis,cellular component movement,coagulation,regulation of biological process,response to stimulus,transport	catalytic activity,protein binding,structural molecule activity	vinculin isoform meta-VCL
>gi|57863271	VWA8	cytoplasm,extracellular,mitochondrion	metabolic process	catalytic activity,nucleotide binding,protein binding	von Willebrand factor A domain-containing protein 8 isoform a precursor
>gi|7710154	WARS2	cytoplasm,mitochondrion,organelle lumen	cell differentiation,development,metabolic process	catalytic activity,nucleotide binding	tryptophan--tRNA ligase, mitochondrial isoform 1 precursor
>gi|11559925	XPNPEP3	cytoplasm,mitochondrion	metabolic process	catalytic activity,metal ion binding	probable Xaa-Pro aminopeptidase 3 isoform 1
>gi|94681057	YARS2	cytoplasm,mitochondrion,organelle lumen	cell organization and biogenesis,metabolic process	RNA binding,catalytic activity,nucleotide binding,protein binding	tyrosine--tRNA ligase, mitochondrial precursor
>gi|5803227	YWHAQ	cytoplasm,cytosol,extracellular,membrane	cell communication,cell death,cell organization and biogenesis,development,metabolic process,regulation of biological process,response to stimulus,transport	protein binding	14-3-3 protein theta

## Sheet: X-ChIP enriched all
Key	GENE Official symbol	GO_SLIM_CC	GO_SLIM_BP	GO_SLIM_MF	DESC
>gi|38569417	AARS2	cytoplasm,mitochondrion	cell organization and biogenesis,metabolic process	RNA binding,catalytic activity,metal ion binding,nucleotide binding	alanine--tRNA ligase, mitochondrial
>gi|13027640	AASS	cytoplasm,mitochondrion,organelle lumen	cell organization and biogenesis,metabolic process	catalytic activity,nucleotide binding	alpha-aminoadipic semialdehyde synthase, mitochondrial
>gi|38679950	ABAT	cytoplasm,mitochondrion,organelle lumen	cell communication,metabolic process,reproduction,response to stimulus,transport	catalytic activity,protein binding	4-aminobutyrate aminotransferase, mitochondrial precursor
>gi|171184400	ABCB10	cytoplasm,membrane,mitochondrion	metabolic process,transport	catalytic activity,nucleotide binding,protein binding,transporter activity	ATP-binding cassette sub-family B member 10, mitochondrial
>gi|8923001	ABHD10	cytoplasm,cytosol,mitochondrion	metabolic process	catalytic activity	mycophenolic acid acyl-glucuronide esterase, mitochondrial isoform 1 precursor
>gi|23200008	ABHD11	cytoplasm,endoplasmic reticulum,membrane,mitochondrion	metabolic process,transport	catalytic activity	alpha/beta hydrolase domain-containing protein 11 isoform 1
>gi|167614485	ACAA2	cytoplasm,membrane,mitochondrion	cell communication,cell death,cell organization and biogenesis,metabolic process,regulation of biological process,response to stimulus,transport	RNA binding,catalytic activity,protein binding	3-ketoacyl-CoA thiolase, mitochondrial
>gi|211971008	ACAD10	cytoplasm,mitochondrion	metabolic process	catalytic activity,nucleotide binding	acyl-CoA dehydrogenase family member 10 isoform a
>gi|21361497	ACAD9	cytoplasm,mitochondrion,nucleus	metabolic process	catalytic activity,nucleotide binding	acyl-CoA dehydrogenase family member 9, mitochondrial
>gi|187960098	ACADM	cytoplasm,membrane,mitochondrion,nucleus,organelle lumen	cell differentiation,cell organization and biogenesis,development,metabolic process,regulation of biological process,response to stimulus	catalytic activity,nucleotide binding,protein binding	medium-chain specific acyl-CoA dehydrogenase, mitochondrial isoform b precursor
>gi|4501859	ACADSB	cytoplasm,mitochondrion,organelle lumen	metabolic process	catalytic activity,nucleotide binding	short/branched chain specific acyl-CoA dehydrogenase, mitochondrial precursor
>gi|394025723	ACADVL	cytoplasm,membrane,mitochondrion,nucleus,organelle lumen	cell communication,cell differentiation,metabolic process,regulation of biological process,response to stimulus	catalytic activity,nucleotide binding	very long-chain specific acyl-CoA dehydrogenase, mitochondrial isoform 3
>gi|4557237	ACAT1	cytoplasm,extracellular,membrane,mitochondrion,organelle lumen	cell organization and biogenesis,development,metabolic process,response to stimulus	catalytic activity,metal ion binding,protein binding	acetyl-CoA acetyltransferase, mitochondrial precursor
>gi|9910180	ACN9	cytoplasm,mitochondrion	metabolic process,regulation of biological process		protein ACN9 homolog, mitochondrial precursor
>gi|4501867	ACO2	cytoplasm,mitochondrion,nucleus,organelle lumen	cell death,metabolic process	catalytic activity,metal ion binding	aconitate hydratase, mitochondrial precursor
>gi|81230485	ACOT1	cytoplasm,cytosol,mitochondrion	metabolic process	catalytic activity	acyl-coenzyme A thioesterase 1
>gi|8923812	ACOT13	cytoplasm,mitochondrion,nucleus	cell organization and biogenesis,metabolic process	catalytic activity	acyl-coenzyme A thioesterase 13 isoform 1
>gi|81295407	ACOT9	cytoplasm,mitochondrion	metabolic process	catalytic activity	acyl-coenzyme A thioesterase 9, mitochondrial isoform a precursor
>gi|156151445	ACSF2	cytoplasm,mitochondrion	metabolic process	catalytic activity,nucleotide binding	acyl-CoA synthetase family member 2, mitochondrial isoform 2 precursor
>gi|187761345	ACSF3	cytoplasm,mitochondrion	metabolic process	catalytic activity,nucleotide binding	acyl-CoA synthetase family member 3, mitochondrial isoform 1 precursor
>gi|28416953	ACSS1	cytoplasm,mitochondrion,organelle lumen	metabolic process,response to stimulus	catalytic activity,nucleotide binding,protein binding	acetyl-coenzyme A synthetase 2-like, mitochondrial isoform 1 precursor
>gi|34147522	ADCK3	cytoplasm,mitochondrion	cell death,metabolic process	catalytic activity,nucleotide binding	chaperone activity of bc1 complex-like, mitochondrial
>gi|27363457	ADCK4	cytoplasm,cytosol,membrane,mitochondrion	metabolic process	catalytic activity	aarF domain-containing protein kinase 4 isoform a
>gi|8923417	ADPRHL2	cytoplasm,mitochondrion,nucleus,organelle lumen	metabolic process	catalytic activity,metal ion binding	poly(ADP-ribose) glycohydrolase ARH3
>gi|300192933	AFG3L2	cytoplasm,membrane,mitochondrion	cell death,cell differentiation,cell organization and biogenesis,development,metabolic process,regulation of biological process,response to stimulus	catalytic activity,metal ion binding,nucleotide binding,protein binding	AFG3-like protein 2
>gi|19923437	AK3	cytoplasm,mitochondrion,organelle lumen	coagulation,metabolic process,response to stimulus	catalytic activity,nucleotide binding,protein binding	GTP:AMP phosphotransferase AK3, mitochondrial isoform a
>gi|53832003	AK4,LOC100507855	cytoplasm,mitochondrion,organelle lumen	development,metabolic process,response to stimulus	catalytic activity,nucleotide binding	adenylate kinase 4, mitochondrial
>gi|21361368	ALDH18A1	cytoplasm,membrane,mitochondrion	metabolic process	RNA binding,catalytic activity,nucleotide binding	delta-1-pyrroline-5-carboxylate synthase isoform 1
>gi|25777730	ALDH1B1	cytoplasm,mitochondrion,nucleus,organelle lumen	metabolic process	catalytic activity	aldehyde dehydrogenase X, mitochondrial precursor
>gi|25777732	ALDH2	cytoplasm,extracellular,mitochondrion,organelle lumen	cell communication,metabolic process,response to stimulus	catalytic activity	aldehyde dehydrogenase, mitochondrial isoform 1 precursor
>gi|25777734	ALDH4A1	cytoplasm,mitochondrion,organelle lumen	metabolic process	catalytic activity,protein binding	delta-1-pyrroline-5-carboxylate dehydrogenase, mitochondrial isoform a precursor
>gi|25777721	ALDH5A1	cytoplasm,mitochondrion,organelle lumen	cell communication,cell organization and biogenesis,development,metabolic process,transport	catalytic activity,protein binding	succinate-semialdehyde dehydrogenase, mitochondrial isoform 1 precursor
>gi|11095441	ALDH6A1	cytoplasm,mitochondrion,nucleus,organelle lumen	cell differentiation,metabolic process	RNA binding,catalytic activity	methylmalonate-semialdehyde dehydrogenase [acylating], mitochondrial isoform 1 precursor
>gi|188035924	ALDH7A1	cytoplasm,cytosol,mitochondrion,nucleus,organelle lumen	metabolic process	catalytic activity,protein binding	alpha-aminoadipic semialdehyde dehydrogenase isoform 1 precursor
>gi|115387104	ALDH9A1	cytoplasm,cytosol,extracellular,membrane,mitochondrion	cell communication,development,metabolic process	catalytic activity,nucleotide binding,protein binding	4-trimethylaminobutyraldehyde dehydrogenase
>gi|91984773	APOA1BP	cytoplasm,extracellular,mitochondrion	cell organization and biogenesis,metabolic process	catalytic activity,metal ion binding,nucleotide binding,protein binding	NAD(P)H-hydrate epimerase precursor
>gi|4502215	ARG2	cytoplasm,mitochondrion,organelle lumen	cell death,defense response,development,metabolic process,regulation of biological process,reproduction,response to stimulus,transport	catalytic activity,metal ion binding,protein binding	arginase-2, mitochondrial precursor
>gi|32189394	ATP5B	cell surface,cytoplasm,extracellular,membrane,mitochondrion,nucleus,organelle lumen	cellular component movement,cellular homeostasis,development,metabolic process,regulation of biological process,transport	catalytic activity,metal ion binding,nucleotide binding,protein binding,receptor activity,transporter activity	ATP synthase subunit beta, mitochondrial precursor
>gi|50345991	ATP5D	cytoplasm,membrane,mitochondrion,organelle lumen	metabolic process,response to stimulus,transport	catalytic activity,nucleotide binding,protein binding,transporter activity	ATP synthase subunit delta, mitochondrial precursor
>gi|21361565	ATP5F1	cytoplasm,membrane,mitochondrion,nucleus,organelle lumen	development,metabolic process,transport	catalytic activity,protein binding,transporter activity	ATP synthase F(0) complex subunit B1, mitochondrial precursor
>gi|5453559	ATP5H	cytoplasm,membrane,mitochondrion	metabolic process,transport	catalytic activity,transporter activity	ATP synthase subunit d, mitochondrial isoform a
>gi|311893396	ATP5J2-PTCD1				ATP5J2-PTCD1 fusion protein
>gi|4502303	ATP5O	cytoplasm,membrane,mitochondrion,nucleus	metabolic process,transport	catalytic activity,protein binding,transporter activity	ATP synthase subunit O, mitochondrial precursor
>gi|51558774	ATP5S	cytoplasm,membrane,mitochondrion	metabolic process,transport	metal ion binding,transporter activity	ATP synthase subunit s, mitochondrial isoform a precursor
>gi|344179096	ATPAF1	cytoplasm,mitochondrion	cell organization and biogenesis	protein binding	ATP synthase mitochondrial F1 complex assembly factor 1 isoform 1 precursor
>gi|21735485	ATPAF2	cytoplasm,mitochondrion,nucleus,organelle lumen	cell organization and biogenesis	protein binding	ATP synthase mitochondrial F1 complex assembly factor 2
>gi|50658084	BCAT2	cytoplasm,mitochondrion,nucleus,organelle lumen	development,metabolic process,reproduction,transport	catalytic activity	branched-chain-amino-acid aminotransferase, mitochondrial isoform a precursor
>gi|11386135	BCKDHA	cytoplasm,mitochondrion,organelle lumen	metabolic process,response to stimulus	catalytic activity,metal ion binding,protein binding	2-oxoisovalerate dehydrogenase subunit alpha, mitochondrial isoform 1 precursor
>gi|171906589	BCKDK	cytoplasm,mitochondrion,organelle lumen	metabolic process	catalytic activity,nucleotide binding,protein binding	[3-methyl-2-oxobutanoate dehydrogenase [lipoamide]] kinase, mitochondrial isoform a precursor
>gi|156139135	C14orf159	cytoplasm,membrane,mitochondrion		RNA binding	UPF0317 protein C14orf159, mitochondrial isoform b precursor
>gi|4502491	C1QBP	cell surface,cytoplasm,cytosol,extracellular,membrane,mitochondrion,nucleus,organelle lumen	cell communication,cell death,cell differentiation,cell organization and biogenesis,cellular component movement,coagulation,defense response,development,metabolic process,regulation of biological process,response to stimulus	RNA binding,protein binding	complement component 1 Q subcomponent-binding protein, mitochondrial precursor
>gi|16506297	C20orf72,MGME1	cytoplasm,mitochondrion	cell organization and biogenesis,metabolic process,response to stimulus	catalytic activity	mitochondrial genome maintenance exonuclease 1
>gi|296531406	C21orf33,LOC102724023	cytoplasm,extracellular,mitochondrion			ES1 protein homolog, mitochondrial isoform Ia precursor
>gi|13375695	CARS2	cytoplasm,cytosol,mitochondrion,organelle lumen	metabolic process	catalytic activity,metal ion binding,nucleotide binding	probable cysteine--tRNA ligase, mitochondrial
>gi|40254992	CBR4	cytoplasm,mitochondrion,organelle lumen	cell organization and biogenesis,metabolic process	catalytic activity,nucleotide binding,protein binding	carbonyl reductase family member 4
>gi|56713254	CCBL2	cytoplasm,mitochondrion	metabolic process	RNA binding,catalytic activity,protein binding	kynurenine--oxoglutarate transaminase 3 isoform 1
>gi|379698839	CCDC51	cytoplasm,membrane,mitochondrion,nucleus,organelle lumen	metabolic process	catalytic activity	coiled-coil domain-containing protein 51 isoform 1
>gi|28872782	CDK5RAP1	cytoplasm	cell differentiation,development,metabolic process,regulation of biological process	catalytic activity,metal ion binding,protein binding	CDK5 regulatory subunit-associated protein 1 isoform a
>gi|56118234	CENPV	chromosome,cytoplasm,cytoskeleton,nucleus,organelle lumen	cell division,cell organization and biogenesis,cellular component movement,metabolic process,regulation of biological process	catalytic activity	centromere protein V
>gi|7705851	CHCHD2	cytoplasm,mitochondrion			coiled-coil-helix-coiled-coil-helix domain-containing protein 2, mitochondrial precursor
>gi|5174419	CLPP	cytoplasm,mitochondrion,organelle lumen	cell organization and biogenesis,metabolic process	catalytic activity,nucleotide binding,protein binding	putative ATP-dependent Clp protease proteolytic subunit, mitochondrial precursor
>gi|7242140	CLPX	cytoplasm,membrane,mitochondrion,nucleus,organelle lumen	metabolic process,regulation of biological process	catalytic activity,enzyme regulator activity,metal ion binding,nucleotide binding,protein binding	ATP-dependent Clp protease ATP-binding subunit clpX-like, mitochondrial precursor
>gi|355594753	CLU	cytoplasm,cytosol,endoplasmic reticulum,extracellular,membrane,mitochondrion,nucleus,organelle lumen	cell communication,cell death,cell differentiation,cell organization and biogenesis,cell proliferation,coagulation,defense response,development,metabolic process,regulation of biological process,response to stimulus,transport	catalytic activity,protein binding	clusterin preproprotein
>gi|45545437	CLYBL	cytoplasm,mitochondrion	metabolic process	catalytic activity,metal ion binding	citrate lyase subunit beta-like protein, mitochondrial precursor
>gi|116063536	COQ5	cytoplasm,mitochondrion	metabolic process	catalytic activity	2-methoxy-6-polyprenyl-1,4-benzoquinol methylase, mitochondrial precursor
>gi|32967305	COQ6	Golgi,cytoplasm,mitochondrion	metabolic process	catalytic activity,nucleotide binding	ubiquinone biosynthesis monooxygenase COQ6 isoform a
>gi|319918873	CORO7-PAM16	membrane		protein binding	CORO7-PAM16 protein
>gi|251831110	COX2	cytoplasm,membrane,mitochondrion	development,metabolic process,reproduction,response to stimulus,transport	catalytic activity,metal ion binding,transporter activity	cytochrome c oxidase subunit 2
>gi|4502981	COX4I1	cytoplasm,membrane,mitochondrion,nucleus	metabolic process,response to stimulus,transport	catalytic activity,protein binding,transporter activity	cytochrome c oxidase subunit 4 isoform 1, mitochondrial precursor
>gi|190885499	COX5A	cytoplasm,membrane,mitochondrion	metabolic process,transport	catalytic activity,metal ion binding,transporter activity	cytochrome c oxidase subunit 5A, mitochondrial precursor
>gi|17017988	COX5B	cytoplasm,membrane,mitochondrion	metabolic process,transport	catalytic activity,metal ion binding,transporter activity	cytochrome c oxidase subunit 5B, mitochondrial precursor
>gi|41393599	CPOX	cytoplasm,membrane,mitochondrion	metabolic process,response to stimulus	catalytic activity,protein binding,structural molecule activity	coproporphyrinogen-III oxidase, mitochondrial precursor
>gi|4503023	CPT2	cytoplasm,membrane,mitochondrion,nucleus,organelle lumen	metabolic process,regulation of biological process,transport	catalytic activity	carnitine O-palmitoyltransferase 2, mitochondrial precursor
>gi|194239674	CRYZ	Golgi,cytoplasm,cytosol,extracellular	cell organization and biogenesis,metabolic process,response to stimulus	RNA binding,catalytic activity,metal ion binding,nucleotide binding	quinone oxidoreductase isoform a
>gi|38327625	CS	cytoplasm,extracellular,mitochondrion,nucleus,organelle lumen	metabolic process	RNA binding,catalytic activity	citrate synthase, mitochondrial precursor
>gi|4503101	CSRP2	nucleus	cell differentiation,development	metal ion binding	cysteine and glycine-rich protein 2
>gi|4885165	CSTA	cytoplasm,cytoskeleton,extracellular,nucleus	cell differentiation,development,metabolic process,regulation of biological process	enzyme regulator activity,protein binding,structural molecule activity	cystatin-A
>gi|4503143	CTSD	cytoplasm,extracellular,mitochondrion,organelle lumen,vacuole	cell communication,cell death,cell organization and biogenesis,metabolic process,response to stimulus	catalytic activity,protein binding	cathepsin D preproprotein
>gi|315434212	DAP3	cytoplasm,mitochondrion,nucleus,organelle lumen,ribosome	cell communication,cell death,cell organization and biogenesis,regulation of biological process,response to stimulus	RNA binding,protein binding	28S ribosomal protein S29, mitochondrial isoform 1
>gi|40789249	DARS2	cytoplasm,mitochondrion,nucleus,organelle lumen	cell organization and biogenesis,metabolic process	RNA binding,catalytic activity,nucleotide binding,protein binding	aspartate--tRNA ligase, mitochondrial
>gi|392494079	DBT	cytoplasm,cytoskeleton,mitochondrion,organelle lumen	metabolic process	catalytic activity	lipoamide acyltransferase component of branched-chain alpha-keto acid dehydrogenase complex, mitochondrial precursor
>gi|7705925	DCXR	cytoplasm,cytoskeleton,extracellular,membrane,nucleus	cell organization and biogenesis,metabolic process	catalytic activity,nucleotide binding	L-xylulose reductase isoform 1
>gi|256773275	DDX28	cytoplasm,mitochondrion,nucleus,organelle lumen	metabolic process	RNA binding,catalytic activity,nucleotide binding	probable ATP-dependent RNA helicase DDX28
>gi|38788380	DHTKD1	cytoplasm,mitochondrion	cell death,metabolic process	catalytic activity	probable 2-oxoglutarate dehydrogenase E1 component DHKTD1, mitochondrial
>gi|20336294	DHX30	cytoplasm,mitochondrion,organelle lumen	metabolic process	RNA binding,catalytic activity,nucleotide binding,protein binding	putative ATP-dependent RNA helicase DHX30 isoform 1
>gi|31711992	DLAT	cytoplasm,mitochondrion,organelle lumen	metabolic process,regulation of biological process	catalytic activity,protein binding	dihydrolipoyllysine-residue acetyltransferase component of pyruvate dehydrogenase complex, mitochondrial precursor
>gi|91199540	DLD	cytoplasm,mitochondrion,nucleus,organelle lumen,vacuole	cell differentiation,cellular homeostasis,development,metabolic process,regulation of biological process,reproduction	catalytic activity,nucleotide binding	dihydrolipoyl dehydrogenase, mitochondrial isoform 1 precursor
>gi|19923748	DLST	cytoplasm,membrane,mitochondrion,nucleus,organelle lumen	metabolic process	catalytic activity,protein binding	dihydrolipoyllysine-residue succinyltransferase component of 2-oxoglutarate dehydrogenase complex, mitochondrial isoform 1 precursor
>gi|205360838	DNAJA3	cytoplasm,cytoskeleton,cytosol,membrane,mitochondrion,nucleus,organelle lumen	cell communication,cell death,cell differentiation,cell organization and biogenesis,cell proliferation,defense response,development,metabolic process,regulation of biological process,response to stimulus	enzyme regulator activity,metal ion binding,nucleotide binding,protein binding	dnaJ homolog subfamily A member 3, mitochondrial isoform 1
>gi|124249392	DNLZ	cytoplasm,mitochondrion		metal ion binding	DNL-type zinc finger protein
>gi|30795227	DTD1	cytoplasm,nucleus,organelle lumen	metabolic process	DNA binding,catalytic activity,metal ion binding	D-tyrosyl-tRNA(Tyr) deacylase 1
>gi|134288884	EARS2	cytoplasm,mitochondrion,organelle lumen	cell organization and biogenesis,metabolic process	RNA binding,catalytic activity,nucleotide binding	probable glutamate--tRNA ligase, mitochondrial
>gi|70995211	ECH1	cytoplasm,extracellular,mitochondrion	metabolic process	catalytic activity,protein binding	delta(3,5)-Delta(2,4)-dienoyl-CoA isomerase, mitochondrial precursor
>gi|194097323	ECHS1	cytoplasm,mitochondrion,organelle lumen	metabolic process	catalytic activity,protein binding	enoyl-CoA hydratase, mitochondrial
>gi|62530384	ECI1	cytoplasm,membrane,mitochondrion,organelle lumen	metabolic process	catalytic activity,protein binding	enoyl-CoA delta isomerase 1, mitochondrial isoform 1 precursor
>gi|260274832	ECI2	cytoplasm,mitochondrion,nucleus,organelle lumen	metabolic process	catalytic activity,protein binding	enoyl-CoA delta isomerase 2, mitochondrial isoform 2
>gi|145553959	ELAC2	cytoplasm,mitochondrion,nucleus	cell organization and biogenesis,metabolic process	RNA binding,catalytic activity,metal ion binding	zinc phosphodiesterase ELAC protein 2 isoform 1
>gi|24307899	ERAL1	cytoplasm,cytoskeleton,membrane,mitochondrion,organelle lumen	cell communication,cell organization and biogenesis,regulation of biological process,response to stimulus,transport	RNA binding,catalytic activity,nucleotide binding,transporter activity	GTPase Era, mitochondrial
>gi|4503607	ETFA	cytoplasm,mitochondrion,organelle lumen	metabolic process,transport	catalytic activity,nucleotide binding	electron transfer flavoprotein subunit alpha, mitochondrial isoform a
>gi|62420877	ETFB	cytoplasm,mitochondrion,organelle lumen	metabolic process		electron transfer flavoprotein subunit beta isoform 2
>gi|66348062	FAHD1	cytoplasm,cytosol,membrane,mitochondrion,nucleus,organelle lumen	metabolic process	catalytic activity,metal ion binding	acylpyruvase FAHD1, mitochondrial isoform 1
>gi|156231349	FAHD2A		metabolic process	catalytic activity,metal ion binding	fumarylacetoacetate hydrolase domain-containing protein 2A
>gi|5729820	FARS2	cytoplasm,mitochondrion,organelle lumen	metabolic process	RNA binding,catalytic activity,metal ion binding,nucleotide binding	phenylalanine--tRNA ligase, mitochondrial precursor
>gi|209969830	FASTKD2	cytoplasm,mitochondrion	metabolic process	RNA binding,catalytic activity	FAST kinase domain-containing protein 2
>gi|40068497	FASTKD3	cytoplasm,mitochondrion	metabolic process	RNA binding,catalytic activity	FAST kinase domain-containing protein 3
>gi|11141903	FASTKD5	cytoplasm,mitochondrion	metabolic process	RNA binding,catalytic activity	FAST kinase domain-containing protein 5
>gi|384381462	FDXR	cytoplasm,membrane,mitochondrion,organelle lumen	metabolic process	catalytic activity,nucleotide binding,protein binding	NADPH:adrenodoxin oxidoreductase, mitochondrial isoform 3 precursor
>gi|60499025	FECH	cytoplasm,membrane,mitochondrion,organelle lumen	cell differentiation,cell organization and biogenesis,development,metabolic process,regulation of biological process,response to stimulus	RNA binding,catalytic activity,metal ion binding,protein binding	ferrochelatase, mitochondrial isoform a precursor
>gi|19743875	FH	cytoplasm,extracellular,mitochondrion,organelle lumen	metabolic process	catalytic activity	fumarate hydratase, mitochondrial
>gi|41872389	FLAD1	cytoplasm,cytosol,mitochondrion,organelle lumen	metabolic process	catalytic activity,nucleotide binding	FAD synthase isoform 1
>gi|4826734	FUS	cytoplasm,nucleus,organelle lumen	cell death,metabolic process	DNA binding,RNA binding,metal ion binding,nucleotide binding,protein binding	RNA-binding protein FUS isoform 1
>gi|31543415	GADD45GIP1	cytoplasm,mitochondrion,nucleus		protein binding	growth arrest and DNA damage-inducible proteins-interacting protein 1
>gi|116805340	GARS	cytoplasm,cytosol,mitochondrion,nucleus,organelle lumen	cell death,metabolic process	catalytic activity,nucleotide binding,protein binding	glycine--tRNA ligase precursor
>gi|50978624	GATC	cytoplasm,mitochondrion	cell organization and biogenesis,metabolic process,regulation of biological process	catalytic activity,nucleotide binding	glutamyl-tRNA(Gln) amidotransferase subunit C, mitochondrial
>gi|4503937	GBAS	cytoplasm,membrane,mitochondrion	metabolic process,regulation of biological process	protein binding	protein NipSnap homolog 2 isoform 1
>gi|284448556	GCAT	cytoplasm,mitochondrion,nucleus,organelle lumen	metabolic process	catalytic activity	2-amino-3-ketobutyrate coenzyme A ligase, mitochondrial isoform 1 precursor
>gi|18390331	GFM1	cytoplasm,mitochondrion	cell organization and biogenesis,metabolic process	RNA binding,catalytic activity,nucleotide binding,protein binding	elongation factor G, mitochondrial
>gi|19923640	GFM2	cytoplasm,mitochondrion	cell organization and biogenesis,metabolic process	RNA binding,catalytic activity,nucleotide binding	ribosome-releasing factor 2, mitochondrial isoform 1
>gi|108773801	GLDC	cytoplasm,mitochondrion	metabolic process	catalytic activity	glycine dehydrogenase (decarboxylating), mitochondrial precursor
>gi|373251164	GLS	cytoplasm,cytosol,mitochondrion,organelle lumen	cell communication,cell organization and biogenesis,metabolic process,regulation of biological process,response to stimulus,transport	catalytic activity,protein binding	glutaminase kidney isoform, mitochondrial isoform 2
>gi|4885281	GLUD1	cytoplasm,mitochondrion,organelle lumen	cell communication,metabolic process,regulation of biological process,transport	catalytic activity,nucleotide binding,protein binding	glutamate dehydrogenase 1, mitochondrial precursor
>gi|73486658	GOT2	cytoplasm,extracellular,membrane,mitochondrion,organelle lumen	metabolic process,response to stimulus,transport	RNA binding,catalytic activity	aspartate aminotransferase, mitochondrial isoform 1 precursor
>gi|19263340	GPT2	cytoplasm,mitochondrion,organelle lumen	metabolic process	catalytic activity	alanine aminotransferase 2 isoform 1
>gi|24308295	GRPEL1	cytoplasm,mitochondrion,organelle lumen	cell organization and biogenesis,metabolic process,regulation of biological process,transport	enzyme regulator activity,nucleotide binding,protein binding	grpE protein homolog 1, mitochondrial precursor
>gi|40255109	GRPEL2	cytoplasm,membrane,mitochondrion,organelle lumen	cell organization and biogenesis,metabolic process,regulation of biological process,transport	enzyme regulator activity,nucleotide binding,protein binding	grpE protein homolog 2, mitochondrial precursor
>gi|149193321	GRSF1	cytoplasm,mitochondrion,organelle lumen	development,metabolic process	RNA binding,nucleotide binding	G-rich sequence factor 1 isoform 1
>gi|219842317	GSTK1	cytoplasm,extracellular,membrane,mitochondrion,organelle lumen	cell differentiation,metabolic process	antioxidant activity,catalytic activity,protein binding	glutathione S-transferase kappa 1 isoform b
>gi|111955139	GTPBP10	chromosome,cytoplasm,membrane,mitochondrion,nucleus,organelle lumen	metabolic process,transport	RNA binding,catalytic activity,metal ion binding,nucleotide binding,transporter activity	GTP-binding protein 10 isoform 2
>gi|193082988	GTPBP3	cytoplasm,membrane,mitochondrion,nucleus	cell communication,metabolic process,regulation of biological process,response to stimulus,transport	catalytic activity,nucleotide binding,transporter activity	tRNA modification GTPase GTPBP3, mitochondrial isoform IV
>gi|56549685	GTPBP8	cytoplasm,membrane,mitochondrion	cell division,cell organization and biogenesis,transport	catalytic activity,nucleotide binding,transporter activity	GTP-binding protein 8 isoform 1
>gi|157426893	GUF1	cytoplasm,membrane,mitochondrion,organelle lumen	cell communication,metabolic process,regulation of biological process,response to stimulus,transport	catalytic activity,nucleotide binding,transporter activity	translation factor GUF1, mitochondrial
>gi|296179427	HADH	cytoplasm,membrane,mitochondrion,nucleus,organelle lumen	cell communication,metabolic process,regulation of biological process,response to stimulus,transport	catalytic activity,nucleotide binding	hydroxyacyl-coenzyme A dehydrogenase, mitochondrial isoform 1 precursor
>gi|20127408	HADHA	cytoplasm,membrane,mitochondrion,nucleus,organelle lumen	metabolic process,response to stimulus	catalytic activity,nucleotide binding,protein binding	trifunctional enzyme subunit alpha, mitochondrial precursor
>gi|4504327	HADHB	cytoplasm,endoplasmic reticulum,membrane,mitochondrion,organelle lumen	metabolic process	RNA binding,catalytic activity,nucleotide binding,protein binding	trifunctional enzyme subunit beta, mitochondrial isoform 1 precursor
>gi|94538322	HAGH	cytoplasm,mitochondrion,organelle lumen	metabolic process	catalytic activity,metal ion binding	hydroxyacylglutathione hydrolase, mitochondrial isoform 1 precursor
>gi|15029520	HARS2	cytoplasm,mitochondrion,organelle lumen	metabolic process	RNA binding,catalytic activity,nucleotide binding	probable histidine--tRNA ligase, mitochondrial isoform 1 precursor
>gi|23308751	HIBADH	cytoplasm,mitochondrion,organelle lumen	metabolic process	catalytic activity,nucleotide binding	3-hydroxyisobutyrate dehydrogenase, mitochondrial precursor
>gi|37594471	HIBCH	cytoplasm,mitochondrion,organelle lumen	metabolic process	catalytic activity	3-hydroxyisobutyryl-CoA hydrolase, mitochondrial isoform 1 precursor
>gi|4885413	HINT1	cytoplasm,cytoskeleton,extracellular,membrane,nucleus,organelle lumen	cell communication,cell death,metabolic process,regulation of biological process,response to stimulus	catalytic activity,nucleotide binding,protein binding	histidine triad nucleotide-binding protein 1
>gi|14211923	HINT2	cytoplasm,mitochondrion	cell death,metabolic process	catalytic activity,nucleotide binding	histidine triad nucleotide-binding protein 2, mitochondrial precursor
>gi|22208967	HMGA1	chromosome,cytoplasm,cytosol,nucleus,organelle lumen	cell organization and biogenesis,cell proliferation,metabolic process,regulation of biological process,response to stimulus	DNA binding,catalytic activity,protein binding	high mobility group protein HMG-I/HMG-Y isoform a
>gi|62198232	HMGCL	cytoplasm,membrane,mitochondrion,organelle lumen	cell organization and biogenesis,development,metabolic process,response to stimulus	catalytic activity,metal ion binding,protein binding	hydroxymethylglutaryl-CoA lyase, mitochondrial isoform 1 precursor
>gi|50301234	HSCB	cytoplasm,cytoskeleton,membrane,mitochondrion	cell organization and biogenesis,metabolic process	metal ion binding,protein binding	iron-sulfur cluster co-chaperone protein HscB, mitochondrial precursor
>gi|4758504	HSD17B10	cytoplasm,endoplasmic reticulum,membrane,mitochondrion,organelle lumen	cell differentiation,cell organization and biogenesis,development,metabolic process,reproduction	RNA binding,catalytic activity,nucleotide binding,protein binding	3-hydroxyacyl-CoA dehydrogenase type-2 isoform 1
>gi|40254986	HSDL2	cytoplasm,mitochondrion	metabolic process	catalytic activity,nucleotide binding	hydroxysteroid dehydrogenase-like protein 2 isoform 1
>gi|24234688	HSPA9	cell surface,cytoplasm,extracellular,mitochondrion,nucleus,organelle lumen	cell death,cell organization and biogenesis,metabolic process,regulation of biological process,transport	RNA binding,nucleotide binding,protein binding	stress-70 protein, mitochondrial precursor
>gi|31542947	HSPD1	cell surface,cytoplasm,cytosol,endosome,extracellular,membrane,mitochondrion,nucleus,organelle lumen	cell communication,cell death,cell organization and biogenesis,cell proliferation,defense response,development,metabolic process,regulation of biological process,response to stimulus	DNA binding,RNA binding,catalytic activity,nucleotide binding,protein binding	60 kDa heat shock protein, mitochondrial
>gi|4504523	HSPE1	cytoplasm,extracellular,mitochondrion,organelle lumen	cell death,metabolic process,regulation of biological process,response to stimulus	RNA binding,nucleotide binding,protein binding	10 kDa heat shock protein, mitochondrial
>gi|46852147	IARS2	cytoplasm,mitochondrion,organelle lumen	metabolic process,regulation of biological process	catalytic activity,nucleotide binding	isoleucine--tRNA ligase, mitochondrial precursor
>gi|58197556	IBA57	cytoplasm,mitochondrion	metabolic process	RNA binding,catalytic activity	putative transferase CAF17, mitochondrial precursor
>gi|4557657	ICT1	cytoplasm,mitochondrion,organelle lumen,ribosome	cell organization and biogenesis,metabolic process	RNA binding,catalytic activity	peptidyl-tRNA hydrolase ICT1, mitochondrial precursor
>gi|155969707	IDE	cell surface,cytoplasm,cytosol,extracellular,membrane,mitochondrion,nucleus,organelle lumen,proteasome	cell communication,cell organization and biogenesis,cellular homeostasis,development,metabolic process,regulation of biological process,response to stimulus	catalytic activity,metal ion binding,nucleotide binding,protein binding	insulin-degrading enzyme isoform 1
>gi|28178832	IDH2	cytoplasm,membrane,mitochondrion,organelle lumen	metabolic process	catalytic activity,metal ion binding,nucleotide binding	isocitrate dehydrogenase [NADP], mitochondrial isoform 1 precursor
>gi|5031777	IDH3A	cytoplasm,mitochondrion,nucleus,organelle lumen	metabolic process	catalytic activity,metal ion binding,nucleotide binding	isocitrate dehydrogenase [NAD] subunit alpha, mitochondrial precursor
>gi|28178821	IDH3B	cytoplasm,mitochondrion,nucleus,organelle lumen	metabolic process	catalytic activity,metal ion binding,nucleotide binding	isocitrate dehydrogenase [NAD] subunit beta, mitochondrial isoform a precursor
>gi|4758582	IDH3G	cytoplasm,mitochondrion,nucleus,organelle lumen	metabolic process,regulation of biological process	catalytic activity,metal ion binding,nucleotide binding	isocitrate dehydrogenase [NAD] subunit gamma, mitochondrial isoform a precursor
>gi|52426768	ISCA1	cytoplasm,mitochondrion	cell organization and biogenesis,metabolic process	metal ion binding,structural molecule activity	iron-sulfur cluster assembly 1 homolog, mitochondrial precursor
>gi|226958412	IVD	cytoplasm,membrane,mitochondrion,organelle lumen	metabolic process	catalytic activity,nucleotide binding	isovaleryl-CoA dehydrogenase, mitochondrial isoform 1 precursor
>gi|62988276	KIAA0391	cytoplasm,mitochondrion	metabolic process		mitochondrial ribonuclease P protein 3 isoform 1 precursor
>gi|13376331	L2HGDH	cytoplasm,membrane,mitochondrion	metabolic process	catalytic activity	L-2-hydroxyglutarate dehydrogenase, mitochondrial precursor
>gi|41393561	LAP3	cytoplasm,extracellular,mitochondrion,nucleus,organelle lumen	metabolic process	catalytic activity,metal ion binding	cytosol aminopeptidase
>gi|7661872	LARS2	cytoplasm,mitochondrion,organelle lumen	metabolic process,regulation of biological process	catalytic activity,nucleotide binding	probable leucine--tRNA ligase, mitochondrial
>gi|6912482	LETM1	cytoplasm,membrane,mitochondrion	cell organization and biogenesis	metal ion binding,protein binding	LETM1 and EF-hand domain-containing protein 1, mitochondrial precursor
>gi|21396489	LONP1	cytoplasm,mitochondrion,organelle lumen	cell organization and biogenesis,metabolic process,regulation of biological process,response to stimulus	DNA binding,RNA binding,catalytic activity,nucleotide binding,protein binding	lon protease homolog, mitochondrial isoform 1 precursor
>gi|31621305	LRPPRC	chromosome,cytoplasm,cytoskeleton,membrane,mitochondrion,nucleus,organelle lumen	cell organization and biogenesis,cellular component movement,metabolic process,regulation of biological process,transport	DNA binding,RNA binding,protein binding	leucine-rich PPR motif-containing protein, mitochondrial precursor
>gi|288541295	LRRC15	extracellular,membrane	cell organization and biogenesis,cellular component movement,regulation of biological process	protein binding	leucine-rich repeat-containing protein 15 isoform a precursor
>gi|54607120	LTF	cytoplasm,extracellular,nucleus,organelle lumen	cell communication,cell death,cell differentiation,cell organization and biogenesis,cell proliferation,cellular homeostasis,defense response,development,metabolic process,regulation of biological process,response to stimulus,transport	DNA binding,catalytic activity,enzyme regulator activity,metal ion binding,protein binding	lactotransferrin isoform 1 precursor
>gi|5453722	LYPLA1	cytoplasm,cytosol,mitochondrion	cell organization and biogenesis,metabolic process,regulation of biological process,transport	catalytic activity	acyl-protein thioesterase 1 isoform 1
>gi|20270341	LYPLAL1	cytoplasm,cytosol	cell organization and biogenesis,metabolic process,regulation of biological process,transport	catalytic activity	lysophospholipase-like protein 1
>gi|10092689	LYRM2	cytoplasm,mitochondrion			LYR motif-containing protein 2
>gi|258679533	LYRM4	cytoplasm,mitochondrion,nucleus,organelle lumen	metabolic process		LYR motif-containing protein 4 isoform 2
>gi|91176333	LYRM7	cytoplasm,mitochondrion,organelle lumen			complex III assembly factor LYRM7
>gi|4557894	LYZ	extracellular	defense response,metabolic process,response to stimulus	catalytic activity,protein binding	lysozyme C precursor
>gi|13569840	MACROD1	cytoplasm,membrane,mitochondrion,nucleus	metabolic process,response to stimulus	catalytic activity,protein binding	O-acetyl-ADP-ribose deacetylase MACROD1
>gi|24308436	MARS2	cytoplasm,mitochondrion,organelle lumen	metabolic process	catalytic activity,nucleotide binding	methionine--tRNA ligase, mitochondrial precursor
>gi|51243059	MCAT	cytoplasm,mitochondrion	metabolic process	RNA binding,catalytic activity	malonyl-CoA-acyl carrier protein transacylase, mitochondrial isoform a precursor
>gi|116805327	MCCC1	cytoplasm,cytosol,membrane,mitochondrion,organelle lumen	metabolic process	catalytic activity,metal ion binding,nucleotide binding,protein binding	methylcrotonoyl-CoA carboxylase subunit alpha, mitochondrial precursor
>gi|11545863	MCCC2	cytoplasm,cytosol,membrane,mitochondrion,organelle lumen	metabolic process	catalytic activity,nucleotide binding,protein binding	methylcrotonoyl-CoA carboxylase beta chain, mitochondrial
>gi|21735621	MDH2	cytoplasm,extracellular,membrane,mitochondrion,nucleus,organelle lumen	metabolic process	RNA binding,catalytic activity,nucleotide binding,protein binding	malate dehydrogenase, mitochondrial isoform 1 precursor
>gi|4505145	ME2	cytoplasm,mitochondrion,organelle lumen	metabolic process	catalytic activity,metal ion binding,nucleotide binding	NAD-dependent malic enzyme, mitochondrial isoform 1 precursor
>gi|165377209	METTL15		metabolic process,regulation of biological process	DNA binding,catalytic activity	probable methyltransferase-like protein 15 isoform 1
>gi|156105687	MIPEP	cytoplasm,mitochondrion,organelle lumen	cell organization and biogenesis,metabolic process,transport	catalytic activity,metal ion binding	mitochondrial intermediate peptidase
>gi|16418349	MMAB	cytoplasm,mitochondrion,organelle lumen	metabolic process	catalytic activity,nucleotide binding	cob(I)yrinic acid a,c-diamide adenosyltransferase, mitochondrial precursor
>gi|194473668	MPST	cytoplasm,extracellular,membrane,mitochondrion	metabolic process,response to stimulus	catalytic activity	3-mercaptopyruvate sulfurtransferase isoform 1
>gi|143770802	MRPL1	cytoplasm,mitochondrion,nucleus,organelle lumen,ribosome	metabolic process	RNA binding,structural molecule activity	39S ribosomal protein L1, mitochondrial precursor
>gi|22547125	MRPL10	cytoplasm,mitochondrion,organelle lumen,ribosome	metabolic process	RNA binding,structural molecule activity	39S ribosomal protein L10, mitochondrial isoform b
>gi|7705618	MRPL11	cytoplasm,mitochondrion,organelle lumen,ribosome	metabolic process	RNA binding,protein binding,structural molecule activity	39S ribosomal protein L11, mitochondrial isoform a
>gi|27436901	MRPL12	cytoplasm,mitochondrion,organelle lumen,ribosome	cell organization and biogenesis,metabolic process,regulation of biological process	RNA binding,protein binding,structural molecule activity	39S ribosomal protein L12, mitochondrial
>gi|14165270	MRPL13	cytoplasm,mitochondrion,organelle lumen,ribosome	metabolic process	RNA binding,protein binding,structural molecule activity	39S ribosomal protein L13, mitochondrial
>gi|55769543	MRPL14	cytoplasm,mitochondrion,ribosome	metabolic process	RNA binding,structural molecule activity	39S ribosomal protein L14, mitochondrial
>gi|7661806	MRPL15	cytoplasm,mitochondrion,ribosome	metabolic process	RNA binding,structural molecule activity	39S ribosomal protein L15, mitochondrial
>gi|11596859	MRPL17	cytoplasm,membrane,mitochondrion,ribosome	metabolic process	protein binding,structural molecule activity	39S ribosomal protein L17, mitochondrial
>gi|21265080	MRPL18	cytoplasm,extracellular,mitochondrion,organelle lumen,ribosome	metabolic process,transport	RNA binding,structural molecule activity	39S ribosomal protein L18, mitochondrial
>gi|94557305	MRPL19	cytoplasm,membrane,mitochondrion,nucleus,ribosome	metabolic process	structural molecule activity	39S ribosomal protein L19, mitochondrial
>gi|31652226	MRPL21	cytoplasm,mitochondrion,ribosome	metabolic process	RNA binding,structural molecule activity	39S ribosomal protein L21, mitochondrial isoform d
>gi|21265040	MRPL22	cytoplasm,mitochondrion,ribosome	metabolic process	RNA binding,structural molecule activity	39S ribosomal protein L22, mitochondrial isoform a
>gi|223468571	MRPL23	cytoplasm,mitochondrion,nucleus,organelle lumen,ribosome	metabolic process	RNA binding,nucleotide binding,structural molecule activity	39S ribosomal protein L23, mitochondrial
>gi|22035588	MRPL24	cytoplasm,mitochondrion,ribosome	metabolic process	structural molecule activity	39S ribosomal protein L24, mitochondrial
>gi|7706057	MRPL27	cytoplasm,mitochondrion,organelle lumen,ribosome	metabolic process	RNA binding,structural molecule activity	39S ribosomal protein L27, mitochondrial
>gi|26051229	MRPL28	cytoplasm,mitochondrion,nucleus,organelle lumen,ribosome	metabolic process	RNA binding,protein binding,structural molecule activity	39S ribosomal protein L28, mitochondrial
>gi|22547134	MRPL37	cytoplasm,mitochondrion,organelle lumen,ribosome	metabolic process	RNA binding,structural molecule activity	39S ribosomal protein L37, mitochondrial
>gi|169636418	MRPL38	cytoplasm,cytoskeleton,mitochondrion,ribosome			39S ribosomal protein L38, mitochondrial
>gi|27886570	MRPL39	cytoplasm,mitochondrion,organelle lumen,ribosome		RNA binding,nucleotide binding	39S ribosomal protein L39, mitochondrial isoform b
>gi|22547136	MRPL4	cytoplasm,mitochondrion,ribosome	metabolic process	RNA binding,structural molecule activity	39S ribosomal protein L4, mitochondrial isoform a
>gi|26638659	MRPL40	cytoplasm,mitochondrion,nucleus,organelle lumen,ribosome		RNA binding	39S ribosomal protein L40, mitochondrial
>gi|21265093	MRPL41	cytoplasm,mitochondrion,organelle lumen,ribosome	cell death,metabolic process	RNA binding,protein binding,structural molecule activity	39S ribosomal protein L41, mitochondrial
>gi|28872734	MRPL43	cytoplasm,mitochondrion,organelle lumen,ribosome	metabolic process	RNA binding,structural molecule activity	39S ribosomal protein L43, mitochondrial isoform a
>gi|12597661	MRPL44	cytoplasm,mitochondrion,ribosome	cell organization and biogenesis,metabolic process	RNA binding,catalytic activity	39S ribosomal protein L44, mitochondrial
>gi|333470683	MRPL45	cytoplasm,membrane,mitochondrion,ribosome	metabolic process,transport	RNA binding,structural molecule activity,transporter activity	39S ribosomal protein L45, mitochondrial isoform 1
>gi|26667177	MRPL46	cytoplasm,mitochondrion,ribosome	metabolic process	catalytic activity	39S ribosomal protein L46, mitochondrial
>gi|29826287	MRPL47	cytoplasm,mitochondrion,organelle lumen,ribosome	metabolic process	structural molecule activity	39S ribosomal protein L47, mitochondrial isoform a
>gi|7706333	MRPL48	cytoplasm,mitochondrion,organelle lumen,ribosome	metabolic process	protein binding,structural molecule activity	39S ribosomal protein L48, mitochondrial
>gi|4826649	MRPL49	cytoplasm,mitochondrion,organelle lumen,ribosome	metabolic process	protein binding,structural molecule activity	39S ribosomal protein L49, mitochondrial
>gi|16596694	MRPL53	cytoplasm,mitochondrion,ribosome			39S ribosomal protein L53, mitochondrial
>gi|169646394	MRPL55	cytoplasm,mitochondrion,organelle lumen,ribosome	metabolic process	structural molecule activity	39S ribosomal protein L55, mitochondrial isoform b
>gi|13899231	MRPL9	cytoplasm,mitochondrion,organelle lumen,ribosome	metabolic process	RNA binding,structural molecule activity	39S ribosomal protein L9, mitochondrial
>gi|16554607	MRPS10	cytoplasm,mitochondrion,ribosome	metabolic process	structural molecule activity	28S ribosomal protein S10, mitochondrial
>gi|16554609	MRPS11	cytoplasm,mitochondrion,organelle lumen,ribosome	metabolic process,response to stimulus	RNA binding,structural molecule activity	28S ribosomal protein S11, mitochondrial isoform a
>gi|11056056	MRPS12	cytoplasm,mitochondrion,organelle lumen,ribosome	metabolic process	RNA binding,protein binding,structural molecule activity	28S ribosomal protein S12, mitochondrial precursor
>gi|11559927	MRPS14	cytoplasm,membrane,mitochondrion,nucleus,organelle lumen,ribosome	metabolic process	RNA binding,structural molecule activity	28S ribosomal protein S14, mitochondrial
>gi|16554611	MRPS15	cytoplasm,membrane,mitochondrion,nucleus,organelle lumen,ribosome	metabolic process	RNA binding,structural molecule activity	28S ribosomal protein S15, mitochondrial
>gi|7705626	MRPS16	cytoplasm,mitochondrion,organelle lumen,ribosome	metabolic process	protein binding,structural molecule activity	28S ribosomal protein S16, mitochondrial
>gi|7705425	MRPS17	cytoplasm,mitochondrion,organelle lumen,ribosome	metabolic process	RNA binding,structural molecule activity	28S ribosomal protein S17, mitochondrial
>gi|7662645	MRPS18B	cytoplasm,mitochondrion,nucleus,organelle lumen,ribosome	metabolic process	structural molecule activity	28S ribosomal protein S18b, mitochondrial
>gi|7705805	MRPS2	cytoplasm,mitochondrion,ribosome	metabolic process	structural molecule activity	28S ribosomal protein S2, mitochondrial
>gi|16950593	MRPS21	cytoplasm,mitochondrion,organelle lumen,ribosome	metabolic process	RNA binding,structural molecule activity	28S ribosomal protein S21, mitochondrial
>gi|9910244	MRPS22	cytoplasm,mitochondrion,organelle lumen,ribosome		structural molecule activity	28S ribosomal protein S22, mitochondrial
>gi|16554604	MRPS23	cytoplasm,cytoskeleton,membrane,mitochondrion,nucleus,ribosome	metabolic process	RNA binding,structural molecule activity	28S ribosomal protein S23, mitochondrial
>gi|14028877	MRPS25	cytoplasm,mitochondrion,organelle lumen,ribosome	metabolic process	structural molecule activity	28S ribosomal protein S25, mitochondrial
>gi|14269586	MRPS26	cytoplasm,mitochondrion,nucleus,organelle lumen,ribosome	metabolic process,response to stimulus	RNA binding	28S ribosomal protein S26, mitochondrial
>gi|186928850	MRPS27	cytoplasm,mitochondrion,ribosome		protein binding	28S ribosomal protein S27, mitochondrial isoform 2
>gi|7661730	MRPS28	cytoplasm,mitochondrion,organelle lumen,ribosome		RNA binding	28S ribosomal protein S28, mitochondrial
>gi|186928854	MRPS31	cytoplasm,mitochondrion,nucleus,organelle lumen,ribosome		RNA binding,protein binding,structural molecule activity	28S ribosomal protein S31, mitochondrial
>gi|13027604	MRPS34	cytoplasm,mitochondrion,ribosome			28S ribosomal protein S34, mitochondrial
>gi|16950603	MRPS35	cytoplasm,mitochondrion,organelle lumen,ribosome	metabolic process,response to stimulus	RNA binding	28S ribosomal protein S35, mitochondrial isoform 1 precursor
>gi|15150811	MRPS36	cytoplasm,mitochondrion,organelle lumen,ribosome	metabolic process	structural molecule activity	28S ribosomal protein S36, mitochondrial
>gi|16554616	MRPS6	cytoplasm,mitochondrion,ribosome	metabolic process	RNA binding,structural molecule activity	28S ribosomal protein S6, mitochondrial
>gi|186928852	MRPS7	cytoplasm,cytosol,mitochondrion,ribosome	metabolic process	RNA binding,structural molecule activity	28S ribosomal protein S7, mitochondrial
>gi|33188463	MRPS9	cytoplasm,mitochondrion,nucleus,organelle lumen,ribosome	metabolic process,response to stimulus	RNA binding,protein binding,structural molecule activity	28S ribosomal protein S9, mitochondrial
>gi|20270317	MRRF	cytoplasm,mitochondrion	cell organization and biogenesis,metabolic process		ribosome-recycling factor, mitochondrial isoform 1 precursor
>gi|5902010	MTERF	cytoplasm,mitochondrion,organelle lumen	cell organization and biogenesis,metabolic process,regulation of biological process	DNA binding,RNA binding,protein binding	transcription termination factor, mitochondrial precursor
>gi|42740903	MTERFD2	cytoplasm,mitochondrion,organelle lumen,ribosome	cell organization and biogenesis,development,metabolic process,transport	RNA binding,protein binding	mTERF domain-containing protein 2
>gi|164663775	MTFMT	cytoplasm,mitochondrion	metabolic process	catalytic activity	methionyl-tRNA formyltransferase, mitochondrial
>gi|93277113	MTG1	cytoplasm,membrane,mitochondrion,nucleus,organelle lumen,ribosome	cell organization and biogenesis,metabolic process,regulation of biological process,transport	catalytic activity,nucleotide binding,transporter activity	mitochondrial ribosome-associated GTPase 1
>gi|337756501	MTHFD1L	cytoplasm,cytosol,mitochondrion	metabolic process	catalytic activity,nucleotide binding,protein binding	monofunctional C1-tetrahydrofolate synthase, mitochondrial isoform 1 precursor
>gi|94721354	MTHFD2	cytoplasm,cytosol,extracellular,mitochondrion	metabolic process,response to stimulus	catalytic activity,metal ion binding,nucleotide binding	bifunctional methylenetetrahydrofolate dehydrogenase/cyclohydrolase, mitochondrial precursor
>gi|53729339	MTIF2	cytoplasm,mitochondrion	cell communication,cell organization and biogenesis,metabolic process,regulation of biological process,response to stimulus	RNA binding,catalytic activity,nucleotide binding	translation initiation factor IF-2, mitochondrial precursor
>gi|190194365	MTPAP	Golgi,cytoplasm,membrane,mitochondrion,nucleus,organelle lumen	cell death,metabolic process	RNA binding,catalytic activity,metal ion binding,nucleotide binding,protein binding	poly(A) RNA polymerase, mitochondrial precursor
>gi|34577120	MTRF1	cytoplasm,mitochondrion	cell organization and biogenesis,metabolic process,regulation of biological process	RNA binding	peptide chain release factor 1, mitochondrial
>gi|156105689	MUT	cytoplasm,mitochondrion,organelle lumen	development,metabolic process	catalytic activity,metal ion binding	methylmalonyl-CoA mutase, mitochondrial precursor
>gi|146134341	NADK2,NADKD1	cytoplasm,mitochondrion	cell communication,metabolic process,regulation of biological process,response to stimulus	catalytic activity,nucleotide binding,protein binding	NAD kinase 2, mitochondrial isoform 1
>gi|10092657	NDUFA12	cytoplasm,membrane,mitochondrion	metabolic process,response to stimulus,transport	catalytic activity	NADH dehydrogenase [ubiquinone] 1 alpha subcomplex subunit 12 isoform a
>gi|260763955	NDUFA13	cytoplasm,membrane,mitochondrion,nucleus,organelle lumen	cell communication,cell death,cell growth,cell organization and biogenesis,metabolic process,regulation of biological process,response to stimulus,transport	catalytic activity,nucleotide binding,protein binding	NADH dehydrogenase [ubiquinone] 1 alpha subcomplex subunit 13
>gi|51317370	NDUFA6	cytoplasm,membrane,mitochondrion	metabolic process,response to stimulus,transport	catalytic activity	NADH dehydrogenase [ubiquinone] 1 alpha subcomplex subunit 6
>gi|6681764	NDUFA9	cytoplasm,membrane,mitochondrion,nucleus,organelle lumen	metabolic process,transport	catalytic activity,nucleotide binding,protein binding	NADH dehydrogenase [ubiquinone] 1 alpha subcomplex subunit 9, mitochondrial precursor
>gi|41327781	NDUFAF3	cytoplasm,membrane,mitochondrion,nucleus	cell organization and biogenesis	protein binding	NADH dehydrogenase [ubiquinone] 1 alpha subcomplex assembly factor 3 isoform a precursor
>gi|7661786	NDUFAF4	cytoplasm,membrane,mitochondrion	cell organization and biogenesis	protein binding	NADH dehydrogenase [ubiquinone] 1 alpha subcomplex assembly factor 4
>gi|21396487	NDUFAF7	cytoplasm,extracellular,mitochondrion	cell organization and biogenesis,metabolic process	catalytic activity,protein binding	NADH dehydrogenase [ubiquinone] complex I, assembly factor 7 isoform 1
>gi|4758774	NDUFB10	cytoplasm,membrane,mitochondrion	metabolic process,transport	catalytic activity,protein binding	NADH dehydrogenase [ubiquinone] 1 beta subcomplex subunit 10
>gi|4505363	NDUFB5	cytoplasm,membrane,mitochondrion,nucleus,organelle lumen	metabolic process,transport	catalytic activity	NADH dehydrogenase [ubiquinone] 1 beta subcomplex subunit 5, mitochondrial isoform 1 precursor
>gi|4826854	NDUFB8	cytoplasm,endoplasmic reticulum,membrane,mitochondrion	metabolic process,transport	catalytic activity	NADH dehydrogenase [ubiquinone] 1 beta subcomplex subunit 8, mitochondrial isoform 1 precursor
>gi|316983160	NDUFS1	cytoplasm,membrane,mitochondrion	cell death,cell organization and biogenesis,metabolic process	catalytic activity,metal ion binding,protein binding	NADH-ubiquinone oxidoreductase 75 kDa subunit, mitochondrial isoform 5
>gi|4758786	NDUFS2	cytoplasm,membrane,mitochondrion,nucleus,organelle lumen	metabolic process,response to stimulus,transport	catalytic activity,metal ion binding,nucleotide binding,protein binding	NADH dehydrogenase [ubiquinone] iron-sulfur protein 2, mitochondrial isoform 1 precursor
>gi|4758788	NDUFS3	cytoplasm,membrane,mitochondrion,nucleus	cell communication,cell death,cell growth,cell organization and biogenesis,development,metabolic process,regulation of biological process,response to stimulus,transport	catalytic activity,protein binding	NADH dehydrogenase [ubiquinone] iron-sulfur protein 3, mitochondrial precursor
>gi|187281616	NDUFS7	cytoplasm,membrane,mitochondrion	cell organization and biogenesis,metabolic process,transport	catalytic activity,metal ion binding,protein binding	NADH dehydrogenase [ubiquinone] iron-sulfur protein 7, mitochondrial
>gi|4505371	NDUFS8	cytoplasm,membrane,mitochondrion	cell organization and biogenesis,metabolic process,response to stimulus,transport	catalytic activity,metal ion binding	NADH dehydrogenase [ubiquinone] iron-sulfur protein 8, mitochondrial precursor
>gi|20149568	NDUFV1	cytoplasm,membrane,mitochondrion	metabolic process,transport	catalytic activity,metal ion binding,nucleotide binding	NADH dehydrogenase [ubiquinone] flavoprotein 1, mitochondrial isoform 1 precursor
>gi|48255924	NDUFV3	cytoplasm,membrane,mitochondrion,nucleus,organelle lumen	metabolic process	RNA binding,catalytic activity	NADH dehydrogenase [ubiquinone] flavoprotein 3, mitochondrial isoform a precursor
>gi|32307132	NFS1	cytoplasm,cytosol,mitochondrion,nucleus,organelle lumen	cell organization and biogenesis,metabolic process	catalytic activity,protein binding	cysteine desulfurase, mitochondrial isoform a precursor
>gi|193211616	NIPSNAP1	cytoplasm,membrane,mitochondrion			protein NipSnap homolog 1 isoform 1
>gi|22267436	NIPSNAP3A	cytoplasm,cytosol,mitochondrion,nucleus		protein binding	protein NipSnap homolog 3A
>gi|14149738	NLN	cytoplasm,membrane,mitochondrion	metabolic process	catalytic activity,metal ion binding	neurolysin, mitochondrial
>gi|4826862	NME4	cytoplasm,membrane,mitochondrion	metabolic process	catalytic activity,metal ion binding,nucleotide binding,protein binding	nucleoside diphosphate kinase, mitochondrial isoform a precursor
>gi|5031951	NME6	cytoplasm,mitochondrion	cell death,cell division,cell growth,cell organization and biogenesis,metabolic process,regulation of biological process	catalytic activity,metal ion binding,nucleotide binding	nucleoside diphosphate kinase 6
>gi|122939155	NNT	cytoplasm,membrane,mitochondrion	metabolic process,transport	catalytic activity,nucleotide binding,transporter activity	NAD(P) transhydrogenase, mitochondrial
>gi|14150078	NOA1	cytoplasm,membrane,mitochondrion	cell death,cell organization and biogenesis,metabolic process,regulation of biological process	RNA binding,catalytic activity,nucleotide binding,protein binding	nitric oxide-associated protein 1
>gi|197116386	NT5DC2			catalytic activity,metal ion binding	5'-nucleotidase domain-containing protein 2 isoform 1
>gi|72534692	NT5DC3	cytoplasm,cytosol,mitochondrion	metabolic process	catalytic activity,metal ion binding	5'-nucleotidase domain-containing protein 3
>gi|157384956	NUBPL	cytoplasm,mitochondrion	cell organization and biogenesis	metal ion binding,nucleotide binding	iron-sulfur protein NUBPL isoform 1 precursor
>gi|4557809	OAT	cytoplasm,mitochondrion,organelle lumen	cell organization and biogenesis,metabolic process	catalytic activity	ornithine aminotransferase, mitochondrial isoform 1 precursor
>gi|51873036	OGDH	cytoplasm,membrane,mitochondrion,organelle lumen	cell differentiation,cellular component movement,development,metabolic process	catalytic activity,protein binding	2-oxoglutarate dehydrogenase, mitochondrial isoform 1 precursor
>gi|4557817	OXCT1	cytoplasm,mitochondrion,organelle lumen	cell communication,cellular homeostasis,development,metabolic process,regulation of biological process,response to stimulus,transport	catalytic activity,protein binding	succinyl-CoA:3-ketoacid coenzyme A transferase 1, mitochondrial precursor
>gi|34303926	PARS2	cytoplasm,mitochondrion,organelle lumen	metabolic process	catalytic activity,nucleotide binding	probable proline--tRNA ligase, mitochondrial precursor
>gi|65506442	PCCA	cytoplasm,cytosol,extracellular,mitochondrion,organelle lumen	metabolic process	catalytic activity,metal ion binding,nucleotide binding,protein binding	propionyl-CoA carboxylase alpha chain, mitochondrial isoform a precursor
>gi|295821216	PCCB	cytoplasm,cytosol,mitochondrion,organelle lumen	metabolic process	catalytic activity,nucleotide binding	propionyl-CoA carboxylase beta chain, mitochondrial isoform 2 precursor
>gi|66346721	PCK2	cytoplasm,mitochondrion,organelle lumen	cell communication,cellular homeostasis,metabolic process,regulation of biological process,response to stimulus,transport	catalytic activity,metal ion binding,nucleotide binding,protein binding	phosphoenolpyruvate carboxykinase [GTP], mitochondrial isoform 1 precursor
>gi|354983493	PCMT1	cytoplasm,endoplasmic reticulum,membrane	metabolic process	catalytic activity	protein-L-isoaspartate(D-aspartate) O-methyltransferase isoform 2
>gi|156564403	PDHB	cytoplasm,mitochondrion,nucleus,organelle lumen	metabolic process,regulation of biological process	catalytic activity,protein binding	pyruvate dehydrogenase E1 component subunit beta, mitochondrial isoform 1 precursor
>gi|4505689	PDK1	cytoplasm,mitochondrion,organelle lumen	cell communication,cell death,cell proliferation,metabolic process,regulation of biological process,response to stimulus	catalytic activity,nucleotide binding,protein binding	[Pyruvate dehydrogenase (acetyl-transferring)] kinase isozyme 1, mitochondrial isoform 2 precursor
>gi|19923736	PDK2	cytoplasm,mitochondrion,nucleus,organelle lumen	cell communication,cell death,metabolic process,regulation of biological process,response to stimulus	catalytic activity,nucleotide binding,protein binding	pyruvate dehydrogenase kinase, isozyme 2 isoform 1 precursor
>gi|215422338	PDK3	cytoplasm,mitochondrion,organelle lumen	cell communication,cell death,cellular homeostasis,metabolic process,regulation of biological process,response to stimulus	catalytic activity,nucleotide binding,protein binding	pyruvate dehydrogenase kinase, isozyme 3 isoform 1 precursor
>gi|50659086	PDSS1	cytoplasm,mitochondrion,organelle lumen	cell organization and biogenesis,metabolic process	catalytic activity,metal ion binding,protein binding	decaprenyl-diphosphate synthase subunit 1
>gi|169808399	PDSS2	cytoplasm,mitochondrion,organelle lumen	cell organization and biogenesis,metabolic process	catalytic activity,protein binding	decaprenyl-diphosphate synthase subunit 2
>gi|4758894	PET112	cytoplasm,mitochondrion	cell organization and biogenesis,metabolic process	RNA binding,catalytic activity,nucleotide binding	glutamyl-tRNA(Gln) amidotransferase subunit B, mitochondrial precursor
>gi|334085248	PITRM1	cytoplasm,mitochondrion,nucleus,organelle lumen	metabolic process,regulation of biological process	catalytic activity,enzyme regulator activity,metal ion binding	presequence protease, mitochondrial isoform 1 precursor
>gi|24308013	PMPCA	cytoplasm,extracellular,membrane,mitochondrion,organelle lumen	cell organization and biogenesis,metabolic process,transport	catalytic activity,metal ion binding	mitochondrial-processing peptidase subunit alpha isoform 1 precursor
>gi|94538354	PMPCB	cytoplasm,membrane,mitochondrion,organelle lumen	cell organization and biogenesis,metabolic process,transport	catalytic activity,metal ion binding	mitochondrial-processing peptidase subunit beta precursor
>gi|188528628	PNPT1	cytoplasm,membrane,mitochondrion	cell organization and biogenesis,metabolic process,regulation of biological process,response to stimulus,transport	RNA binding,catalytic activity,protein binding	polyribonucleotide nucleotidyltransferase 1, mitochondrial precursor
>gi|7661672	POLDIP2	cytoplasm,mitochondrion,nucleus,organelle lumen		DNA binding	polymerase delta-interacting protein 2 isoform 1
>gi|187171277	POLG	cytoplasm,membrane,mitochondrion,organelle lumen	cell death,cell organization and biogenesis,metabolic process,response to stimulus	DNA binding,catalytic activity,protein binding	DNA polymerase subunit gamma-1
>gi|70887790	POLG2	chromosome,cytoplasm,mitochondrion,organelle lumen	metabolic process,response to stimulus	DNA binding,catalytic activity,nucleotide binding,protein binding	DNA polymerase subunit gamma-2, mitochondrial
>gi|110618253	POLRMT	cytoplasm,mitochondrion,organelle lumen	cell organization and biogenesis,metabolic process	DNA binding,RNA binding,catalytic activity,protein binding	DNA-directed RNA polymerase, mitochondrial precursor
>gi|29171702	PPA2	cytoplasm,mitochondrion,organelle lumen	metabolic process	catalytic activity,metal ion binding	inorganic pyrophosphatase 2, mitochondrial isoform 1 precursor
>gi|5031987	PPIF	cytoplasm,membrane,mitochondrion,organelle lumen	cell communication,cell death,cell organization and biogenesis,metabolic process,regulation of biological process,response to stimulus,transport	catalytic activity,protein binding	peptidyl-prolyl cis-trans isomerase F, mitochondrial precursor
>gi|21281679	PPTC7	cytoplasm,mitochondrion	metabolic process	catalytic activity,metal ion binding	protein phosphatase PTC7 homolog
>gi|5802974	PRDX3	cytoplasm,cytosol,endosome,mitochondrion,organelle lumen	cell death,cell differentiation,cell organization and biogenesis,cell proliferation,development,metabolic process,regulation of biological process,reproduction,response to stimulus	antioxidant activity,catalytic activity,enzyme regulator activity,protein binding	thioredoxin-dependent peroxide reductase, mitochondrial isoform a precursor
>gi|6912238	PRDX5	cytoplasm,cytosol,extracellular,mitochondrion,nucleus,organelle lumen	cell death,defense response,metabolic process,regulation of biological process,response to stimulus	DNA binding,antioxidant activity,catalytic activity,enzyme regulator activity,protein binding	peroxiredoxin-5, mitochondrial isoform a precursor
>gi|284172413	PREPL	cytoplasm,cytosol	metabolic process	catalytic activity	prolyl endopeptidase-like isoform 1
>gi|4506193	PSMB1	cytoplasm,cytosol,extracellular,nucleus,organelle lumen,proteasome	cell communication,cell death,metabolic process,regulation of biological process,response to stimulus	catalytic activity,protein binding	proteasome subunit beta type-1
>gi|38683855	PTCD3	cytoplasm,mitochondrion	cell organization and biogenesis,metabolic process,regulation of biological process	RNA binding	pentatricopeptide repeat domain-containing protein 3, mitochondrial precursor
>gi|70166645	PUS1	cytoplasm,mitochondrion,nucleus,organelle lumen	metabolic process,regulation of biological process	DNA binding,RNA binding,catalytic activity	tRNA pseudouridine synthase A, mitochondrial isoform 1
>gi|24797097	PYCR1	cytoplasm,mitochondrion,organelle lumen	metabolic process,response to stimulus	catalytic activity,nucleotide binding,protein binding	pyrroline-5-carboxylate reductase 1, mitochondrial isoform 1
>gi|21361454	PYCR2	cytoplasm	metabolic process	catalytic activity,nucleotide binding	pyrroline-5-carboxylate reductase 2 isoform 1
>gi|13654276	QTRT1	cytoplasm,mitochondrion,nucleus,ribosome	metabolic process	catalytic activity,metal ion binding	queuine tRNA-ribosyltransferase
>gi|378786662	QTRTD1	cytoplasm,mitochondrion	metabolic process	catalytic activity,metal ion binding	queuine tRNA-ribosyltransferase subunit QTRTD1 isoform 2
>gi|197100773	RARS2	cytoplasm,mitochondrion,organelle lumen	metabolic process	RNA binding,catalytic activity,nucleotide binding	probable arginine--tRNA ligase, mitochondrial precursor
>gi|285394828	RBFA	cytoplasm,mitochondrion	metabolic process	catalytic activity	putative ribosome-binding factor A, mitochondrial isoform 1 precursor
>gi|209969703	RCC2	chromosome,cytoplasm,cytoskeleton,cytosol,nucleus,organelle lumen	cell communication,cell differentiation,cell division,cell organization and biogenesis,cellular component movement,metabolic process,regulation of biological process,response to stimulus	RNA binding,protein binding	protein RCC2
>gi|8922534	RNMTL1	cytoplasm,mitochondrion	metabolic process	RNA binding,catalytic activity	RNA methyltransferase-like protein 1
>gi|4506679	RPS10	cytoplasm,cytosol,nucleus,organelle lumen,ribosome	cell organization and biogenesis,metabolic process,transport	RNA binding,protein binding	40S ribosomal protein S10
>gi|216548145	RPUSD3		metabolic process	RNA binding,catalytic activity	RNA pseudouridylate synthase domain-containing protein 3 isoform 1
>gi|47519420	RTN4IP1	cytoplasm,mitochondrion	metabolic process	catalytic activity,metal ion binding,nucleotide binding	reticulon-4-interacting protein 1, mitochondrial precursor
>gi|8923421	SARS2	cytoplasm,cytoskeleton,membrane,mitochondrion,organelle lumen	cell organization and biogenesis,metabolic process	RNA binding,catalytic activity,nucleotide binding	serine--tRNA ligase, mitochondrial isoform b precursor
>gi|156416003	SDHA	cytoplasm,membrane,mitochondrion	development,metabolic process,transport	catalytic activity,nucleotide binding,protein binding	succinate dehydrogenase [ubiquinone] flavoprotein subunit, mitochondrial
>gi|6005872	SEC63	cytoplasm,endoplasmic reticulum,membrane,nucleus,spliceosomal complex	cell organization and biogenesis,development,metabolic process,response to stimulus,transport	RNA binding,nucleotide binding,protein binding,receptor activity,transporter activity	translocation protein SEC63 homolog
>gi|385137130	SELENBP1	cytoplasm,cytosol,extracellular,membrane,nucleus,organelle lumen	transport	protein binding	selenium-binding protein 1 isoform 3
>gi|19923315	SHMT2	cytoplasm,cytoskeleton,extracellular,membrane,mitochondrion,organelle lumen	cell organization and biogenesis,cell proliferation,metabolic process,regulation of biological process	catalytic activity,protein binding	serine hydroxymethyltransferase, mitochondrial isoform 1 precursor
>gi|13654278	SLIRP	cytoplasm,mitochondrion,nucleus	metabolic process,regulation of biological process	RNA binding,nucleotide binding	SRA stem-loop-interacting RNA-binding protein, mitochondrial isoform 1 precursor
>gi|4507129	SNRPE	cytoplasm,cytosol,nucleus,organelle lumen,spliceosomal complex	cell organization and biogenesis,metabolic process	RNA binding,protein binding	small nuclear ribonucleoprotein E
>gi|67782305	SOD2	cytoplasm,membrane,mitochondrion,organelle lumen	cell communication,cell death,cell differentiation,cell organization and biogenesis,cell proliferation,development,metabolic process,regulation of biological process,response to stimulus	DNA binding,antioxidant activity,catalytic activity,metal ion binding,protein binding	superoxide dismutase [Mn], mitochondrial isoform A precursor
>gi|4507185	SPR	cytoplasm,cytosol,extracellular,nucleus,organelle lumen	metabolic process,regulation of biological process	catalytic activity,nucleotide binding	sepiapterin reductase
>gi|374671775	SSBP1	cytoplasm,extracellular,mitochondrion,nucleus,organelle lumen	cell organization and biogenesis,metabolic process,regulation of biological process	DNA binding,RNA binding,protein binding	single-stranded DNA-binding protein, mitochondrial precursor
>gi|11321583	SUCLA2	cytoplasm,extracellular,mitochondrion,organelle lumen	metabolic process	catalytic activity,metal ion binding,nucleotide binding,protein binding	succinyl-CoA ligase [ADP-forming] subunit beta, mitochondrial precursor
>gi|109452591	SUCLG1	cytoplasm,membrane,mitochondrion,organelle lumen	metabolic process	RNA binding,catalytic activity,nucleotide binding,protein binding	succinyl-CoA ligase [ADP/GDP-forming] subunit alpha, mitochondrial precursor
>gi|157779135	SUCLG2	cytoplasm,membrane,mitochondrion,organelle lumen	metabolic process	catalytic activity,nucleotide binding,protein binding	succinyl-CoA ligase [GDP-forming] subunit beta, mitochondrial isoform 2 precursor
>gi|31543667	SUPV3L1	cytoplasm,mitochondrion,nucleus,organelle lumen	cell death,cell growth,cell organization and biogenesis,metabolic process,regulation of biological process	DNA binding,RNA binding,catalytic activity,nucleotide binding,protein binding	ATP-dependent RNA helicase SUPV3L1, mitochondrial precursor
>gi|27545315	TACO1	cytoplasm,mitochondrion,nucleus	metabolic process,regulation of biological process		translational activator of cytochrome c oxidase 1
>gi|20070344	TARS2	cytoplasm,mitochondrion,organelle lumen	cell organization and biogenesis,metabolic process	catalytic activity,nucleotide binding	threonine--tRNA ligase, mitochondrial isoform a
>gi|50428925	TBCB	cytoplasm,cytoskeleton,nucleus,organelle lumen	cell differentiation,development,metabolic process	protein binding	tubulin-folding cofactor B
>gi|387912543	TBRG4	cytoplasm,mitochondrion	cell proliferation,metabolic process,regulation of biological process	RNA binding,catalytic activity	protein TBRG4 isoform 3
>gi|134053959	TEFM	cytoplasm,mitochondrion,organelle lumen	cell organization and biogenesis,metabolic process,regulation of biological process	RNA binding,catalytic activity,enzyme regulator activity,protein binding	transcription elongation factor, mitochondrial
>gi|4507401	TFAM	cytoplasm,mitochondrion,nucleus,organelle lumen	cell organization and biogenesis,metabolic process,regulation of biological process	DNA binding,RNA binding,protein binding	transcription factor A, mitochondrial isoform 1 precursor
>gi|11641289	TFB2M	cytoplasm,mitochondrion,organelle lumen	cell organization and biogenesis,metabolic process,regulation of biological process	RNA binding,catalytic activity	dimethyladenosine transferase 2, mitochondrial
>gi|153792148	THNSL1	cytoplasm,mitochondrion,nucleus,organelle lumen	metabolic process	catalytic activity,nucleotide binding	threonine synthase-like 1
>gi|11024700	TIMM13	cytoplasm,membrane,mitochondrion,nucleus,organelle lumen	cell organization and biogenesis,metabolic process,transport	metal ion binding	mitochondrial import inner membrane translocase subunit Tim13
>gi|33636719	TIMM44	cytoplasm,membrane,mitochondrion,organelle lumen	cell organization and biogenesis,metabolic process,transport	nucleotide binding,protein binding,transporter activity	mitochondrial import inner membrane translocase subunit TIM44
>gi|8922625	TMLHE	cytoplasm,mitochondrion,organelle lumen	metabolic process,regulation of biological process	catalytic activity,metal ion binding	trimethyllysine dioxygenase, mitochondrial isoform 1 precursor
>gi|10835218	TOP3A	chromosome,nucleus,organelle lumen	cell division,cell organization and biogenesis,metabolic process,reproduction	DNA binding,catalytic activity,metal ion binding,nucleotide binding,protein binding	DNA topoisomerase 3-alpha
>gi|155722983	TRAP1	cytoplasm,membrane,mitochondrion,nucleus,organelle lumen	metabolic process,regulation of biological process,response to stimulus	RNA binding,nucleotide binding,protein binding	heat shock protein 75 kDa, mitochondrial isoform 1 precursor
>gi|117647226	TRMT10C	cytoplasm,mitochondrion,nucleus,organelle lumen	cell organization and biogenesis,metabolic process	RNA binding,catalytic activity,protein binding	mitochondrial ribonuclease P protein 1 precursor
>gi|31542641	TRMU	cytoplasm,mitochondrion	metabolic process	RNA binding,catalytic activity,nucleotide binding	mitochondrial tRNA-specific 2-thiouridylase 1 isoform a
>gi|155030240	TRNT1	cytoplasm,cytoskeleton,mitochondrion	cell organization and biogenesis,metabolic process,transport	RNA binding,catalytic activity,nucleotide binding	CCA tRNA nucleotidyltransferase 1, mitochondrial
>gi|291084500	TSFM	cytoplasm,mitochondrion,nucleus	metabolic process,regulation of biological process	RNA binding,protein binding	elongation factor Ts, mitochondrial isoform 1 precursor
>gi|395394071	TST	cytoplasm,extracellular,membrane,mitochondrion,organelle lumen	cell differentiation,metabolic process,transport	RNA binding,catalytic activity	thiosulfate sulfurtransferase
>gi|34147630	TUFM	cytoplasm,extracellular,mitochondrion,organelle lumen	metabolic process	RNA binding,catalytic activity,nucleotide binding	elongation factor Tu, mitochondrial precursor
>gi|50592994	TXN	cytoplasm,cytosol,extracellular,mitochondrion,nucleus,organelle lumen	cell communication,cell proliferation,cellular component movement,cellular homeostasis,defense response,metabolic process,regulation of biological process,response to stimulus,transport	RNA binding,catalytic activity,protein binding	thioredoxin isoform 1
>gi|22035672	TXNRD2	cytoplasm,mitochondrion,organelle lumen	cellular homeostasis,development,metabolic process,regulation of biological process,response to stimulus	antioxidant activity,catalytic activity,nucleotide binding,protein binding	thioredoxin reductase 2, mitochondrial isoform 1 precursor
>gi|46593007	UQCRC1	cytoplasm,membrane,mitochondrion	metabolic process,response to stimulus,transport	catalytic activity,metal ion binding,protein binding,transporter activity	cytochrome b-c1 complex subunit 1, mitochondrial precursor
>gi|163644321	UQCRFS1	cytoplasm,membrane,mitochondrion	metabolic process,response to stimulus,transport	catalytic activity,metal ion binding,protein binding,transporter activity	cytochrome b-c1 complex subunit Rieske, mitochondrial
>gi|268370297	VARS2	cytoplasm,membrane,mitochondrion	metabolic process	catalytic activity,nucleotide binding	valine--tRNA ligase, mitochondrial isoform 1
>gi|61966777	VSIG8	membrane		RNA binding,protein binding	V-set and immunoglobulin domain-containing protein 8 precursor
>gi|57863271	VWA8	cytoplasm,extracellular,mitochondrion	metabolic process	catalytic activity,nucleotide binding,protein binding	von Willebrand factor A domain-containing protein 8 isoform a precursor
>gi|13540582	WBSCR16	cytoplasm,mitochondrion		RNA binding	Williams-Beuren syndrome chromosomal region 16 protein
>gi|94681057	YARS2	cytoplasm,mitochondrion,organelle lumen	cell organization and biogenesis,metabolic process	RNA binding,catalytic activity,nucleotide binding,protein binding	tyrosine--tRNA ligase, mitochondrial precursor
>gi|54607072	YBEY	cytoplasm,mitochondrion,nucleus,organelle lumen	metabolic process	catalytic activity,metal ion binding	putative ribonuclease isoform 1
>gi|28557745	ZADH2	cytoplasm,mitochondrion	metabolic process	catalytic activity,metal ion binding,nucleotide binding	zinc-binding alcohol dehydrogenase domain-containing protein 2

## Sheet: Biol FT & Biol 2 (TX100) QE
Key	GENE Official symbol	GO_SLIM_CC	GO_SLIM_BP	GO_SLIM_MF	DESC
>gi|38569417	AARS2	cytoplasm,mitochondrion	cell organization and biogenesis,metabolic process	RNA binding,catalytic activity,metal ion binding,nucleotide binding	alanine--tRNA ligase, mitochondrial
>gi|167614485	ACAA2	cytoplasm,membrane,mitochondrion	cell communication,cell death,cell organization and biogenesis,metabolic process,regulation of biological process,response to stimulus,transport	RNA binding,catalytic activity,protein binding	3-ketoacyl-CoA thiolase, mitochondrial
>gi|4501859	ACADSB	cytoplasm,mitochondrion,organelle lumen	metabolic process	catalytic activity,nucleotide binding	short/branched chain specific acyl-CoA dehydrogenase, mitochondrial precursor
>gi|4557237	ACAT1	cytoplasm,extracellular,membrane,mitochondrion,organelle lumen	cell organization and biogenesis,development,metabolic process,response to stimulus	catalytic activity,metal ion binding,protein binding	acetyl-CoA acetyltransferase, mitochondrial precursor
>gi|38569421	ACLY	cytoplasm,cytosol,extracellular,membrane,mitochondrion,nucleus,organelle lumen	metabolic process,regulation of biological process	catalytic activity,metal ion binding,nucleotide binding,protein binding	ATP-citrate synthase isoform 1
>gi|4501867	ACO2	cytoplasm,mitochondrion,nucleus,organelle lumen	cell death,metabolic process	catalytic activity,metal ion binding	aconitate hydratase, mitochondrial precursor
>gi|148727286	ACOT2	cytoplasm,mitochondrion	metabolic process	catalytic activity,protein binding	acyl-coenzyme A thioesterase 2, mitochondrial
>gi|9951915	AHCY	cytoplasm,cytosol,extracellular,nucleus	defense response,metabolic process,response to stimulus	catalytic activity,nucleotide binding,protein binding	adenosylhomocysteinase isoform 1
>gi|41327764	AKR7A2	Golgi,cytoplasm,extracellular,mitochondrion	metabolic process	catalytic activity	aflatoxin B1 aldehyde reductase member 2
>gi|21361368	ALDH18A1	cytoplasm,membrane,mitochondrion	metabolic process	RNA binding,catalytic activity,nucleotide binding	delta-1-pyrroline-5-carboxylate synthase isoform 1
>gi|25777721	ALDH5A1	cytoplasm,mitochondrion,organelle lumen	cell communication,cell organization and biogenesis,development,metabolic process,transport	catalytic activity,protein binding	succinate-semialdehyde dehydrogenase, mitochondrial isoform 1 precursor
>gi|4502215	ARG2	cytoplasm,mitochondrion,organelle lumen	cell death,defense response,development,metabolic process,regulation of biological process,reproduction,response to stimulus,transport	catalytic activity,metal ion binding,protein binding	arginase-2, mitochondrial precursor
>gi|4502303	ATP5O	cytoplasm,membrane,mitochondrion,nucleus	metabolic process,transport	catalytic activity,protein binding,transporter activity	ATP synthase subunit O, mitochondrial precursor
>gi|296531406	C21orf33,LOC102724023	cytoplasm,extracellular,mitochondrion			ES1 protein homolog, mitochondrial isoform Ia precursor
>gi|63162572	CCT3	cytoplasm,cytoskeleton,cytosol,extracellular,membrane	metabolic process,reproduction	RNA binding,nucleotide binding,protein binding	T-complex protein 1 subunit gamma isoform a
>gi|24307939	CCT5	cytoplasm,cytoskeleton,cytosol,extracellular,nucleus,organelle lumen	metabolic process,reproduction,response to stimulus	nucleotide binding,protein binding	T-complex protein 1 subunit epsilon
>gi|5453607	CCT7	cytoplasm,cytoskeleton,cytosol,extracellular,mitochondrion	metabolic process,reproduction	nucleotide binding,protein binding	T-complex protein 1 subunit eta isoform a
>gi|4502709	CDK1	cytoplasm,cytoskeleton,cytosol,extracellular,mitochondrion,nucleus,organelle lumen	cell communication,cell death,cell differentiation,cell division,cell organization and biogenesis,cell proliferation,cellular component movement,defense response,development,metabolic process,regulation of biological process,reproduction,response to stimulus,transport	catalytic activity,nucleotide binding,protein binding	cyclin-dependent kinase 1 isoform 1
>gi|5174419	CLPP	cytoplasm,mitochondrion,organelle lumen	cell organization and biogenesis,metabolic process	catalytic activity,nucleotide binding,protein binding	putative ATP-dependent Clp protease proteolytic subunit, mitochondrial precursor
>gi|7242140	CLPX	cytoplasm,membrane,mitochondrion,nucleus,organelle lumen	metabolic process,regulation of biological process	catalytic activity,enzyme regulator activity,metal ion binding,nucleotide binding,protein binding	ATP-dependent Clp protease ATP-binding subunit clpX-like, mitochondrial precursor
>gi|38327625	CS	cytoplasm,extracellular,mitochondrion,nucleus,organelle lumen	metabolic process	RNA binding,catalytic activity	citrate synthase, mitochondrial precursor
>gi|40789249	DARS2	cytoplasm,mitochondrion,nucleus,organelle lumen	cell organization and biogenesis,metabolic process	RNA binding,catalytic activity,nucleotide binding,protein binding	aspartate--tRNA ligase, mitochondrial
>gi|91199540	DLD	cytoplasm,mitochondrion,nucleus,organelle lumen,vacuole	cell differentiation,cellular homeostasis,development,metabolic process,regulation of biological process,reproduction	catalytic activity,nucleotide binding	dihydrolipoyl dehydrogenase, mitochondrial isoform 1 precursor
>gi|19923748	DLST	cytoplasm,membrane,mitochondrion,nucleus,organelle lumen	metabolic process	catalytic activity,protein binding	dihydrolipoyllysine-residue succinyltransferase component of 2-oxoglutarate dehydrogenase complex, mitochondrial isoform 1 precursor
>gi|205360838	DNAJA3	cytoplasm,cytoskeleton,cytosol,membrane,mitochondrion,nucleus,organelle lumen	cell communication,cell death,cell differentiation,cell organization and biogenesis,cell proliferation,defense response,development,metabolic process,regulation of biological process,response to stimulus	enzyme regulator activity,metal ion binding,nucleotide binding,protein binding	dnaJ homolog subfamily A member 3, mitochondrial isoform 1
>gi|70995211	ECH1	cytoplasm,extracellular,mitochondrion	metabolic process	catalytic activity,protein binding	delta(3,5)-Delta(2,4)-dienoyl-CoA isomerase, mitochondrial precursor
>gi|194097323	ECHS1	cytoplasm,mitochondrion,organelle lumen	metabolic process	catalytic activity,protein binding	enoyl-CoA hydratase, mitochondrial
>gi|4503483	EEF2	cytoplasm,cytosol,extracellular,nucleus	cell death,metabolic process,regulation of biological process	RNA binding,catalytic activity,nucleotide binding,protein binding,translation regulator activity	elongation factor 2
>gi|4503509	EIF3A	cytoplasm,cytosol,nucleus,organelle lumen	cell organization and biogenesis,metabolic process,regulation of biological process	RNA binding,protein binding,structural molecule activity	eukaryotic translation initiation factor 3 subunit A
>gi|62241042	EPRS	cytoplasm,cytosol	cell organization and biogenesis,defense response,metabolic process,regulation of biological process,response to stimulus	RNA binding,catalytic activity,nucleotide binding,protein binding	bifunctional glutamate/proline--tRNA ligase
>gi|4503607	ETFA	cytoplasm,mitochondrion,organelle lumen	metabolic process,transport	catalytic activity,nucleotide binding	electron transfer flavoprotein subunit alpha, mitochondrial isoform a
>gi|41872631	FASN	Golgi,cytoplasm,cytosol,extracellular,membrane,mitochondrion	metabolic process,regulation of biological process,response to stimulus	RNA binding,catalytic activity,metal ion binding,nucleotide binding,protein binding	fatty acid synthase
>gi|4503937	GBAS	cytoplasm,membrane,mitochondrion	metabolic process,regulation of biological process	protein binding	protein NipSnap homolog 2 isoform 1
>gi|18390331	GFM1	cytoplasm,mitochondrion	cell organization and biogenesis,metabolic process	RNA binding,catalytic activity,nucleotide binding,protein binding	elongation factor G, mitochondrial
>gi|373251164	GLS	cytoplasm,cytosol,mitochondrion,organelle lumen	cell communication,cell organization and biogenesis,metabolic process,regulation of biological process,response to stimulus,transport	catalytic activity,protein binding	glutaminase kidney isoform, mitochondrial isoform 2
>gi|4885281	GLUD1	cytoplasm,mitochondrion,organelle lumen	cell communication,metabolic process,regulation of biological process,transport	catalytic activity,nucleotide binding,protein binding	glutamate dehydrogenase 1, mitochondrial precursor
>gi|73486658	GOT2	cytoplasm,extracellular,membrane,mitochondrion,organelle lumen	metabolic process,response to stimulus,transport	RNA binding,catalytic activity	aspartate aminotransferase, mitochondrial isoform 1 precursor
>gi|296179427	HADH	cytoplasm,membrane,mitochondrion,nucleus,organelle lumen	cell communication,metabolic process,regulation of biological process,response to stimulus,transport	catalytic activity,nucleotide binding	hydroxyacyl-coenzyme A dehydrogenase, mitochondrial isoform 1 precursor
>gi|20127408	HADHA	cytoplasm,membrane,mitochondrion,nucleus,organelle lumen	metabolic process,response to stimulus	catalytic activity,nucleotide binding,protein binding	trifunctional enzyme subunit alpha, mitochondrial precursor
>gi|23308751	HIBADH	cytoplasm,mitochondrion,organelle lumen	metabolic process	catalytic activity,nucleotide binding	3-hydroxyisobutyrate dehydrogenase, mitochondrial precursor
>gi|4758504	HSD17B10	cytoplasm,endoplasmic reticulum,membrane,mitochondrion,organelle lumen	cell differentiation,cell organization and biogenesis,development,metabolic process,reproduction	RNA binding,catalytic activity,nucleotide binding,protein binding	3-hydroxyacyl-CoA dehydrogenase type-2 isoform 1
>gi|40254986	HSDL2	cytoplasm,mitochondrion	metabolic process	catalytic activity,nucleotide binding	hydroxysteroid dehydrogenase-like protein 2 isoform 1
>gi|153792590	HSP90AA1	cell surface,cytoplasm,cytosol,extracellular,membrane,mitochondrion,nucleus,organelle lumen	cell communication,cell death,cell differentiation,cell organization and biogenesis,cellular component movement,defense response,development,metabolic process,regulation of biological process,response to stimulus,transport	RNA binding,catalytic activity,enzyme regulator activity,nucleotide binding,protein binding	heat shock protein HSP 90-alpha isoform 1
>gi|24234688	HSPA9	cell surface,cytoplasm,extracellular,mitochondrion,nucleus,organelle lumen	cell death,cell organization and biogenesis,metabolic process,regulation of biological process,transport	RNA binding,nucleotide binding,protein binding	stress-70 protein, mitochondrial precursor
>gi|31542947	HSPD1	cell surface,cytoplasm,cytosol,endosome,extracellular,membrane,mitochondrion,nucleus,organelle lumen	cell communication,cell death,cell organization and biogenesis,cell proliferation,defense response,development,metabolic process,regulation of biological process,response to stimulus	DNA binding,RNA binding,catalytic activity,nucleotide binding,protein binding	60 kDa heat shock protein, mitochondrial
>gi|94721241	IARS	cytoplasm,cytosol,extracellular,nucleus,organelle lumen	metabolic process,regulation of biological process	catalytic activity,nucleotide binding,protein binding	isoleucine--tRNA ligase, cytoplasmic
>gi|58197556	IBA57	cytoplasm,mitochondrion	metabolic process	RNA binding,catalytic activity	putative transferase CAF17, mitochondrial precursor
>gi|5031777	IDH3A	cytoplasm,mitochondrion,nucleus,organelle lumen	metabolic process	catalytic activity,metal ion binding,nucleotide binding	isocitrate dehydrogenase [NAD] subunit alpha, mitochondrial precursor
>gi|28178821	IDH3B	cytoplasm,mitochondrion,nucleus,organelle lumen	metabolic process	catalytic activity,metal ion binding,nucleotide binding	isocitrate dehydrogenase [NAD] subunit beta, mitochondrial isoform a precursor
>gi|4506787	IQGAP1	cytoplasm,cytoskeleton,extracellular,membrane,nucleus,organelle lumen	cell communication,cell differentiation,development,metabolic process,regulation of biological process,response to stimulus,transport	enzyme regulator activity,metal ion binding,protein binding	ras GTPase-activating-like protein IQGAP1
>gi|226958412	IVD	cytoplasm,membrane,mitochondrion,organelle lumen	metabolic process	catalytic activity,nucleotide binding	isovaleryl-CoA dehydrogenase, mitochondrial isoform 1 precursor
>gi|19923973	KCTD12	membrane	cell communication,cell organization and biogenesis,regulation of biological process,response to stimulus	RNA binding,protein binding	BTB/POZ domain-containing protein KCTD12
>gi|7661872	LARS2	cytoplasm,mitochondrion,organelle lumen	metabolic process,regulation of biological process	catalytic activity,nucleotide binding	probable leucine--tRNA ligase, mitochondrial
>gi|21396489	LONP1	cytoplasm,mitochondrion,organelle lumen	cell organization and biogenesis,metabolic process,regulation of biological process,response to stimulus	DNA binding,RNA binding,catalytic activity,nucleotide binding,protein binding	lon protease homolog, mitochondrial isoform 1 precursor
>gi|31621305	LRPPRC	chromosome,cytoplasm,cytoskeleton,membrane,mitochondrion,nucleus,organelle lumen	cell organization and biogenesis,cellular component movement,metabolic process,regulation of biological process,transport	DNA binding,RNA binding,protein binding	leucine-rich PPR motif-containing protein, mitochondrial precursor
>gi|51243059	MCAT	cytoplasm,mitochondrion	metabolic process	RNA binding,catalytic activity	malonyl-CoA-acyl carrier protein transacylase, mitochondrial isoform a precursor
>gi|11545863	MCCC2	cytoplasm,cytosol,membrane,mitochondrion,organelle lumen	metabolic process	catalytic activity,nucleotide binding,protein binding	methylcrotonoyl-CoA carboxylase beta chain, mitochondrial
>gi|21735621	MDH2	cytoplasm,extracellular,membrane,mitochondrion,nucleus,organelle lumen	metabolic process	RNA binding,catalytic activity,nucleotide binding,protein binding	malate dehydrogenase, mitochondrial isoform 1 precursor
>gi|4505145	ME2	cytoplasm,mitochondrion,organelle lumen	metabolic process	catalytic activity,metal ion binding,nucleotide binding	NAD-dependent malic enzyme, mitochondrial isoform 1 precursor
>gi|16418349	MMAB	cytoplasm,mitochondrion,organelle lumen	metabolic process	catalytic activity,nucleotide binding	cob(I)yrinic acid a,c-diamide adenosyltransferase, mitochondrial precursor
>gi|186928854	MRPS31	cytoplasm,mitochondrion,nucleus,organelle lumen,ribosome		RNA binding,protein binding,structural molecule activity	28S ribosomal protein S31, mitochondrial
>gi|33188463	MRPS9	cytoplasm,mitochondrion,nucleus,organelle lumen,ribosome	metabolic process,response to stimulus	RNA binding,protein binding,structural molecule activity	28S ribosomal protein S9, mitochondrial
>gi|222136639	MTHFD1	cytoplasm,cytosol,extracellular,mitochondrion	metabolic process	catalytic activity,nucleotide binding	C-1-tetrahydrofolate synthase, cytoplasmic
>gi|337756501	MTHFD1L	cytoplasm,cytosol,mitochondrion	metabolic process	catalytic activity,nucleotide binding,protein binding	monofunctional C1-tetrahydrofolate synthase, mitochondrial isoform 1 precursor
>gi|12667788	MYH9	cytoplasm,cytoskeleton,cytosol,extracellular,membrane,mitochondrion,nucleus	cell communication,cell differentiation,cell division,cell organization and biogenesis,cellular component movement,development,metabolic process,regulation of biological process,reproduction,response to stimulus,transport	RNA binding,catalytic activity,motor activity,nucleotide binding,protein binding,transporter activity	myosin-9
>gi|146134341	NADK2,NADKD1	cytoplasm,mitochondrion	cell communication,metabolic process,regulation of biological process,response to stimulus	catalytic activity,nucleotide binding,protein binding	NAD kinase 2, mitochondrial isoform 1
>gi|316983160	NDUFS1	cytoplasm,membrane,mitochondrion	cell death,cell organization and biogenesis,metabolic process	catalytic activity,metal ion binding,protein binding	NADH-ubiquinone oxidoreductase 75 kDa subunit, mitochondrial isoform 5
>gi|39995082	NSUN2	cytoplasm,cytoskeleton,nucleus,organelle lumen	cell division,cell organization and biogenesis,metabolic process	RNA binding,catalytic activity	tRNA (cytosine(34)-C(5))-methyltransferase isoform 1
>gi|157739940	NUDT19	cytoplasm,mitochondrion	metabolic process	catalytic activity,metal ion binding,protein binding	nucleoside diphosphate-linked moiety X motif 19, mitochondrial precursor
>gi|4557817	OXCT1	cytoplasm,mitochondrion,organelle lumen	cell communication,cellular homeostasis,development,metabolic process,regulation of biological process,response to stimulus,transport	catalytic activity,protein binding	succinyl-CoA:3-ketoacid coenzyme A transferase 1, mitochondrial precursor
>gi|189027129	PDE12	cytoplasm,mitochondrion,organelle lumen	metabolic process	catalytic activity,metal ion binding	2',5'-phosphodiesterase 12
>gi|4505689	PDK1	cytoplasm,mitochondrion,organelle lumen	cell communication,cell death,cell proliferation,metabolic process,regulation of biological process,response to stimulus	catalytic activity,nucleotide binding,protein binding	[Pyruvate dehydrogenase (acetyl-transferring)] kinase isozyme 1, mitochondrial isoform 2 precursor
>gi|334085248	PITRM1	cytoplasm,mitochondrion,nucleus,organelle lumen	metabolic process,regulation of biological process	catalytic activity,enzyme regulator activity,metal ion binding	presequence protease, mitochondrial isoform 1 precursor
>gi|24308013	PMPCA	cytoplasm,extracellular,membrane,mitochondrion,organelle lumen	cell organization and biogenesis,metabolic process,transport	catalytic activity,metal ion binding	mitochondrial-processing peptidase subunit alpha isoform 1 precursor
>gi|188528628	PNPT1	cytoplasm,membrane,mitochondrion	cell organization and biogenesis,metabolic process,regulation of biological process,response to stimulus,transport	RNA binding,catalytic activity,protein binding	polyribonucleotide nucleotidyltransferase 1, mitochondrial precursor
>gi|7661672	POLDIP2	cytoplasm,mitochondrion,nucleus,organelle lumen		DNA binding	polymerase delta-interacting protein 2 isoform 1
>gi|187171277	POLG	cytoplasm,membrane,mitochondrion,organelle lumen	cell death,cell organization and biogenesis,metabolic process,response to stimulus	DNA binding,catalytic activity,protein binding	DNA polymerase subunit gamma-1
>gi|110618253	POLRMT	cytoplasm,mitochondrion,organelle lumen	cell organization and biogenesis,metabolic process	DNA binding,RNA binding,catalytic activity,protein binding	DNA-directed RNA polymerase, mitochondrial precursor
>gi|5031987	PPIF	cytoplasm,membrane,mitochondrion,organelle lumen	cell communication,cell death,cell organization and biogenesis,metabolic process,regulation of biological process,response to stimulus,transport	catalytic activity,protein binding	peptidyl-prolyl cis-trans isomerase F, mitochondrial precursor
>gi|5802974	PRDX3	cytoplasm,cytosol,endosome,mitochondrion,organelle lumen	cell death,cell differentiation,cell organization and biogenesis,cell proliferation,development,metabolic process,regulation of biological process,reproduction,response to stimulus	antioxidant activity,catalytic activity,enzyme regulator activity,protein binding	thioredoxin-dependent peroxide reductase, mitochondrial isoform a precursor
>gi|38683855	PTCD3	cytoplasm,mitochondrion	cell organization and biogenesis,metabolic process,regulation of biological process	RNA binding	pentatricopeptide repeat domain-containing protein 3, mitochondrial precursor
>gi|21361454	PYCR2	cytoplasm	metabolic process	catalytic activity,nucleotide binding	pyrroline-5-carboxylate reductase 2 isoform 1
>gi|8923421	SARS2	cytoplasm,cytoskeleton,membrane,mitochondrion,organelle lumen	cell organization and biogenesis,metabolic process	RNA binding,catalytic activity,nucleotide binding	serine--tRNA ligase, mitochondrial isoform b precursor
>gi|156416003	SDHA	cytoplasm,membrane,mitochondrion	development,metabolic process,transport	catalytic activity,nucleotide binding,protein binding	succinate dehydrogenase [ubiquinone] flavoprotein subunit, mitochondrial
>gi|374671775	SSBP1	cytoplasm,extracellular,mitochondrion,nucleus,organelle lumen	cell organization and biogenesis,metabolic process,regulation of biological process	DNA binding,RNA binding,protein binding	single-stranded DNA-binding protein, mitochondrial precursor
>gi|11321583	SUCLA2	cytoplasm,extracellular,mitochondrion,organelle lumen	metabolic process	catalytic activity,metal ion binding,nucleotide binding,protein binding	succinyl-CoA ligase [ADP-forming] subunit beta, mitochondrial precursor
>gi|31543667	SUPV3L1	cytoplasm,mitochondrion,nucleus,organelle lumen	cell death,cell growth,cell organization and biogenesis,metabolic process,regulation of biological process	DNA binding,RNA binding,catalytic activity,nucleotide binding,protein binding	ATP-dependent RNA helicase SUPV3L1, mitochondrial precursor
>gi|20070344	TARS2	cytoplasm,mitochondrion,organelle lumen	cell organization and biogenesis,metabolic process	catalytic activity,nucleotide binding	threonine--tRNA ligase, mitochondrial isoform a
>gi|387912543	TBRG4	cytoplasm,mitochondrion	cell proliferation,metabolic process,regulation of biological process	RNA binding,catalytic activity	protein TBRG4 isoform 3
>gi|57863257	TCP1	Golgi,chromosome,cytoplasm,cytoskeleton,cytosol,extracellular,membrane,nucleus,organelle lumen	cell organization and biogenesis,metabolic process,reproduction	RNA binding,nucleotide binding,protein binding	T-complex protein 1 subunit alpha isoform a
>gi|4507401	TFAM	cytoplasm,mitochondrion,nucleus,organelle lumen	cell organization and biogenesis,metabolic process,regulation of biological process	DNA binding,RNA binding,protein binding	transcription factor A, mitochondrial isoform 1 precursor
>gi|155722983	TRAP1	cytoplasm,membrane,mitochondrion,nucleus,organelle lumen	metabolic process,regulation of biological process,response to stimulus	RNA binding,nucleotide binding,protein binding	heat shock protein 75 kDa, mitochondrial isoform 1 precursor
>gi|291084500	TSFM	cytoplasm,mitochondrion,nucleus	metabolic process,regulation of biological process	RNA binding,protein binding	elongation factor Ts, mitochondrial isoform 1 precursor
>gi|50592988	UQCRC2	cytoplasm,membrane,mitochondrion	metabolic process,transport	catalytic activity,metal ion binding,protein binding	cytochrome b-c1 complex subunit 2, mitochondrial precursor
>gi|7669550	VCL	cytoplasm,cytoskeleton,cytosol,extracellular,membrane	cell organization and biogenesis,cellular component movement,coagulation,regulation of biological process,response to stimulus,transport	catalytic activity,protein binding,structural molecule activity	vinculin isoform meta-VCL
>gi|57863271	VWA8	cytoplasm,extracellular,mitochondrion	metabolic process	catalytic activity,nucleotide binding,protein binding	von Willebrand factor A domain-containing protein 8 isoform a precursor
>gi|94681057	YARS2	cytoplasm,mitochondrion,organelle lumen	cell organization and biogenesis,metabolic process	RNA binding,catalytic activity,nucleotide binding,protein binding	tyrosine--tRNA ligase, mitochondrial precursor

## Sheet: Biol FT NOT QE
Key	GENE Official symbol	GO_SLIM_CC	GO_SLIM_BP	GO_SLIM_MF	DESC
>gi|8923001	ABHD10	cytoplasm,cytosol,mitochondrion	metabolic process	catalytic activity	mycophenolic acid acyl-glucuronide esterase, mitochondrial isoform 1 precursor
>gi|187960098	ACADM	cytoplasm,membrane,mitochondrion,nucleus,organelle lumen	cell differentiation,cell organization and biogenesis,development,metabolic process,regulation of biological process,response to stimulus	catalytic activity,nucleotide binding,protein binding	medium-chain specific acyl-CoA dehydrogenase, mitochondrial isoform b precursor
>gi|81295407	ACOT9	cytoplasm,mitochondrion	metabolic process	catalytic activity	acyl-coenzyme A thioesterase 9, mitochondrial isoform a precursor
>gi|34147522	ADCK3	cytoplasm,mitochondrion	cell death,metabolic process	catalytic activity,nucleotide binding	chaperone activity of bc1 complex-like, mitochondrial
>gi|25777730	ALDH1B1	cytoplasm,mitochondrion,nucleus,organelle lumen	metabolic process	catalytic activity	aldehyde dehydrogenase X, mitochondrial precursor
>gi|188035924	ALDH7A1	cytoplasm,cytosol,mitochondrion,nucleus,organelle lumen	metabolic process	catalytic activity,protein binding	alpha-aminoadipic semialdehyde dehydrogenase isoform 1 precursor
>gi|50345988	ATP5C1	cytoplasm,membrane,mitochondrion,organelle lumen	metabolic process,transport	RNA binding,catalytic activity,transporter activity	ATP synthase subunit gamma, mitochondrial isoform L (liver) precursor
>gi|11386135	BCKDHA	cytoplasm,mitochondrion,organelle lumen	metabolic process,response to stimulus	catalytic activity,metal ion binding,protein binding	2-oxoisovalerate dehydrogenase subunit alpha, mitochondrial isoform 1 precursor
>gi|4502491	C1QBP	cell surface,cytoplasm,cytosol,extracellular,membrane,mitochondrion,nucleus,organelle lumen	cell communication,cell death,cell differentiation,cell organization and biogenesis,cellular component movement,coagulation,defense response,development,metabolic process,regulation of biological process,response to stimulus	RNA binding,protein binding	complement component 1 Q subcomponent-binding protein, mitochondrial precursor
>gi|5453599	CAPZA2	cytoplasm,cytoskeleton,cytosol,extracellular,membrane	cell organization and biogenesis,cellular component movement,coagulation,defense response,regulation of biological process,response to stimulus	protein binding	F-actin-capping protein subunit alpha-2
>gi|13375695	CARS2	cytoplasm,cytosol,mitochondrion,organelle lumen	metabolic process	catalytic activity,metal ion binding,nucleotide binding	probable cysteine--tRNA ligase, mitochondrial
>gi|148536855	COPA	Golgi,cytoplasm,cytosol,extracellular,membrane	cell organization and biogenesis,metabolic process,transport	protein binding,structural molecule activity	coatomer subunit alpha isoform 1
>gi|315434212	DAP3	cytoplasm,mitochondrion,nucleus,organelle lumen,ribosome	cell communication,cell death,cell organization and biogenesis,regulation of biological process,response to stimulus	RNA binding,protein binding	28S ribosomal protein S29, mitochondrial isoform 1
>gi|20336294	DHX30	cytoplasm,mitochondrion,organelle lumen	metabolic process	RNA binding,catalytic activity,nucleotide binding,protein binding	putative ATP-dependent RNA helicase DHX30 isoform 1
>gi|83700233	EIF3C	cytoplasm,cytosol	cell organization and biogenesis,metabolic process,regulation of biological process	RNA binding,protein binding	eukaryotic translation initiation factor 3 subunit C isoform a
>gi|7705433	EIF3L	cytoplasm,nucleus,organelle lumen	cell organization and biogenesis,metabolic process,regulation of biological process	RNA binding,protein binding	eukaryotic translation initiation factor 3 subunit L isoform 1
>gi|4503609	ETFB	cytoplasm,mitochondrion,organelle lumen	metabolic process,transport		electron transfer flavoprotein subunit beta isoform 1
>gi|161702986	EZR	cytoplasm,cytoskeleton,cytosol,extracellular,membrane,nucleus,organelle lumen	cell differentiation,cell organization and biogenesis,cellular component movement,development,metabolic process,regulation of biological process,response to stimulus,transport	RNA binding,protein binding	ezrin
>gi|19743875	FH	cytoplasm,extracellular,mitochondrion,organelle lumen	metabolic process	catalytic activity	fumarate hydratase, mitochondrial
>gi|4503915	GART	cytoplasm,cytosol,extracellular	development,metabolic process,response to stimulus	catalytic activity,metal ion binding,nucleotide binding	trifunctional purine biosynthetic protein adenosine-3 isoform 1
>gi|24308295	GRPEL1	cytoplasm,mitochondrion,organelle lumen	cell organization and biogenesis,metabolic process,regulation of biological process,transport	enzyme regulator activity,nucleotide binding,protein binding	grpE protein homolog 1, mitochondrial precursor
>gi|37594471	HIBCH	cytoplasm,mitochondrion,organelle lumen	metabolic process	catalytic activity	3-hydroxyisobutyryl-CoA hydrolase, mitochondrial isoform 1 precursor
>gi|14141152	HNRNPM	membrane,nucleus,organelle lumen,spliceosomal complex	metabolic process	RNA binding,nucleotide binding,protein binding	heterogeneous nuclear ribonucleoprotein M isoform a
>gi|4507677	HSP90B1	cytoplasm,cytosol,endoplasmic reticulum,extracellular,membrane,nucleus,organelle lumen	cell communication,cell death,cell organization and biogenesis,cellular homeostasis,defense response,metabolic process,regulation of biological process,response to stimulus,transport	RNA binding,metal ion binding,nucleotide binding,protein binding	endoplasmin precursor
>gi|38327039	HSPA4	cytoplasm,cytosol,extracellular,mitochondrion,nucleus,organelle lumen	cell organization and biogenesis,response to stimulus,transport	nucleotide binding	heat shock 70 kDa protein 4
>gi|28178832	IDH2	cytoplasm,membrane,mitochondrion,organelle lumen	metabolic process	catalytic activity,metal ion binding,nucleotide binding	isocitrate dehydrogenase [NADP], mitochondrial isoform 1 precursor
>gi|4758648	KIF5B	chromosome,cytoplasm,cytoskeleton,membrane,nucleus,organelle lumen	cell differentiation,cell division,cell organization and biogenesis,cellular component movement,metabolic process,regulation of biological process,reproduction,transport	catalytic activity,motor activity,nucleotide binding,protein binding	kinesin-1 heavy chain
>gi|19923142	KPNB1	cytoplasm,cytosol,endoplasmic reticulum,extracellular,membrane,nucleus,organelle lumen	cell communication,cell death,cell organization and biogenesis,metabolic process,regulation of biological process,response to stimulus,transport	RNA binding,metal ion binding,protein binding,transporter activity	importin subunit beta-1 isoform 1
>gi|41393561	LAP3	cytoplasm,extracellular,mitochondrion,nucleus,organelle lumen	metabolic process	catalytic activity,metal ion binding	cytosol aminopeptidase
>gi|108773810	LARS	cytoplasm,cytosol,nucleus	metabolic process,regulation of biological process	catalytic activity,nucleotide binding,protein binding	leucine--tRNA ligase, cytoplasmic
>gi|260099723	LDHA	cytoplasm,cytosol,extracellular,membrane,mitochondrion,nucleus	cell communication,development,metabolic process,response to stimulus	catalytic activity,nucleotide binding,protein binding	L-lactate dehydrogenase A chain isoform 3
>gi|33469968	MCM7	chromosome,cytoplasm,cytosol,nucleus,organelle lumen	cell proliferation,metabolic process,regulation of biological process,response to stimulus	DNA binding,catalytic activity,nucleotide binding,protein binding	DNA replication licensing factor MCM7 isoform 1
>gi|169636418	MRPL38	cytoplasm,cytoskeleton,mitochondrion,ribosome			39S ribosomal protein L38, mitochondrial
>gi|28872734	MRPL43	cytoplasm,mitochondrion,organelle lumen,ribosome	metabolic process	RNA binding,structural molecule activity	39S ribosomal protein L43, mitochondrial isoform a
>gi|7705805	MRPS2	cytoplasm,mitochondrion,ribosome	metabolic process	structural molecule activity	28S ribosomal protein S2, mitochondrial
>gi|9910244	MRPS22	cytoplasm,mitochondrion,organelle lumen,ribosome		structural molecule activity	28S ribosomal protein S22, mitochondrial
>gi|16554604	MRPS23	cytoplasm,cytoskeleton,membrane,mitochondrion,nucleus,ribosome	metabolic process	RNA binding,structural molecule activity	28S ribosomal protein S23, mitochondrial
>gi|14028877	MRPS25	cytoplasm,mitochondrion,organelle lumen,ribosome	metabolic process	structural molecule activity	28S ribosomal protein S25, mitochondrial
>gi|186928850	MRPS27	cytoplasm,mitochondrion,ribosome		protein binding	28S ribosomal protein S27, mitochondrial isoform 2
>gi|16554616	MRPS6	cytoplasm,mitochondrion,ribosome	metabolic process	RNA binding,structural molecule activity	28S ribosomal protein S6, mitochondrial
>gi|94721354	MTHFD2	cytoplasm,cytosol,extracellular,mitochondrion	metabolic process,response to stimulus	catalytic activity,metal ion binding,nucleotide binding	bifunctional methylenetetrahydrofolate dehydrogenase/cyclohydrolase, mitochondrial precursor
>gi|156105689	MUT	cytoplasm,mitochondrion,organelle lumen	development,metabolic process	catalytic activity,metal ion binding	methylmalonyl-CoA mutase, mitochondrial precursor
>gi|365192532	MYH10	cytoplasm,cytoskeleton,membrane,mitochondrion,nucleus	cell differentiation,cell division,cell organization and biogenesis,cell proliferation,cellular component movement,development,metabolic process,regulation of biological process,response to stimulus,transport	catalytic activity,motor activity,nucleotide binding,protein binding,transporter activity	myosin-10 isoform 1
>gi|122937345	MYO5B	cytoplasm,cytoskeleton,extracellular,membrane,nucleus	cell organization and biogenesis,metabolic process,regulation of biological process,transport	catalytic activity,motor activity,nucleotide binding,protein binding	unconventional myosin-Vb
>gi|4758786	NDUFS2	cytoplasm,membrane,mitochondrion,nucleus,organelle lumen	metabolic process,response to stimulus,transport	catalytic activity,metal ion binding,nucleotide binding,protein binding	NADH dehydrogenase [ubiquinone] iron-sulfur protein 2, mitochondrial isoform 1 precursor
>gi|4758788	NDUFS3	cytoplasm,membrane,mitochondrion,nucleus	cell communication,cell death,cell growth,cell organization and biogenesis,development,metabolic process,regulation of biological process,response to stimulus,transport	catalytic activity,protein binding	NADH dehydrogenase [ubiquinone] iron-sulfur protein 3, mitochondrial precursor
>gi|197116386	NT5DC2			catalytic activity,metal ion binding	5'-nucleotidase domain-containing protein 2 isoform 1
>gi|4557809	OAT	cytoplasm,mitochondrion,organelle lumen	cell organization and biogenesis,metabolic process	catalytic activity	ornithine aminotransferase, mitochondrial isoform 1 precursor
>gi|14141168	PCBP2	cytoplasm,cytosol,nucleus,organelle lumen	defense response,metabolic process,regulation of biological process,response to stimulus	DNA binding,RNA binding,protein binding	poly(rC)-binding protein 2 isoform a
>gi|65506442	PCCA	cytoplasm,cytosol,extracellular,mitochondrion,organelle lumen	metabolic process	catalytic activity,metal ion binding,nucleotide binding,protein binding	propionyl-CoA carboxylase alpha chain, mitochondrial isoform a precursor
>gi|156564403	PDHB	cytoplasm,mitochondrion,nucleus,organelle lumen	metabolic process,regulation of biological process	catalytic activity,protein binding	pyruvate dehydrogenase E1 component subunit beta, mitochondrial isoform 1 precursor
>gi|215422338	PDK3	cytoplasm,mitochondrion,organelle lumen	cell communication,cell death,cellular homeostasis,metabolic process,regulation of biological process,response to stimulus	catalytic activity,nucleotide binding,protein binding	pyruvate dehydrogenase kinase, isozyme 3 isoform 1 precursor
>gi|221307584	PHB2	cytoplasm,membrane,mitochondrion,nucleus,organelle lumen	cell communication,cell proliferation,development,metabolic process,regulation of biological process,reproduction,response to stimulus	protein binding	prohibitin-2 isoform 1
>gi|4506189	PSMA7	cytoplasm,cytosol,extracellular,nucleus,organelle lumen,proteasome	cell communication,cell death,metabolic process,regulation of biological process,response to stimulus	catalytic activity,protein binding	proteasome subunit alpha type-7
>gi|4826960	QARS	cytoplasm,cytosol,mitochondrion,organelle lumen	metabolic process	catalytic activity,nucleotide binding	glutamine--tRNA ligase isoform a
>gi|4506597	RPL12	cytoplasm,cytosol,extracellular,ribosome	cell organization and biogenesis,metabolic process,transport	RNA binding,protein binding,structural molecule activity	60S ribosomal protein L12
>gi|4506661	RPL7A	cytoplasm,cytosol,membrane,nucleus,ribosome	cell organization and biogenesis,metabolic process,transport	RNA binding,protein binding,structural molecule activity	60S ribosomal protein L7a
>gi|4506675	RPN1	cytoplasm,endoplasmic reticulum,membrane	cell organization and biogenesis,metabolic process,transport	RNA binding,catalytic activity,protein binding	dolichyl-diphosphooligosaccharide--protein glycosyltransferase subunit 1 precursor
>gi|4506701	RPS23	cytoplasm,cytosol,nucleus,organelle lumen,ribosome	cell organization and biogenesis,metabolic process,transport	RNA binding,protein binding,structural molecule activity	40S ribosomal protein S23
>gi|14141193	RPS9	cytoplasm,cytosol,extracellular,nucleus,organelle lumen,ribosome	cell organization and biogenesis,cell proliferation,metabolic process,regulation of biological process,transport	RNA binding,protein binding,structural molecule activity,translation regulator activity	40S ribosomal protein S9
>gi|5730023	RUVBL2	chromosome,cytoplasm,extracellular,membrane,nucleus,organelle lumen	cell organization and biogenesis,metabolic process,regulation of biological process,response to stimulus	DNA binding,catalytic activity,nucleotide binding,protein binding	ruvB-like 2
>gi|47604944	SCYL2	Golgi,cytoplasm,endosome,membrane	cell communication,cell organization and biogenesis,metabolic process,regulation of biological process,response to stimulus,transport	catalytic activity,nucleotide binding,protein binding	SCY1-like protein 2
>gi|54112121	SF3B3	nucleus,organelle lumen,spliceosomal complex	cell organization and biogenesis,metabolic process	protein binding	splicing factor 3B subunit 3
>gi|67782305	SOD2	cytoplasm,membrane,mitochondrion,organelle lumen	cell communication,cell death,cell differentiation,cell organization and biogenesis,cell proliferation,development,metabolic process,regulation of biological process,response to stimulus	DNA binding,antioxidant activity,catalytic activity,metal ion binding,protein binding	superoxide dismutase [Mn], mitochondrial isoform A precursor
>gi|157779135	SUCLG2	cytoplasm,membrane,mitochondrion,organelle lumen	metabolic process	catalytic activity,nucleotide binding,protein binding	succinyl-CoA ligase [GDP-forming] subunit beta, mitochondrial isoform 2 precursor
>gi|223029410	TLN1	cell surface,cytoplasm,cytoskeleton,cytosol,extracellular,membrane	cell communication,cell differentiation,cell organization and biogenesis,cellular component movement,coagulation,development,metabolic process,regulation of biological process,response to stimulus,transport	protein binding,structural molecule activity	talin-1
>gi|5032179	TRIM28	chromosome,nucleus,organelle lumen	cell differentiation,cell organization and biogenesis,defense response,development,metabolic process,regulation of biological process,response to stimulus,transport	DNA binding,RNA binding,catalytic activity,metal ion binding,protein binding	transcription intermediary factor 1-beta
>gi|117647226	TRMT10C	cytoplasm,mitochondrion,nucleus,organelle lumen	cell organization and biogenesis,metabolic process	RNA binding,catalytic activity,protein binding	mitochondrial ribonuclease P protein 1 precursor
>gi|47419914	WARS	cytoplasm,cytosol,extracellular,nucleus	cell proliferation,development,metabolic process,regulation of biological process	catalytic activity,nucleotide binding,protein binding	tryptophan--tRNA ligase, cytoplasmic isoform a
>gi|4507943	XPO1	chromosome,cytoplasm,cytosol,membrane,nucleus,organelle lumen	cell communication,cell organization and biogenesis,metabolic process,regulation of biological process,response to stimulus,transport	RNA binding,protein binding,transporter activity	exportin-1
>gi|5803225	YWHAE	cytoplasm,cytoskeleton,cytosol,extracellular,membrane,mitochondrion	cell communication,cell death,cell differentiation,cell organization and biogenesis,cellular component movement,development,metabolic process,regulation of biological process,response to stimulus,transport	RNA binding,protein binding	14-3-3 protein epsilon

## Sheet: Biol 2 QE NOT FT
Key	GENE Official symbol	GO_SLIM_CC	GO_SLIM_BP	GO_SLIM_MF	DESC
>gi|156151445	ACSF2	cytoplasm,mitochondrion	metabolic process	catalytic activity,nucleotide binding	acyl-CoA synthetase family member 2, mitochondrial isoform 2 precursor
>gi|187761345	ACSF3	cytoplasm,mitochondrion	metabolic process	catalytic activity,nucleotide binding	acyl-CoA synthetase family member 3, mitochondrial isoform 1 precursor
>gi|28416953	ACSS1	cytoplasm,mitochondrion,organelle lumen	metabolic process,response to stimulus	catalytic activity,nucleotide binding,protein binding	acetyl-coenzyme A synthetase 2-like, mitochondrial isoform 1 precursor
>gi|29826321	ADD1	cytoplasm,cytoskeleton,cytosol,membrane,nucleus,organelle lumen	cell communication,cell death,cell differentiation,cell organization and biogenesis,cellular homeostasis,development,metabolic process,regulation of biological process,response to stimulus,transport	RNA binding,metal ion binding,protein binding,structural molecule activity	alpha-adducin isoform b
>gi|20127454	ATIC	cytoplasm,cytosol,extracellular,mitochondrion	development,metabolic process,response to stimulus	catalytic activity,protein binding	bifunctional purine biosynthesis protein PURH
>gi|24638454	ATP2A2	cytoplasm,endoplasmic reticulum,membrane	cell communication,cellular homeostasis,coagulation,development,metabolic process,regulation of biological process,response to stimulus,transport	catalytic activity,metal ion binding,nucleotide binding,protein binding,transporter activity	sarcoplasmic/endoplasmic reticulum calcium ATPase 2 isoform b
>gi|50345984	ATP5A1	cytoplasm,extracellular,membrane,mitochondrion,nucleus,organelle lumen	cell proliferation,development,metabolic process,regulation of biological process,transport	RNA binding,catalytic activity,nucleotide binding,protein binding,transporter activity	ATP synthase subunit alpha, mitochondrial isoform a precursor
>gi|32189394	ATP5B	cell surface,cytoplasm,extracellular,membrane,mitochondrion,nucleus,organelle lumen	cellular component movement,cellular homeostasis,development,metabolic process,regulation of biological process,transport	catalytic activity,metal ion binding,nucleotide binding,protein binding,receptor activity,transporter activity	ATP synthase subunit beta, mitochondrial precursor
>gi|21361565	ATP5F1	cytoplasm,membrane,mitochondrion,nucleus,organelle lumen	development,metabolic process,transport	catalytic activity,protein binding,transporter activity	ATP synthase F(0) complex subunit B1, mitochondrial precursor
>gi|311893396	ATP5J2-PTCD1				ATP5J2-PTCD1 fusion protein
>gi|171906589	BCKDK	cytoplasm,mitochondrion,organelle lumen	metabolic process	catalytic activity,nucleotide binding,protein binding	[3-methyl-2-oxobutanoate dehydrogenase [lipoamide]] kinase, mitochondrial isoform a precursor
>gi|18105007	CAD	cytoplasm,cytosol,extracellular,nucleus,organelle lumen	development,metabolic process,reproduction,response to stimulus,transport	catalytic activity,metal ion binding,nucleotide binding,protein binding	CAD protein
>gi|21361794	CAND1	cytoplasm,extracellular,membrane,nucleus,organelle lumen	cell differentiation,cell organization and biogenesis,metabolic process,regulation of biological process,transport	protein binding	cullin-associated NEDD8-dissociated protein 1
>gi|157649073	CAP1	cytoplasm,cytoskeleton,extracellular,membrane	cell communication,cell differentiation,cell organization and biogenesis,cellular component movement,coagulation,development,metabolic process,regulation of biological process,response to stimulus,transport	protein binding	adenylyl cyclase-associated protein 1
>gi|330864679	CAPZB	cytoplasm,cytoskeleton,cytosol,extracellular,membrane	cell communication,cell differentiation,cell organization and biogenesis,cellular component movement,coagulation,development,regulation of biological process,response to stimulus	protein binding	F-actin-capping protein subunit beta isoform 2
>gi|5453603	CCT2	cytoplasm,cytoskeleton,cytosol,extracellular,nucleus,organelle lumen	cell organization and biogenesis,metabolic process,reproduction	nucleotide binding,protein binding	T-complex protein 1 subunit beta isoform 1
>gi|14861834	CECR5	cytoplasm,mitochondrion		catalytic activity	cat eye syndrome critical region protein 5 isoform 2 precursor
>gi|5031635	CFL1	cytoplasm,cytoskeleton,extracellular,membrane,nucleus,organelle lumen	cell communication,cell death,cell differentiation,cell division,cell organization and biogenesis,cellular component movement,coagulation,defense response,development,metabolic process,regulation of biological process,response to stimulus,transport	protein binding	cofilin-1
>gi|38373690	COPS4	cytoplasm,nucleus,organelle lumen	metabolic process	protein binding	COP9 signalosome complex subunit 4 isoform 1
>gi|29029559	CSE1L	cytoplasm,extracellular,membrane,nucleus,organelle lumen	cell death,cell proliferation,transport	protein binding,transporter activity	exportin-2 isoform 1
>gi|18426913	DBN1	cytoplasm,cytoskeleton,membrane	cell communication,cell differentiation,cell organization and biogenesis,cell proliferation,development,regulation of biological process	protein binding	drebrin isoform b
>gi|308818200	DPYSL3	cytoplasm,cytoskeleton,cytosol,extracellular	cell differentiation,cell organization and biogenesis,cellular component movement,development,metabolic process,regulation of biological process,response to stimulus	catalytic activity,protein binding	dihydropyrimidinase-related protein 3 isoform 1
>gi|33350932	DYNC1H1	Golgi,cytoplasm,cytoskeleton,cytosol,extracellular	cell death,cell organization and biogenesis,cellular component movement,metabolic process,transport	RNA binding,catalytic activity,motor activity,nucleotide binding,protein binding	cytoplasmic dynein 1 heavy chain 1
>gi|260274832	ECI2	cytoplasm,mitochondrion,nucleus,organelle lumen	metabolic process	catalytic activity,protein binding	enoyl-CoA delta isomerase 2, mitochondrial isoform 2
>gi|4758256	EIF2S1	cytoplasm,cytosol,extracellular,nucleus	cell communication,metabolic process,regulation of biological process,response to stimulus	RNA binding,protein binding	eukaryotic translation initiation factor 2 subunit 1
>gi|302699245	EIF4G1	cytoplasm,cytosol	cell communication,cell death,metabolic process,regulation of biological process,response to stimulus	DNA binding,RNA binding,enzyme regulator activity,protein binding	eukaryotic translation initiation factor 4 gamma 1 isoform 6
>gi|145553959	ELAC2	cytoplasm,mitochondrion,nucleus	cell organization and biogenesis,metabolic process	RNA binding,catalytic activity,metal ion binding	zinc phosphodiesterase ELAC protein 2 isoform 1
>gi|24307899	ERAL1	cytoplasm,cytoskeleton,membrane,mitochondrion,organelle lumen	cell communication,cell organization and biogenesis,regulation of biological process,response to stimulus,transport	RNA binding,catalytic activity,nucleotide binding,transporter activity	GTPase Era, mitochondrial
>gi|119703746	ETFDH	cytoplasm,membrane,mitochondrion,organelle lumen	metabolic process,response to stimulus,transport	catalytic activity,metal ion binding,nucleotide binding	electron transfer flavoprotein-ubiquinone oxidoreductase, mitochondrial isoform 1 precursor
>gi|66348062	FAHD1	cytoplasm,cytosol,membrane,mitochondrion,nucleus,organelle lumen	metabolic process	catalytic activity,metal ion binding	acylpyruvase FAHD1, mitochondrial isoform 1
>gi|384381462	FDXR	cytoplasm,membrane,mitochondrion,organelle lumen	metabolic process	catalytic activity,nucleotide binding,protein binding	NADPH:adrenodoxin oxidoreductase, mitochondrial isoform 3 precursor
>gi|4503729	FKBP4	cytoplasm,cytoskeleton,cytosol,extracellular,membrane,mitochondrion,nucleus,organelle lumen	cell communication,cell differentiation,cell organization and biogenesis,development,metabolic process,regulation of biological process,reproduction,response to stimulus,transport	RNA binding,catalytic activity,nucleotide binding,protein binding	peptidyl-prolyl cis-trans isomerase FKBP4
>gi|19923640	GFM2	cytoplasm,mitochondrion	cell organization and biogenesis,metabolic process	RNA binding,catalytic activity,nucleotide binding	ribosome-releasing factor 2, mitochondrial isoform 1
>gi|50301238	GSR	cytoplasm,cytosol,extracellular,mitochondrion,organelle lumen	cellular homeostasis,metabolic process,regulation of biological process,reproduction	antioxidant activity,catalytic activity,nucleotide binding,protein binding	glutathione reductase, mitochondrial isoform 1 precursor
>gi|219842317	GSTK1	cytoplasm,extracellular,membrane,mitochondrion,organelle lumen	cell differentiation,metabolic process	antioxidant activity,catalytic activity,protein binding	glutathione S-transferase kappa 1 isoform b
>gi|15029520	HARS2	cytoplasm,mitochondrion,organelle lumen	metabolic process	RNA binding,catalytic activity,nucleotide binding	probable histidine--tRNA ligase, mitochondrial isoform 1 precursor
>gi|20149594	HSP90AB1	cell surface,cytoplasm,cytosol,extracellular,membrane,mitochondrion,nucleus	cell communication,cell death,cell differentiation,cell organization and biogenesis,cellular component movement,defense response,development,metabolic process,regulation of biological process,response to stimulus,transport	RNA binding,enzyme regulator activity,nucleotide binding,protein binding	heat shock protein HSP 90-beta isoform a
>gi|4504523	HSPE1	cytoplasm,extracellular,mitochondrion,organelle lumen	cell death,metabolic process,regulation of biological process,response to stimulus	RNA binding,nucleotide binding,protein binding	10 kDa heat shock protein, mitochondrial
>gi|42544159	HSPH1	cytoplasm,cytoskeleton,cytosol,extracellular,nucleus,organelle lumen	metabolic process,regulation of biological process,response to stimulus	nucleotide binding,protein binding	heat shock protein 105 kDa isoform 1
>gi|46852147	IARS2	cytoplasm,mitochondrion,organelle lumen	metabolic process,regulation of biological process	catalytic activity,nucleotide binding	isoleucine--tRNA ligase, mitochondrial precursor
>gi|66933016	IMPDH2	cytoplasm,cytosol,extracellular,membrane,nucleus	cell organization and biogenesis,cell proliferation,development,metabolic process,response to stimulus	DNA binding,RNA binding,catalytic activity,metal ion binding,nucleotide binding,protein binding	inosine-5'-monophosphate dehydrogenase 2
>gi|24432106	KIAA1967,CCAR2	chromosome,cytoplasm,mitochondrion,nucleus,organelle lumen,spliceosomal complex	cell communication,cell death,cell organization and biogenesis,metabolic process,regulation of biological process,response to stimulus	RNA binding,enzyme regulator activity,protein binding	cell cycle and apoptosis regulator protein 2
>gi|291575128	LDHB	cytoplasm,cytosol,extracellular,mitochondrion	metabolic process	catalytic activity,nucleotide binding,protein binding	L-lactate dehydrogenase B chain
>gi|6912482	LETM1	cytoplasm,membrane,mitochondrion	cell organization and biogenesis	metal ion binding,protein binding	LETM1 and EF-hand domain-containing protein 1, mitochondrial precursor
>gi|24308207	LRRC47		metabolic process	RNA binding,catalytic activity,protein binding	leucine-rich repeat-containing protein 47
>gi|47519639	MAP4	cytoplasm,cytoskeleton,membrane	cell division,cell organization and biogenesis,cellular component movement	RNA binding,protein binding,structural molecule activity	microtubule-associated protein 4 isoform 1
>gi|14043022	MARS	cytoplasm,cytosol,extracellular,mitochondrion	metabolic process	RNA binding,catalytic activity,nucleotide binding	methionine--tRNA ligase, cytoplasmic
>gi|116805327	MCCC1	cytoplasm,cytosol,membrane,mitochondrion,organelle lumen	metabolic process	catalytic activity,metal ion binding,nucleotide binding,protein binding	methylcrotonoyl-CoA carboxylase subunit alpha, mitochondrial precursor
>gi|156105687	MIPEP	cytoplasm,mitochondrion,organelle lumen	cell organization and biogenesis,metabolic process,transport	catalytic activity,metal ion binding	mitochondrial intermediate peptidase
>gi|26667177	MRPL46	cytoplasm,mitochondrion,ribosome	metabolic process	catalytic activity	39S ribosomal protein L46, mitochondrial
>gi|7662645	MRPS18B	cytoplasm,mitochondrion,nucleus,organelle lumen,ribosome	metabolic process	structural molecule activity	28S ribosomal protein S18b, mitochondrial
>gi|14269586	MRPS26	cytoplasm,mitochondrion,nucleus,organelle lumen,ribosome	metabolic process,response to stimulus	RNA binding	28S ribosomal protein S26, mitochondrial
>gi|186928852	MRPS7	cytoplasm,cytosol,mitochondrion,ribosome	metabolic process	RNA binding,structural molecule activity	28S ribosomal protein S7, mitochondrial
>gi|190194365	MTPAP	Golgi,cytoplasm,membrane,mitochondrion,nucleus,organelle lumen	cell death,metabolic process	RNA binding,catalytic activity,metal ion binding,nucleotide binding,protein binding	poly(A) RNA polymerase, mitochondrial precursor
>gi|21396487	NDUFAF7	cytoplasm,extracellular,mitochondrion	cell organization and biogenesis,metabolic process	catalytic activity,protein binding	NADH dehydrogenase [ubiquinone] complex I, assembly factor 7 isoform 1
>gi|32307132	NFS1	cytoplasm,cytosol,mitochondrion,nucleus,organelle lumen	cell organization and biogenesis,metabolic process	catalytic activity,protein binding	cysteine desulfurase, mitochondrial isoform a precursor
>gi|66392203	NME1-NME2		metabolic process	catalytic activity,nucleotide binding	NME1-NME2 protein
>gi|122939155	NNT	cytoplasm,membrane,mitochondrion	metabolic process,transport	catalytic activity,nucleotide binding,transporter activity	NAD(P) transhydrogenase, mitochondrial
>gi|156564401	NSF	Golgi,cytoplasm,cytosol,membrane,vacuole	cell communication,cell organization and biogenesis,metabolic process,regulation of biological process,response to stimulus,transport	RNA binding,catalytic activity,metal ion binding,nucleotide binding,protein binding	vesicle-fusing ATPase
>gi|157384956	NUBPL	cytoplasm,mitochondrion	cell organization and biogenesis	metal ion binding,nucleotide binding	iron-sulfur protein NUBPL isoform 1 precursor
>gi|295821216	PCCB	cytoplasm,cytosol,mitochondrion,organelle lumen	metabolic process	catalytic activity,nucleotide binding	propionyl-CoA carboxylase beta chain, mitochondrial isoform 2 precursor
>gi|241982780	PDCD6IP	cytoplasm,cytoskeleton,cytosol,extracellular,membrane	cell death,cell division,transport	protein binding	programmed cell death 6-interacting protein isoform 2
>gi|12408675	PFDN2	Golgi,cytoplasm,mitochondrion,nucleus,organelle lumen	metabolic process	protein binding	prefoldin subunit 2
>gi|11321601	PFKP	cytoplasm,cytosol,extracellular,nucleus	cell organization and biogenesis,metabolic process	catalytic activity,metal ion binding,nucleotide binding,protein binding	6-phosphofructokinase type C isoform 1
>gi|40068518	PGD	cytoplasm,cytosol,extracellular,nucleus	metabolic process	catalytic activity,nucleotide binding	6-phosphogluconate dehydrogenase, decarboxylating
>gi|4505763	PGK1	cytoplasm,cytosol,extracellular	cell differentiation,metabolic process	catalytic activity,nucleotide binding,protein binding	phosphoglycerate kinase 1
>gi|209862851	PLS3	cytoplasm	development	metal ion binding,protein binding	plastin-3 isoform 1
>gi|94538354	PMPCB	cytoplasm,membrane,mitochondrion,organelle lumen	cell organization and biogenesis,metabolic process,transport	catalytic activity,metal ion binding	mitochondrial-processing peptidase subunit beta precursor
>gi|11056044	PPA1	cytoplasm,cytosol,extracellular	metabolic process	catalytic activity,metal ion binding	inorganic pyrophosphatase
>gi|21361399	PPP2R1A	chromosome,cytoplasm,cytoskeleton,cytosol,membrane,mitochondrion,nucleus	cell communication,cell death,cell differentiation,cell growth,cell organization and biogenesis,metabolic process,regulation of biological process,response to stimulus	catalytic activity,enzyme regulator activity,protein binding	serine/threonine-protein phosphatase 2A 65 kDa regulatory subunit A alpha isoform
>gi|13654237	PRKDC	cytoplasm,cytosol,nucleus,organelle lumen	cell communication,cell death,cell differentiation,cell organization and biogenesis,defense response,development,metabolic process,regulation of biological process,reproduction,response to stimulus	DNA binding,RNA binding,catalytic activity,nucleotide binding,protein binding	DNA-dependent protein kinase catalytic subunit isoform 1
>gi|195539395	PSMC6	cytoplasm,cytosol,extracellular,membrane,nucleus,organelle lumen,proteasome	cell communication,cell death,metabolic process,regulation of biological process,response to stimulus	RNA binding,catalytic activity,nucleotide binding,protein binding	26S protease regulatory subunit 10B
>gi|25777600	PSMD1	cytoplasm,cytosol,nucleus,organelle lumen,proteasome	cell communication,cell death,metabolic process,regulation of biological process,response to stimulus	enzyme regulator activity	26S proteasome non-ATPase regulatory subunit 1 isoform 1
>gi|394953908	PSMD11	cytoplasm,cytosol,nucleus,organelle lumen,proteasome	cell communication,cell death,cell differentiation,cell organization and biogenesis,metabolic process,regulation of biological process,response to stimulus	protein binding	26S proteasome non-ATPase regulatory subunit 11
>gi|25777612	PSMD3	cytoplasm,cytosol,extracellular,nucleus,organelle lumen,proteasome	cell communication,cell death,metabolic process,regulation of biological process,response to stimulus	enzyme regulator activity,protein binding	26S proteasome non-ATPase regulatory subunit 3
>gi|25777615	PSMD7	cytoplasm,cytosol,extracellular,nucleus,organelle lumen,proteasome	cell communication,cell death,metabolic process,regulation of biological process,response to stimulus	protein binding	26S proteasome non-ATPase regulatory subunit 7
>gi|197100773	RARS2	cytoplasm,mitochondrion,organelle lumen	metabolic process	RNA binding,catalytic activity,nucleotide binding	probable arginine--tRNA ligase, mitochondrial precursor
>gi|15431290	RPL11	cytoplasm,cytosol,extracellular,nucleus,organelle lumen,ribosome	cell organization and biogenesis,metabolic process,transport	RNA binding,protein binding,structural molecule activity	60S ribosomal protein L11 isoform 1
>gi|4506685	RPS13	cytoplasm,cytosol,extracellular,nucleus,organelle lumen,ribosome	cell organization and biogenesis,metabolic process,regulation of biological process,transport	RNA binding,protein binding,structural molecule activity	40S ribosomal protein S13
>gi|115387094	SDHB	cytoplasm,membrane,mitochondrion	metabolic process,transport	catalytic activity,metal ion binding,protein binding	succinate dehydrogenase [ubiquinone] iron-sulfur subunit, mitochondrial precursor
>gi|19923315	SHMT2	cytoplasm,cytoskeleton,extracellular,membrane,mitochondrion,organelle lumen	cell organization and biogenesis,cell proliferation,metabolic process,regulation of biological process	catalytic activity,protein binding	serine hydroxymethyltransferase, mitochondrial isoform 1 precursor
>gi|13654278	SLIRP	cytoplasm,mitochondrion,nucleus	metabolic process,regulation of biological process	RNA binding,nucleotide binding	SRA stem-loop-interacting RNA-binding protein, mitochondrial isoform 1 precursor
>gi|50658063	SMC4	chromosome,cytoplasm,cytoskeleton,cytosol,membrane,nucleus,organelle lumen	cell division,cell organization and biogenesis,metabolic process,reproduction,response to stimulus,transport	catalytic activity,motor activity,nucleotide binding,protein binding,transporter activity	structural maintenance of chromosomes protein 4 isoform 1
>gi|77404397	SND1	cytoplasm,extracellular,mitochondrion,nucleus	metabolic process,regulation of biological process	RNA binding,catalytic activity,protein binding	staphylococcal nuclease domain-containing protein 1
>gi|109452591	SUCLG1	cytoplasm,membrane,mitochondrion,organelle lumen	metabolic process	RNA binding,catalytic activity,nucleotide binding,protein binding	succinyl-CoA ligase [ADP/GDP-forming] subunit alpha, mitochondrial precursor
>gi|153792148	THNSL1	cytoplasm,mitochondrion,nucleus,organelle lumen	metabolic process	catalytic activity,nucleotide binding	threonine synthase-like 1
>gi|384475521	TKT	cytoplasm,cytosol,endoplasmic reticulum,extracellular,membrane,nucleus,organelle lumen	metabolic process,regulation of biological process	catalytic activity,metal ion binding,protein binding	transketolase isoform 2
>gi|226529917	TPI1	cytoplasm,cytosol,extracellular,nucleus	development,metabolic process	catalytic activity,protein binding	triosephosphate isomerase isoform 2
>gi|22035672	TXNRD2	cytoplasm,mitochondrion,organelle lumen	cellular homeostasis,development,metabolic process,regulation of biological process,response to stimulus	antioxidant activity,catalytic activity,nucleotide binding,protein binding	thioredoxin reductase 2, mitochondrial isoform 1 precursor
>gi|23510338	UBA1	extracellular,nucleus	cell death,metabolic process	RNA binding,catalytic activity,nucleotide binding,protein binding	ubiquitin-like modifier-activating enzyme 1
>gi|5454158	VARS	cytoplasm,cytosol,mitochondrion	metabolic process,regulation of biological process	catalytic activity,nucleotide binding,protein binding	valine--tRNA ligase
>gi|268370297	VARS2	cytoplasm,membrane,mitochondrion	metabolic process	catalytic activity,nucleotide binding	valine--tRNA ligase, mitochondrial isoform 1
>gi|7710154	WARS2	cytoplasm,mitochondrion,organelle lumen	cell differentiation,development,metabolic process	catalytic activity,nucleotide binding	tryptophan--tRNA ligase, mitochondrial isoform 1 precursor
>gi|11559925	XPNPEP3	cytoplasm,mitochondrion	metabolic process	catalytic activity,metal ion binding	probable Xaa-Pro aminopeptidase 3 isoform 1
>gi|5803227	YWHAQ	cytoplasm,cytosol,extracellular,membrane	cell communication,cell death,cell organization and biogenesis,development,metabolic process,regulation of biological process,response to stimulus,transport	protein binding	14-3-3 protein theta

## Sheet: TX100 & X-ChIP QE
Key	GENE Official symbol	GO_SLIM_CC	GO_SLIM_BP	GO_SLIM_MF	DESC
>gi|38569417	AARS2	cytoplasm,mitochondrion	cell organization and biogenesis,metabolic process	RNA binding,catalytic activity,metal ion binding,nucleotide binding	alanine--tRNA ligase, mitochondrial
>gi|167614485	ACAA2	cytoplasm,membrane,mitochondrion	cell communication,cell death,cell organization and biogenesis,metabolic process,regulation of biological process,response to stimulus,transport	RNA binding,catalytic activity,protein binding	3-ketoacyl-CoA thiolase, mitochondrial
>gi|4501859	ACADSB	cytoplasm,mitochondrion,organelle lumen	metabolic process	catalytic activity,nucleotide binding	short/branched chain specific acyl-CoA dehydrogenase, mitochondrial precursor
>gi|4557237	ACAT1	cytoplasm,extracellular,membrane,mitochondrion,organelle lumen	cell organization and biogenesis,development,metabolic process,response to stimulus	catalytic activity,metal ion binding,protein binding	acetyl-CoA acetyltransferase, mitochondrial precursor
>gi|4501867	ACO2	cytoplasm,mitochondrion,nucleus,organelle lumen	cell death,metabolic process	catalytic activity,metal ion binding	aconitate hydratase, mitochondrial precursor
>gi|156151445	ACSF2	cytoplasm,mitochondrion	metabolic process	catalytic activity,nucleotide binding	acyl-CoA synthetase family member 2, mitochondrial isoform 2 precursor
>gi|187761345	ACSF3	cytoplasm,mitochondrion	metabolic process	catalytic activity,nucleotide binding	acyl-CoA synthetase family member 3, mitochondrial isoform 1 precursor
>gi|28416953	ACSS1	cytoplasm,mitochondrion,organelle lumen	metabolic process,response to stimulus	catalytic activity,nucleotide binding,protein binding	acetyl-coenzyme A synthetase 2-like, mitochondrial isoform 1 precursor
>gi|21361368	ALDH18A1	cytoplasm,membrane,mitochondrion	metabolic process	RNA binding,catalytic activity,nucleotide binding	delta-1-pyrroline-5-carboxylate synthase isoform 1
>gi|25777721	ALDH5A1	cytoplasm,mitochondrion,organelle lumen	cell communication,cell organization and biogenesis,development,metabolic process,transport	catalytic activity,protein binding	succinate-semialdehyde dehydrogenase, mitochondrial isoform 1 precursor
>gi|4502215	ARG2	cytoplasm,mitochondrion,organelle lumen	cell death,defense response,development,metabolic process,regulation of biological process,reproduction,response to stimulus,transport	catalytic activity,metal ion binding,protein binding	arginase-2, mitochondrial precursor
>gi|32189394	ATP5B	cell surface,cytoplasm,extracellular,membrane,mitochondrion,nucleus,organelle lumen	cellular component movement,cellular homeostasis,development,metabolic process,regulation of biological process,transport	catalytic activity,metal ion binding,nucleotide binding,protein binding,receptor activity,transporter activity	ATP synthase subunit beta, mitochondrial precursor
>gi|21361565	ATP5F1	cytoplasm,membrane,mitochondrion,nucleus,organelle lumen	development,metabolic process,transport	catalytic activity,protein binding,transporter activity	ATP synthase F(0) complex subunit B1, mitochondrial precursor
>gi|311893396	ATP5J2-PTCD1				ATP5J2-PTCD1 fusion protein
>gi|4502303	ATP5O	cytoplasm,membrane,mitochondrion,nucleus	metabolic process,transport	catalytic activity,protein binding,transporter activity	ATP synthase subunit O, mitochondrial precursor
>gi|171906589	BCKDK	cytoplasm,mitochondrion,organelle lumen	metabolic process	catalytic activity,nucleotide binding,protein binding	[3-methyl-2-oxobutanoate dehydrogenase [lipoamide]] kinase, mitochondrial isoform a precursor
>gi|296531406	C21orf33,LOC102724023	cytoplasm,extracellular,mitochondrion			ES1 protein homolog, mitochondrial isoform Ia precursor
>gi|5174419	CLPP	cytoplasm,mitochondrion,organelle lumen	cell organization and biogenesis,metabolic process	catalytic activity,nucleotide binding,protein binding	putative ATP-dependent Clp protease proteolytic subunit, mitochondrial precursor
>gi|7242140	CLPX	cytoplasm,membrane,mitochondrion,nucleus,organelle lumen	metabolic process,regulation of biological process	catalytic activity,enzyme regulator activity,metal ion binding,nucleotide binding,protein binding	ATP-dependent Clp protease ATP-binding subunit clpX-like, mitochondrial precursor
>gi|38327625	CS	cytoplasm,extracellular,mitochondrion,nucleus,organelle lumen	metabolic process	RNA binding,catalytic activity	citrate synthase, mitochondrial precursor
>gi|40789249	DARS2	cytoplasm,mitochondrion,nucleus,organelle lumen	cell organization and biogenesis,metabolic process	RNA binding,catalytic activity,nucleotide binding,protein binding	aspartate--tRNA ligase, mitochondrial
>gi|91199540	DLD	cytoplasm,mitochondrion,nucleus,organelle lumen,vacuole	cell differentiation,cellular homeostasis,development,metabolic process,regulation of biological process,reproduction	catalytic activity,nucleotide binding	dihydrolipoyl dehydrogenase, mitochondrial isoform 1 precursor
>gi|19923748	DLST	cytoplasm,membrane,mitochondrion,nucleus,organelle lumen	metabolic process	catalytic activity,protein binding	dihydrolipoyllysine-residue succinyltransferase component of 2-oxoglutarate dehydrogenase complex, mitochondrial isoform 1 precursor
>gi|205360838	DNAJA3	cytoplasm,cytoskeleton,cytosol,membrane,mitochondrion,nucleus,organelle lumen	cell communication,cell death,cell differentiation,cell organization and biogenesis,cell proliferation,defense response,development,metabolic process,regulation of biological process,response to stimulus	enzyme regulator activity,metal ion binding,nucleotide binding,protein binding	dnaJ homolog subfamily A member 3, mitochondrial isoform 1
>gi|70995211	ECH1	cytoplasm,extracellular,mitochondrion	metabolic process	catalytic activity,protein binding	delta(3,5)-Delta(2,4)-dienoyl-CoA isomerase, mitochondrial precursor
>gi|194097323	ECHS1	cytoplasm,mitochondrion,organelle lumen	metabolic process	catalytic activity,protein binding	enoyl-CoA hydratase, mitochondrial
>gi|260274832	ECI2	cytoplasm,mitochondrion,nucleus,organelle lumen	metabolic process	catalytic activity,protein binding	enoyl-CoA delta isomerase 2, mitochondrial isoform 2
>gi|145553959	ELAC2	cytoplasm,mitochondrion,nucleus	cell organization and biogenesis,metabolic process	RNA binding,catalytic activity,metal ion binding	zinc phosphodiesterase ELAC protein 2 isoform 1
>gi|24307899	ERAL1	cytoplasm,cytoskeleton,membrane,mitochondrion,organelle lumen	cell communication,cell organization and biogenesis,regulation of biological process,response to stimulus,transport	RNA binding,catalytic activity,nucleotide binding,transporter activity	GTPase Era, mitochondrial
>gi|4503607	ETFA	cytoplasm,mitochondrion,organelle lumen	metabolic process,transport	catalytic activity,nucleotide binding	electron transfer flavoprotein subunit alpha, mitochondrial isoform a
>gi|66348062	FAHD1	cytoplasm,cytosol,membrane,mitochondrion,nucleus,organelle lumen	metabolic process	catalytic activity,metal ion binding	acylpyruvase FAHD1, mitochondrial isoform 1
>gi|384381462	FDXR	cytoplasm,membrane,mitochondrion,organelle lumen	metabolic process	catalytic activity,nucleotide binding,protein binding	NADPH:adrenodoxin oxidoreductase, mitochondrial isoform 3 precursor
>gi|4503937	GBAS	cytoplasm,membrane,mitochondrion	metabolic process,regulation of biological process	protein binding	protein NipSnap homolog 2 isoform 1
>gi|18390331	GFM1	cytoplasm,mitochondrion	cell organization and biogenesis,metabolic process	RNA binding,catalytic activity,nucleotide binding,protein binding	elongation factor G, mitochondrial
>gi|19923640	GFM2	cytoplasm,mitochondrion	cell organization and biogenesis,metabolic process	RNA binding,catalytic activity,nucleotide binding	ribosome-releasing factor 2, mitochondrial isoform 1
>gi|373251164	GLS	cytoplasm,cytosol,mitochondrion,organelle lumen	cell communication,cell organization and biogenesis,metabolic process,regulation of biological process,response to stimulus,transport	catalytic activity,protein binding	glutaminase kidney isoform, mitochondrial isoform 2
>gi|4885281	GLUD1	cytoplasm,mitochondrion,organelle lumen	cell communication,metabolic process,regulation of biological process,transport	catalytic activity,nucleotide binding,protein binding	glutamate dehydrogenase 1, mitochondrial precursor
>gi|73486658	GOT2	cytoplasm,extracellular,membrane,mitochondrion,organelle lumen	metabolic process,response to stimulus,transport	RNA binding,catalytic activity	aspartate aminotransferase, mitochondrial isoform 1 precursor
>gi|219842317	GSTK1	cytoplasm,extracellular,membrane,mitochondrion,organelle lumen	cell differentiation,metabolic process	antioxidant activity,catalytic activity,protein binding	glutathione S-transferase kappa 1 isoform b
>gi|296179427	HADH	cytoplasm,membrane,mitochondrion,nucleus,organelle lumen	cell communication,metabolic process,regulation of biological process,response to stimulus,transport	catalytic activity,nucleotide binding	hydroxyacyl-coenzyme A dehydrogenase, mitochondrial isoform 1 precursor
>gi|20127408	HADHA	cytoplasm,membrane,mitochondrion,nucleus,organelle lumen	metabolic process,response to stimulus	catalytic activity,nucleotide binding,protein binding	trifunctional enzyme subunit alpha, mitochondrial precursor
>gi|15029520	HARS2	cytoplasm,mitochondrion,organelle lumen	metabolic process	RNA binding,catalytic activity,nucleotide binding	probable histidine--tRNA ligase, mitochondrial isoform 1 precursor
>gi|23308751	HIBADH	cytoplasm,mitochondrion,organelle lumen	metabolic process	catalytic activity,nucleotide binding	3-hydroxyisobutyrate dehydrogenase, mitochondrial precursor
>gi|4758504	HSD17B10	cytoplasm,endoplasmic reticulum,membrane,mitochondrion,organelle lumen	cell differentiation,cell organization and biogenesis,development,metabolic process,reproduction	RNA binding,catalytic activity,nucleotide binding,protein binding	3-hydroxyacyl-CoA dehydrogenase type-2 isoform 1
>gi|40254986	HSDL2	cytoplasm,mitochondrion	metabolic process	catalytic activity,nucleotide binding	hydroxysteroid dehydrogenase-like protein 2 isoform 1
>gi|24234688	HSPA9	cell surface,cytoplasm,extracellular,mitochondrion,nucleus,organelle lumen	cell death,cell organization and biogenesis,metabolic process,regulation of biological process,transport	RNA binding,nucleotide binding,protein binding	stress-70 protein, mitochondrial precursor
>gi|31542947	HSPD1	cell surface,cytoplasm,cytosol,endosome,extracellular,membrane,mitochondrion,nucleus,organelle lumen	cell communication,cell death,cell organization and biogenesis,cell proliferation,defense response,development,metabolic process,regulation of biological process,response to stimulus	DNA binding,RNA binding,catalytic activity,nucleotide binding,protein binding	60 kDa heat shock protein, mitochondrial
>gi|4504523	HSPE1	cytoplasm,extracellular,mitochondrion,organelle lumen	cell death,metabolic process,regulation of biological process,response to stimulus	RNA binding,nucleotide binding,protein binding	10 kDa heat shock protein, mitochondrial
>gi|46852147	IARS2	cytoplasm,mitochondrion,organelle lumen	metabolic process,regulation of biological process	catalytic activity,nucleotide binding	isoleucine--tRNA ligase, mitochondrial precursor
>gi|58197556	IBA57	cytoplasm,mitochondrion	metabolic process	RNA binding,catalytic activity	putative transferase CAF17, mitochondrial precursor
>gi|5031777	IDH3A	cytoplasm,mitochondrion,nucleus,organelle lumen	metabolic process	catalytic activity,metal ion binding,nucleotide binding	isocitrate dehydrogenase [NAD] subunit alpha, mitochondrial precursor
>gi|28178821	IDH3B	cytoplasm,mitochondrion,nucleus,organelle lumen	metabolic process	catalytic activity,metal ion binding,nucleotide binding	isocitrate dehydrogenase [NAD] subunit beta, mitochondrial isoform a precursor
>gi|226958412	IVD	cytoplasm,membrane,mitochondrion,organelle lumen	metabolic process	catalytic activity,nucleotide binding	isovaleryl-CoA dehydrogenase, mitochondrial isoform 1 precursor
>gi|7661872	LARS2	cytoplasm,mitochondrion,organelle lumen	metabolic process,regulation of biological process	catalytic activity,nucleotide binding	probable leucine--tRNA ligase, mitochondrial
>gi|6912482	LETM1	cytoplasm,membrane,mitochondrion	cell organization and biogenesis	metal ion binding,protein binding	LETM1 and EF-hand domain-containing protein 1, mitochondrial precursor
>gi|21396489	LONP1	cytoplasm,mitochondrion,organelle lumen	cell organization and biogenesis,metabolic process,regulation of biological process,response to stimulus	DNA binding,RNA binding,catalytic activity,nucleotide binding,protein binding	lon protease homolog, mitochondrial isoform 1 precursor
>gi|31621305	LRPPRC	chromosome,cytoplasm,cytoskeleton,membrane,mitochondrion,nucleus,organelle lumen	cell organization and biogenesis,cellular component movement,metabolic process,regulation of biological process,transport	DNA binding,RNA binding,protein binding	leucine-rich PPR motif-containing protein, mitochondrial precursor
>gi|51243059	MCAT	cytoplasm,mitochondrion	metabolic process	RNA binding,catalytic activity	malonyl-CoA-acyl carrier protein transacylase, mitochondrial isoform a precursor
>gi|116805327	MCCC1	cytoplasm,cytosol,membrane,mitochondrion,organelle lumen	metabolic process	catalytic activity,metal ion binding,nucleotide binding,protein binding	methylcrotonoyl-CoA carboxylase subunit alpha, mitochondrial precursor
>gi|11545863	MCCC2	cytoplasm,cytosol,membrane,mitochondrion,organelle lumen	metabolic process	catalytic activity,nucleotide binding,protein binding	methylcrotonoyl-CoA carboxylase beta chain, mitochondrial
>gi|21735621	MDH2	cytoplasm,extracellular,membrane,mitochondrion,nucleus,organelle lumen	metabolic process	RNA binding,catalytic activity,nucleotide binding,protein binding	malate dehydrogenase, mitochondrial isoform 1 precursor
>gi|4505145	ME2	cytoplasm,mitochondrion,organelle lumen	metabolic process	catalytic activity,metal ion binding,nucleotide binding	NAD-dependent malic enzyme, mitochondrial isoform 1 precursor
>gi|156105687	MIPEP	cytoplasm,mitochondrion,organelle lumen	cell organization and biogenesis,metabolic process,transport	catalytic activity,metal ion binding	mitochondrial intermediate peptidase
>gi|16418349	MMAB	cytoplasm,mitochondrion,organelle lumen	metabolic process	catalytic activity,nucleotide binding	cob(I)yrinic acid a,c-diamide adenosyltransferase, mitochondrial precursor
>gi|26667177	MRPL46	cytoplasm,mitochondrion,ribosome	metabolic process	catalytic activity	39S ribosomal protein L46, mitochondrial
>gi|7662645	MRPS18B	cytoplasm,mitochondrion,nucleus,organelle lumen,ribosome	metabolic process	structural molecule activity	28S ribosomal protein S18b, mitochondrial
>gi|14269586	MRPS26	cytoplasm,mitochondrion,nucleus,organelle lumen,ribosome	metabolic process,response to stimulus	RNA binding	28S ribosomal protein S26, mitochondrial
>gi|186928854	MRPS31	cytoplasm,mitochondrion,nucleus,organelle lumen,ribosome		RNA binding,protein binding,structural molecule activity	28S ribosomal protein S31, mitochondrial
>gi|186928852	MRPS7	cytoplasm,cytosol,mitochondrion,ribosome	metabolic process	RNA binding,structural molecule activity	28S ribosomal protein S7, mitochondrial
>gi|33188463	MRPS9	cytoplasm,mitochondrion,nucleus,organelle lumen,ribosome	metabolic process,response to stimulus	RNA binding,protein binding,structural molecule activity	28S ribosomal protein S9, mitochondrial
>gi|337756501	MTHFD1L	cytoplasm,cytosol,mitochondrion	metabolic process	catalytic activity,nucleotide binding,protein binding	monofunctional C1-tetrahydrofolate synthase, mitochondrial isoform 1 precursor
>gi|190194365	MTPAP	Golgi,cytoplasm,membrane,mitochondrion,nucleus,organelle lumen	cell death,metabolic process	RNA binding,catalytic activity,metal ion binding,nucleotide binding,protein binding	poly(A) RNA polymerase, mitochondrial precursor
>gi|146134341	NADK2,NADKD1	cytoplasm,mitochondrion	cell communication,metabolic process,regulation of biological process,response to stimulus	catalytic activity,nucleotide binding,protein binding	NAD kinase 2, mitochondrial isoform 1
>gi|21396487	NDUFAF7	cytoplasm,extracellular,mitochondrion	cell organization and biogenesis,metabolic process	catalytic activity,protein binding	NADH dehydrogenase [ubiquinone] complex I, assembly factor 7 isoform 1
>gi|316983160	NDUFS1	cytoplasm,membrane,mitochondrion	cell death,cell organization and biogenesis,metabolic process	catalytic activity,metal ion binding,protein binding	NADH-ubiquinone oxidoreductase 75 kDa subunit, mitochondrial isoform 5
>gi|32307132	NFS1	cytoplasm,cytosol,mitochondrion,nucleus,organelle lumen	cell organization and biogenesis,metabolic process	catalytic activity,protein binding	cysteine desulfurase, mitochondrial isoform a precursor
>gi|122939155	NNT	cytoplasm,membrane,mitochondrion	metabolic process,transport	catalytic activity,nucleotide binding,transporter activity	NAD(P) transhydrogenase, mitochondrial
>gi|157384956	NUBPL	cytoplasm,mitochondrion	cell organization and biogenesis	metal ion binding,nucleotide binding	iron-sulfur protein NUBPL isoform 1 precursor
>gi|4557817	OXCT1	cytoplasm,mitochondrion,organelle lumen	cell communication,cellular homeostasis,development,metabolic process,regulation of biological process,response to stimulus,transport	catalytic activity,protein binding	succinyl-CoA:3-ketoacid coenzyme A transferase 1, mitochondrial precursor
>gi|295821216	PCCB	cytoplasm,cytosol,mitochondrion,organelle lumen	metabolic process	catalytic activity,nucleotide binding	propionyl-CoA carboxylase beta chain, mitochondrial isoform 2 precursor
>gi|4505689	PDK1	cytoplasm,mitochondrion,organelle lumen	cell communication,cell death,cell proliferation,metabolic process,regulation of biological process,response to stimulus	catalytic activity,nucleotide binding,protein binding	[Pyruvate dehydrogenase (acetyl-transferring)] kinase isozyme 1, mitochondrial isoform 2 precursor
>gi|334085248	PITRM1	cytoplasm,mitochondrion,nucleus,organelle lumen	metabolic process,regulation of biological process	catalytic activity,enzyme regulator activity,metal ion binding	presequence protease, mitochondrial isoform 1 precursor
>gi|24308013	PMPCA	cytoplasm,extracellular,membrane,mitochondrion,organelle lumen	cell organization and biogenesis,metabolic process,transport	catalytic activity,metal ion binding	mitochondrial-processing peptidase subunit alpha isoform 1 precursor
>gi|94538354	PMPCB	cytoplasm,membrane,mitochondrion,organelle lumen	cell organization and biogenesis,metabolic process,transport	catalytic activity,metal ion binding	mitochondrial-processing peptidase subunit beta precursor
>gi|188528628	PNPT1	cytoplasm,membrane,mitochondrion	cell organization and biogenesis,metabolic process,regulation of biological process,response to stimulus,transport	RNA binding,catalytic activity,protein binding	polyribonucleotide nucleotidyltransferase 1, mitochondrial precursor
>gi|7661672	POLDIP2	cytoplasm,mitochondrion,nucleus,organelle lumen		DNA binding	polymerase delta-interacting protein 2 isoform 1
>gi|187171277	POLG	cytoplasm,membrane,mitochondrion,organelle lumen	cell death,cell organization and biogenesis,metabolic process,response to stimulus	DNA binding,catalytic activity,protein binding	DNA polymerase subunit gamma-1
>gi|110618253	POLRMT	cytoplasm,mitochondrion,organelle lumen	cell organization and biogenesis,metabolic process	DNA binding,RNA binding,catalytic activity,protein binding	DNA-directed RNA polymerase, mitochondrial precursor
>gi|5031987	PPIF	cytoplasm,membrane,mitochondrion,organelle lumen	cell communication,cell death,cell organization and biogenesis,metabolic process,regulation of biological process,response to stimulus,transport	catalytic activity,protein binding	peptidyl-prolyl cis-trans isomerase F, mitochondrial precursor
>gi|5802974	PRDX3	cytoplasm,cytosol,endosome,mitochondrion,organelle lumen	cell death,cell differentiation,cell organization and biogenesis,cell proliferation,development,metabolic process,regulation of biological process,reproduction,response to stimulus	antioxidant activity,catalytic activity,enzyme regulator activity,protein binding	thioredoxin-dependent peroxide reductase, mitochondrial isoform a precursor
>gi|38683855	PTCD3	cytoplasm,mitochondrion	cell organization and biogenesis,metabolic process,regulation of biological process	RNA binding	pentatricopeptide repeat domain-containing protein 3, mitochondrial precursor
>gi|21361454	PYCR2	cytoplasm	metabolic process	catalytic activity,nucleotide binding	pyrroline-5-carboxylate reductase 2 isoform 1
>gi|197100773	RARS2	cytoplasm,mitochondrion,organelle lumen	metabolic process	RNA binding,catalytic activity,nucleotide binding	probable arginine--tRNA ligase, mitochondrial precursor
>gi|8923421	SARS2	cytoplasm,cytoskeleton,membrane,mitochondrion,organelle lumen	cell organization and biogenesis,metabolic process	RNA binding,catalytic activity,nucleotide binding	serine--tRNA ligase, mitochondrial isoform b precursor
>gi|156416003	SDHA	cytoplasm,membrane,mitochondrion	development,metabolic process,transport	catalytic activity,nucleotide binding,protein binding	succinate dehydrogenase [ubiquinone] flavoprotein subunit, mitochondrial
>gi|19923315	SHMT2	cytoplasm,cytoskeleton,extracellular,membrane,mitochondrion,organelle lumen	cell organization and biogenesis,cell proliferation,metabolic process,regulation of biological process	catalytic activity,protein binding	serine hydroxymethyltransferase, mitochondrial isoform 1 precursor
>gi|13654278	SLIRP	cytoplasm,mitochondrion,nucleus	metabolic process,regulation of biological process	RNA binding,nucleotide binding	SRA stem-loop-interacting RNA-binding protein, mitochondrial isoform 1 precursor
>gi|374671775	SSBP1	cytoplasm,extracellular,mitochondrion,nucleus,organelle lumen	cell organization and biogenesis,metabolic process,regulation of biological process	DNA binding,RNA binding,protein binding	single-stranded DNA-binding protein, mitochondrial precursor
>gi|11321583	SUCLA2	cytoplasm,extracellular,mitochondrion,organelle lumen	metabolic process	catalytic activity,metal ion binding,nucleotide binding,protein binding	succinyl-CoA ligase [ADP-forming] subunit beta, mitochondrial precursor
>gi|109452591	SUCLG1	cytoplasm,membrane,mitochondrion,organelle lumen	metabolic process	RNA binding,catalytic activity,nucleotide binding,protein binding	succinyl-CoA ligase [ADP/GDP-forming] subunit alpha, mitochondrial precursor
>gi|31543667	SUPV3L1	cytoplasm,mitochondrion,nucleus,organelle lumen	cell death,cell growth,cell organization and biogenesis,metabolic process,regulation of biological process	DNA binding,RNA binding,catalytic activity,nucleotide binding,protein binding	ATP-dependent RNA helicase SUPV3L1, mitochondrial precursor
>gi|20070344	TARS2	cytoplasm,mitochondrion,organelle lumen	cell organization and biogenesis,metabolic process	catalytic activity,nucleotide binding	threonine--tRNA ligase, mitochondrial isoform a
>gi|387912543	TBRG4	cytoplasm,mitochondrion	cell proliferation,metabolic process,regulation of biological process	RNA binding,catalytic activity	protein TBRG4 isoform 3
>gi|4507401	TFAM	cytoplasm,mitochondrion,nucleus,organelle lumen	cell organization and biogenesis,metabolic process,regulation of biological process	DNA binding,RNA binding,protein binding	transcription factor A, mitochondrial isoform 1 precursor
>gi|153792148	THNSL1	cytoplasm,mitochondrion,nucleus,organelle lumen	metabolic process	catalytic activity,nucleotide binding	threonine synthase-like 1
>gi|155722983	TRAP1	cytoplasm,membrane,mitochondrion,nucleus,organelle lumen	metabolic process,regulation of biological process,response to stimulus	RNA binding,nucleotide binding,protein binding	heat shock protein 75 kDa, mitochondrial isoform 1 precursor
>gi|291084500	TSFM	cytoplasm,mitochondrion,nucleus	metabolic process,regulation of biological process	RNA binding,protein binding	elongation factor Ts, mitochondrial isoform 1 precursor
>gi|22035672	TXNRD2	cytoplasm,mitochondrion,organelle lumen	cellular homeostasis,development,metabolic process,regulation of biological process,response to stimulus	antioxidant activity,catalytic activity,nucleotide binding,protein binding	thioredoxin reductase 2, mitochondrial isoform 1 precursor
>gi|268370297	VARS2	cytoplasm,membrane,mitochondrion	metabolic process	catalytic activity,nucleotide binding	valine--tRNA ligase, mitochondrial isoform 1
>gi|57863271	VWA8	cytoplasm,extracellular,mitochondrion	metabolic process	catalytic activity,nucleotide binding,protein binding	von Willebrand factor A domain-containing protein 8 isoform a precursor
>gi|94681057	YARS2	cytoplasm,mitochondrion,organelle lumen	cell organization and biogenesis,metabolic process	RNA binding,catalytic activity,nucleotide binding,protein binding	tyrosine--tRNA ligase, mitochondrial precursor

## Sheet: TX100 NOT X-ChIP QE
Key		GENE Official symbol	GO_SLIM_CC	GO_SLIM_BP	GO_SLIM_MF	DESC
>gi|29029559		ACLY	cytoplasm,cytosol,extracellular,membrane,mitochondrion,nucleus,organelle lumen	metabolic process,regulation of biological process	catalytic activity,metal ion binding,nucleotide binding,protein binding	ATP-citrate synthase isoform 1
>gi|66392203		ACOT2	cytoplasm,mitochondrion	metabolic process	catalytic activity,protein binding	acyl-coenzyme A thioesterase 2, mitochondrial
>gi|94721241		ADD1	cytoplasm,cytoskeleton,cytosol,membrane,nucleus,organelle lumen	cell communication,cell death,cell differentiation,cell organization and biogenesis,cellular homeostasis,development,metabolic process,regulation of biological process,response to stimulus,transport	RNA binding,metal ion binding,protein binding,structural molecule activity	alpha-adducin isoform b
>gi|291575128		AHCY	cytoplasm,cytosol,extracellular,nucleus	defense response,metabolic process,response to stimulus	catalytic activity,nucleotide binding,protein binding	adenosylhomocysteinase isoform 1
>gi|4503729		AKR7A2	Golgi,cytoplasm,extracellular,mitochondrion	metabolic process	catalytic activity	aflatoxin B1 aldehyde reductase member 2
>gi|148727286		ATIC	cytoplasm,cytosol,extracellular,mitochondrion	development,metabolic process,response to stimulus	catalytic activity,protein binding	bifunctional purine biosynthesis protein PURH
>gi|157649073		ATP2A2	cytoplasm,endoplasmic reticulum,membrane	cell communication,cellular homeostasis,coagulation,development,metabolic process,regulation of biological process,response to stimulus,transport	catalytic activity,metal ion binding,nucleotide binding,protein binding,transporter activity	sarcoplasmic/endoplasmic reticulum calcium ATPase 2 isoform b
>gi|157739940		ATP5A1	cytoplasm,extracellular,membrane,mitochondrion,nucleus,organelle lumen	cell proliferation,development,metabolic process,regulation of biological process,transport	RNA binding,catalytic activity,nucleotide binding,protein binding,transporter activity	ATP synthase subunit alpha, mitochondrial isoform a precursor
>gi|4503509		CAD	cytoplasm,cytosol,extracellular,nucleus,organelle lumen	development,metabolic process,reproduction,response to stimulus,transport	catalytic activity,metal ion binding,nucleotide binding,protein binding	CAD protein
>gi|77404397		CAND1	cytoplasm,extracellular,membrane,nucleus,organelle lumen	cell differentiation,cell organization and biogenesis,metabolic process,regulation of biological process,transport	protein binding	cullin-associated NEDD8-dissociated protein 1
>gi|189027129		CAP1	cytoplasm,cytoskeleton,extracellular,membrane	cell communication,cell differentiation,cell organization and biogenesis,cellular component movement,coagulation,development,metabolic process,regulation of biological process,response to stimulus,transport	protein binding	adenylyl cyclase-associated protein 1
>gi|38569421		CAPZB	cytoplasm,cytoskeleton,cytosol,extracellular,membrane	cell communication,cell differentiation,cell organization and biogenesis,cellular component movement,coagulation,development,regulation of biological process,response to stimulus	protein binding	F-actin-capping protein subunit beta isoform 2
>gi|241982780		CCT2	cytoplasm,cytoskeleton,cytosol,extracellular,nucleus,organelle lumen	cell organization and biogenesis,metabolic process,reproduction	nucleotide binding,protein binding	T-complex protein 1 subunit beta isoform 1
>gi|50592988		CCT3	cytoplasm,cytoskeleton,cytosol,extracellular,membrane	metabolic process,reproduction	RNA binding,nucleotide binding,protein binding	T-complex protein 1 subunit gamma isoform a
>gi|50301238		CCT5	cytoplasm,cytoskeleton,cytosol,extracellular,nucleus,organelle lumen	metabolic process,reproduction,response to stimulus	nucleotide binding,protein binding	T-complex protein 1 subunit epsilon
>gi|11321601		CCT7	cytoplasm,cytoskeleton,cytosol,extracellular,mitochondrion	metabolic process,reproduction	nucleotide binding,protein binding	T-complex protein 1 subunit eta isoform a
>gi|11056044		CDK1	cytoplasm,cytoskeleton,cytosol,extracellular,mitochondrion,nucleus,organelle lumen	cell communication,cell death,cell differentiation,cell division,cell organization and biogenesis,cell proliferation,cellular component movement,defense response,development,metabolic process,regulation of biological process,reproduction,response to stimulus,transport	catalytic activity,nucleotide binding,protein binding	cyclin-dependent kinase 1 isoform 1
>gi|14043022		CECR5	cytoplasm,mitochondrion		catalytic activity	cat eye syndrome critical region protein 5 isoform 2 precursor
>gi|7710154		CFL1	cytoplasm,cytoskeleton,extracellular,membrane,nucleus,organelle lumen	cell communication,cell death,cell differentiation,cell division,cell organization and biogenesis,cellular component movement,coagulation,defense response,development,metabolic process,regulation of biological process,response to stimulus,transport	protein binding	cofilin-1
>gi|66933016		COPS4	cytoplasm,nucleus,organelle lumen	metabolic process	protein binding	COP9 signalosome complex subunit 4 isoform 1
>gi|4505763		CSE1L	cytoplasm,extracellular,membrane,nucleus,organelle lumen	cell death,cell proliferation,transport	protein binding,transporter activity	exportin-2 isoform 1
>gi|12408675		DBN1	cytoplasm,cytoskeleton,membrane	cell communication,cell differentiation,cell organization and biogenesis,cell proliferation,development,regulation of biological process	protein binding	drebrin isoform b
>gi|14861834		DPYSL3	cytoplasm,cytoskeleton,cytosol,extracellular	cell differentiation,cell organization and biogenesis,cellular component movement,development,metabolic process,regulation of biological process,response to stimulus	catalytic activity,protein binding	dihydropyrimidinase-related protein 3 isoform 1
>gi|119703746		DYNC1H1	Golgi,cytoplasm,cytoskeleton,cytosol,extracellular	cell death,cell organization and biogenesis,cellular component movement,metabolic process,transport	RNA binding,catalytic activity,motor activity,nucleotide binding,protein binding	cytoplasmic dynein 1 heavy chain 1
>gi|13654237		EEF2	cytoplasm,cytosol,extracellular,nucleus	cell death,metabolic process,regulation of biological process	RNA binding,catalytic activity,nucleotide binding,protein binding,translation regulator activity	elongation factor 2
>gi|18426913		EIF2S1	cytoplasm,cytosol,extracellular,nucleus	cell communication,metabolic process,regulation of biological process,response to stimulus	RNA binding,protein binding	eukaryotic translation initiation factor 2 subunit 1
>gi|302699245		EIF3A	cytoplasm,cytosol,nucleus,organelle lumen	cell organization and biogenesis,metabolic process,regulation of biological process	RNA binding,protein binding,structural molecule activity	eukaryotic translation initiation factor 3 subunit A
>gi|384475521		EIF4G1	cytoplasm,cytosol	cell communication,cell death,metabolic process,regulation of biological process,response to stimulus	DNA binding,RNA binding,enzyme regulator activity,protein binding	eukaryotic translation initiation factor 4 gamma 1 isoform 6
>gi|47519639		EPRS	cytoplasm,cytosol	cell organization and biogenesis,defense response,metabolic process,regulation of biological process,response to stimulus	RNA binding,catalytic activity,nucleotide binding,protein binding	bifunctional glutamate/proline--tRNA ligase
>gi|42544159		ETFDH	cytoplasm,membrane,mitochondrion,organelle lumen	metabolic process,response to stimulus,transport	catalytic activity,metal ion binding,nucleotide binding	electron transfer flavoprotein-ubiquinone oxidoreductase, mitochondrial isoform 1 precursor
>gi|21361399		FASN	Golgi,cytoplasm,cytosol,extracellular,membrane,mitochondrion	metabolic process,regulation of biological process,response to stimulus	RNA binding,catalytic activity,metal ion binding,nucleotide binding,protein binding	fatty acid synthase
>gi|40068518		FKBP4	cytoplasm,cytoskeleton,cytosol,extracellular,membrane,mitochondrion,nucleus,organelle lumen	cell communication,cell differentiation,cell organization and biogenesis,development,metabolic process,regulation of biological process,reproduction,response to stimulus,transport	RNA binding,catalytic activity,nucleotide binding,protein binding	peptidyl-prolyl cis-trans isomerase FKBP4
>gi|39995082		GSR	cytoplasm,cytosol,extracellular,mitochondrion,organelle lumen	cellular homeostasis,metabolic process,regulation of biological process,reproduction	antioxidant activity,catalytic activity,nucleotide binding,protein binding	glutathione reductase, mitochondrial isoform 1 precursor
>gi|4506787		HSP90AA1	cell surface,cytoplasm,cytosol,extracellular,membrane,mitochondrion,nucleus,organelle lumen	cell communication,cell death,cell differentiation,cell organization and biogenesis,cellular component movement,defense response,development,metabolic process,regulation of biological process,response to stimulus,transport	RNA binding,catalytic activity,enzyme regulator activity,nucleotide binding,protein binding	heat shock protein HSP 90-alpha isoform 1
>gi|394953908		HSP90AB1	cell surface,cytoplasm,cytosol,extracellular,membrane,mitochondrion,nucleus	cell communication,cell death,cell differentiation,cell organization and biogenesis,cellular component movement,defense response,development,metabolic process,regulation of biological process,response to stimulus,transport	RNA binding,enzyme regulator activity,nucleotide binding,protein binding	heat shock protein HSP 90-beta isoform a
>gi|330864679		HSPH1	cytoplasm,cytoskeleton,cytosol,extracellular,nucleus,organelle lumen	metabolic process,regulation of biological process,response to stimulus	nucleotide binding,protein binding	heat shock protein 105 kDa isoform 1
>gi|5454158		IARS	cytoplasm,cytosol,extracellular,nucleus,organelle lumen	metabolic process,regulation of biological process	catalytic activity,nucleotide binding,protein binding	isoleucine--tRNA ligase, cytoplasmic
>gi|25777612		IMPDH2	cytoplasm,cytosol,extracellular,membrane,nucleus	cell organization and biogenesis,cell proliferation,development,metabolic process,response to stimulus	DNA binding,RNA binding,catalytic activity,metal ion binding,nucleotide binding,protein binding	inosine-5'-monophosphate dehydrogenase 2
>gi|11559925		IQGAP1	cytoplasm,cytoskeleton,extracellular,membrane,nucleus,organelle lumen	cell communication,cell differentiation,development,metabolic process,regulation of biological process,response to stimulus,transport	enzyme regulator activity,metal ion binding,protein binding	ras GTPase-activating-like protein IQGAP1
>gi|25777600		KCTD12	membrane	cell communication,cell organization and biogenesis,regulation of biological process,response to stimulus	RNA binding,protein binding	BTB/POZ domain-containing protein KCTD12
>gi|20127454		KIAA1967,CCAR2	chromosome,cytoplasm,mitochondrion,nucleus,organelle lumen,spliceosomal complex	cell communication,cell death,cell organization and biogenesis,metabolic process,regulation of biological process,response to stimulus	RNA binding,enzyme regulator activity,protein binding	cell cycle and apoptosis regulator protein 2
>gi|21361794		LDHB	cytoplasm,cytosol,extracellular,mitochondrion	metabolic process	catalytic activity,nucleotide binding,protein binding	L-lactate dehydrogenase B chain
>gi|156564401		LRRC47		metabolic process	RNA binding,catalytic activity,protein binding	leucine-rich repeat-containing protein 47
>gi|209862851		MAP4	cytoplasm,cytoskeleton,membrane	cell division,cell organization and biogenesis,cellular component movement	RNA binding,protein binding,structural molecule activity	microtubule-associated protein 4 isoform 1
>gi|19923973		MARS	cytoplasm,cytosol,extracellular,mitochondrion	metabolic process	RNA binding,catalytic activity,nucleotide binding	methionine--tRNA ligase, cytoplasmic
>gi|5803227		MTHFD1	cytoplasm,cytosol,extracellular,mitochondrion	metabolic process	catalytic activity,nucleotide binding	C-1-tetrahydrofolate synthase, cytoplasmic
>gi|4758256		MYH9	cytoplasm,cytoskeleton,cytosol,extracellular,membrane,mitochondrion,nucleus	cell communication,cell differentiation,cell division,cell organization and biogenesis,cellular component movement,development,metabolic process,regulation of biological process,reproduction,response to stimulus,transport	RNA binding,catalytic activity,motor activity,nucleotide binding,protein binding,transporter activity	myosin-9
>gi|50658063		NME1-NME2		metabolic process	catalytic activity,nucleotide binding	NME1-NME2 protein
>gi|24638454		NSF	Golgi,cytoplasm,cytosol,membrane,vacuole	cell communication,cell organization and biogenesis,metabolic process,regulation of biological process,response to stimulus,transport	RNA binding,catalytic activity,metal ion binding,nucleotide binding,protein binding	vesicle-fusing ATPase
>gi|24308207		NSUN2	cytoplasm,cytoskeleton,nucleus,organelle lumen	cell division,cell organization and biogenesis,metabolic process	RNA binding,catalytic activity	tRNA (cytosine(34)-C(5))-methyltransferase isoform 1
>gi|308818200		NUDT19	cytoplasm,mitochondrion	metabolic process	catalytic activity,metal ion binding,protein binding	nucleoside diphosphate-linked moiety X motif 19, mitochondrial precursor
>gi|226529917		PDCD6IP	cytoplasm,cytoskeleton,cytosol,extracellular,membrane	cell death,cell division,transport	protein binding	programmed cell death 6-interacting protein isoform 2
>gi|29826321		PDE12	cytoplasm,mitochondrion,organelle lumen	metabolic process	catalytic activity,metal ion binding	2',5'-phosphodiesterase 12
>gi|24432106		PFDN2	Golgi,cytoplasm,mitochondrion,nucleus,organelle lumen	metabolic process	protein binding	prefoldin subunit 2
>gi|115387094		PFKP	cytoplasm,cytosol,extracellular,nucleus	cell organization and biogenesis,metabolic process	catalytic activity,metal ion binding,nucleotide binding,protein binding	6-phosphofructokinase type C isoform 1
>gi|195539395		PGD	cytoplasm,cytosol,extracellular,nucleus	metabolic process	catalytic activity,nucleotide binding	6-phosphogluconate dehydrogenase, decarboxylating
>gi|25777615		PGK1	cytoplasm,cytosol,extracellular	cell differentiation,metabolic process	catalytic activity,nucleotide binding,protein binding	phosphoglycerate kinase 1
>gi|38373690		PLS3	cytoplasm	development	metal ion binding,protein binding	plastin-3 isoform 1
>gi|12667788		PPA1	cytoplasm,cytosol,extracellular	metabolic process	catalytic activity,metal ion binding	inorganic pyrophosphatase
>gi|222136639		PPP2R1A	chromosome,cytoplasm,cytoskeleton,cytosol,membrane,mitochondrion,nucleus	cell communication,cell death,cell differentiation,cell growth,cell organization and biogenesis,metabolic process,regulation of biological process,response to stimulus	catalytic activity,enzyme regulator activity,protein binding	serine/threonine-protein phosphatase 2A 65 kDa regulatory subunit A alpha isoform
>gi|41872631		PRKDC	cytoplasm,cytosol,nucleus,organelle lumen	cell communication,cell death,cell differentiation,cell organization and biogenesis,defense response,development,metabolic process,regulation of biological process,reproduction,response to stimulus	DNA binding,RNA binding,catalytic activity,nucleotide binding,protein binding	DNA-dependent protein kinase catalytic subunit isoform 1
>gi|20149594		PSMC6	cytoplasm,cytosol,extracellular,membrane,nucleus,organelle lumen,proteasome	cell communication,cell death,metabolic process,regulation of biological process,response to stimulus	RNA binding,catalytic activity,nucleotide binding,protein binding	26S protease regulatory subunit 10B
>gi|4503483		PSMD1	cytoplasm,cytosol,nucleus,organelle lumen,proteasome	cell communication,cell death,metabolic process,regulation of biological process,response to stimulus	enzyme regulator activity	26S proteasome non-ATPase regulatory subunit 1 isoform 1
>gi|50345984		PSMD11	cytoplasm,cytosol,nucleus,organelle lumen,proteasome	cell communication,cell death,cell differentiation,cell organization and biogenesis,metabolic process,regulation of biological process,response to stimulus	protein binding	26S proteasome non-ATPase regulatory subunit 11
>gi|9951915		PSMD3	cytoplasm,cytosol,extracellular,nucleus,organelle lumen,proteasome	cell communication,cell death,metabolic process,regulation of biological process,response to stimulus	enzyme regulator activity,protein binding	26S proteasome non-ATPase regulatory subunit 3
>gi|24307939		PSMD7	cytoplasm,cytosol,extracellular,nucleus,organelle lumen,proteasome	cell communication,cell death,metabolic process,regulation of biological process,response to stimulus	protein binding	26S proteasome non-ATPase regulatory subunit 7
>gi|23510338		RPL11	cytoplasm,cytosol,extracellular,nucleus,organelle lumen,ribosome	cell organization and biogenesis,metabolic process,transport	RNA binding,protein binding,structural molecule activity	60S ribosomal protein L11 isoform 1
>gi|7669550		RPS13	cytoplasm,cytosol,extracellular,nucleus,organelle lumen,ribosome	cell organization and biogenesis,metabolic process,regulation of biological process,transport	RNA binding,protein binding,structural molecule activity	40S ribosomal protein S13
>gi|153792590		SDHB	cytoplasm,membrane,mitochondrion	metabolic process,transport	catalytic activity,metal ion binding,protein binding	succinate dehydrogenase [ubiquinone] iron-sulfur subunit, mitochondrial precursor
>gi|5031635		SMC4	chromosome,cytoplasm,cytoskeleton,cytosol,membrane,nucleus,organelle lumen	cell division,cell organization and biogenesis,metabolic process,reproduction,response to stimulus,transport	catalytic activity,motor activity,nucleotide binding,protein binding,transporter activity	structural maintenance of chromosomes protein 4 isoform 1
>gi|5453607		SND1	cytoplasm,extracellular,mitochondrion,nucleus	metabolic process,regulation of biological process	RNA binding,catalytic activity,protein binding	staphylococcal nuclease domain-containing protein 1
>gi|5453603		TCP1	Golgi,chromosome,cytoplasm,cytoskeleton,cytosol,extracellular,membrane,nucleus,organelle lumen	cell organization and biogenesis,metabolic process,reproduction	RNA binding,nucleotide binding,protein binding	T-complex protein 1 subunit alpha isoform a
>gi|63162572		TKT	cytoplasm,cytosol,endoplasmic reticulum,extracellular,membrane,nucleus,organelle lumen	metabolic process,regulation of biological process	catalytic activity,metal ion binding,protein binding	transketolase isoform 2
>gi|41327764		TPI1	cytoplasm,cytosol,extracellular,nucleus	development,metabolic process	catalytic activity,protein binding	triosephosphate isomerase isoform 2
>gi|33350932		UBA1	extracellular,nucleus	cell death,metabolic process	RNA binding,catalytic activity,nucleotide binding,protein binding	ubiquitin-like modifier-activating enzyme 1
>gi|57863257		UQCRC2	cytoplasm,membrane,mitochondrion	metabolic process,transport	catalytic activity,metal ion binding,protein binding	cytochrome b-c1 complex subunit 2, mitochondrial precursor
>gi|15431290		VARS	cytoplasm,cytosol,mitochondrion	metabolic process,regulation of biological process	catalytic activity,nucleotide binding,protein binding	valine--tRNA ligase
>gi|18105007		VCL	cytoplasm,cytoskeleton,cytosol,extracellular,membrane	cell organization and biogenesis,cellular component movement,coagulation,regulation of biological process,response to stimulus,transport	catalytic activity,protein binding,structural molecule activity	vinculin isoform meta-VCL
>gi|4502709		WARS2	cytoplasm,mitochondrion,organelle lumen	cell differentiation,development,metabolic process	catalytic activity,nucleotide binding	tryptophan--tRNA ligase, mitochondrial isoform 1 precursor
>gi|4506685		XPNPEP3	cytoplasm,mitochondrion	metabolic process	catalytic activity,metal ion binding	probable Xaa-Pro aminopeptidase 3 isoform 1
>gi|62241042		YWHAQ	cytoplasm,cytosol,extracellular,membrane	cell communication,cell death,cell organization and biogenesis,development,metabolic process,regulation of biological process,response to stimulus,transport	protein binding	14-3-3 protein theta

## Sheet: X-ChIP NOT TX100 QE
Key	GENE Official symbol	GO_SLIM_CC	GO_SLIM_BP	GO_SLIM_MF	DESC
>gi|13027640	AASS	cytoplasm,mitochondrion,organelle lumen	cell organization and biogenesis,metabolic process	catalytic activity,nucleotide binding	alpha-aminoadipic semialdehyde synthase, mitochondrial
>gi|38679950	ABAT	cytoplasm,mitochondrion,organelle lumen	cell communication,metabolic process,reproduction,response to stimulus,transport	catalytic activity,protein binding	4-aminobutyrate aminotransferase, mitochondrial precursor
>gi|171184400	ABCB10	cytoplasm,membrane,mitochondrion	metabolic process,transport	catalytic activity,nucleotide binding,protein binding,transporter activity	ATP-binding cassette sub-family B member 10, mitochondrial
>gi|8923001	ABHD10	cytoplasm,cytosol,mitochondrion	metabolic process	catalytic activity	mycophenolic acid acyl-glucuronide esterase, mitochondrial isoform 1 precursor
>gi|23200008	ABHD11	cytoplasm,endoplasmic reticulum,membrane,mitochondrion	metabolic process,transport	catalytic activity	alpha/beta hydrolase domain-containing protein 11 isoform 1
>gi|211971008	ACAD10	cytoplasm,mitochondrion	metabolic process	catalytic activity,nucleotide binding	acyl-CoA dehydrogenase family member 10 isoform a
>gi|21361497	ACAD9	cytoplasm,mitochondrion,nucleus	metabolic process	catalytic activity,nucleotide binding	acyl-CoA dehydrogenase family member 9, mitochondrial
>gi|187960098	ACADM	cytoplasm,membrane,mitochondrion,nucleus,organelle lumen	cell differentiation,cell organization and biogenesis,development,metabolic process,regulation of biological process,response to stimulus	catalytic activity,nucleotide binding,protein binding	medium-chain specific acyl-CoA dehydrogenase, mitochondrial isoform b precursor
>gi|394025723	ACADVL	cytoplasm,membrane,mitochondrion,nucleus,organelle lumen	cell communication,cell differentiation,metabolic process,regulation of biological process,response to stimulus	catalytic activity,nucleotide binding	very long-chain specific acyl-CoA dehydrogenase, mitochondrial isoform 3
>gi|9910180	ACN9	cytoplasm,mitochondrion	metabolic process,regulation of biological process		protein ACN9 homolog, mitochondrial precursor
>gi|81230485	ACOT1	cytoplasm,cytosol,mitochondrion	metabolic process	catalytic activity	acyl-coenzyme A thioesterase 1
>gi|8923812	ACOT13	cytoplasm,mitochondrion,nucleus	cell organization and biogenesis,metabolic process	catalytic activity	acyl-coenzyme A thioesterase 13 isoform 1
>gi|81295407	ACOT9	cytoplasm,mitochondrion	metabolic process	catalytic activity	acyl-coenzyme A thioesterase 9, mitochondrial isoform a precursor
>gi|34147522	ADCK3	cytoplasm,mitochondrion	cell death,metabolic process	catalytic activity,nucleotide binding	chaperone activity of bc1 complex-like, mitochondrial
>gi|27363457	ADCK4	cytoplasm,cytosol,membrane,mitochondrion	metabolic process	catalytic activity	aarF domain-containing protein kinase 4 isoform a
>gi|8923417	ADPRHL2	cytoplasm,mitochondrion,nucleus,organelle lumen	metabolic process	catalytic activity,metal ion binding	poly(ADP-ribose) glycohydrolase ARH3
>gi|300192933	AFG3L2	cytoplasm,membrane,mitochondrion	cell death,cell differentiation,cell organization and biogenesis,development,metabolic process,regulation of biological process,response to stimulus	catalytic activity,metal ion binding,nucleotide binding,protein binding	AFG3-like protein 2
>gi|19923437	AK3	cytoplasm,mitochondrion,organelle lumen	coagulation,metabolic process,response to stimulus	catalytic activity,nucleotide binding,protein binding	GTP:AMP phosphotransferase AK3, mitochondrial isoform a
>gi|53832003	AK4,LOC100507855	cytoplasm,mitochondrion,organelle lumen	development,metabolic process,response to stimulus	catalytic activity,nucleotide binding	adenylate kinase 4, mitochondrial
>gi|25777730	ALDH1B1	cytoplasm,mitochondrion,nucleus,organelle lumen	metabolic process	catalytic activity	aldehyde dehydrogenase X, mitochondrial precursor
>gi|25777732	ALDH2	cytoplasm,extracellular,mitochondrion,organelle lumen	cell communication,metabolic process,response to stimulus	catalytic activity	aldehyde dehydrogenase, mitochondrial isoform 1 precursor
>gi|25777734	ALDH4A1	cytoplasm,mitochondrion,organelle lumen	metabolic process	catalytic activity,protein binding	delta-1-pyrroline-5-carboxylate dehydrogenase, mitochondrial isoform a precursor
>gi|11095441	ALDH6A1	cytoplasm,mitochondrion,nucleus,organelle lumen	cell differentiation,metabolic process	RNA binding,catalytic activity	methylmalonate-semialdehyde dehydrogenase [acylating], mitochondrial isoform 1 precursor
>gi|188035924	ALDH7A1	cytoplasm,cytosol,mitochondrion,nucleus,organelle lumen	metabolic process	catalytic activity,protein binding	alpha-aminoadipic semialdehyde dehydrogenase isoform 1 precursor
>gi|115387104	ALDH9A1	cytoplasm,cytosol,extracellular,membrane,mitochondrion	cell communication,development,metabolic process	catalytic activity,nucleotide binding,protein binding	4-trimethylaminobutyraldehyde dehydrogenase
>gi|91984773	APOA1BP	cytoplasm,extracellular,mitochondrion	cell organization and biogenesis,metabolic process	catalytic activity,metal ion binding,nucleotide binding,protein binding	NAD(P)H-hydrate epimerase precursor
>gi|50345991	ATP5D	cytoplasm,membrane,mitochondrion,organelle lumen	metabolic process,response to stimulus,transport	catalytic activity,nucleotide binding,protein binding,transporter activity	ATP synthase subunit delta, mitochondrial precursor
>gi|5453559	ATP5H	cytoplasm,membrane,mitochondrion	metabolic process,transport	catalytic activity,transporter activity	ATP synthase subunit d, mitochondrial isoform a
>gi|51558774	ATP5S	cytoplasm,membrane,mitochondrion	metabolic process,transport	metal ion binding,transporter activity	ATP synthase subunit s, mitochondrial isoform a precursor
>gi|344179096	ATPAF1	cytoplasm,mitochondrion	cell organization and biogenesis	protein binding	ATP synthase mitochondrial F1 complex assembly factor 1 isoform 1 precursor
>gi|21735485	ATPAF2	cytoplasm,mitochondrion,nucleus,organelle lumen	cell organization and biogenesis	protein binding	ATP synthase mitochondrial F1 complex assembly factor 2
>gi|50658084	BCAT2	cytoplasm,mitochondrion,nucleus,organelle lumen	development,metabolic process,reproduction,transport	catalytic activity	branched-chain-amino-acid aminotransferase, mitochondrial isoform a precursor
>gi|11386135	BCKDHA	cytoplasm,mitochondrion,organelle lumen	metabolic process,response to stimulus	catalytic activity,metal ion binding,protein binding	2-oxoisovalerate dehydrogenase subunit alpha, mitochondrial isoform 1 precursor
>gi|156139135	C14orf159	cytoplasm,membrane,mitochondrion		RNA binding	UPF0317 protein C14orf159, mitochondrial isoform b precursor
>gi|4502491	C1QBP	cell surface,cytoplasm,cytosol,extracellular,membrane,mitochondrion,nucleus,organelle lumen	cell communication,cell death,cell differentiation,cell organization and biogenesis,cellular component movement,coagulation,defense response,development,metabolic process,regulation of biological process,response to stimulus	RNA binding,protein binding	complement component 1 Q subcomponent-binding protein, mitochondrial precursor
>gi|16506297	C20orf72,MGME1	cytoplasm,mitochondrion	cell organization and biogenesis,metabolic process,response to stimulus	catalytic activity	mitochondrial genome maintenance exonuclease 1
>gi|13375695	CARS2	cytoplasm,cytosol,mitochondrion,organelle lumen	metabolic process	catalytic activity,metal ion binding,nucleotide binding	probable cysteine--tRNA ligase, mitochondrial
>gi|40254992	CBR4	cytoplasm,mitochondrion,organelle lumen	cell organization and biogenesis,metabolic process	catalytic activity,nucleotide binding,protein binding	carbonyl reductase family member 4
>gi|56713254	CCBL2	cytoplasm,mitochondrion	metabolic process	RNA binding,catalytic activity,protein binding	kynurenine--oxoglutarate transaminase 3 isoform 1
>gi|379698839	CCDC51	cytoplasm,membrane,mitochondrion,nucleus,organelle lumen	metabolic process	catalytic activity	coiled-coil domain-containing protein 51 isoform 1
>gi|28872782	CDK5RAP1	cytoplasm	cell differentiation,development,metabolic process,regulation of biological process	catalytic activity,metal ion binding,protein binding	CDK5 regulatory subunit-associated protein 1 isoform a
>gi|56118234	CENPV	chromosome,cytoplasm,cytoskeleton,nucleus,organelle lumen	cell division,cell organization and biogenesis,cellular component movement,metabolic process,regulation of biological process	catalytic activity	centromere protein V
>gi|7705851	CHCHD2	cytoplasm,mitochondrion			coiled-coil-helix-coiled-coil-helix domain-containing protein 2, mitochondrial precursor
>gi|355594753	CLU	cytoplasm,cytosol,endoplasmic reticulum,extracellular,membrane,mitochondrion,nucleus,organelle lumen	cell communication,cell death,cell differentiation,cell organization and biogenesis,cell proliferation,coagulation,defense response,development,metabolic process,regulation of biological process,response to stimulus,transport	catalytic activity,protein binding	clusterin preproprotein
>gi|45545437	CLYBL	cytoplasm,mitochondrion	metabolic process	catalytic activity,metal ion binding	citrate lyase subunit beta-like protein, mitochondrial precursor
>gi|116063536	COQ5	cytoplasm,mitochondrion	metabolic process	catalytic activity	2-methoxy-6-polyprenyl-1,4-benzoquinol methylase, mitochondrial precursor
>gi|32967305	COQ6	Golgi,cytoplasm,mitochondrion	metabolic process	catalytic activity,nucleotide binding	ubiquinone biosynthesis monooxygenase COQ6 isoform a
>gi|319918873	CORO7-PAM16	membrane		protein binding	CORO7-PAM16 protein
>gi|251831110	COX2	cytoplasm,membrane,mitochondrion	development,metabolic process,reproduction,response to stimulus,transport	catalytic activity,metal ion binding,transporter activity	cytochrome c oxidase subunit 2
>gi|4502981	COX4I1	cytoplasm,membrane,mitochondrion,nucleus	metabolic process,response to stimulus,transport	catalytic activity,protein binding,transporter activity	cytochrome c oxidase subunit 4 isoform 1, mitochondrial precursor
>gi|190885499	COX5A	cytoplasm,membrane,mitochondrion	metabolic process,transport	catalytic activity,metal ion binding,transporter activity	cytochrome c oxidase subunit 5A, mitochondrial precursor
>gi|17017988	COX5B	cytoplasm,membrane,mitochondrion	metabolic process,transport	catalytic activity,metal ion binding,transporter activity	cytochrome c oxidase subunit 5B, mitochondrial precursor
>gi|41393599	CPOX	cytoplasm,membrane,mitochondrion	metabolic process,response to stimulus	catalytic activity,protein binding,structural molecule activity	coproporphyrinogen-III oxidase, mitochondrial precursor
>gi|4503023	CPT2	cytoplasm,membrane,mitochondrion,nucleus,organelle lumen	metabolic process,regulation of biological process,transport	catalytic activity	carnitine O-palmitoyltransferase 2, mitochondrial precursor
>gi|194239674	CRYZ	Golgi,cytoplasm,cytosol,extracellular	cell organization and biogenesis,metabolic process,response to stimulus	RNA binding,catalytic activity,metal ion binding,nucleotide binding	quinone oxidoreductase isoform a
>gi|4503101	CSRP2	nucleus	cell differentiation,development	metal ion binding	cysteine and glycine-rich protein 2
>gi|4885165	CSTA	cytoplasm,cytoskeleton,extracellular,nucleus	cell differentiation,development,metabolic process,regulation of biological process	enzyme regulator activity,protein binding,structural molecule activity	cystatin-A
>gi|4503143	CTSD	cytoplasm,extracellular,mitochondrion,organelle lumen,vacuole	cell communication,cell death,cell organization and biogenesis,metabolic process,response to stimulus	catalytic activity,protein binding	cathepsin D preproprotein
>gi|315434212	DAP3	cytoplasm,mitochondrion,nucleus,organelle lumen,ribosome	cell communication,cell death,cell organization and biogenesis,regulation of biological process,response to stimulus	RNA binding,protein binding	28S ribosomal protein S29, mitochondrial isoform 1
>gi|392494079	DBT	cytoplasm,cytoskeleton,mitochondrion,organelle lumen	metabolic process	catalytic activity	lipoamide acyltransferase component of branched-chain alpha-keto acid dehydrogenase complex, mitochondrial precursor
>gi|7705925	DCXR	cytoplasm,cytoskeleton,extracellular,membrane,nucleus	cell organization and biogenesis,metabolic process	catalytic activity,nucleotide binding	L-xylulose reductase isoform 1
>gi|256773275	DDX28	cytoplasm,mitochondrion,nucleus,organelle lumen	metabolic process	RNA binding,catalytic activity,nucleotide binding	probable ATP-dependent RNA helicase DDX28
>gi|38788380	DHTKD1	cytoplasm,mitochondrion	cell death,metabolic process	catalytic activity	probable 2-oxoglutarate dehydrogenase E1 component DHKTD1, mitochondrial
>gi|20336294	DHX30	cytoplasm,mitochondrion,organelle lumen	metabolic process	RNA binding,catalytic activity,nucleotide binding,protein binding	putative ATP-dependent RNA helicase DHX30 isoform 1
>gi|31711992	DLAT	cytoplasm,mitochondrion,organelle lumen	metabolic process,regulation of biological process	catalytic activity,protein binding	dihydrolipoyllysine-residue acetyltransferase component of pyruvate dehydrogenase complex, mitochondrial precursor
>gi|124249392	DNLZ	cytoplasm,mitochondrion		metal ion binding	DNL-type zinc finger protein
>gi|30795227	DTD1	cytoplasm,nucleus,organelle lumen	metabolic process	DNA binding,catalytic activity,metal ion binding	D-tyrosyl-tRNA(Tyr) deacylase 1
>gi|134288884	EARS2	cytoplasm,mitochondrion,organelle lumen	cell organization and biogenesis,metabolic process	RNA binding,catalytic activity,nucleotide binding	probable glutamate--tRNA ligase, mitochondrial
>gi|62530384	ECI1	cytoplasm,membrane,mitochondrion,organelle lumen	metabolic process	catalytic activity,protein binding	enoyl-CoA delta isomerase 1, mitochondrial isoform 1 precursor
>gi|62420877	ETFB	cytoplasm,mitochondrion,organelle lumen	metabolic process		electron transfer flavoprotein subunit beta isoform 2
>gi|156231349	FAHD2A		metabolic process	catalytic activity,metal ion binding	fumarylacetoacetate hydrolase domain-containing protein 2A
>gi|5729820	FARS2	cytoplasm,mitochondrion,organelle lumen	metabolic process	RNA binding,catalytic activity,metal ion binding,nucleotide binding	phenylalanine--tRNA ligase, mitochondrial precursor
>gi|209969830	FASTKD2	cytoplasm,mitochondrion	metabolic process	RNA binding,catalytic activity	FAST kinase domain-containing protein 2
>gi|40068497	FASTKD3	cytoplasm,mitochondrion	metabolic process	RNA binding,catalytic activity	FAST kinase domain-containing protein 3
>gi|11141903	FASTKD5	cytoplasm,mitochondrion	metabolic process	RNA binding,catalytic activity	FAST kinase domain-containing protein 5
>gi|60499025	FECH	cytoplasm,membrane,mitochondrion,organelle lumen	cell differentiation,cell organization and biogenesis,development,metabolic process,regulation of biological process,response to stimulus	RNA binding,catalytic activity,metal ion binding,protein binding	ferrochelatase, mitochondrial isoform a precursor
>gi|19743875	FH	cytoplasm,extracellular,mitochondrion,organelle lumen	metabolic process	catalytic activity	fumarate hydratase, mitochondrial
>gi|41872389	FLAD1	cytoplasm,cytosol,mitochondrion,organelle lumen	metabolic process	catalytic activity,nucleotide binding	FAD synthase isoform 1
>gi|4826734	FUS	cytoplasm,nucleus,organelle lumen	cell death,metabolic process	DNA binding,RNA binding,metal ion binding,nucleotide binding,protein binding	RNA-binding protein FUS isoform 1
>gi|31543415	GADD45GIP1	cytoplasm,mitochondrion,nucleus		protein binding	growth arrest and DNA damage-inducible proteins-interacting protein 1
>gi|116805340	GARS	cytoplasm,cytosol,mitochondrion,nucleus,organelle lumen	cell death,metabolic process	catalytic activity,nucleotide binding,protein binding	glycine--tRNA ligase precursor
>gi|50978624	GATC	cytoplasm,mitochondrion	cell organization and biogenesis,metabolic process,regulation of biological process	catalytic activity,nucleotide binding	glutamyl-tRNA(Gln) amidotransferase subunit C, mitochondrial
>gi|284448556	GCAT	cytoplasm,mitochondrion,nucleus,organelle lumen	metabolic process	catalytic activity	2-amino-3-ketobutyrate coenzyme A ligase, mitochondrial isoform 1 precursor
>gi|108773801	GLDC	cytoplasm,mitochondrion	metabolic process	catalytic activity	glycine dehydrogenase (decarboxylating), mitochondrial precursor
>gi|19263340	GPT2	cytoplasm,mitochondrion,organelle lumen	metabolic process	catalytic activity	alanine aminotransferase 2 isoform 1
>gi|24308295	GRPEL1	cytoplasm,mitochondrion,organelle lumen	cell organization and biogenesis,metabolic process,regulation of biological process,transport	enzyme regulator activity,nucleotide binding,protein binding	grpE protein homolog 1, mitochondrial precursor
>gi|40255109	GRPEL2	cytoplasm,membrane,mitochondrion,organelle lumen	cell organization and biogenesis,metabolic process,regulation of biological process,transport	enzyme regulator activity,nucleotide binding,protein binding	grpE protein homolog 2, mitochondrial precursor
>gi|149193321	GRSF1	cytoplasm,mitochondrion,organelle lumen	development,metabolic process	RNA binding,nucleotide binding	G-rich sequence factor 1 isoform 1
>gi|111955139	GTPBP10	chromosome,cytoplasm,membrane,mitochondrion,nucleus,organelle lumen	metabolic process,transport	RNA binding,catalytic activity,metal ion binding,nucleotide binding,transporter activity	GTP-binding protein 10 isoform 2
>gi|193082988	GTPBP3	cytoplasm,membrane,mitochondrion,nucleus	cell communication,metabolic process,regulation of biological process,response to stimulus,transport	catalytic activity,nucleotide binding,transporter activity	tRNA modification GTPase GTPBP3, mitochondrial isoform IV
>gi|56549685	GTPBP8	cytoplasm,membrane,mitochondrion	cell division,cell organization and biogenesis,transport	catalytic activity,nucleotide binding,transporter activity	GTP-binding protein 8 isoform 1
>gi|157426893	GUF1	cytoplasm,membrane,mitochondrion,organelle lumen	cell communication,metabolic process,regulation of biological process,response to stimulus,transport	catalytic activity,nucleotide binding,transporter activity	translation factor GUF1, mitochondrial
>gi|4504327	HADHB	cytoplasm,endoplasmic reticulum,membrane,mitochondrion,organelle lumen	metabolic process	RNA binding,catalytic activity,nucleotide binding,protein binding	trifunctional enzyme subunit beta, mitochondrial isoform 1 precursor
>gi|94538322	HAGH	cytoplasm,mitochondrion,organelle lumen	metabolic process	catalytic activity,metal ion binding	hydroxyacylglutathione hydrolase, mitochondrial isoform 1 precursor
>gi|37594471	HIBCH	cytoplasm,mitochondrion,organelle lumen	metabolic process	catalytic activity	3-hydroxyisobutyryl-CoA hydrolase, mitochondrial isoform 1 precursor
>gi|4885413	HINT1	cytoplasm,cytoskeleton,extracellular,membrane,nucleus,organelle lumen	cell communication,cell death,metabolic process,regulation of biological process,response to stimulus	catalytic activity,nucleotide binding,protein binding	histidine triad nucleotide-binding protein 1
>gi|14211923	HINT2	cytoplasm,mitochondrion	cell death,metabolic process	catalytic activity,nucleotide binding	histidine triad nucleotide-binding protein 2, mitochondrial precursor
>gi|22208967	HMGA1	chromosome,cytoplasm,cytosol,nucleus,organelle lumen	cell organization and biogenesis,cell proliferation,metabolic process,regulation of biological process,response to stimulus	DNA binding,catalytic activity,protein binding	high mobility group protein HMG-I/HMG-Y isoform a
>gi|62198232	HMGCL	cytoplasm,membrane,mitochondrion,organelle lumen	cell organization and biogenesis,development,metabolic process,response to stimulus	catalytic activity,metal ion binding,protein binding	hydroxymethylglutaryl-CoA lyase, mitochondrial isoform 1 precursor
>gi|50301234	HSCB	cytoplasm,cytoskeleton,membrane,mitochondrion	cell organization and biogenesis,metabolic process	metal ion binding,protein binding	iron-sulfur cluster co-chaperone protein HscB, mitochondrial precursor
>gi|4557657	ICT1	cytoplasm,mitochondrion,organelle lumen,ribosome	cell organization and biogenesis,metabolic process	RNA binding,catalytic activity	peptidyl-tRNA hydrolase ICT1, mitochondrial precursor
>gi|155969707	IDE	cell surface,cytoplasm,cytosol,extracellular,membrane,mitochondrion,nucleus,organelle lumen,proteasome	cell communication,cell organization and biogenesis,cellular homeostasis,development,metabolic process,regulation of biological process,response to stimulus	catalytic activity,metal ion binding,nucleotide binding,protein binding	insulin-degrading enzyme isoform 1
>gi|28178832	IDH2	cytoplasm,membrane,mitochondrion,organelle lumen	metabolic process	catalytic activity,metal ion binding,nucleotide binding	isocitrate dehydrogenase [NADP], mitochondrial isoform 1 precursor
>gi|4758582	IDH3G	cytoplasm,mitochondrion,nucleus,organelle lumen	metabolic process,regulation of biological process	catalytic activity,metal ion binding,nucleotide binding	isocitrate dehydrogenase [NAD] subunit gamma, mitochondrial isoform a precursor
>gi|52426768	ISCA1	cytoplasm,mitochondrion	cell organization and biogenesis,metabolic process	metal ion binding,structural molecule activity	iron-sulfur cluster assembly 1 homolog, mitochondrial precursor
>gi|62988276	KIAA0391	cytoplasm,mitochondrion	metabolic process		mitochondrial ribonuclease P protein 3 isoform 1 precursor
>gi|13376331	L2HGDH	cytoplasm,membrane,mitochondrion	metabolic process	catalytic activity	L-2-hydroxyglutarate dehydrogenase, mitochondrial precursor
>gi|41393561	LAP3	cytoplasm,extracellular,mitochondrion,nucleus,organelle lumen	metabolic process	catalytic activity,metal ion binding	cytosol aminopeptidase
>gi|288541295	LRRC15	extracellular,membrane	cell organization and biogenesis,cellular component movement,regulation of biological process	protein binding	leucine-rich repeat-containing protein 15 isoform a precursor
>gi|54607120	LTF	cytoplasm,extracellular,nucleus,organelle lumen	cell communication,cell death,cell differentiation,cell organization and biogenesis,cell proliferation,cellular homeostasis,defense response,development,metabolic process,regulation of biological process,response to stimulus,transport	DNA binding,catalytic activity,enzyme regulator activity,metal ion binding,protein binding	lactotransferrin isoform 1 precursor
>gi|5453722	LYPLA1	cytoplasm,cytosol,mitochondrion	cell organization and biogenesis,metabolic process,regulation of biological process,transport	catalytic activity	acyl-protein thioesterase 1 isoform 1
>gi|20270341	LYPLAL1	cytoplasm,cytosol	cell organization and biogenesis,metabolic process,regulation of biological process,transport	catalytic activity	lysophospholipase-like protein 1
>gi|10092689	LYRM2	cytoplasm,mitochondrion			LYR motif-containing protein 2
>gi|258679533	LYRM4	cytoplasm,mitochondrion,nucleus,organelle lumen	metabolic process		LYR motif-containing protein 4 isoform 2
>gi|91176333	LYRM7	cytoplasm,mitochondrion,organelle lumen			complex III assembly factor LYRM7
>gi|4557894	LYZ	extracellular	defense response,metabolic process,response to stimulus	catalytic activity,protein binding	lysozyme C precursor
>gi|13569840	MACROD1	cytoplasm,membrane,mitochondrion,nucleus	metabolic process,response to stimulus	catalytic activity,protein binding	O-acetyl-ADP-ribose deacetylase MACROD1
>gi|24308436	MARS2	cytoplasm,mitochondrion,organelle lumen	metabolic process	catalytic activity,nucleotide binding	methionine--tRNA ligase, mitochondrial precursor
>gi|165377209	METTL15		metabolic process,regulation of biological process	DNA binding,catalytic activity	probable methyltransferase-like protein 15 isoform 1
>gi|194473668	MPST	cytoplasm,extracellular,membrane,mitochondrion	metabolic process,response to stimulus	catalytic activity	3-mercaptopyruvate sulfurtransferase isoform 1
>gi|143770802	MRPL1	cytoplasm,mitochondrion,nucleus,organelle lumen,ribosome	metabolic process	RNA binding,structural molecule activity	39S ribosomal protein L1, mitochondrial precursor
>gi|22547125	MRPL10	cytoplasm,mitochondrion,organelle lumen,ribosome	metabolic process	RNA binding,structural molecule activity	39S ribosomal protein L10, mitochondrial isoform b
>gi|7705618	MRPL11	cytoplasm,mitochondrion,organelle lumen,ribosome	metabolic process	RNA binding,protein binding,structural molecule activity	39S ribosomal protein L11, mitochondrial isoform a
>gi|27436901	MRPL12	cytoplasm,mitochondrion,organelle lumen,ribosome	cell organization and biogenesis,metabolic process,regulation of biological process	RNA binding,protein binding,structural molecule activity	39S ribosomal protein L12, mitochondrial
>gi|14165270	MRPL13	cytoplasm,mitochondrion,organelle lumen,ribosome	metabolic process	RNA binding,protein binding,structural molecule activity	39S ribosomal protein L13, mitochondrial
>gi|55769543	MRPL14	cytoplasm,mitochondrion,ribosome	metabolic process	RNA binding,structural molecule activity	39S ribosomal protein L14, mitochondrial
>gi|7661806	MRPL15	cytoplasm,mitochondrion,ribosome	metabolic process	RNA binding,structural molecule activity	39S ribosomal protein L15, mitochondrial
>gi|11596859	MRPL17	cytoplasm,membrane,mitochondrion,ribosome	metabolic process	protein binding,structural molecule activity	39S ribosomal protein L17, mitochondrial
>gi|21265080	MRPL18	cytoplasm,extracellular,mitochondrion,organelle lumen,ribosome	metabolic process,transport	RNA binding,structural molecule activity	39S ribosomal protein L18, mitochondrial
>gi|94557305	MRPL19	cytoplasm,membrane,mitochondrion,nucleus,ribosome	metabolic process	structural molecule activity	39S ribosomal protein L19, mitochondrial
>gi|31652226	MRPL21	cytoplasm,mitochondrion,ribosome	metabolic process	RNA binding,structural molecule activity	39S ribosomal protein L21, mitochondrial isoform d
>gi|21265040	MRPL22	cytoplasm,mitochondrion,ribosome	metabolic process	RNA binding,structural molecule activity	39S ribosomal protein L22, mitochondrial isoform a
>gi|223468571	MRPL23	cytoplasm,mitochondrion,nucleus,organelle lumen,ribosome	metabolic process	RNA binding,nucleotide binding,structural molecule activity	39S ribosomal protein L23, mitochondrial
>gi|22035588	MRPL24	cytoplasm,mitochondrion,ribosome	metabolic process	structural molecule activity	39S ribosomal protein L24, mitochondrial
>gi|7706057	MRPL27	cytoplasm,mitochondrion,organelle lumen,ribosome	metabolic process	RNA binding,structural molecule activity	39S ribosomal protein L27, mitochondrial
>gi|26051229	MRPL28	cytoplasm,mitochondrion,nucleus,organelle lumen,ribosome	metabolic process	RNA binding,protein binding,structural molecule activity	39S ribosomal protein L28, mitochondrial
>gi|22547134	MRPL37	cytoplasm,mitochondrion,organelle lumen,ribosome	metabolic process	RNA binding,structural molecule activity	39S ribosomal protein L37, mitochondrial
>gi|169636418	MRPL38	cytoplasm,cytoskeleton,mitochondrion,ribosome			39S ribosomal protein L38, mitochondrial
>gi|27886570	MRPL39	cytoplasm,mitochondrion,organelle lumen,ribosome		RNA binding,nucleotide binding	39S ribosomal protein L39, mitochondrial isoform b
>gi|22547136	MRPL4	cytoplasm,mitochondrion,ribosome	metabolic process	RNA binding,structural molecule activity	39S ribosomal protein L4, mitochondrial isoform a
>gi|26638659	MRPL40	cytoplasm,mitochondrion,nucleus,organelle lumen,ribosome		RNA binding	39S ribosomal protein L40, mitochondrial
>gi|21265093	MRPL41	cytoplasm,mitochondrion,organelle lumen,ribosome	cell death,metabolic process	RNA binding,protein binding,structural molecule activity	39S ribosomal protein L41, mitochondrial
>gi|28872734	MRPL43	cytoplasm,mitochondrion,organelle lumen,ribosome	metabolic process	RNA binding,structural molecule activity	39S ribosomal protein L43, mitochondrial isoform a
>gi|12597661	MRPL44	cytoplasm,mitochondrion,ribosome	cell organization and biogenesis,metabolic process	RNA binding,catalytic activity	39S ribosomal protein L44, mitochondrial
>gi|333470683	MRPL45	cytoplasm,membrane,mitochondrion,ribosome	metabolic process,transport	RNA binding,structural molecule activity,transporter activity	39S ribosomal protein L45, mitochondrial isoform 1
>gi|29826287	MRPL47	cytoplasm,mitochondrion,organelle lumen,ribosome	metabolic process	structural molecule activity	39S ribosomal protein L47, mitochondrial isoform a
>gi|7706333	MRPL48	cytoplasm,mitochondrion,organelle lumen,ribosome	metabolic process	protein binding,structural molecule activity	39S ribosomal protein L48, mitochondrial
>gi|4826649	MRPL49	cytoplasm,mitochondrion,organelle lumen,ribosome	metabolic process	protein binding,structural molecule activity	39S ribosomal protein L49, mitochondrial
>gi|16596694	MRPL53	cytoplasm,mitochondrion,ribosome			39S ribosomal protein L53, mitochondrial
>gi|169646394	MRPL55	cytoplasm,mitochondrion,organelle lumen,ribosome	metabolic process	structural molecule activity	39S ribosomal protein L55, mitochondrial isoform b
>gi|13899231	MRPL9	cytoplasm,mitochondrion,organelle lumen,ribosome	metabolic process	RNA binding,structural molecule activity	39S ribosomal protein L9, mitochondrial
>gi|16554607	MRPS10	cytoplasm,mitochondrion,ribosome	metabolic process	structural molecule activity	28S ribosomal protein S10, mitochondrial
>gi|16554609	MRPS11	cytoplasm,mitochondrion,organelle lumen,ribosome	metabolic process,response to stimulus	RNA binding,structural molecule activity	28S ribosomal protein S11, mitochondrial isoform a
>gi|11056056	MRPS12	cytoplasm,mitochondrion,organelle lumen,ribosome	metabolic process	RNA binding,protein binding,structural molecule activity	28S ribosomal protein S12, mitochondrial precursor
>gi|11559927	MRPS14	cytoplasm,membrane,mitochondrion,nucleus,organelle lumen,ribosome	metabolic process	RNA binding,structural molecule activity	28S ribosomal protein S14, mitochondrial
>gi|16554611	MRPS15	cytoplasm,membrane,mitochondrion,nucleus,organelle lumen,ribosome	metabolic process	RNA binding,structural molecule activity	28S ribosomal protein S15, mitochondrial
>gi|7705626	MRPS16	cytoplasm,mitochondrion,organelle lumen,ribosome	metabolic process	protein binding,structural molecule activity	28S ribosomal protein S16, mitochondrial
>gi|7705425	MRPS17	cytoplasm,mitochondrion,organelle lumen,ribosome	metabolic process	RNA binding,structural molecule activity	28S ribosomal protein S17, mitochondrial
>gi|7705805	MRPS2	cytoplasm,mitochondrion,ribosome	metabolic process	structural molecule activity	28S ribosomal protein S2, mitochondrial
>gi|16950593	MRPS21	cytoplasm,mitochondrion,organelle lumen,ribosome	metabolic process	RNA binding,structural molecule activity	28S ribosomal protein S21, mitochondrial
>gi|9910244	MRPS22	cytoplasm,mitochondrion,organelle lumen,ribosome		structural molecule activity	28S ribosomal protein S22, mitochondrial
>gi|16554604	MRPS23	cytoplasm,cytoskeleton,membrane,mitochondrion,nucleus,ribosome	metabolic process	RNA binding,structural molecule activity	28S ribosomal protein S23, mitochondrial
>gi|14028877	MRPS25	cytoplasm,mitochondrion,organelle lumen,ribosome	metabolic process	structural molecule activity	28S ribosomal protein S25, mitochondrial
>gi|186928850	MRPS27	cytoplasm,mitochondrion,ribosome		protein binding	28S ribosomal protein S27, mitochondrial isoform 2
>gi|7661730	MRPS28	cytoplasm,mitochondrion,organelle lumen,ribosome		RNA binding	28S ribosomal protein S28, mitochondrial
>gi|13027604	MRPS34	cytoplasm,mitochondrion,ribosome			28S ribosomal protein S34, mitochondrial
>gi|16950603	MRPS35	cytoplasm,mitochondrion,organelle lumen,ribosome	metabolic process,response to stimulus	RNA binding	28S ribosomal protein S35, mitochondrial isoform 1 precursor
>gi|15150811	MRPS36	cytoplasm,mitochondrion,organelle lumen,ribosome	metabolic process	structural molecule activity	28S ribosomal protein S36, mitochondrial
>gi|16554616	MRPS6	cytoplasm,mitochondrion,ribosome	metabolic process	RNA binding,structural molecule activity	28S ribosomal protein S6, mitochondrial
>gi|20270317	MRRF	cytoplasm,mitochondrion	cell organization and biogenesis,metabolic process		ribosome-recycling factor, mitochondrial isoform 1 precursor
>gi|5902010	MTERF	cytoplasm,mitochondrion,organelle lumen	cell organization and biogenesis,metabolic process,regulation of biological process	DNA binding,RNA binding,protein binding	transcription termination factor, mitochondrial precursor
>gi|42740903	MTERFD2	cytoplasm,mitochondrion,organelle lumen,ribosome	cell organization and biogenesis,development,metabolic process,transport	RNA binding,protein binding	mTERF domain-containing protein 2
>gi|164663775	MTFMT	cytoplasm,mitochondrion	metabolic process	catalytic activity	methionyl-tRNA formyltransferase, mitochondrial
>gi|93277113	MTG1	cytoplasm,membrane,mitochondrion,nucleus,organelle lumen,ribosome	cell organization and biogenesis,metabolic process,regulation of biological process,transport	catalytic activity,nucleotide binding,transporter activity	mitochondrial ribosome-associated GTPase 1
>gi|94721354	MTHFD2	cytoplasm,cytosol,extracellular,mitochondrion	metabolic process,response to stimulus	catalytic activity,metal ion binding,nucleotide binding	bifunctional methylenetetrahydrofolate dehydrogenase/cyclohydrolase, mitochondrial precursor
>gi|53729339	MTIF2	cytoplasm,mitochondrion	cell communication,cell organization and biogenesis,metabolic process,regulation of biological process,response to stimulus	RNA binding,catalytic activity,nucleotide binding	translation initiation factor IF-2, mitochondrial precursor
>gi|34577120	MTRF1	cytoplasm,mitochondrion	cell organization and biogenesis,metabolic process,regulation of biological process	RNA binding	peptide chain release factor 1, mitochondrial
>gi|156105689	MUT	cytoplasm,mitochondrion,organelle lumen	development,metabolic process	catalytic activity,metal ion binding	methylmalonyl-CoA mutase, mitochondrial precursor
>gi|10092657	NDUFA12	cytoplasm,membrane,mitochondrion	metabolic process,response to stimulus,transport	catalytic activity	NADH dehydrogenase [ubiquinone] 1 alpha subcomplex subunit 12 isoform a
>gi|260763955	NDUFA13	cytoplasm,membrane,mitochondrion,nucleus,organelle lumen	cell communication,cell death,cell growth,cell organization and biogenesis,metabolic process,regulation of biological process,response to stimulus,transport	catalytic activity,nucleotide binding,protein binding	NADH dehydrogenase [ubiquinone] 1 alpha subcomplex subunit 13
>gi|51317370	NDUFA6	cytoplasm,membrane,mitochondrion	metabolic process,response to stimulus,transport	catalytic activity	NADH dehydrogenase [ubiquinone] 1 alpha subcomplex subunit 6
>gi|6681764	NDUFA9	cytoplasm,membrane,mitochondrion,nucleus,organelle lumen	metabolic process,transport	catalytic activity,nucleotide binding,protein binding	NADH dehydrogenase [ubiquinone] 1 alpha subcomplex subunit 9, mitochondrial precursor
>gi|41327781	NDUFAF3	cytoplasm,membrane,mitochondrion,nucleus	cell organization and biogenesis	protein binding	NADH dehydrogenase [ubiquinone] 1 alpha subcomplex assembly factor 3 isoform a precursor
>gi|7661786	NDUFAF4	cytoplasm,membrane,mitochondrion	cell organization and biogenesis	protein binding	NADH dehydrogenase [ubiquinone] 1 alpha subcomplex assembly factor 4
>gi|4758774	NDUFB10	cytoplasm,membrane,mitochondrion	metabolic process,transport	catalytic activity,protein binding	NADH dehydrogenase [ubiquinone] 1 beta subcomplex subunit 10
>gi|4505363	NDUFB5	cytoplasm,membrane,mitochondrion,nucleus,organelle lumen	metabolic process,transport	catalytic activity	NADH dehydrogenase [ubiquinone] 1 beta subcomplex subunit 5, mitochondrial isoform 1 precursor
>gi|4826854	NDUFB8	cytoplasm,endoplasmic reticulum,membrane,mitochondrion	metabolic process,transport	catalytic activity	NADH dehydrogenase [ubiquinone] 1 beta subcomplex subunit 8, mitochondrial isoform 1 precursor
>gi|4758786	NDUFS2	cytoplasm,membrane,mitochondrion,nucleus,organelle lumen	metabolic process,response to stimulus,transport	catalytic activity,metal ion binding,nucleotide binding,protein binding	NADH dehydrogenase [ubiquinone] iron-sulfur protein 2, mitochondrial isoform 1 precursor
>gi|4758788	NDUFS3	cytoplasm,membrane,mitochondrion,nucleus	cell communication,cell death,cell growth,cell organization and biogenesis,development,metabolic process,regulation of biological process,response to stimulus,transport	catalytic activity,protein binding	NADH dehydrogenase [ubiquinone] iron-sulfur protein 3, mitochondrial precursor
>gi|187281616	NDUFS7	cytoplasm,membrane,mitochondrion	cell organization and biogenesis,metabolic process,transport	catalytic activity,metal ion binding,protein binding	NADH dehydrogenase [ubiquinone] iron-sulfur protein 7, mitochondrial
>gi|4505371	NDUFS8	cytoplasm,membrane,mitochondrion	cell organization and biogenesis,metabolic process,response to stimulus,transport	catalytic activity,metal ion binding	NADH dehydrogenase [ubiquinone] iron-sulfur protein 8, mitochondrial precursor
>gi|20149568	NDUFV1	cytoplasm,membrane,mitochondrion	metabolic process,transport	catalytic activity,metal ion binding,nucleotide binding	NADH dehydrogenase [ubiquinone] flavoprotein 1, mitochondrial isoform 1 precursor
>gi|48255924	NDUFV3	cytoplasm,membrane,mitochondrion,nucleus,organelle lumen	metabolic process	RNA binding,catalytic activity	NADH dehydrogenase [ubiquinone] flavoprotein 3, mitochondrial isoform a precursor
>gi|193211616	NIPSNAP1	cytoplasm,membrane,mitochondrion			protein NipSnap homolog 1 isoform 1
>gi|22267436	NIPSNAP3A	cytoplasm,cytosol,mitochondrion,nucleus		protein binding	protein NipSnap homolog 3A
>gi|14149738	NLN	cytoplasm,membrane,mitochondrion	metabolic process	catalytic activity,metal ion binding	neurolysin, mitochondrial
>gi|4826862	NME4	cytoplasm,membrane,mitochondrion	metabolic process	catalytic activity,metal ion binding,nucleotide binding,protein binding	nucleoside diphosphate kinase, mitochondrial isoform a precursor
>gi|5031951	NME6	cytoplasm,mitochondrion	cell death,cell division,cell growth,cell organization and biogenesis,metabolic process,regulation of biological process	catalytic activity,metal ion binding,nucleotide binding	nucleoside diphosphate kinase 6
>gi|14150078	NOA1	cytoplasm,membrane,mitochondrion	cell death,cell organization and biogenesis,metabolic process,regulation of biological process	RNA binding,catalytic activity,nucleotide binding,protein binding	nitric oxide-associated protein 1
>gi|197116386	NT5DC2			catalytic activity,metal ion binding	5'-nucleotidase domain-containing protein 2 isoform 1
>gi|72534692	NT5DC3	cytoplasm,cytosol,mitochondrion	metabolic process	catalytic activity,metal ion binding	5'-nucleotidase domain-containing protein 3
>gi|4557809	OAT	cytoplasm,mitochondrion,organelle lumen	cell organization and biogenesis,metabolic process	catalytic activity	ornithine aminotransferase, mitochondrial isoform 1 precursor
>gi|51873036	OGDH	cytoplasm,membrane,mitochondrion,organelle lumen	cell differentiation,cellular component movement,development,metabolic process	catalytic activity,protein binding	2-oxoglutarate dehydrogenase, mitochondrial isoform 1 precursor
>gi|34303926	PARS2	cytoplasm,mitochondrion,organelle lumen	metabolic process	catalytic activity,nucleotide binding	probable proline--tRNA ligase, mitochondrial precursor
>gi|65506442	PCCA	cytoplasm,cytosol,extracellular,mitochondrion,organelle lumen	metabolic process	catalytic activity,metal ion binding,nucleotide binding,protein binding	propionyl-CoA carboxylase alpha chain, mitochondrial isoform a precursor
>gi|66346721	PCK2	cytoplasm,mitochondrion,organelle lumen	cell communication,cellular homeostasis,metabolic process,regulation of biological process,response to stimulus,transport	catalytic activity,metal ion binding,nucleotide binding,protein binding	phosphoenolpyruvate carboxykinase [GTP], mitochondrial isoform 1 precursor
>gi|354983493	PCMT1	cytoplasm,endoplasmic reticulum,membrane	metabolic process	catalytic activity	protein-L-isoaspartate(D-aspartate) O-methyltransferase isoform 2
>gi|156564403	PDHB	cytoplasm,mitochondrion,nucleus,organelle lumen	metabolic process,regulation of biological process	catalytic activity,protein binding	pyruvate dehydrogenase E1 component subunit beta, mitochondrial isoform 1 precursor
>gi|19923736	PDK2	cytoplasm,mitochondrion,nucleus,organelle lumen	cell communication,cell death,metabolic process,regulation of biological process,response to stimulus	catalytic activity,nucleotide binding,protein binding	pyruvate dehydrogenase kinase, isozyme 2 isoform 1 precursor
>gi|215422338	PDK3	cytoplasm,mitochondrion,organelle lumen	cell communication,cell death,cellular homeostasis,metabolic process,regulation of biological process,response to stimulus	catalytic activity,nucleotide binding,protein binding	pyruvate dehydrogenase kinase, isozyme 3 isoform 1 precursor
>gi|50659086	PDSS1	cytoplasm,mitochondrion,organelle lumen	cell organization and biogenesis,metabolic process	catalytic activity,metal ion binding,protein binding	decaprenyl-diphosphate synthase subunit 1
>gi|169808399	PDSS2	cytoplasm,mitochondrion,organelle lumen	cell organization and biogenesis,metabolic process	catalytic activity,protein binding	decaprenyl-diphosphate synthase subunit 2
>gi|4758894	PET112	cytoplasm,mitochondrion	cell organization and biogenesis,metabolic process	RNA binding,catalytic activity,nucleotide binding	glutamyl-tRNA(Gln) amidotransferase subunit B, mitochondrial precursor
>gi|70887790	POLG2	chromosome,cytoplasm,mitochondrion,organelle lumen	metabolic process,response to stimulus	DNA binding,catalytic activity,nucleotide binding,protein binding	DNA polymerase subunit gamma-2, mitochondrial
>gi|29171702	PPA2	cytoplasm,mitochondrion,organelle lumen	metabolic process	catalytic activity,metal ion binding	inorganic pyrophosphatase 2, mitochondrial isoform 1 precursor
>gi|21281679	PPTC7	cytoplasm,mitochondrion	metabolic process	catalytic activity,metal ion binding	protein phosphatase PTC7 homolog
>gi|6912238	PRDX5	cytoplasm,cytosol,extracellular,mitochondrion,nucleus,organelle lumen	cell death,defense response,metabolic process,regulation of biological process,response to stimulus	DNA binding,antioxidant activity,catalytic activity,enzyme regulator activity,protein binding	peroxiredoxin-5, mitochondrial isoform a precursor
>gi|284172413	PREPL	cytoplasm,cytosol	metabolic process	catalytic activity	prolyl endopeptidase-like isoform 1
>gi|4506193	PSMB1	cytoplasm,cytosol,extracellular,nucleus,organelle lumen,proteasome	cell communication,cell death,metabolic process,regulation of biological process,response to stimulus	catalytic activity,protein binding	proteasome subunit beta type-1
>gi|70166645	PUS1	cytoplasm,mitochondrion,nucleus,organelle lumen	metabolic process,regulation of biological process	DNA binding,RNA binding,catalytic activity	tRNA pseudouridine synthase A, mitochondrial isoform 1
>gi|24797097	PYCR1	cytoplasm,mitochondrion,organelle lumen	metabolic process,response to stimulus	catalytic activity,nucleotide binding,protein binding	pyrroline-5-carboxylate reductase 1, mitochondrial isoform 1
>gi|13654276	QTRT1	cytoplasm,mitochondrion,nucleus,ribosome	metabolic process	catalytic activity,metal ion binding	queuine tRNA-ribosyltransferase
>gi|378786662	QTRTD1	cytoplasm,mitochondrion	metabolic process	catalytic activity,metal ion binding	queuine tRNA-ribosyltransferase subunit QTRTD1 isoform 2
>gi|285394828	RBFA	cytoplasm,mitochondrion	metabolic process	catalytic activity	putative ribosome-binding factor A, mitochondrial isoform 1 precursor
>gi|209969703	RCC2	chromosome,cytoplasm,cytoskeleton,cytosol,nucleus,organelle lumen	cell communication,cell differentiation,cell division,cell organization and biogenesis,cellular component movement,metabolic process,regulation of biological process,response to stimulus	RNA binding,protein binding	protein RCC2
>gi|8922534	RNMTL1	cytoplasm,mitochondrion	metabolic process	RNA binding,catalytic activity	RNA methyltransferase-like protein 1
>gi|4506679	RPS10	cytoplasm,cytosol,nucleus,organelle lumen,ribosome	cell organization and biogenesis,metabolic process,transport	RNA binding,protein binding	40S ribosomal protein S10
>gi|216548145	RPUSD3		metabolic process	RNA binding,catalytic activity	RNA pseudouridylate synthase domain-containing protein 3 isoform 1
>gi|47519420	RTN4IP1	cytoplasm,mitochondrion	metabolic process	catalytic activity,metal ion binding,nucleotide binding	reticulon-4-interacting protein 1, mitochondrial precursor
>gi|6005872	SEC63	cytoplasm,endoplasmic reticulum,membrane,nucleus,spliceosomal complex	cell organization and biogenesis,development,metabolic process,response to stimulus,transport	RNA binding,nucleotide binding,protein binding,receptor activity,transporter activity	translocation protein SEC63 homolog
>gi|385137130	SELENBP1	cytoplasm,cytosol,extracellular,membrane,nucleus,organelle lumen	transport	protein binding	selenium-binding protein 1 isoform 3
>gi|4507129	SNRPE	cytoplasm,cytosol,nucleus,organelle lumen,spliceosomal complex	cell organization and biogenesis,metabolic process	RNA binding,protein binding	small nuclear ribonucleoprotein E
>gi|67782305	SOD2	cytoplasm,membrane,mitochondrion,organelle lumen	cell communication,cell death,cell differentiation,cell organization and biogenesis,cell proliferation,development,metabolic process,regulation of biological process,response to stimulus	DNA binding,antioxidant activity,catalytic activity,metal ion binding,protein binding	superoxide dismutase [Mn], mitochondrial isoform A precursor
>gi|4507185	SPR	cytoplasm,cytosol,extracellular,nucleus,organelle lumen	metabolic process,regulation of biological process	catalytic activity,nucleotide binding	sepiapterin reductase
>gi|157779135	SUCLG2	cytoplasm,membrane,mitochondrion,organelle lumen	metabolic process	catalytic activity,nucleotide binding,protein binding	succinyl-CoA ligase [GDP-forming] subunit beta, mitochondrial isoform 2 precursor
>gi|27545315	TACO1	cytoplasm,mitochondrion,nucleus	metabolic process,regulation of biological process		translational activator of cytochrome c oxidase 1
>gi|50428925	TBCB	cytoplasm,cytoskeleton,nucleus,organelle lumen	cell differentiation,development,metabolic process	protein binding	tubulin-folding cofactor B
>gi|134053959	TEFM	cytoplasm,mitochondrion,organelle lumen	cell organization and biogenesis,metabolic process,regulation of biological process	RNA binding,catalytic activity,enzyme regulator activity,protein binding	transcription elongation factor, mitochondrial
>gi|11641289	TFB2M	cytoplasm,mitochondrion,organelle lumen	cell organization and biogenesis,metabolic process,regulation of biological process	RNA binding,catalytic activity	dimethyladenosine transferase 2, mitochondrial
>gi|11024700	TIMM13	cytoplasm,membrane,mitochondrion,nucleus,organelle lumen	cell organization and biogenesis,metabolic process,transport	metal ion binding	mitochondrial import inner membrane translocase subunit Tim13
>gi|33636719	TIMM44	cytoplasm,membrane,mitochondrion,organelle lumen	cell organization and biogenesis,metabolic process,transport	nucleotide binding,protein binding,transporter activity	mitochondrial import inner membrane translocase subunit TIM44
>gi|8922625	TMLHE	cytoplasm,mitochondrion,organelle lumen	metabolic process,regulation of biological process	catalytic activity,metal ion binding	trimethyllysine dioxygenase, mitochondrial isoform 1 precursor
>gi|10835218	TOP3A	chromosome,nucleus,organelle lumen	cell division,cell organization and biogenesis,metabolic process,reproduction	DNA binding,catalytic activity,metal ion binding,nucleotide binding,protein binding	DNA topoisomerase 3-alpha
>gi|117647226	TRMT10C	cytoplasm,mitochondrion,nucleus,organelle lumen	cell organization and biogenesis,metabolic process	RNA binding,catalytic activity,protein binding	mitochondrial ribonuclease P protein 1 precursor
>gi|31542641	TRMU	cytoplasm,mitochondrion	metabolic process	RNA binding,catalytic activity,nucleotide binding	mitochondrial tRNA-specific 2-thiouridylase 1 isoform a
>gi|155030240	TRNT1	cytoplasm,cytoskeleton,mitochondrion	cell organization and biogenesis,metabolic process,transport	RNA binding,catalytic activity,nucleotide binding	CCA tRNA nucleotidyltransferase 1, mitochondrial
>gi|395394071	TST	cytoplasm,extracellular,membrane,mitochondrion,organelle lumen	cell differentiation,metabolic process,transport	RNA binding,catalytic activity	thiosulfate sulfurtransferase
>gi|34147630	TUFM	cytoplasm,extracellular,mitochondrion,organelle lumen	metabolic process	RNA binding,catalytic activity,nucleotide binding	elongation factor Tu, mitochondrial precursor
>gi|50592994	TXN	cytoplasm,cytosol,extracellular,mitochondrion,nucleus,organelle lumen	cell communication,cell proliferation,cellular component movement,cellular homeostasis,defense response,metabolic process,regulation of biological process,response to stimulus,transport	RNA binding,catalytic activity,protein binding	thioredoxin isoform 1
>gi|46593007	UQCRC1	cytoplasm,membrane,mitochondrion	metabolic process,response to stimulus,transport	catalytic activity,metal ion binding,protein binding,transporter activity	cytochrome b-c1 complex subunit 1, mitochondrial precursor
>gi|163644321	UQCRFS1	cytoplasm,membrane,mitochondrion	metabolic process,response to stimulus,transport	catalytic activity,metal ion binding,protein binding,transporter activity	cytochrome b-c1 complex subunit Rieske, mitochondrial
>gi|61966777	VSIG8	membrane		RNA binding,protein binding	V-set and immunoglobulin domain-containing protein 8 precursor
>gi|13540582	WBSCR16	cytoplasm,mitochondrion		RNA binding	Williams-Beuren syndrome chromosomal region 16 protein
>gi|54607072	YBEY	cytoplasm,mitochondrion,nucleus,organelle lumen	metabolic process	catalytic activity,metal ion binding	putative ribonuclease isoform 1
>gi|28557745	ZADH2	cytoplasm,mitochondrion	metabolic process	catalytic activity,metal ion binding,nucleotide binding	zinc-binding alcohol dehydrogenase domain-containing protein 2
